# Supplementary material for: Convergence and equilibrium in molecular dynamics simulations
Source: Commun Chem. 2024 Feb 7;7:26. doi: 10.1038/s42004-024-01114-5 (PMC10850365; doi:10.1038/s42004-024-01114-5)
Supplement: Supplementary file 12 — Supplementary Data 1 [file 42004_2024_1114_MOESM12_ESM.txt]

CRYST1   37.435   41.086   37.195  90.00  90.00  90.00 P 1           1
ATOM      1  H1  ACE     1      -0.174  -0.703   0.624  1.00  0.00
ATOM      2  CH3 ACE     1      -1.235  -0.952   0.624  1.00  0.00
ATOM      3  H2  ACE     1      -1.707  -0.535  -0.266  1.00  0.00
ATOM      4  H3  ACE     1      -1.707  -0.535   1.514  1.00  0.00
ATOM      5  C   ACE     1      -1.445  -2.467   0.624  1.00  0.00
ATOM      6  O   ACE     1      -0.482  -3.230   0.624  1.00  0.00
ATOM      7  N   ALA     2      -1.317  -1.138   0.624  1.00  0.00
ATOM      8  H   ALA     2      -2.141  -0.555   0.624  1.00  0.00
ATOM      9  CA  ALA     2      -0.019  -0.494   0.624  1.00  0.00
ATOM     10  HA  ALA     2       0.535  -0.793   1.514  1.00  0.00
ATOM     11  CB  ALA     2       0.789  -0.887  -0.608  1.00  0.00
ATOM     12  HB1 ALA     2       0.251  -0.587  -1.507  1.00  0.00
ATOM     13  HB2 ALA     2       1.758  -0.389  -0.582  1.00  0.00
ATOM     14  HB3 ALA     2       0.936  -1.967  -0.617  1.00  0.00
ATOM     15  C   ALA     2      -0.160   1.022   0.624  1.00  0.00
ATOM     16  O   ALA     2      -1.272   1.545   0.624  1.00  0.00
ATOM     17  N   NME     3       0.973   1.727   0.624  1.00  0.00
ATOM     18  H   NME     3       1.864   1.251   0.624  1.00  0.00
ATOM     19  CH3 NME     3       0.973   3.176   0.624  1.00  0.00
ATOM     20 HH31 NME     3      -0.055   3.540   0.624  1.00  0.00
ATOM     21 HH32 NME     3       1.487   3.539   1.514  1.00  0.00
ATOM     22 HH33 NME     3       1.487   3.539  -0.266  1.00  0.00
TER   
