# Supplementary material for: Convergence and equilibrium in molecular dynamics simulations
Source: Commun Chem. 2024 Feb 7;7:26. doi: 10.1038/s42004-024-01114-5 (PMC10850365; doi:10.1038/s42004-024-01114-5)
Supplement: Supplementary file 13 — Supplementary Data 2 [file 42004_2024_1114_MOESM13_ESM.txt]

CRYST1   33.486   36.752   33.271  90.00  90.00  90.00               1
ATOM      1  H1  ACE     1      16.581  16.210  15.454  1.00  0.00           H  
ATOM      2  CH3 ACE     1      17.629  16.347  15.190  1.00  0.00           C  
ATOM      3  H2  ACE     1      17.625  17.294  14.651  1.00  0.00           H  
ATOM      4  H3  ACE     1      17.861  15.518  14.521  1.00  0.00           H  
ATOM      5  C   ACE     1      18.448  16.472  16.474  1.00  0.00           C  
ATOM      6  O   ACE     1      19.502  15.879  16.610  1.00  0.00           O  
ATOM      7  N   ALA     2      17.836  17.137  17.449  1.00  0.00           N  
ATOM      8  H   ALA     2      18.424  17.113  18.270  1.00  0.00           H  
ATOM      9  CA  ALA     2      16.586  17.955  17.436  1.00  0.00           C  
ATOM     10  HA  ALA     2      15.797  17.368  16.963  1.00  0.00           H  
ATOM     11  CB  ALA     2      16.101  18.267  18.837  1.00  0.00           C  
ATOM     12  HB1 ALA     2      16.810  18.815  19.458  1.00  0.00           H  
ATOM     13  HB2 ALA     2      15.236  18.928  18.900  1.00  0.00           H  
ATOM     14  HB3 ALA     2      15.903  17.350  19.391  1.00  0.00           H  
ATOM     15  C   ALA     2      16.784  19.237  16.624  1.00  0.00           C  
ATOM     16  O   ALA     2      17.908  19.688  16.362  1.00  0.00           O  
ATOM     17  N   NME     3      15.639  19.834  16.158  1.00  0.00           N  
ATOM     18  H   NME     3      14.750  19.357  16.200  1.00  0.00           H  
ATOM     19  CH3 NME     3      15.726  21.147  15.449  1.00  0.00           C  
ATOM     20 HH31 NME     3      14.847  21.789  15.507  1.00  0.00           H  
ATOM     21 HH32 NME     3      16.621  21.726  15.675  1.00  0.00           H  
ATOM     22 HH33 NME     3      15.736  20.838  14.403  1.00  0.00           H  
TER      23      NME     3 
