# Supplementary material for: Convergence and equilibrium in molecular dynamics simulations
Source: Commun Chem. 2024 Feb 7;7:26. doi: 10.1038/s42004-024-01114-5 (PMC10850365; doi:10.1038/s42004-024-01114-5)
Supplement: Supplementary file 14 — Supplementary Data 3 [file 42004_2024_1114_MOESM14_ESM.txt]

CRYST1   48.911   48.911   48.911 109.47 109.47 109.47 P 1           1
ATOM      1  N   ASN     1       3.507  -6.062  -0.934  1.00  0.00
ATOM      2  H1  ASN     1       2.715  -5.452  -1.088  1.00  0.00
ATOM      3  H2  ASN     1       3.331  -7.055  -0.890  1.00  0.00
ATOM      4  H3  ASN     1       4.289  -5.996  -1.569  1.00  0.00
ATOM      5  CA  ASN     1       3.963  -5.765   0.438  1.00  0.00
ATOM      6  HA  ASN     1       4.966  -6.147   0.628  1.00  0.00
ATOM      7  CB  ASN     1       3.988  -4.278   0.723  1.00  0.00
ATOM      8  HB2 ASN     1       2.965  -3.943   0.556  1.00  0.00
ATOM      9  HB3 ASN     1       4.170  -4.099   1.783  1.00  0.00
ATOM     10  CG  ASN     1       5.052  -3.482   0.034  1.00  0.00
ATOM     11  OD1 ASN     1       6.257  -3.788   0.060  1.00  0.00
ATOM     12  ND2 ASN     1       4.718  -2.450  -0.691  1.00  0.00
ATOM     13 HD21 ASN     1       5.425  -1.965  -1.225  1.00  0.00
ATOM     14 HD22 ASN     1       3.895  -1.877  -0.575  1.00  0.00
ATOM     15  C   ASN     1       3.001  -6.427   1.375  1.00  0.00
ATOM     16  O   ASN     1       1.844  -6.548   1.079  1.00  0.00
ATOM     17  N   LEU     2       3.446  -6.851   2.567  1.00  0.00
ATOM     18  H   LEU     2       4.433  -6.726   2.742  1.00  0.00
ATOM     19  CA  LEU     2       2.548  -7.451   3.663  1.00  0.00
ATOM     20  HA  LEU     2       1.897  -8.258   3.326  1.00  0.00
ATOM     21  CB  LEU     2       3.370  -8.120   4.787  1.00  0.00
ATOM     22  HB2 LEU     2       4.127  -8.736   4.302  1.00  0.00
ATOM     23  HB3 LEU     2       3.945  -7.406   5.377  1.00  0.00
ATOM     24  CG  LEU     2       2.651  -8.993   5.810  1.00  0.00
ATOM     25  HG  LEU     2       2.010  -8.323   6.382  1.00  0.00
ATOM     26  CD1 LEU     2       1.835 -10.094   5.218  1.00  0.00
ATOM     27 HD11 LEU     2       0.897  -9.720   4.805  1.00  0.00
ATOM     28 HD12 LEU     2       2.385 -10.679   4.481  1.00  0.00
ATOM     29 HD13 LEU     2       1.601 -10.871   5.946  1.00  0.00
ATOM     30  CD2 LEU     2       3.774  -9.705   6.637  1.00  0.00
ATOM     31 HD21 LEU     2       3.302 -10.215   7.478  1.00  0.00
ATOM     32 HD22 LEU     2       4.312 -10.396   5.988  1.00  0.00
ATOM     33 HD23 LEU     2       4.637  -9.092   6.896  1.00  0.00
ATOM     34  C   LEU     2       1.533  -6.468   4.295  1.00  0.00
ATOM     35  O   LEU     2       0.503  -6.897   4.813  1.00  0.00
ATOM     36  N   TYR     3       1.790  -5.201   4.135  1.00  0.00
ATOM     37  H   TYR     3       2.712  -4.873   3.883  1.00  0.00
ATOM     38  CA  TYR     3       0.819  -4.093   4.453  1.00  0.00
ATOM     39  HA  TYR     3      -0.184  -4.512   4.373  1.00  0.00
ATOM     40  CB  TYR     3       1.066  -3.694   5.926  1.00  0.00
ATOM     41  HB2 TYR     3       1.022  -4.520   6.637  1.00  0.00
ATOM     42  HB3 TYR     3       2.079  -3.297   5.974  1.00  0.00
ATOM     43  CG  TYR     3       0.203  -2.576   6.431  1.00  0.00
ATOM     44  CD1 TYR     3       0.647  -1.232   6.253  1.00  0.00
ATOM     45  HD1 TYR     3       1.555  -0.949   5.742  1.00  0.00
ATOM     46  CE1 TYR     3      -0.126  -0.212   6.881  1.00  0.00
ATOM     47  HE1 TYR     3       0.104   0.840   6.804  1.00  0.00
ATOM     48  CZ  TYR     3      -1.314  -0.537   7.563  1.00  0.00
ATOM     49  OH  TYR     3      -1.995   0.519   8.103  1.00  0.00
ATOM     50  HH  TYR     3      -2.590   0.250   8.807  1.00  0.00
ATOM     51  CE2 TYR     3      -1.720  -1.827   7.776  1.00  0.00
ATOM     52  HE2 TYR     3      -2.691  -2.063   8.184  1.00  0.00
ATOM     53  CD2 TYR     3      -0.951  -2.887   7.196  1.00  0.00
ATOM     54  HD2 TYR     3      -1.327  -3.899   7.241  1.00  0.00
ATOM     55  C   TYR     3       1.012  -2.915   3.501  1.00  0.00
ATOM     56  O   TYR     3       2.141  -2.710   3.044  1.00  0.00
ATOM     57  N   ILE     4      -0.061  -2.284   2.983  1.00  0.00
ATOM     58  H   ILE     4      -0.921  -2.352   3.510  1.00  0.00
ATOM     59  CA  ILE     4       0.033  -1.132   2.029  1.00  0.00
ATOM     60  HA  ILE     4       1.064  -0.918   1.748  1.00  0.00
ATOM     61  CB  ILE     4      -0.661  -1.622   0.687  1.00  0.00
ATOM     62  HB  ILE     4      -1.605  -2.089   0.969  1.00  0.00
ATOM     63  CG2 ILE     4      -0.882  -0.536  -0.350  1.00  0.00
ATOM     64 HG21 ILE     4       0.056  -0.022  -0.559  1.00  0.00
ATOM     65 HG22 ILE     4      -1.193  -0.865  -1.342  1.00  0.00
ATOM     66 HG23 ILE     4      -1.597   0.163   0.085  1.00  0.00
ATOM     67  CG1 ILE     4       0.150  -2.792   0.062  1.00  0.00
ATOM     68 HG12 ILE     4       0.777  -2.362  -0.719  1.00  0.00
ATOM     69 HG13 ILE     4       0.849  -3.163   0.813  1.00  0.00
ATOM     70  CD1 ILE     4      -0.710  -3.883  -0.491  1.00  0.00
ATOM     71 HD11 ILE     4      -1.204  -4.361   0.354  1.00  0.00
ATOM     72 HD12 ILE     4      -1.290  -3.504  -1.334  1.00  0.00
ATOM     73 HD13 ILE     4      -0.054  -4.666  -0.871  1.00  0.00
ATOM     74  C   ILE     4      -0.564   0.140   2.546  1.00  0.00
ATOM     75  O   ILE     4      -1.767   0.264   2.799  1.00  0.00
ATOM     76  N   GLN     5       0.288   1.200   2.565  1.00  0.00
ATOM     77  H   GLN     5       1.237   0.959   2.320  1.00  0.00
ATOM     78  CA  GLN     5       0.013   2.579   2.939  1.00  0.00
ATOM     79  HA  GLN     5      -0.766   2.686   3.692  1.00  0.00
ATOM     80  CB  GLN     5       1.327   3.127   3.548  1.00  0.00
ATOM     81  HB2 GLN     5       1.144   3.941   4.251  1.00  0.00
ATOM     82  HB3 GLN     5       1.720   2.380   4.238  1.00  0.00
ATOM     83  CG  GLN     5       2.405   3.805   2.684  1.00  0.00
ATOM     84  HG2 GLN     5       2.059   4.661   2.105  1.00  0.00
ATOM     85  HG3 GLN     5       3.043   4.169   3.489  1.00  0.00
ATOM     86  CD  GLN     5       3.199   2.861   1.808  1.00  0.00
ATOM     87  OE1 GLN     5       2.923   1.672   1.678  1.00  0.00
ATOM     88  NE2 GLN     5       4.346   3.331   1.393  1.00  0.00
ATOM     89 HE21 GLN     5       5.016   2.644   1.077  1.00  0.00
ATOM     90 HE22 GLN     5       4.532   4.314   1.530  1.00  0.00
ATOM     91  C   GLN     5      -0.626   3.384   1.735  1.00  0.00
ATOM     92  O   GLN     5      -0.471   4.609   1.879  1.00  0.00
ATOM     93  N   TRP     6      -1.119   2.821   0.609  1.00  0.00
ATOM     94  H   TRP     6      -1.377   1.859   0.445  1.00  0.00
ATOM     95  CA  TRP     6      -1.692   3.676  -0.483  1.00  0.00
ATOM     96  HA  TRP     6      -1.083   4.574  -0.571  1.00  0.00
ATOM     97  CB  TRP     6      -1.532   2.883  -1.798  1.00  0.00
ATOM     98  HB2 TRP     6      -0.479   2.620  -1.905  1.00  0.00
ATOM     99  HB3 TRP     6      -2.090   1.952  -1.707  1.00  0.00
ATOM    100  CG  TRP     6      -2.003   3.729  -3.000  1.00  0.00
ATOM    101  CD1 TRP     6      -3.174   3.639  -3.589  1.00  0.00
ATOM    102  HD1 TRP     6      -4.050   3.054  -3.347  1.00  0.00
ATOM    103  NE1 TRP     6      -3.155   4.582  -4.677  1.00  0.00
ATOM    104  HE1 TRP     6      -3.922   4.744  -5.314  1.00  0.00
ATOM    105  CE2 TRP     6      -1.935   5.180  -4.807  1.00  0.00
ATOM    106  CZ2 TRP     6      -1.439   6.200  -5.680  1.00  0.00
ATOM    107  HZ2 TRP     6      -2.030   6.675  -6.450  1.00  0.00
ATOM    108  CH2 TRP     6      -0.076   6.620  -5.511  1.00  0.00
ATOM    109  HH2 TRP     6       0.301   7.486  -6.034  1.00  0.00
ATOM    110  CZ3 TRP     6       0.685   6.062  -4.493  1.00  0.00
ATOM    111  HZ3 TRP     6       1.678   6.440  -4.303  1.00  0.00
ATOM    112  CE3 TRP     6       0.173   5.038  -3.652  1.00  0.00
ATOM    113  HE3 TRP     6       0.819   4.657  -2.875  1.00  0.00
ATOM    114  CD2 TRP     6      -1.145   4.620  -3.762  1.00  0.00
ATOM    115  C   TRP     6      -3.204   3.963  -0.198  1.00  0.00
ATOM    116  O   TRP     6      -4.071   3.215  -0.483  1.00  0.00
ATOM    117  N   LEU     7      -3.388   5.103   0.528  1.00  0.00
ATOM    118  H   LEU     7      -2.610   5.735   0.651  1.00  0.00
ATOM    119  CA  LEU     7      -4.619   5.395   1.323  1.00  0.00
ATOM    120  HA  LEU     7      -4.846   4.499   1.901  1.00  0.00
ATOM    121  CB  LEU     7      -4.442   6.568   2.288  1.00  0.00
ATOM    122  HB2 LEU     7      -4.265   7.455   1.680  1.00  0.00
ATOM    123  HB3 LEU     7      -5.374   6.598   2.853  1.00  0.00
ATOM    124  CG  LEU     7      -3.234   6.408   3.232  1.00  0.00
ATOM    125  HG  LEU     7      -2.279   6.369   2.709  1.00  0.00
ATOM    126  CD1 LEU     7      -3.148   7.560   4.159  1.00  0.00
ATOM    127 HD11 LEU     7      -2.169   7.555   4.637  1.00  0.00
ATOM    128 HD12 LEU     7      -3.156   8.396   3.459  1.00  0.00
ATOM    129 HD13 LEU     7      -3.968   7.604   4.876  1.00  0.00
ATOM    130  CD2 LEU     7      -3.328   5.121   3.938  1.00  0.00
ATOM    131 HD21 LEU     7      -2.821   5.063   4.901  1.00  0.00
ATOM    132 HD22 LEU     7      -4.381   4.869   4.063  1.00  0.00
ATOM    133 HD23 LEU     7      -2.817   4.315   3.414  1.00  0.00
ATOM    134  C   LEU     7      -5.858   5.707   0.436  1.00  0.00
ATOM    135  O   LEU     7      -6.878   6.134   1.006  1.00  0.00
ATOM    136  N   LYS     8      -5.636   5.701  -0.887  1.00  0.00
ATOM    137  H   LYS     8      -4.933   5.052  -1.210  1.00  0.00
ATOM    138  CA  LYS     8      -6.465   6.334  -1.883  1.00  0.00
ATOM    139  HA  LYS     8      -7.347   6.612  -1.307  1.00  0.00
ATOM    140  CB  LYS     8      -5.800   7.616  -2.346  1.00  0.00
ATOM    141  HB2 LYS     8      -6.431   7.970  -3.161  1.00  0.00
ATOM    142  HB3 LYS     8      -5.751   8.219  -1.440  1.00  0.00
ATOM    143  CG  LYS     8      -4.392   7.408  -2.947  1.00  0.00
ATOM    144  HG2 LYS     8      -3.747   6.819  -2.295  1.00  0.00
ATOM    145  HG3 LYS     8      -4.458   6.828  -3.867  1.00  0.00
ATOM    146  CD  LYS     8      -3.770   8.766  -3.187  1.00  0.00
ATOM    147  HD2 LYS     8      -4.160   9.085  -4.154  1.00  0.00
ATOM    148  HD3 LYS     8      -4.077   9.446  -2.392  1.00  0.00
ATOM    149  CE  LYS     8      -2.209   8.927  -3.365  1.00  0.00
ATOM    150  HE2 LYS     8      -1.651   8.569  -2.499  1.00  0.00
ATOM    151  HE3 LYS     8      -1.877   8.361  -4.236  1.00  0.00
ATOM    152  NZ  LYS     8      -1.741  10.289  -3.645  1.00  0.00
ATOM    153  HZ1 LYS     8      -1.118  10.343  -4.438  1.00  0.00
ATOM    154  HZ2 LYS     8      -2.640  10.745  -3.704  1.00  0.00
ATOM    155  HZ3 LYS     8      -1.195  10.641  -2.871  1.00  0.00
ATOM    156  C   LYS     8      -6.817   5.330  -3.017  1.00  0.00
ATOM    157  O   LYS     8      -6.417   4.142  -3.028  1.00  0.00
ATOM    158  N   ASP     9      -7.635   5.837  -3.965  1.00  0.00
ATOM    159  H   ASP     9      -7.925   6.789  -3.792  1.00  0.00
ATOM    160  CA  ASP     9      -8.145   4.963  -5.061  1.00  0.00
ATOM    161  HA  ASP     9      -8.443   4.001  -4.642  1.00  0.00
ATOM    162  CB  ASP     9      -9.383   5.689  -5.622  1.00  0.00
ATOM    163  HB2 ASP     9      -9.066   6.658  -6.006  1.00  0.00
ATOM    164  HB3 ASP     9      -9.855   5.237  -6.494  1.00  0.00
ATOM    165  CG  ASP     9     -10.564   5.940  -4.739  1.00  0.00
ATOM    166  OD1 ASP     9     -10.632   5.314  -3.663  1.00  0.00
ATOM    167  OD2 ASP     9     -11.427   6.828  -5.009  1.00  0.00
ATOM    168  C   ASP     9      -7.175   4.742  -6.160  1.00  0.00
ATOM    169  O   ASP     9      -6.058   5.143  -6.114  1.00  0.00
ATOM    170  N   GLY    10      -7.453   4.008  -7.209  1.00  0.00
ATOM    171  H   GLY    10      -8.384   3.633  -7.316  1.00  0.00
ATOM    172  CA  GLY    10      -6.424   3.550  -8.154  1.00  0.00
ATOM    173  HA2 GLY    10      -6.871   3.253  -9.102  1.00  0.00
ATOM    174  HA3 GLY    10      -5.803   4.373  -8.509  1.00  0.00
ATOM    175  C   GLY    10      -5.543   2.415  -7.592  1.00  0.00
ATOM    176  O   GLY    10      -5.869   1.770  -6.594  1.00  0.00
ATOM    177  N   GLY    11      -4.402   2.179  -8.278  1.00  0.00
ATOM    178  H   GLY    11      -4.082   2.828  -8.983  1.00  0.00
ATOM    179  CA  GLY    11      -3.455   1.100  -7.904  1.00  0.00
ATOM    180  HA2 GLY    11      -4.073   0.297  -7.505  1.00  0.00
ATOM    181  HA3 GLY    11      -3.015   0.672  -8.805  1.00  0.00
ATOM    182  C   GLY    11      -2.263   1.570  -7.083  1.00  0.00
ATOM    183  O   GLY    11      -1.683   2.658  -7.349  1.00  0.00
ATOM    184  N   PRO    12      -1.755   0.747  -6.111  1.00  0.00
ATOM    185  CD  PRO    12      -2.304  -0.551  -5.675  1.00  0.00
ATOM    186  HD2 PRO    12      -1.770  -1.369  -6.159  1.00  0.00
ATOM    187  HD3 PRO    12      -3.361  -0.598  -5.936  1.00  0.00
ATOM    188  CG  PRO    12      -2.032  -0.542  -4.199  1.00  0.00
ATOM    189  HG2 PRO    12      -1.948  -1.541  -3.770  1.00  0.00
ATOM    190  HG3 PRO    12      -2.846  -0.024  -3.692  1.00  0.00
ATOM    191  CB  PRO    12      -0.678   0.147  -4.102  1.00  0.00
ATOM    192  HB2 PRO    12       0.031  -0.631  -4.384  1.00  0.00
ATOM    193  HB3 PRO    12      -0.473   0.557  -3.113  1.00  0.00
ATOM    194  CA  PRO    12      -0.737   1.236  -5.187  1.00  0.00
ATOM    195  HA  PRO    12      -1.062   2.180  -4.750  1.00  0.00
ATOM    196  C   PRO    12       0.650   1.363  -5.830  1.00  0.00
ATOM    197  O   PRO    12       1.057   0.585  -6.674  1.00  0.00
ATOM    198  N   SER    13       1.354   2.412  -5.419  1.00  0.00
ATOM    199  H   SER    13       0.988   3.052  -4.729  1.00  0.00
ATOM    200  CA  SER    13       2.716   2.655  -5.897  1.00  0.00
ATOM    201  HA  SER    13       2.667   2.453  -6.966  1.00  0.00
ATOM    202  CB  SER    13       3.170   4.107  -5.643  1.00  0.00
ATOM    203  HB2 SER    13       2.789   4.504  -4.701  1.00  0.00
ATOM    204  HB3 SER    13       4.257   4.031  -5.657  1.00  0.00
ATOM    205  OG  SER    13       2.653   5.116  -6.609  1.00  0.00
ATOM    206  HG  SER    13       3.018   5.975  -6.385  1.00  0.00
ATOM    207  C   SER    13       3.726   1.724  -5.271  1.00  0.00
ATOM    208  O   SER    13       3.502   1.202  -4.214  1.00  0.00
ATOM    209  N   SER    14       4.930   1.392  -5.906  1.00  0.00
ATOM    210  H   SER    14       5.121   1.714  -6.845  1.00  0.00
ATOM    211  CA  SER    14       6.115   0.804  -5.270  1.00  0.00
ATOM    212  HA  SER    14       5.846  -0.199  -4.938  1.00  0.00
ATOM    213  CB  SER    14       7.268   0.551  -6.275  1.00  0.00
ATOM    214  HB2 SER    14       6.906  -0.054  -7.106  1.00  0.00
ATOM    215  HB3 SER    14       7.515   1.561  -6.604  1.00  0.00
ATOM    216  OG  SER    14       8.392  -0.060  -5.719  1.00  0.00
ATOM    217  HG  SER    14       8.799  -0.435  -6.503  1.00  0.00
ATOM    218  C   SER    14       6.632   1.715  -4.107  1.00  0.00
ATOM    219  O   SER    14       6.674   2.964  -4.304  1.00  0.00
ATOM    220  N   GLY    15       7.100   1.170  -2.988  1.00  0.00
ATOM    221  H   GLY    15       7.055   0.169  -2.861  1.00  0.00
ATOM    222  CA  GLY    15       7.542   2.020  -1.856  1.00  0.00
ATOM    223  HA2 GLY    15       8.630   2.074  -1.827  1.00  0.00
ATOM    224  HA3 GLY    15       7.155   3.036  -1.924  1.00  0.00
ATOM    225  C   GLY    15       7.039   1.514  -0.451  1.00  0.00
ATOM    226  O   GLY    15       5.864   1.275  -0.329  1.00  0.00
ATOM    227  N   ARG    16       8.013   1.322   0.424  1.00  0.00
ATOM    228  H   ARG    16       8.958   1.483   0.105  1.00  0.00
ATOM    229  CA  ARG    16       7.827   0.548   1.643  1.00  0.00
ATOM    230  HA  ARG    16       7.552  -0.448   1.295  1.00  0.00
ATOM    231  CB  ARG    16       9.123   0.330   2.370  1.00  0.00
ATOM    232  HB2 ARG    16       8.918  -0.436   3.117  1.00  0.00
ATOM    233  HB3 ARG    16       9.812  -0.119   1.655  1.00  0.00
ATOM    234  CG  ARG    16       9.773   1.568   3.041  1.00  0.00
ATOM    235  HG2 ARG    16       9.723   2.332   2.265  1.00  0.00
ATOM    236  HG3 ARG    16       9.209   1.982   3.876  1.00  0.00
ATOM    237  CD  ARG    16      11.207   1.263   3.329  1.00  0.00
ATOM    238  HD2 ARG    16      11.689   0.809   2.462  1.00  0.00
ATOM    239  HD3 ARG    16      11.800   2.161   3.502  1.00  0.00
ATOM    240  NE  ARG    16      11.395   0.403   4.493  1.00  0.00
ATOM    241  HE  ARG    16      11.217   0.720   5.436  1.00  0.00
ATOM    242  CZ  ARG    16      11.848  -0.828   4.415  1.00  0.00
ATOM    243  NH1 ARG    16      12.465  -1.346   3.361  1.00  0.00
ATOM    244 HH11 ARG    16      12.600  -0.744   2.562  1.00  0.00
ATOM    245 HH12 ARG    16      12.965  -2.215   3.493  1.00  0.00
ATOM    246  NH2 ARG    16      11.700  -1.609   5.506  1.00  0.00
ATOM    247 HH21 ARG    16      11.164  -1.307   6.307  1.00  0.00
ATOM    248 HH22 ARG    16      12.155  -2.509   5.440  1.00  0.00
ATOM    249  C   ARG    16       6.706   1.058   2.552  1.00  0.00
ATOM    250  O   ARG    16       6.505   2.222   2.860  1.00  0.00
ATOM    251  N   PRO    17       5.984   0.136   3.093  1.00  0.00
ATOM    252  CD  PRO    17       5.936  -1.340   2.955  1.00  0.00
ATOM    253  HD2 PRO    17       6.868  -1.900   2.879  1.00  0.00
ATOM    254  HD3 PRO    17       5.353  -1.630   2.082  1.00  0.00
ATOM    255  CG  PRO    17       5.185  -1.834   4.133  1.00  0.00
ATOM    256  HG2 PRO    17       5.793  -2.125   4.989  1.00  0.00
ATOM    257  HG3 PRO    17       4.610  -2.732   3.905  1.00  0.00
ATOM    258  CB  PRO    17       4.264  -0.693   4.486  1.00  0.00
ATOM    259  HB2 PRO    17       3.984  -0.687   5.539  1.00  0.00
ATOM    260  HB3 PRO    17       3.367  -0.585   3.876  1.00  0.00
ATOM    261  CA  PRO    17       5.162   0.489   4.213  1.00  0.00
ATOM    262  HA  PRO    17       4.572   1.363   3.938  1.00  0.00
ATOM    263  C   PRO    17       6.020   0.817   5.457  1.00  0.00
ATOM    264  O   PRO    17       7.123   0.311   5.563  1.00  0.00
ATOM    265  N   PRO    18       5.570   1.709   6.378  1.00  0.00
ATOM    266  CD  PRO    18       4.256   2.439   6.385  1.00  0.00
ATOM    267  HD2 PRO    18       3.413   1.752   6.458  1.00  0.00
ATOM    268  HD3 PRO    18       4.209   2.988   5.444  1.00  0.00
ATOM    269  CG  PRO    18       4.326   3.318   7.597  1.00  0.00
ATOM    270  HG2 PRO    18       3.808   2.767   8.383  1.00  0.00
ATOM    271  HG3 PRO    18       3.997   4.347   7.451  1.00  0.00
ATOM    272  CB  PRO    18       5.762   3.338   8.018  1.00  0.00
ATOM    273  HB2 PRO    18       5.873   3.513   9.088  1.00  0.00
ATOM    274  HB3 PRO    18       6.399   4.059   7.505  1.00  0.00
ATOM    275  CA  PRO    18       6.205   1.911   7.685  1.00  0.00
ATOM    276  HA  PRO    18       7.289   1.995   7.612  1.00  0.00
ATOM    277  C   PRO    18       5.835   0.880   8.744  1.00  0.00
ATOM    278  O   PRO    18       5.046   0.011   8.412  1.00  0.00
ATOM    279  N   PRO    19       6.489   0.908   9.938  1.00  0.00
ATOM    280  CD  PRO    19       7.623   1.639  10.292  1.00  0.00
ATOM    281  HD2 PRO    19       7.314   2.650  10.555  1.00  0.00
ATOM    282  HD3 PRO    19       8.393   1.589   9.522  1.00  0.00
ATOM    283  CG  PRO    19       8.222   1.079  11.621  1.00  0.00
ATOM    284  HG2 PRO    19       8.392   1.967  12.229  1.00  0.00
ATOM    285  HG3 PRO    19       9.161   0.566  11.416  1.00  0.00
ATOM    286  CB  PRO    19       7.111   0.203  12.186  1.00  0.00
ATOM    287  HB2 PRO    19       6.888   0.711  13.124  1.00  0.00
ATOM    288  HB3 PRO    19       7.589  -0.773  12.260  1.00  0.00
ATOM    289  CA  PRO    19       5.951   0.225  11.115  1.00  0.00
ATOM    290  HA  PRO    19       5.773  -0.793  10.770  1.00  0.00
ATOM    291  C   PRO    19       4.624   0.830  11.686  1.00  0.00
ATOM    292  O   PRO    19       4.261   1.943  11.460  1.00  0.00
ATOM    293  N   SER    20       3.838   0.031  12.327  1.00  0.00
ATOM    294  H   SER    20       4.171  -0.911  12.478  1.00  0.00
ATOM    295  CA  SER    20       2.602   0.468  13.019  1.00  0.00
ATOM    296  HA  SER    20       2.134   1.157  12.315  1.00  0.00
ATOM    297  CB  SER    20       1.512  -0.666  13.218  1.00  0.00
ATOM    298  HB2 SER    20       1.907  -1.511  13.783  1.00  0.00
ATOM    299  HB3 SER    20       0.638  -0.262  13.729  1.00  0.00
ATOM    300  OG  SER    20       1.150  -1.043  11.977  1.00  0.00
ATOM    301  HG  SER    20       1.933  -1.317  11.495  1.00  0.00
ATOM    302  C   SER    20       2.914   1.236  14.299  1.00  0.00
ATOM    303  O   SER    20       3.028   0.581  15.371  1.00  0.00
ATOM    304  OXT SER    20       3.004   2.468  14.316  1.00  0.00
TER   
