# Supplementary material for: Convergence and equilibrium in molecular dynamics simulations
Source: Commun Chem. 2024 Feb 7;7:26. doi: 10.1038/s42004-024-01114-5 (PMC10850365; doi:10.1038/s42004-024-01114-5)
Supplement: Supplementary file 15 — Supplementary Data 4 [file 42004_2024_1114_MOESM15_ESM.txt]

CRYST1   46.412   46.412   46.412 109.47 109.47 109.47               1
ATOM      1  N   ASN     1      18.551  14.036  24.443  1.00  0.00           N  
ATOM      2  H1  ASN     1      18.168  13.367  25.095  1.00  0.00           H  
ATOM      3  H2  ASN     1      19.307  13.689  23.871  1.00  0.00           H  
ATOM      4  H3  ASN     1      17.784  14.287  23.835  1.00  0.00           H  
ATOM      5  CA  ASN     1      18.910  15.277  25.177  1.00  0.00           C  
ATOM      6  HA  ASN     1      18.029  15.663  25.692  1.00  0.00           H  
ATOM      7  CB  ASN     1      19.939  14.872  26.309  1.00  0.00           C  
ATOM      8  HB2 ASN     1      19.391  14.072  26.807  1.00  0.00           H  
ATOM      9  HB3 ASN     1      20.835  14.455  25.849  1.00  0.00           H  
ATOM     10  CG  ASN     1      20.385  15.997  27.261  1.00  0.00           C  
ATOM     11  OD1 ASN     1      20.455  17.174  26.861  1.00  0.00           O  
ATOM     12  ND2 ASN     1      20.487  15.713  28.526  1.00  0.00           N  
ATOM     13 HD21 ASN     1      20.706  16.536  29.069  1.00  0.00           H  
ATOM     14 HD22 ASN     1      20.164  14.826  28.885  1.00  0.00           H  
ATOM     15  C   ASN     1      19.376  16.437  24.203  1.00  0.00           C  
ATOM     16  O   ASN     1      20.280  16.223  23.379  1.00  0.00           O  
ATOM     17  N   LEU     2      18.732  17.615  24.331  1.00  0.00           N  
ATOM     18  H   LEU     2      18.027  17.700  25.048  1.00  0.00           H  
ATOM     19  CA  LEU     2      18.853  18.761  23.406  1.00  0.00           C  
ATOM     20  HA  LEU     2      19.062  18.404  22.398  1.00  0.00           H  
ATOM     21  CB  LEU     2      17.573  19.433  23.416  1.00  0.00           C  
ATOM     22  HB2 LEU     2      17.087  19.440  24.392  1.00  0.00           H  
ATOM     23  HB3 LEU     2      17.719  20.416  22.969  1.00  0.00           H  
ATOM     24  CG  LEU     2      16.425  18.701  22.624  1.00  0.00           C  
ATOM     25  HG  LEU     2      16.331  17.651  22.901  1.00  0.00           H  
ATOM     26  CD1 LEU     2      15.087  19.437  22.694  1.00  0.00           C  
ATOM     27 HD11 LEU     2      14.347  19.086  21.974  1.00  0.00           H  
ATOM     28 HD12 LEU     2      14.661  19.203  23.669  1.00  0.00           H  
ATOM     29 HD13 LEU     2      15.198  20.517  22.600  1.00  0.00           H  
ATOM     30  CD2 LEU     2      16.758  18.552  21.068  1.00  0.00           C  
ATOM     31 HD21 LEU     2      15.878  18.114  20.599  1.00  0.00           H  
ATOM     32 HD22 LEU     2      17.004  19.543  20.686  1.00  0.00           H  
ATOM     33 HD23 LEU     2      17.610  17.937  20.779  1.00  0.00           H  
ATOM     34  C   LEU     2      19.990  19.710  23.861  1.00  0.00           C  
ATOM     35  O   LEU     2      20.597  20.380  23.069  1.00  0.00           O  
ATOM     36  N   TYR     3      20.294  19.714  25.131  1.00  0.00           N  
ATOM     37  H   TYR     3      19.578  19.310  25.718  1.00  0.00           H  
ATOM     38  CA  TYR     3      21.404  20.490  25.753  1.00  0.00           C  
ATOM     39  HA  TYR     3      21.344  21.507  25.368  1.00  0.00           H  
ATOM     40  CB  TYR     3      21.068  20.487  27.219  1.00  0.00           C  
ATOM     41  HB2 TYR     3      20.172  21.071  27.429  1.00  0.00           H  
ATOM     42  HB3 TYR     3      20.932  19.519  27.702  1.00  0.00           H  
ATOM     43  CG  TYR     3      21.997  21.310  27.950  1.00  0.00           C  
ATOM     44  CD1 TYR     3      22.015  22.743  27.833  1.00  0.00           C  
ATOM     45  HD1 TYR     3      21.336  23.247  27.161  1.00  0.00           H  
ATOM     46  CE1 TYR     3      22.948  23.509  28.531  1.00  0.00           C  
ATOM     47  HE1 TYR     3      22.971  24.580  28.396  1.00  0.00           H  
ATOM     48  CZ  TYR     3      23.798  22.859  29.443  1.00  0.00           C  
ATOM     49  OH  TYR     3      24.727  23.556  30.135  1.00  0.00           O  
ATOM     50  HH  TYR     3      24.511  24.489  30.201  1.00  0.00           H  
ATOM     51  CE2 TYR     3      23.816  21.441  29.568  1.00  0.00           C  
ATOM     52  HE2 TYR     3      24.485  20.995  30.289  1.00  0.00           H  
ATOM     53  CD2 TYR     3      22.973  20.681  28.739  1.00  0.00           C  
ATOM     54  HD2 TYR     3      23.123  19.611  28.745  1.00  0.00           H  
ATOM     55  C   TYR     3      22.782  19.907  25.369  1.00  0.00           C  
ATOM     56  O   TYR     3      23.647  20.579  24.955  1.00  0.00           O  
ATOM     57  N   ILE     4      22.848  18.568  25.520  1.00  0.00           N  
ATOM     58  H   ILE     4      22.199  18.031  26.078  1.00  0.00           H  
ATOM     59  CA  ILE     4      24.009  17.858  25.050  1.00  0.00           C  
ATOM     60  HA  ILE     4      24.855  18.291  25.583  1.00  0.00           H  
ATOM     61  CB  ILE     4      23.877  16.341  25.396  1.00  0.00           C  
ATOM     62  HB  ILE     4      22.912  15.986  25.033  1.00  0.00           H  
ATOM     63  CG2 ILE     4      24.969  15.447  24.661  1.00  0.00           C  
ATOM     64 HG21 ILE     4      24.939  15.404  23.572  1.00  0.00           H  
ATOM     65 HG22 ILE     4      25.892  15.819  25.105  1.00  0.00           H  
ATOM     66 HG23 ILE     4      24.760  14.425  24.976  1.00  0.00           H  
ATOM     67  CG1 ILE     4      23.907  16.004  26.851  1.00  0.00           C  
ATOM     68 HG12 ILE     4      23.078  16.571  27.275  1.00  0.00           H  
ATOM     69 HG13 ILE     4      23.604  14.968  27.003  1.00  0.00           H  
ATOM     70  CD1 ILE     4      25.110  16.410  27.743  1.00  0.00           C  
ATOM     71 HD11 ILE     4      26.058  16.097  27.305  1.00  0.00           H  
ATOM     72 HD12 ILE     4      25.142  17.486  27.917  1.00  0.00           H  
ATOM     73 HD13 ILE     4      25.125  15.866  28.687  1.00  0.00           H  
ATOM     74  C   ILE     4      24.261  18.008  23.519  1.00  0.00           C  
ATOM     75  O   ILE     4      25.359  18.209  23.162  1.00  0.00           O  
ATOM     76  N   GLN     5      23.188  18.125  22.696  1.00  0.00           N  
ATOM     77  H   GLN     5      22.272  18.242  23.105  1.00  0.00           H  
ATOM     78  CA  GLN     5      23.275  18.494  21.314  1.00  0.00           C  
ATOM     79  HA  GLN     5      24.138  17.997  20.871  1.00  0.00           H  
ATOM     80  CB  GLN     5      21.971  18.008  20.584  1.00  0.00           C  
ATOM     81  HB2 GLN     5      21.844  16.935  20.728  1.00  0.00           H  
ATOM     82  HB3 GLN     5      21.059  18.444  20.993  1.00  0.00           H  
ATOM     83  CG  GLN     5      21.852  18.425  19.072  1.00  0.00           C  
ATOM     84  HG2 GLN     5      21.549  19.464  18.937  1.00  0.00           H  
ATOM     85  HG3 GLN     5      22.763  18.141  18.545  1.00  0.00           H  
ATOM     86  CD  GLN     5      20.815  17.595  18.361  1.00  0.00           C  
ATOM     87  OE1 GLN     5      20.439  16.485  18.763  1.00  0.00           O  
ATOM     88  NE2 GLN     5      20.556  18.031  17.186  1.00  0.00           N  
ATOM     89 HE21 GLN     5      19.977  17.408  16.642  1.00  0.00           H  
ATOM     90 HE22 GLN     5      21.040  18.765  16.689  1.00  0.00           H  
ATOM     91  C   GLN     5      23.654  20.007  21.091  1.00  0.00           C  
ATOM     92  O   GLN     5      24.214  20.147  20.008  1.00  0.00           O  
ATOM     93  N   TRP     6      23.476  20.965  22.002  1.00  0.00           N  
ATOM     94  H   TRP     6      22.923  20.649  22.786  1.00  0.00           H  
ATOM     95  CA  TRP     6      23.983  22.334  21.876  1.00  0.00           C  
ATOM     96  HA  TRP     6      24.023  22.652  20.834  1.00  0.00           H  
ATOM     97  CB  TRP     6      22.894  23.176  22.655  1.00  0.00           C  
ATOM     98  HB2 TRP     6      21.981  23.331  22.080  1.00  0.00           H  
ATOM     99  HB3 TRP     6      22.524  22.645  23.531  1.00  0.00           H  
ATOM    100  CG  TRP     6      23.329  24.586  22.983  1.00  0.00           C  
ATOM    101  CD1 TRP     6      22.970  25.689  22.281  1.00  0.00           C  
ATOM    102  HD1 TRP     6      22.392  25.646  21.370  1.00  0.00           H  
ATOM    103  NE1 TRP     6      23.387  26.855  22.896  1.00  0.00           N  
ATOM    104  HE1 TRP     6      23.291  27.787  22.519  1.00  0.00           H  
ATOM    105  CE2 TRP     6      23.980  26.556  24.090  1.00  0.00           C  
ATOM    106  CZ2 TRP     6      24.497  27.328  25.174  1.00  0.00           C  
ATOM    107  HZ2 TRP     6      24.613  28.402  25.157  1.00  0.00           H  
ATOM    108  CH2 TRP     6      24.985  26.746  26.328  1.00  0.00           C  
ATOM    109  HH2 TRP     6      25.365  27.329  27.154  1.00  0.00           H  
ATOM    110  CZ3 TRP     6      24.970  25.402  26.479  1.00  0.00           C  
ATOM    111  HZ3 TRP     6      25.462  24.986  27.346  1.00  0.00           H  
ATOM    112  CE3 TRP     6      24.450  24.540  25.416  1.00  0.00           C  
ATOM    113  HE3 TRP     6      24.433  23.463  25.495  1.00  0.00           H  
ATOM    114  CD2 TRP     6      23.940  25.113  24.208  1.00  0.00           C  
ATOM    115  C   TRP     6      25.385  22.458  22.348  1.00  0.00           C  
ATOM    116  O   TRP     6      26.108  23.146  21.653  1.00  0.00           O  
ATOM    117  N   LEU     7      25.719  21.668  23.432  1.00  0.00           N  
ATOM    118  H   LEU     7      25.014  21.023  23.760  1.00  0.00           H  
ATOM    119  CA  LEU     7      27.085  21.737  24.033  1.00  0.00           C  
ATOM    120  HA  LEU     7      27.349  22.773  24.247  1.00  0.00           H  
ATOM    121  CB  LEU     7      27.368  20.870  25.242  1.00  0.00           C  
ATOM    122  HB2 LEU     7      26.927  19.889  25.064  1.00  0.00           H  
ATOM    123  HB3 LEU     7      28.439  20.701  25.351  1.00  0.00           H  
ATOM    124  CG  LEU     7      26.801  21.341  26.556  1.00  0.00           C  
ATOM    125  HG  LEU     7      25.718  21.462  26.590  1.00  0.00           H  
ATOM    126  CD1 LEU     7      27.243  20.229  27.568  1.00  0.00           C  
ATOM    127 HD11 LEU     7      26.853  20.462  28.559  1.00  0.00           H  
ATOM    128 HD12 LEU     7      27.011  19.221  27.224  1.00  0.00           H  
ATOM    129 HD13 LEU     7      28.330  20.263  27.639  1.00  0.00           H  
ATOM    130  CD2 LEU     7      27.356  22.634  27.081  1.00  0.00           C  
ATOM    131 HD21 LEU     7      28.445  22.680  27.081  1.00  0.00           H  
ATOM    132 HD22 LEU     7      27.062  23.419  26.384  1.00  0.00           H  
ATOM    133 HD23 LEU     7      26.977  22.838  28.083  1.00  0.00           H  
ATOM    134  C   LEU     7      28.048  21.305  22.865  1.00  0.00           C  
ATOM    135  O   LEU     7      29.161  21.746  22.860  1.00  0.00           O  
ATOM    136  N   LYS     8      27.622  20.422  21.907  1.00  0.00           N  
ATOM    137  H   LYS     8      26.709  20.026  22.080  1.00  0.00           H  
ATOM    138  CA  LYS     8      28.307  19.915  20.754  1.00  0.00           C  
ATOM    139  HA  LYS     8      29.218  19.416  21.085  1.00  0.00           H  
ATOM    140  CB  LYS     8      27.350  18.971  20.203  1.00  0.00           C  
ATOM    141  HB2 LYS     8      27.232  18.123  20.878  1.00  0.00           H  
ATOM    142  HB3 LYS     8      26.405  19.484  20.025  1.00  0.00           H  
ATOM    143  CG  LYS     8      27.698  18.247  18.863  1.00  0.00           C  
ATOM    144  HG2 LYS     8      27.838  19.038  18.125  1.00  0.00           H  
ATOM    145  HG3 LYS     8      28.676  17.789  19.013  1.00  0.00           H  
ATOM    146  CD  LYS     8      26.838  17.089  18.402  1.00  0.00           C  
ATOM    147  HD2 LYS     8      26.919  16.342  19.191  1.00  0.00           H  
ATOM    148  HD3 LYS     8      25.782  17.305  18.239  1.00  0.00           H  
ATOM    149  CE  LYS     8      27.338  16.453  17.080  1.00  0.00           C  
ATOM    150  HE2 LYS     8      26.990  17.180  16.346  1.00  0.00           H  
ATOM    151  HE3 LYS     8      28.421  16.396  16.975  1.00  0.00           H  
ATOM    152  NZ  LYS     8      26.685  15.180  16.723  1.00  0.00           N  
ATOM    153  HZ1 LYS     8      27.001  14.402  17.283  1.00  0.00           H  
ATOM    154  HZ2 LYS     8      25.683  15.249  16.833  1.00  0.00           H  
ATOM    155  HZ3 LYS     8      26.983  14.999  15.775  1.00  0.00           H  
ATOM    156  C   LYS     8      28.701  20.951  19.665  1.00  0.00           C  
ATOM    157  O   LYS     8      29.593  20.610  18.917  1.00  0.00           O  
ATOM    158  N   ASP     9      27.963  22.042  19.585  1.00  0.00           N  
ATOM    159  H   ASP     9      27.172  22.154  20.203  1.00  0.00           H  
ATOM    160  CA  ASP     9      28.240  23.108  18.679  1.00  0.00           C  
ATOM    161  HA  ASP     9      28.648  22.688  17.759  1.00  0.00           H  
ATOM    162  CB  ASP     9      26.915  23.808  18.354  1.00  0.00           C  
ATOM    163  HB2 ASP     9      26.493  24.271  19.246  1.00  0.00           H  
ATOM    164  HB3 ASP     9      27.100  24.520  17.550  1.00  0.00           H  
ATOM    165  CG  ASP     9      25.829  22.919  17.801  1.00  0.00           C  
ATOM    166  OD1 ASP     9      26.157  21.864  17.234  1.00  0.00           O  
ATOM    167  OD2 ASP     9      24.683  23.359  17.892  1.00  0.00           O  
ATOM    168  C   ASP     9      29.247  24.189  19.227  1.00  0.00           C  
ATOM    169  O   ASP     9      29.270  25.336  18.747  1.00  0.00           O  
ATOM    170  N   GLY    10      29.895  23.893  20.301  1.00  0.00           N  
ATOM    171  H   GLY    10      29.714  22.946  20.601  1.00  0.00           H  
ATOM    172  CA  GLY    10      30.499  24.791  21.225  1.00  0.00           C  
ATOM    173  HA2 GLY    10      31.268  24.270  21.795  1.00  0.00           H  
ATOM    174  HA3 GLY    10      30.960  25.576  20.626  1.00  0.00           H  
ATOM    175  C   GLY    10      29.537  25.449  22.225  1.00  0.00           C  
ATOM    176  O   GLY    10      29.900  26.412  22.923  1.00  0.00           O  
ATOM    177  N   GLY    11      28.255  25.049  22.359  1.00  0.00           N  
ATOM    178  H   GLY    11      27.878  24.387  21.696  1.00  0.00           H  
ATOM    179  CA  GLY    11      27.357  25.652  23.279  1.00  0.00           C  
ATOM    180  HA2 GLY    11      26.317  25.325  23.257  1.00  0.00           H  
ATOM    181  HA3 GLY    11      27.785  25.445  24.260  1.00  0.00           H  
ATOM    182  C   GLY    11      27.236  27.189  22.984  1.00  0.00           C  
ATOM    183  O   GLY    11      26.802  27.526  21.843  1.00  0.00           O  
ATOM    184  N   PRO    12      27.715  28.103  23.925  1.00  0.00           N  
ATOM    185  CD  PRO    12      28.117  27.649  25.213  1.00  0.00           C  
ATOM    186  HD2 PRO    12      29.178  27.410  25.133  1.00  0.00           H  
ATOM    187  HD3 PRO    12      27.486  26.859  25.618  1.00  0.00           H  
ATOM    188  CG  PRO    12      27.955  28.927  26.022  1.00  0.00           C  
ATOM    189  HG2 PRO    12      28.556  28.932  26.932  1.00  0.00           H  
ATOM    190  HG3 PRO    12      26.908  29.049  26.297  1.00  0.00           H  
ATOM    191  CB  PRO    12      28.314  30.085  25.133  1.00  0.00           C  
ATOM    192  HB2 PRO    12      29.381  30.263  24.999  1.00  0.00           H  
ATOM    193  HB3 PRO    12      27.895  31.026  25.488  1.00  0.00           H  
ATOM    194  CA  PRO    12      27.651  29.563  23.900  1.00  0.00           C  
ATOM    195  HA  PRO    12      26.593  29.819  23.955  1.00  0.00           H  
ATOM    196  C   PRO    12      28.298  30.162  22.663  1.00  0.00           C  
ATOM    197  O   PRO    12      28.008  31.261  22.231  1.00  0.00           O  
ATOM    198  N   SER    13      29.116  29.357  21.969  1.00  0.00           N  
ATOM    199  H   SER    13      29.272  28.432  22.344  1.00  0.00           H  
ATOM    200  CA  SER    13      29.834  29.643  20.668  1.00  0.00           C  
ATOM    201  HA  SER    13      30.157  30.682  20.733  1.00  0.00           H  
ATOM    202  CB  SER    13      31.052  28.711  20.597  1.00  0.00           C  
ATOM    203  HB2 SER    13      30.641  27.716  20.425  1.00  0.00           H  
ATOM    204  HB3 SER    13      31.703  29.038  19.786  1.00  0.00           H  
ATOM    205  OG  SER    13      31.740  28.742  21.717  1.00  0.00           O  
ATOM    206  HG  SER    13      31.997  29.667  21.754  1.00  0.00           H  
ATOM    207  C   SER    13      28.953  29.385  19.389  1.00  0.00           C  
ATOM    208  O   SER    13      29.319  29.951  18.375  1.00  0.00           O  
ATOM    209  N   SER    14      27.836  28.617  19.452  1.00  0.00           N  
ATOM    210  H   SER    14      27.654  28.184  20.347  1.00  0.00           H  
ATOM    211  CA  SER    14      26.844  28.465  18.379  1.00  0.00           C  
ATOM    212  HA  SER    14      27.343  28.539  17.413  1.00  0.00           H  
ATOM    213  CB  SER    14      26.161  27.177  18.535  1.00  0.00           C  
ATOM    214  HB2 SER    14      25.724  26.912  17.572  1.00  0.00           H  
ATOM    215  HB3 SER    14      26.920  26.427  18.760  1.00  0.00           H  
ATOM    216  OG  SER    14      25.193  27.135  19.565  1.00  0.00           O  
ATOM    217  HG  SER    14      25.768  27.185  20.332  1.00  0.00           H  
ATOM    218  C   SER    14      25.780  29.600  18.403  1.00  0.00           C  
ATOM    219  O   SER    14      24.940  29.591  17.512  1.00  0.00           O  
ATOM    220  N   GLY    15      25.780  30.531  19.317  1.00  0.00           N  
ATOM    221  H   GLY    15      26.341  30.302  20.125  1.00  0.00           H  
ATOM    222  CA  GLY    15      24.933  31.710  19.288  1.00  0.00           C  
ATOM    223  HA2 GLY    15      25.338  32.248  20.145  1.00  0.00           H  
ATOM    224  HA3 GLY    15      25.040  32.251  18.348  1.00  0.00           H  
ATOM    225  C   GLY    15      23.457  31.466  19.625  1.00  0.00           C  
ATOM    226  O   GLY    15      22.673  32.376  19.907  1.00  0.00           O  
ATOM    227  N   ARG    16      23.014  30.236  19.801  1.00  0.00           N  
ATOM    228  H   ARG    16      23.614  29.477  19.511  1.00  0.00           H  
ATOM    229  CA  ARG    16      21.654  29.895  20.257  1.00  0.00           C  
ATOM    230  HA  ARG    16      20.971  30.699  19.983  1.00  0.00           H  
ATOM    231  CB  ARG    16      21.170  28.627  19.420  1.00  0.00           C  
ATOM    232  HB2 ARG    16      20.782  28.986  18.467  1.00  0.00           H  
ATOM    233  HB3 ARG    16      21.970  27.939  19.145  1.00  0.00           H  
ATOM    234  CG  ARG    16      20.062  27.779  20.081  1.00  0.00           C  
ATOM    235  HG2 ARG    16      20.497  27.053  20.768  1.00  0.00           H  
ATOM    236  HG3 ARG    16      19.435  28.465  20.651  1.00  0.00           H  
ATOM    237  CD  ARG    16      19.264  26.915  19.041  1.00  0.00           C  
ATOM    238  HD2 ARG    16      18.362  26.499  19.489  1.00  0.00           H  
ATOM    239  HD3 ARG    16      18.952  27.570  18.228  1.00  0.00           H  
ATOM    240  NE  ARG    16      20.097  25.775  18.578  1.00  0.00           N  
ATOM    241  HE  ARG    16      20.737  25.952  17.817  1.00  0.00           H  
ATOM    242  CZ  ARG    16      20.001  24.522  19.052  1.00  0.00           C  
ATOM    243  NH1 ARG    16      19.271  24.129  20.070  1.00  0.00           N  
ATOM    244 HH11 ARG    16      18.626  24.726  20.566  1.00  0.00           H  
ATOM    245 HH12 ARG    16      19.515  23.283  20.563  1.00  0.00           H  
ATOM    246  NH2 ARG    16      20.847  23.691  18.594  1.00  0.00           N  
ATOM    247 HH21 ARG    16      21.462  24.035  17.871  1.00  0.00           H  
ATOM    248 HH22 ARG    16      20.992  22.848  19.131  1.00  0.00           H  
ATOM    249  C   ARG    16      21.559  29.818  21.755  1.00  0.00           C  
ATOM    250  O   ARG    16      22.490  29.300  22.349  1.00  0.00           O  
ATOM    251  N   PRO    17      20.546  30.259  22.450  1.00  0.00           N  
ATOM    252  CD  PRO    17      19.480  31.069  21.981  1.00  0.00           C  
ATOM    253  HD2 PRO    17      19.273  30.785  20.949  1.00  0.00           H  
ATOM    254  HD3 PRO    17      19.802  32.109  22.028  1.00  0.00           H  
ATOM    255  CG  PRO    17      18.275  30.830  22.917  1.00  0.00           C  
ATOM    256  HG2 PRO    17      17.804  29.894  22.620  1.00  0.00           H  
ATOM    257  HG3 PRO    17      17.590  31.675  22.983  1.00  0.00           H  
ATOM    258  CB  PRO    17      19.031  30.658  24.228  1.00  0.00           C  
ATOM    259  HB2 PRO    17      18.554  30.089  25.026  1.00  0.00           H  
ATOM    260  HB3 PRO    17      19.285  31.561  24.785  1.00  0.00           H  
ATOM    261  CA  PRO    17      20.378  30.045  23.884  1.00  0.00           C  
ATOM    262  HA  PRO    17      21.267  30.484  24.337  1.00  0.00           H  
ATOM    263  C   PRO    17      20.283  28.515  24.212  1.00  0.00           C  
ATOM    264  O   PRO    17      19.762  27.731  23.369  1.00  0.00           O  
ATOM    265  N   PRO    18      20.721  28.069  25.401  1.00  0.00           N  
ATOM    266  CD  PRO    18      21.287  28.886  26.475  1.00  0.00           C  
ATOM    267  HD2 PRO    18      20.564  29.687  26.633  1.00  0.00           H  
ATOM    268  HD3 PRO    18      22.249  29.360  26.283  1.00  0.00           H  
ATOM    269  CG  PRO    18      21.199  28.003  27.689  1.00  0.00           C  
ATOM    270  HG2 PRO    18      20.223  28.137  28.157  1.00  0.00           H  
ATOM    271  HG3 PRO    18      21.989  28.391  28.332  1.00  0.00           H  
ATOM    272  CB  PRO    18      21.415  26.578  27.147  1.00  0.00           C  
ATOM    273  HB2 PRO    18      21.110  25.802  27.849  1.00  0.00           H  
ATOM    274  HB3 PRO    18      22.457  26.435  26.859  1.00  0.00           H  
ATOM    275  CA  PRO    18      20.556  26.698  25.861  1.00  0.00           C  
ATOM    276  HA  PRO    18      21.015  25.967  25.195  1.00  0.00           H  
ATOM    277  C   PRO    18      19.101  26.291  26.118  1.00  0.00           C  
ATOM    278  O   PRO    18      18.276  27.061  26.686  1.00  0.00           O  
ATOM    279  N   PRO    19      18.729  25.029  25.740  1.00  0.00           N  
ATOM    280  CD  PRO    19      19.362  24.096  24.809  1.00  0.00           C  
ATOM    281  HD2 PRO    19      20.123  23.569  25.385  1.00  0.00           H  
ATOM    282  HD3 PRO    19      19.883  24.564  23.973  1.00  0.00           H  
ATOM    283  CG  PRO    19      18.271  23.196  24.171  1.00  0.00           C  
ATOM    284  HG2 PRO    19      18.506  22.171  23.887  1.00  0.00           H  
ATOM    285  HG3 PRO    19      17.842  23.711  23.311  1.00  0.00           H  
ATOM    286  CB  PRO    19      17.195  23.203  25.203  1.00  0.00           C  
ATOM    287  HB2 PRO    19      17.328  22.337  25.851  1.00  0.00           H  
ATOM    288  HB3 PRO    19      16.225  23.225  24.706  1.00  0.00           H  
ATOM    289  CA  PRO    19      17.403  24.512  25.976  1.00  0.00           C  
ATOM    290  HA  PRO    19      16.718  25.272  25.600  1.00  0.00           H  
ATOM    291  C   PRO    19      17.155  24.297  27.490  1.00  0.00           C  
ATOM    292  O   PRO    19      18.015  23.626  28.087  1.00  0.00           O  
ATOM    293  N   SER    20      15.979  24.760  28.051  1.00  0.00           N  
ATOM    294  H   SER    20      15.332  25.236  27.439  1.00  0.00           H  
ATOM    295  CA  SER    20      15.516  24.487  29.396  1.00  0.00           C  
ATOM    296  HA  SER    20      16.327  24.782  30.062  1.00  0.00           H  
ATOM    297  CB  SER    20      14.198  25.318  29.555  1.00  0.00           C  
ATOM    298  HB2 SER    20      13.432  24.897  28.904  1.00  0.00           H  
ATOM    299  HB3 SER    20      13.794  25.369  30.566  1.00  0.00           H  
ATOM    300  OG  SER    20      14.402  26.721  29.166  1.00  0.00           O  
ATOM    301  HG  SER    20      14.617  26.771  28.231  1.00  0.00           H  
ATOM    302  C   SER    20      15.229  23.030  29.721  1.00  0.00           C  
ATOM    303  O   SER    20      14.244  22.535  29.193  1.00  0.00           O  
ATOM    304  OXT SER    20      15.943  22.395  30.581  1.00  0.00           O  
TER     305      SER    20 
