# Supplementary material for: Convergence and equilibrium in molecular dynamics simulations
Source: Commun Chem. 2024 Feb 7;7:26. doi: 10.1038/s42004-024-01114-5 (PMC10850365; doi:10.1038/s42004-024-01114-5)
Supplement: Supplementary file 16 — Supplementary Data 5 [file 42004_2024_1114_MOESM16_ESM.txt]

CRYST1   61.260   61.260   61.260 109.47 109.47 109.47 P 1           1
ATOM      1  N   LEU     1       5.210  -3.608  -6.620  1.00  0.00
ATOM      2  H1  LEU     1       4.554  -4.050  -5.990  1.00  0.00
ATOM      3  H2  LEU     1       5.229  -4.058  -7.523  1.00  0.00
ATOM      4  H3  LEU     1       4.973  -2.629  -6.697  1.00  0.00
ATOM      5  CA  LEU     1       6.556  -3.558  -5.930  1.00  0.00
ATOM      6  HA  LEU     1       6.452  -3.062  -4.966  1.00  0.00
ATOM      7  CB  LEU     1       7.150  -4.957  -5.911  1.00  0.00
ATOM      8  HB2 LEU     1       7.219  -5.375  -6.915  1.00  0.00
ATOM      9  HB3 LEU     1       8.139  -4.732  -5.511  1.00  0.00
ATOM     10  CG  LEU     1       6.472  -6.156  -5.145  1.00  0.00
ATOM     11  HG  LEU     1       5.562  -6.377  -5.704  1.00  0.00
ATOM     12  CD1 LEU     1       7.407  -7.328  -5.272  1.00  0.00
ATOM     13 HD11 LEU     1       8.431  -7.091  -4.983  1.00  0.00
ATOM     14 HD12 LEU     1       7.064  -8.082  -4.564  1.00  0.00
ATOM     15 HD13 LEU     1       7.487  -7.804  -6.249  1.00  0.00
ATOM     16  CD2 LEU     1       6.253  -5.835  -3.661  1.00  0.00
ATOM     17 HD21 LEU     1       6.036  -6.746  -3.104  1.00  0.00
ATOM     18 HD22 LEU     1       7.190  -5.459  -3.247  1.00  0.00
ATOM     19 HD23 LEU     1       5.512  -5.038  -3.602  1.00  0.00
ATOM     20  C   LEU     1       7.476  -2.691  -6.737  1.00  0.00
ATOM     21  O   LEU     1       7.657  -2.832  -7.956  1.00  0.00
ATOM     22  N   SER     2       8.143  -1.778  -6.078  1.00  0.00
ATOM     23  H   SER     2       8.024  -1.584  -5.094  1.00  0.00
ATOM     24  CA  SER     2       9.139  -0.826  -6.677  1.00  0.00
ATOM     25  HA  SER     2       8.618  -0.290  -7.470  1.00  0.00
ATOM     26  CB  SER     2       9.666   0.017  -5.581  1.00  0.00
ATOM     27  HB2 SER     2       8.831   0.460  -5.037  1.00  0.00
ATOM     28  HB3 SER     2      10.314  -0.558  -4.919  1.00  0.00
ATOM     29  OG  SER     2      10.538   1.062  -5.984  1.00  0.00
ATOM     30  HG  SER     2      11.023   1.137  -5.159  1.00  0.00
ATOM     31  C   SER     2      10.351  -1.691  -7.227  1.00  0.00
ATOM     32  O   SER     2      10.742  -2.656  -6.620  1.00  0.00
ATOM     33  N   ASP     3      11.078  -1.238  -8.236  1.00  0.00
ATOM     34  H   ASP     3      10.899  -0.290  -8.535  1.00  0.00
ATOM     35  CA  ASP     3      12.268  -1.937  -8.628  1.00  0.00
ATOM     36  HA  ASP     3      12.294  -3.010  -8.437  1.00  0.00
ATOM     37  CB  ASP     3      12.504  -1.740 -10.128  1.00  0.00
ATOM     38  HB2 ASP     3      12.721  -0.676 -10.224  1.00  0.00
ATOM     39  HB3 ASP     3      13.304  -2.393 -10.477  1.00  0.00
ATOM     40  CG  ASP     3      11.259  -2.073 -10.913  1.00  0.00
ATOM     41  OD1 ASP     3      10.918  -1.324 -11.842  1.00  0.00
ATOM     42  OD2 ASP     3      10.820  -3.236 -10.766  1.00  0.00
ATOM     43  C   ASP     3      13.536  -1.425  -7.886  1.00  0.00
ATOM     44  O   ASP     3      14.674  -1.733  -8.168  1.00  0.00
ATOM     45  N   GLU     4      13.417  -0.610  -6.848  1.00  0.00
ATOM     46  H   GLU     4      12.493  -0.495  -6.458  1.00  0.00
ATOM     47  CA  GLU     4      14.383   0.014  -6.055  1.00  0.00
ATOM     48  HA  GLU     4      15.327  -0.532  -6.062  1.00  0.00
ATOM     49  CB  GLU     4      14.694   1.276  -6.832  1.00  0.00
ATOM     50  HB2 GLU     4      15.466   1.745  -6.221  1.00  0.00
ATOM     51  HB3 GLU     4      15.082   1.089  -7.833  1.00  0.00
ATOM     52  CG  GLU     4      13.635   2.290  -6.980  1.00  0.00
ATOM     53  HG2 GLU     4      12.691   1.752  -7.079  1.00  0.00
ATOM     54  HG3 GLU     4      13.686   2.945  -6.109  1.00  0.00
ATOM     55  CD  GLU     4      13.651   3.224  -8.106  1.00  0.00
ATOM     56  OE1 GLU     4      14.572   3.263  -8.947  1.00  0.00
ATOM     57  OE2 GLU     4      12.691   4.024  -8.278  1.00  0.00
ATOM     58  C   GLU     4      13.850   0.313  -4.616  1.00  0.00
ATOM     59  O   GLU     4      12.637   0.272  -4.346  1.00  0.00
ATOM     60  N   ASP     5      14.807   0.699  -3.729  1.00  0.00
ATOM     61  H   ASP     5      15.748   0.857  -4.057  1.00  0.00
ATOM     62  CA  ASP     5      14.608   0.870  -2.277  1.00  0.00
ATOM     63  HA  ASP     5      14.225  -0.015  -1.768  1.00  0.00
ATOM     64  CB  ASP     5      15.942   1.209  -1.603  1.00  0.00
ATOM     65  HB2 ASP     5      16.057   2.293  -1.649  1.00  0.00
ATOM     66  HB3 ASP     5      15.911   0.885  -0.563  1.00  0.00
ATOM     67  CG  ASP     5      17.120   0.429  -2.154  1.00  0.00
ATOM     68  OD1 ASP     5      17.568  -0.552  -1.547  1.00  0.00
ATOM     69  OD2 ASP     5      17.599   0.931  -3.184  1.00  0.00
ATOM     70  C   ASP     5      13.632   1.987  -1.863  1.00  0.00
ATOM     71  O   ASP     5      13.052   1.949  -0.789  1.00  0.00
ATOM     72  N   PHE     6      13.519   2.993  -2.740  1.00  0.00
ATOM     73  H   PHE     6      13.955   2.834  -3.637  1.00  0.00
ATOM     74  CA  PHE     6      12.622   4.170  -2.631  1.00  0.00
ATOM     75  HA  PHE     6      12.825   4.799  -1.764  1.00  0.00
ATOM     76  CB  PHE     6      12.897   5.113  -3.877  1.00  0.00
ATOM     77  HB2 PHE     6      13.806   5.698  -3.739  1.00  0.00
ATOM     78  HB3 PHE     6      13.024   4.391  -4.684  1.00  0.00
ATOM     79  CG  PHE     6      11.957   6.133  -4.284  1.00  0.00
ATOM     80  CD1 PHE     6      11.161   6.018  -5.386  1.00  0.00
ATOM     81  HD1 PHE     6      11.225   5.115  -5.975  1.00  0.00
ATOM     82  CE1 PHE     6      10.316   7.120  -5.669  1.00  0.00
ATOM     83  HE1 PHE     6       9.567   7.026  -6.441  1.00  0.00
ATOM     84  CZ  PHE     6       9.989   8.098  -4.707  1.00  0.00
ATOM     85  HZ  PHE     6       9.303   8.872  -5.017  1.00  0.00
ATOM     86  CE2 PHE     6      10.742   8.132  -3.530  1.00  0.00
ATOM     87  HE2 PHE     6      10.464   8.903  -2.825  1.00  0.00
ATOM     88  CD2 PHE     6      11.752   7.201  -3.363  1.00  0.00
ATOM     89  HD2 PHE     6      12.142   7.188  -2.356  1.00  0.00
ATOM     90  C   PHE     6      11.098   3.879  -2.544  1.00  0.00
ATOM     91  O   PHE     6      10.639   2.854  -3.012  1.00  0.00
ATOM     92  N   LYS     7      10.349   4.776  -1.993  1.00  0.00
ATOM     93  H   LYS     7      10.795   5.588  -1.590  1.00  0.00
ATOM     94  CA  LYS     7       8.927   4.589  -1.610  1.00  0.00
ATOM     95  HA  LYS     7       8.813   3.592  -1.182  1.00  0.00
ATOM     96  CB  LYS     7       8.546   5.615  -0.507  1.00  0.00
ATOM     97  HB2 LYS     7       7.578   5.296  -0.121  1.00  0.00
ATOM     98  HB3 LYS     7       9.264   5.611   0.312  1.00  0.00
ATOM     99  CG  LYS     7       8.456   6.974  -1.052  1.00  0.00
ATOM    100  HG2 LYS     7       9.409   7.365  -1.409  1.00  0.00
ATOM    101  HG3 LYS     7       7.825   7.030  -1.939  1.00  0.00
ATOM    102  CD  LYS     7       7.904   8.009  -0.017  1.00  0.00
ATOM    103  HD2 LYS     7       6.821   7.895   0.017  1.00  0.00
ATOM    104  HD3 LYS     7       8.254   7.922   1.011  1.00  0.00
ATOM    105  CE  LYS     7       8.275   9.425  -0.431  1.00  0.00
ATOM    106  HE2 LYS     7       9.360   9.478  -0.520  1.00  0.00
ATOM    107  HE3 LYS     7       7.819   9.553  -1.413  1.00  0.00
ATOM    108  NZ  LYS     7       7.798  10.451   0.554  1.00  0.00
ATOM    109  HZ1 LYS     7       6.805  10.556   0.400  1.00  0.00
ATOM    110  HZ2 LYS     7       7.819  10.176   1.526  1.00  0.00
ATOM    111  HZ3 LYS     7       8.167  11.374   0.380  1.00  0.00
ATOM    112  C   LYS     7       7.894   4.499  -2.710  1.00  0.00
ATOM    113  O   LYS     7       6.709   4.713  -2.453  1.00  0.00
ATOM    114  N   ALA     8       8.293   4.157  -3.873  1.00  0.00
ATOM    115  H   ALA     8       9.289   4.074  -4.019  1.00  0.00
ATOM    116  CA  ALA     8       7.473   3.784  -5.065  1.00  0.00
ATOM    117  HA  ALA     8       6.702   4.543  -5.191  1.00  0.00
ATOM    118  CB  ALA     8       8.366   3.808  -6.330  1.00  0.00
ATOM    119  HB1 ALA     8       9.042   4.663  -6.345  1.00  0.00
ATOM    120  HB2 ALA     8       8.811   2.834  -6.535  1.00  0.00
ATOM    121  HB3 ALA     8       7.672   4.028  -7.140  1.00  0.00
ATOM    122  C   ALA     8       6.611   2.490  -4.981  1.00  0.00
ATOM    123  O   ALA     8       6.872   1.553  -4.168  1.00  0.00
ATOM    124  N   VAL     9       5.706   2.359  -5.897  1.00  0.00
ATOM    125  H   VAL     9       5.423   3.208  -6.365  1.00  0.00
ATOM    126  CA  VAL     9       4.892   1.138  -6.022  1.00  0.00
ATOM    127  HA  VAL     9       5.167   0.338  -5.334  1.00  0.00
ATOM    128  CB  VAL     9       3.351   1.429  -5.898  1.00  0.00
ATOM    129  HB  VAL     9       3.244   2.395  -6.391  1.00  0.00
ATOM    130  CG1 VAL     9       2.461   0.371  -6.642  1.00  0.00
ATOM    131 HG11 VAL     9       1.431   0.416  -6.290  1.00  0.00
ATOM    132 HG12 VAL     9       2.460   0.566  -7.714  1.00  0.00
ATOM    133 HG13 VAL     9       2.730  -0.682  -6.553  1.00  0.00
ATOM    134  CG2 VAL     9       2.878   1.634  -4.449  1.00  0.00
ATOM    135 HG21 VAL     9       3.600   2.143  -3.811  1.00  0.00
ATOM    136 HG22 VAL     9       2.053   2.346  -4.450  1.00  0.00
ATOM    137 HG23 VAL     9       2.694   0.638  -4.044  1.00  0.00
ATOM    138  C   VAL     9       5.253   0.395  -7.346  1.00  0.00
ATOM    139  O   VAL     9       5.251  -0.808  -7.434  1.00  0.00
ATOM    140  N   PHE    10       5.556   1.204  -8.393  1.00  0.00
ATOM    141  H   PHE    10       5.540   2.214  -8.370  1.00  0.00
ATOM    142  CA  PHE    10       5.334   0.600  -9.768  1.00  0.00
ATOM    143  HA  PHE    10       4.452  -0.034  -9.671  1.00  0.00
ATOM    144  CB  PHE    10       5.070   1.806 -10.703  1.00  0.00
ATOM    145  HB2 PHE    10       4.184   2.305 -10.309  1.00  0.00
ATOM    146  HB3 PHE    10       5.876   2.519 -10.530  1.00  0.00
ATOM    147  CG  PHE    10       4.781   1.448 -12.179  1.00  0.00
ATOM    148  CD1 PHE    10       3.553   0.934 -12.607  1.00  0.00
ATOM    149  HD1 PHE    10       2.746   0.755 -11.913  1.00  0.00
ATOM    150  CE1 PHE    10       3.223   0.880 -13.965  1.00  0.00
ATOM    151  HE1 PHE    10       2.220   0.628 -14.277  1.00  0.00
ATOM    152  CZ  PHE    10       4.201   1.217 -14.959  1.00  0.00
ATOM    153  HZ  PHE    10       3.936   1.054 -15.993  1.00  0.00
ATOM    154  CE2 PHE    10       5.527   1.518 -14.539  1.00  0.00
ATOM    155  HE2 PHE    10       6.324   1.776 -15.221  1.00  0.00
ATOM    156  CD2 PHE    10       5.722   1.780 -13.183  1.00  0.00
ATOM    157  HD2 PHE    10       6.664   2.238 -12.921  1.00  0.00
ATOM    158  C   PHE    10       6.560  -0.183 -10.325  1.00  0.00
ATOM    159  O   PHE    10       7.628   0.435 -10.412  1.00  0.00
ATOM    160  N   GLY    11       6.423  -1.498 -10.563  1.00  0.00
ATOM    161  H   GLY    11       5.480  -1.845 -10.467  1.00  0.00
ATOM    162  CA  GLY    11       7.531  -2.429 -10.836  1.00  0.00
ATOM    163  HA2 GLY    11       8.528  -2.066 -10.584  1.00  0.00
ATOM    164  HA3 GLY    11       7.447  -3.341 -10.246  1.00  0.00
ATOM    165  C   GLY    11       7.585  -2.947 -12.294  1.00  0.00
ATOM    166  O   GLY    11       6.636  -3.521 -12.864  1.00  0.00
ATOM    167  N   MET    12       8.674  -2.681 -12.957  1.00  0.00
ATOM    168  H   MET    12       9.400  -2.098 -12.567  1.00  0.00
ATOM    169  CA  MET    12       9.008  -3.261 -14.246  1.00  0.00
ATOM    170  HA  MET    12       8.121  -3.343 -14.872  1.00  0.00
ATOM    171  CB  MET    12      10.167  -2.562 -14.990  1.00  0.00
ATOM    172  HB2 MET    12       9.854  -1.537 -15.190  1.00  0.00
ATOM    173  HB3 MET    12      11.081  -2.571 -14.398  1.00  0.00
ATOM    174  CG  MET    12      10.490  -3.274 -16.346  1.00  0.00
ATOM    175  HG2 MET    12      10.486  -4.364 -16.313  1.00  0.00
ATOM    176  HG3 MET    12       9.786  -2.938 -17.107  1.00  0.00
ATOM    177  SD  MET    12      12.061  -2.649 -17.023  1.00  0.00
ATOM    178  CE  MET    12      13.251  -3.437 -15.963  1.00  0.00
ATOM    179  HE1 MET    12      14.258  -3.042 -16.091  1.00  0.00
ATOM    180  HE2 MET    12      12.905  -3.282 -14.940  1.00  0.00
ATOM    181  HE3 MET    12      13.320  -4.463 -16.326  1.00  0.00
ATOM    182  C   MET    12       9.363  -4.747 -13.987  1.00  0.00
ATOM    183  O   MET    12       9.015  -5.672 -14.739  1.00  0.00
ATOM    184  N   THR    13      10.312  -4.951 -13.094  1.00  0.00
ATOM    185  H   THR    13      10.532  -4.177 -12.484  1.00  0.00
ATOM    186  CA  THR    13      11.107  -6.195 -12.849  1.00  0.00
ATOM    187  HA  THR    13      11.500  -6.543 -13.805  1.00  0.00
ATOM    188  CB  THR    13      12.448  -5.884 -12.150  1.00  0.00
ATOM    189  HB  THR    13      13.062  -6.771 -12.001  1.00  0.00
ATOM    190  CG2 THR    13      13.296  -4.845 -12.830  1.00  0.00
ATOM    191 HG21 THR    13      12.715  -3.924 -12.876  1.00  0.00
ATOM    192 HG22 THR    13      14.259  -4.602 -12.380  1.00  0.00
ATOM    193 HG23 THR    13      13.555  -5.100 -13.858  1.00  0.00
ATOM    194  OG1 THR    13      12.200  -5.449 -10.818  1.00  0.00
ATOM    195  HG1 THR    13      11.826  -4.566 -10.789  1.00  0.00
ATOM    196  C   THR    13      10.383  -7.249 -12.091  1.00  0.00
ATOM    197  O   THR    13      10.824  -8.383 -12.142  1.00  0.00
ATOM    198  N   ARG    14       9.260  -6.957 -11.400  1.00  0.00
ATOM    199  H   ARG    14       8.979  -5.991 -11.319  1.00  0.00
ATOM    200  CA  ARG    14       8.482  -7.965 -10.711  1.00  0.00
ATOM    201  HA  ARG    14       8.824  -8.912 -11.129  1.00  0.00
ATOM    202  CB  ARG    14       8.792  -7.825  -9.212  1.00  0.00
ATOM    203  HB2 ARG    14       8.639  -6.840  -8.772  1.00  0.00
ATOM    204  HB3 ARG    14       8.150  -8.482  -8.625  1.00  0.00
ATOM    205  CG  ARG    14      10.295  -8.255  -8.799  1.00  0.00
ATOM    206  HG2 ARG    14      10.486  -9.283  -9.108  1.00  0.00
ATOM    207  HG3 ARG    14      11.078  -7.627  -9.222  1.00  0.00
ATOM    208  CD  ARG    14      10.559  -8.115  -7.257  1.00  0.00
ATOM    209  HD2 ARG    14       9.709  -8.564  -6.743  1.00  0.00
ATOM    210  HD3 ARG    14      11.508  -8.578  -6.986  1.00  0.00
ATOM    211  NE  ARG    14      10.721  -6.712  -6.773  1.00  0.00
ATOM    212  HE  ARG    14      10.601  -5.991  -7.470  1.00  0.00
ATOM    213  CZ  ARG    14      10.982  -6.322  -5.551  1.00  0.00
ATOM    214  NH1 ARG    14      11.008  -7.193  -4.636  1.00  0.00
ATOM    215 HH11 ARG    14      10.631  -8.129  -4.687  1.00  0.00
ATOM    216 HH12 ARG    14      11.158  -6.819  -3.709  1.00  0.00
ATOM    217  NH2 ARG    14      11.138  -5.017  -5.254  1.00  0.00
ATOM    218 HH21 ARG    14      11.013  -4.343  -5.995  1.00  0.00
ATOM    219 HH22 ARG    14      11.121  -4.701  -4.295  1.00  0.00
ATOM    220  C   ARG    14       6.996  -7.874 -11.190  1.00  0.00
ATOM    221  O   ARG    14       6.025  -8.008 -10.412  1.00  0.00
ATOM    222  N   SER    15       6.872  -7.565 -12.479  1.00  0.00
ATOM    223  H   SER    15       7.727  -7.427 -12.998  1.00  0.00
ATOM    224  CA  SER    15       5.502  -7.470 -13.234  1.00  0.00
ATOM    225  HA  SER    15       4.756  -7.034 -12.570  1.00  0.00
ATOM    226  CB  SER    15       5.717  -6.623 -14.414  1.00  0.00
ATOM    227  HB2 SER    15       4.757  -6.671 -14.928  1.00  0.00
ATOM    228  HB3 SER    15       5.936  -5.599 -14.109  1.00  0.00
ATOM    229  OG  SER    15       6.714  -7.204 -15.183  1.00  0.00
ATOM    230  HG  SER    15       7.296  -6.471 -15.397  1.00  0.00
ATOM    231  C   SER    15       5.090  -8.803 -13.685  1.00  0.00
ATOM    232  O   SER    15       3.893  -9.019 -13.714  1.00  0.00
ATOM    233  N   ALA    16       5.962  -9.812 -13.929  1.00  0.00
ATOM    234  H   ALA    16       6.896  -9.730 -13.555  1.00  0.00
ATOM    235  CA  ALA    16       5.583 -11.187 -14.330  1.00  0.00
ATOM    236  HA  ALA    16       4.667 -11.117 -14.916  1.00  0.00
ATOM    237  CB  ALA    16       6.571 -11.876 -15.259  1.00  0.00
ATOM    238  HB1 ALA    16       6.144 -12.785 -15.684  1.00  0.00
ATOM    239  HB2 ALA    16       6.884 -11.274 -16.112  1.00  0.00
ATOM    240  HB3 ALA    16       7.419 -12.258 -14.690  1.00  0.00
ATOM    241  C   ALA    16       5.088 -12.120 -13.178  1.00  0.00
ATOM    242  O   ALA    16       4.292 -13.020 -13.544  1.00  0.00
ATOM    243  N   PHE    17       5.603 -11.922 -11.909  1.00  0.00
ATOM    244  H   PHE    17       6.375 -11.274 -11.828  1.00  0.00
ATOM    245  CA  PHE    17       5.231 -12.542 -10.688  1.00  0.00
ATOM    246  HA  PHE    17       5.128 -13.620 -10.807  1.00  0.00
ATOM    247  CB  PHE    17       6.292 -12.383  -9.607  1.00  0.00
ATOM    248  HB2 PHE    17       6.460 -11.343  -9.329  1.00  0.00
ATOM    249  HB3 PHE    17       5.868 -12.917  -8.756  1.00  0.00
ATOM    250  CG  PHE    17       7.698 -12.888  -9.932  1.00  0.00
ATOM    251  CD1 PHE    17       8.784 -11.977 -10.094  1.00  0.00
ATOM    252  HD1 PHE    17       8.610 -10.910 -10.084  1.00  0.00
ATOM    253  CE1 PHE    17      10.041 -12.580 -10.349  1.00  0.00
ATOM    254  HE1 PHE    17      10.901 -11.971 -10.581  1.00  0.00
ATOM    255  CZ  PHE    17      10.214 -13.970 -10.470  1.00  0.00
ATOM    256  HZ  PHE    17      11.204 -14.338 -10.699  1.00  0.00
ATOM    257  CE2 PHE    17       9.128 -14.780 -10.213  1.00  0.00
ATOM    258  HE2 PHE    17       9.120 -15.858 -10.285  1.00  0.00
ATOM    259  CD2 PHE    17       7.869 -14.286  -9.826  1.00  0.00
ATOM    260  HD2 PHE    17       7.038 -14.972  -9.752  1.00  0.00
ATOM    261  C   PHE    17       3.818 -12.071 -10.274  1.00  0.00
ATOM    262  O   PHE    17       3.253 -11.112 -10.832  1.00  0.00
ATOM    263  N   ALA    18       3.137 -12.757  -9.326  1.00  0.00
ATOM    264  H   ALA    18       3.495 -13.624  -8.953  1.00  0.00
ATOM    265  CA  ALA    18       1.813 -12.386  -8.862  1.00  0.00
ATOM    266  HA  ALA    18       1.625 -11.326  -9.029  1.00  0.00
ATOM    267  CB  ALA    18       0.720 -13.162  -9.685  1.00  0.00
ATOM    268  HB1 ALA    18      -0.300 -12.815  -9.514  1.00  0.00
ATOM    269  HB2 ALA    18       0.944 -13.038 -10.745  1.00  0.00
ATOM    270  HB3 ALA    18       0.832 -14.215  -9.426  1.00  0.00
ATOM    271  C   ALA    18       1.546 -12.699  -7.388  1.00  0.00
ATOM    272  O   ALA    18       2.397 -13.382  -6.764  1.00  0.00
ATOM    273  N   ASN    19       0.485 -12.188  -6.744  1.00  0.00
ATOM    274  H   ASN    19      -0.166 -11.581  -7.220  1.00  0.00
ATOM    275  CA  ASN    19       0.159 -12.403  -5.316  1.00  0.00
ATOM    276  HA  ASN    19      -0.748 -11.880  -5.013  1.00  0.00
ATOM    277  CB  ASN    19      -0.266 -13.920  -5.043  1.00  0.00
ATOM    278  HB2 ASN    19       0.571 -14.620  -5.058  1.00  0.00
ATOM    279  HB3 ASN    19      -0.641 -13.961  -4.020  1.00  0.00
ATOM    280  CG  ASN    19      -1.380 -14.333  -5.981  1.00  0.00
ATOM    281  OD1 ASN    19      -2.548 -14.071  -5.741  1.00  0.00
ATOM    282  ND2 ASN    19      -1.132 -15.197  -6.905  1.00  0.00
ATOM    283 HD21 ASN    19      -1.890 -15.413  -7.537  1.00  0.00
ATOM    284 HD22 ASN    19      -0.173 -15.431  -7.119  1.00  0.00
ATOM    285  C   ASN    19       1.158 -11.795  -4.319  1.00  0.00
ATOM    286  O   ASN    19       1.483 -12.369  -3.242  1.00  0.00
ATOM    287  N   LEU    20       1.749 -10.627  -4.681  1.00  0.00
ATOM    288  H   LEU    20       1.380 -10.183  -5.510  1.00  0.00
ATOM    289  CA  LEU    20       2.713  -9.844  -3.913  1.00  0.00
ATOM    290  HA  LEU    20       3.448 -10.557  -3.537  1.00  0.00
ATOM    291  CB  LEU    20       3.490  -8.966  -4.935  1.00  0.00
ATOM    292  HB2 LEU    20       2.795  -8.205  -5.292  1.00  0.00
ATOM    293  HB3 LEU    20       4.355  -8.504  -4.458  1.00  0.00
ATOM    294  CG  LEU    20       4.001  -9.701  -6.235  1.00  0.00
ATOM    295  HG  LEU    20       3.194 -10.244  -6.726  1.00  0.00
ATOM    296  CD1 LEU    20       4.514  -8.672  -7.367  1.00  0.00
ATOM    297 HD11 LEU    20       4.793  -9.257  -8.244  1.00  0.00
ATOM    298 HD12 LEU    20       3.786  -7.896  -7.604  1.00  0.00
ATOM    299 HD13 LEU    20       5.442  -8.176  -7.084  1.00  0.00
ATOM    300  CD2 LEU    20       5.033 -10.747  -5.993  1.00  0.00
ATOM    301 HD21 LEU    20       5.731 -10.323  -5.271  1.00  0.00
ATOM    302 HD22 LEU    20       4.645 -11.683  -5.591  1.00  0.00
ATOM    303 HD23 LEU    20       5.599 -10.997  -6.890  1.00  0.00
ATOM    304  C   LEU    20       2.114  -9.014  -2.856  1.00  0.00
ATOM    305  O   LEU    20       0.900  -8.839  -2.763  1.00  0.00
ATOM    306  N   PRO    21       2.887  -8.561  -1.801  1.00  0.00
ATOM    307  CD  PRO    21       4.311  -8.980  -1.588  1.00  0.00
ATOM    308  HD2 PRO    21       4.991  -8.475  -2.275  1.00  0.00
ATOM    309  HD3 PRO    21       4.523 -10.037  -1.751  1.00  0.00
ATOM    310  CG  PRO    21       4.573  -8.690  -0.109  1.00  0.00
ATOM    311  HG2 PRO    21       5.611  -8.368  -0.036  1.00  0.00
ATOM    312  HG3 PRO    21       4.415  -9.616   0.443  1.00  0.00
ATOM    313  CB  PRO    21       3.614  -7.575   0.334  1.00  0.00
ATOM    314  HB2 PRO    21       4.121  -6.621   0.189  1.00  0.00
ATOM    315  HB3 PRO    21       3.272  -7.726   1.358  1.00  0.00
ATOM    316  CA  PRO    21       2.457  -7.638  -0.722  1.00  0.00
ATOM    317  HA  PRO    21       1.649  -8.159  -0.207  1.00  0.00
ATOM    318  C   PRO    21       1.976  -6.260  -1.185  1.00  0.00
ATOM    319  O   PRO    21       2.583  -5.725  -2.144  1.00  0.00
ATOM    320  N   LEU    22       0.981  -5.782  -0.512  1.00  0.00
ATOM    321  H   LEU    22       0.718  -6.355   0.277  1.00  0.00
ATOM    322  CA  LEU    22       0.200  -4.581  -0.759  1.00  0.00
ATOM    323  HA  LEU    22       0.238  -4.421  -1.836  1.00  0.00
ATOM    324  CB  LEU    22      -1.204  -4.783  -0.257  1.00  0.00
ATOM    325  HB2 LEU    22      -1.212  -4.763   0.832  1.00  0.00
ATOM    326  HB3 LEU    22      -1.753  -3.877  -0.514  1.00  0.00
ATOM    327  CG  LEU    22      -1.917  -6.036  -0.785  1.00  0.00
ATOM    328  HG  LEU    22      -1.426  -6.928  -0.393  1.00  0.00
ATOM    329  CD1 LEU    22      -3.328  -5.958  -0.351  1.00  0.00
ATOM    330 HD11 LEU    22      -3.743  -5.152  -0.955  1.00  0.00
ATOM    331 HD12 LEU    22      -3.771  -6.935  -0.539  1.00  0.00
ATOM    332 HD13 LEU    22      -3.342  -5.887   0.738  1.00  0.00
ATOM    333  CD2 LEU    22      -1.838  -6.169  -2.322  1.00  0.00
ATOM    334 HD21 LEU    22      -0.811  -6.264  -2.670  1.00  0.00
ATOM    335 HD22 LEU    22      -2.420  -7.047  -2.605  1.00  0.00
ATOM    336 HD23 LEU    22      -2.310  -5.302  -2.784  1.00  0.00
ATOM    337  C   LEU    22       0.857  -3.350  -0.059  1.00  0.00
ATOM    338  O   LEU    22       1.533  -3.423   0.946  1.00  0.00
ATOM    339  N   TRP    23       0.598  -2.271  -0.730  1.00  0.00
ATOM    340  H   TRP    23      -0.119  -2.351  -1.437  1.00  0.00
ATOM    341  CA  TRP    23       0.970  -0.855  -0.319  1.00  0.00
ATOM    342  HA  TRP    23       1.994  -0.895   0.053  1.00  0.00
ATOM    343  CB  TRP    23       0.921  -0.018  -1.568  1.00  0.00
ATOM    344  HB2 TRP    23       1.694  -0.405  -2.231  1.00  0.00
ATOM    345  HB3 TRP    23       0.014  -0.282  -2.112  1.00  0.00
ATOM    346  CG  TRP    23       0.944   1.457  -1.365  1.00  0.00
ATOM    347  CD1 TRP    23      -0.085   2.246  -1.321  1.00  0.00
ATOM    348  HD1 TRP    23      -1.039   1.876  -1.665  1.00  0.00
ATOM    349  NE1 TRP    23       0.275   3.555  -1.067  1.00  0.00
ATOM    350  HE1 TRP    23      -0.364   4.334  -0.985  1.00  0.00
ATOM    351  CE2 TRP    23       1.631   3.627  -0.790  1.00  0.00
ATOM    352  CZ2 TRP    23       2.458   4.697  -0.443  1.00  0.00
ATOM    353  HZ2 TRP    23       2.102   5.716  -0.401  1.00  0.00
ATOM    354  CH2 TRP    23       3.864   4.451  -0.221  1.00  0.00
ATOM    355  HH2 TRP    23       4.493   5.291   0.034  1.00  0.00
ATOM    356  CZ3 TRP    23       4.381   3.176  -0.305  1.00  0.00
ATOM    357  HZ3 TRP    23       5.452   3.053  -0.252  1.00  0.00
ATOM    358  CE3 TRP    23       3.429   2.137  -0.599  1.00  0.00
ATOM    359  HE3 TRP    23       3.844   1.151  -0.750  1.00  0.00
ATOM    360  CD2 TRP    23       2.100   2.285  -0.934  1.00  0.00
ATOM    361  C   TRP    23       0.178  -0.264   0.862  1.00  0.00
ATOM    362  O   TRP    23      -1.012  -0.542   1.041  1.00  0.00
ATOM    363  N   LYS    24       0.855   0.591   1.623  1.00  0.00
ATOM    364  H   LYS    24       1.837   0.738   1.441  1.00  0.00
ATOM    365  CA  LYS    24       0.323   1.336   2.811  1.00  0.00
ATOM    366  HA  LYS    24      -0.767   1.364   2.804  1.00  0.00
ATOM    367  CB  LYS    24       0.688   0.630   4.159  1.00  0.00
ATOM    368  HB2 LYS    24       1.701   0.228   4.129  1.00  0.00
ATOM    369  HB3 LYS    24       0.616   1.319   5.001  1.00  0.00
ATOM    370  CG  LYS    24      -0.382  -0.378   4.606  1.00  0.00
ATOM    371  HG2 LYS    24      -1.400  -0.039   4.419  1.00  0.00
ATOM    372  HG3 LYS    24      -0.212  -1.245   3.969  1.00  0.00
ATOM    373  CD  LYS    24      -0.269  -0.811   6.064  1.00  0.00
ATOM    374  HD2 LYS    24       0.729  -1.216   6.229  1.00  0.00
ATOM    375  HD3 LYS    24      -0.452   0.032   6.730  1.00  0.00
ATOM    376  CE  LYS    24      -1.260  -1.937   6.456  1.00  0.00
ATOM    377  HE2 LYS    24      -2.281  -1.608   6.262  1.00  0.00
ATOM    378  HE3 LYS    24      -1.161  -2.823   5.828  1.00  0.00
ATOM    379  NZ  LYS    24      -1.049  -2.346   7.834  1.00  0.00
ATOM    380  HZ1 LYS    24      -1.252  -1.616   8.502  1.00  0.00
ATOM    381  HZ2 LYS    24      -1.700  -3.059   8.129  1.00  0.00
ATOM    382  HZ3 LYS    24      -0.102  -2.674   7.963  1.00  0.00
ATOM    383  C   LYS    24       0.816   2.825   2.774  1.00  0.00
ATOM    384  O   LYS    24       2.001   3.119   2.723  1.00  0.00
ATOM    385  N   GLN    25      -0.190   3.787   2.800  1.00  0.00
ATOM    386  H   GLN    25      -1.146   3.461   2.813  1.00  0.00
ATOM    387  CA  GLN    25       0.135   5.251   2.852  1.00  0.00
ATOM    388  HA  GLN    25       1.011   5.362   2.212  1.00  0.00
ATOM    389  CB  GLN    25      -1.099   6.059   2.289  1.00  0.00
ATOM    390  HB2 GLN    25      -0.797   7.062   1.991  1.00  0.00
ATOM    391  HB3 GLN    25      -1.345   5.757   1.270  1.00  0.00
ATOM    392  CG  GLN    25      -2.356   5.995   3.164  1.00  0.00
ATOM    393  HG2 GLN    25      -2.117   5.636   4.165  1.00  0.00
ATOM    394  HG3 GLN    25      -2.781   6.998   3.129  1.00  0.00
ATOM    395  CD  GLN    25      -3.371   5.020   2.639  1.00  0.00
ATOM    396  OE1 GLN    25      -3.153   3.802   2.474  1.00  0.00
ATOM    397  NE2 GLN    25      -4.625   5.388   2.498  1.00  0.00
ATOM    398 HE21 GLN    25      -5.361   4.706   2.377  1.00  0.00
ATOM    399 HE22 GLN    25      -4.858   6.370   2.467  1.00  0.00
ATOM    400  C   GLN    25       0.524   5.861   4.211  1.00  0.00
ATOM    401  O   GLN    25       0.478   5.195   5.223  1.00  0.00
ATOM    402  N   GLN    26       0.918   7.166   4.241  1.00  0.00
ATOM    403  H   GLN    26       0.852   7.737   3.410  1.00  0.00
ATOM    404  CA  GLN    26       1.330   7.820   5.551  1.00  0.00
ATOM    405  HA  GLN    26       2.008   7.135   6.059  1.00  0.00
ATOM    406  CB  GLN    26       1.886   9.230   5.310  1.00  0.00
ATOM    407  HB2 GLN    26       1.267   9.825   4.638  1.00  0.00
ATOM    408  HB3 GLN    26       1.966   9.854   6.200  1.00  0.00
ATOM    409  CG  GLN    26       3.344   9.148   4.705  1.00  0.00
ATOM    410  HG2 GLN    26       3.966   8.623   5.430  1.00  0.00
ATOM    411  HG3 GLN    26       3.387   8.599   3.764  1.00  0.00
ATOM    412  CD  GLN    26       3.938  10.473   4.392  1.00  0.00
ATOM    413  OE1 GLN    26       3.421  11.266   3.622  1.00  0.00
ATOM    414  NE2 GLN    26       5.052  10.756   5.021  1.00  0.00
ATOM    415 HE21 GLN    26       5.347  11.720   4.963  1.00  0.00
ATOM    416 HE22 GLN    26       5.616  10.029   5.439  1.00  0.00
ATOM    417  C   GLN    26       0.081   8.083   6.482  1.00  0.00
ATOM    418  O   GLN    26       0.090   8.032   7.704  1.00  0.00
ATOM    419  N   HIE    27      -1.116   8.271   5.858  1.00  0.00
ATOM    420  H   HIE    27      -1.091   8.562   4.891  1.00  0.00
ATOM    421  CA  HIE    27      -2.336   8.526   6.613  1.00  0.00
ATOM    422  HA  HIE    27      -2.169   9.249   7.412  1.00  0.00
ATOM    423  CB  HIE    27      -3.322   9.071   5.552  1.00  0.00
ATOM    424  HB2 HIE    27      -2.804   9.801   4.931  1.00  0.00
ATOM    425  HB3 HIE    27      -3.718   8.323   4.864  1.00  0.00
ATOM    426  CG  HIE    27      -4.565   9.644   6.171  1.00  0.00
ATOM    427  ND1 HIE    27      -5.790   8.986   6.003  1.00  0.00
ATOM    428  CE1 HIE    27      -6.655   9.607   6.838  1.00  0.00
ATOM    429  HE1 HIE    27      -7.690   9.421   7.084  1.00  0.00
ATOM    430  NE2 HIE    27      -6.025  10.658   7.432  1.00  0.00
ATOM    431  HE2 HIE    27      -6.461  11.297   8.081  1.00  0.00
ATOM    432  CD2 HIE    27      -4.662  10.734   7.032  1.00  0.00
ATOM    433  HD2 HIE    27      -3.862  11.439   7.204  1.00  0.00
ATOM    434  C   HIE    27      -2.793   7.356   7.476  1.00  0.00
ATOM    435  O   HIE    27      -2.484   6.168   7.235  1.00  0.00
ATOM    436  N   LEU    28      -3.644   7.613   8.494  1.00  0.00
ATOM    437  H   LEU    28      -3.827   8.585   8.699  1.00  0.00
ATOM    438  CA  LEU    28      -4.056   6.543   9.438  1.00  0.00
ATOM    439  HA  LEU    28      -3.182   5.966   9.741  1.00  0.00
ATOM    440  CB  LEU    28      -4.548   7.043  10.864  1.00  0.00
ATOM    441  HB2 LEU    28      -5.318   7.793  10.687  1.00  0.00
ATOM    442  HB3 LEU    28      -4.958   6.211  11.435  1.00  0.00
ATOM    443  CG  LEU    28      -3.393   7.576  11.779  1.00  0.00
ATOM    444  HG  LEU    28      -2.662   6.768  11.754  1.00  0.00
ATOM    445  CD1 LEU    28      -2.830   8.914  11.272  1.00  0.00
ATOM    446 HD11 LEU    28      -3.608   9.544  10.839  1.00  0.00
ATOM    447 HD12 LEU    28      -2.389   9.417  12.132  1.00  0.00
ATOM    448 HD13 LEU    28      -2.058   8.751  10.521  1.00  0.00
ATOM    449  CD2 LEU    28      -3.848   7.708  13.252  1.00  0.00
ATOM    450 HD21 LEU    28      -4.107   6.771  13.745  1.00  0.00
ATOM    451 HD22 LEU    28      -3.042   8.218  13.779  1.00  0.00
ATOM    452 HD23 LEU    28      -4.740   8.333  13.283  1.00  0.00
ATOM    453  C   LEU    28      -5.058   5.432   8.865  1.00  0.00
ATOM    454  O   LEU    28      -5.232   4.352   9.407  1.00  0.00
ATOM    455  N   LYS    29      -5.566   5.669   7.655  1.00  0.00
ATOM    456  H   LYS    29      -5.539   6.605   7.274  1.00  0.00
ATOM    457  CA  LYS    29      -6.192   4.661   6.709  1.00  0.00
ATOM    458  HA  LYS    29      -7.062   4.233   7.207  1.00  0.00
ATOM    459  CB  LYS    29      -6.755   5.397   5.456  1.00  0.00
ATOM    460  HB2 LYS    29      -7.235   6.293   5.850  1.00  0.00
ATOM    461  HB3 LYS    29      -5.902   5.650   4.825  1.00  0.00
ATOM    462  CG  LYS    29      -7.869   4.727   4.625  1.00  0.00
ATOM    463  HG2 LYS    29      -7.363   4.037   3.950  1.00  0.00
ATOM    464  HG3 LYS    29      -8.518   4.096   5.233  1.00  0.00
ATOM    465  CD  LYS    29      -8.665   5.805   3.906  1.00  0.00
ATOM    466  HD2 LYS    29      -9.113   6.474   4.641  1.00  0.00
ATOM    467  HD3 LYS    29      -8.052   6.425   3.253  1.00  0.00
ATOM    468  CE  LYS    29      -9.757   5.258   3.007  1.00  0.00
ATOM    469  HE2 LYS    29      -9.630   5.521   1.956  1.00  0.00
ATOM    470  HE3 LYS    29      -9.815   4.170   3.043  1.00  0.00
ATOM    471  NZ  LYS    29     -11.074   5.830   3.274  1.00  0.00
ATOM    472  HZ1 LYS    29     -11.775   5.598   2.585  1.00  0.00
ATOM    473  HZ2 LYS    29     -11.426   5.718   4.214  1.00  0.00
ATOM    474  HZ3 LYS    29     -11.006   6.836   3.219  1.00  0.00
ATOM    475  C   LYS    29      -5.166   3.546   6.331  1.00  0.00
ATOM    476  O   LYS    29      -5.638   2.540   5.842  1.00  0.00
ATOM    477  N   LYS    30      -3.877   3.664   6.571  1.00  0.00
ATOM    478  H   LYS    30      -3.643   4.452   7.156  1.00  0.00
ATOM    479  CA  LYS    30      -2.995   2.483   6.655  1.00  0.00
ATOM    480  HA  LYS    30      -2.874   2.068   5.655  1.00  0.00
ATOM    481  CB  LYS    30      -1.533   3.018   6.894  1.00  0.00
ATOM    482  HB2 LYS    30      -0.835   2.194   6.737  1.00  0.00
ATOM    483  HB3 LYS    30      -1.335   3.773   6.133  1.00  0.00
ATOM    484  CG  LYS    30      -1.334   3.566   8.301  1.00  0.00
ATOM    485  HG2 LYS    30      -2.155   4.254   8.503  1.00  0.00
ATOM    486  HG3 LYS    30      -1.366   2.750   9.023  1.00  0.00
ATOM    487  CD  LYS    30       0.093   4.252   8.446  1.00  0.00
ATOM    488  HD2 LYS    30       0.861   3.518   8.686  1.00  0.00
ATOM    489  HD3 LYS    30       0.383   4.750   7.521  1.00  0.00
ATOM    490  CE  LYS    30       0.022   5.313   9.553  1.00  0.00
ATOM    491  HE2 LYS    30      -0.855   5.951   9.445  1.00  0.00
ATOM    492  HE3 LYS    30      -0.132   4.739  10.467  1.00  0.00
ATOM    493  NZ  LYS    30       1.245   6.161   9.633  1.00  0.00
ATOM    494  HZ1 LYS    30       1.055   7.040  10.092  1.00  0.00
ATOM    495  HZ2 LYS    30       2.016   5.735  10.128  1.00  0.00
ATOM    496  HZ3 LYS    30       1.519   6.421   8.697  1.00  0.00
ATOM    497  C   LYS    30      -3.413   1.415   7.612  1.00  0.00
ATOM    498  O   LYS    30      -2.910   0.342   7.470  1.00  0.00
ATOM    499  N   GLU    31      -4.360   1.632   8.528  1.00  0.00
ATOM    500  H   GLU    31      -4.682   2.569   8.725  1.00  0.00
ATOM    501  CA  GLU    31      -4.996   0.504   9.195  1.00  0.00
ATOM    502  HA  GLU    31      -4.733  -0.445   8.728  1.00  0.00
ATOM    503  CB  GLU    31      -4.541   0.474  10.663  1.00  0.00
ATOM    504  HB2 GLU    31      -5.132   1.302  11.053  1.00  0.00
ATOM    505  HB3 GLU    31      -4.853  -0.445  11.160  1.00  0.00
ATOM    506  CG  GLU    31      -3.072   0.570  10.921  1.00  0.00
ATOM    507  HG2 GLU    31      -2.709   1.558  10.637  1.00  0.00
ATOM    508  HG3 GLU    31      -2.963   0.492  12.003  1.00  0.00
ATOM    509  CD  GLU    31      -2.295  -0.550  10.260  1.00  0.00
ATOM    510  OE1 GLU    31      -1.156  -0.342   9.859  1.00  0.00
ATOM    511  OE2 GLU    31      -2.715  -1.745  10.128  1.00  0.00
ATOM    512  C   GLU    31      -6.537   0.619   9.143  1.00  0.00
ATOM    513  O   GLU    31      -7.038   1.665   8.726  1.00  0.00
ATOM    514  N   LYS    32      -7.281  -0.358   9.494  1.00  0.00
ATOM    515  H   LYS    32      -6.780  -1.182   9.795  1.00  0.00
ATOM    516  CA  LYS    32      -8.718  -0.521   9.236  1.00  0.00
ATOM    517  HA  LYS    32      -8.830   0.127   8.367  1.00  0.00
ATOM    518  CB  LYS    32      -9.110  -1.971   8.732  1.00  0.00
ATOM    519  HB2 LYS    32      -8.697  -2.619   9.506  1.00  0.00
ATOM    520  HB3 LYS    32     -10.190  -1.990   8.583  1.00  0.00
ATOM    521  CG  LYS    32      -8.487  -2.275   7.367  1.00  0.00
ATOM    522  HG2 LYS    32      -8.949  -1.611   6.636  1.00  0.00
ATOM    523  HG3 LYS    32      -7.426  -2.029   7.350  1.00  0.00
ATOM    524  CD  LYS    32      -8.743  -3.794   6.935  1.00  0.00
ATOM    525  HD2 LYS    32      -9.809  -4.022   6.891  1.00  0.00
ATOM    526  HD3 LYS    32      -8.310  -3.997   5.955  1.00  0.00
ATOM    527  CE  LYS    32      -8.144  -4.720   7.997  1.00  0.00
ATOM    528  HE2 LYS    32      -8.563  -4.480   8.974  1.00  0.00
ATOM    529  HE3 LYS    32      -8.682  -5.662   7.885  1.00  0.00
ATOM    530  NZ  LYS    32      -6.640  -4.669   8.006  1.00  0.00
ATOM    531  HZ1 LYS    32      -6.306  -5.498   8.475  1.00  0.00
ATOM    532  HZ2 LYS    32      -6.288  -4.637   7.059  1.00  0.00
ATOM    533  HZ3 LYS    32      -6.309  -3.884   8.548  1.00  0.00
ATOM    534  C   LYS    32      -9.516   0.059  10.447  1.00  0.00
ATOM    535  O   LYS    32      -9.263  -0.329  11.566  1.00  0.00
ATOM    536  N   GLY    33     -10.561   0.777  10.175  1.00  0.00
ATOM    537  H   GLY    33     -10.556   1.053   9.203  1.00  0.00
ATOM    538  CA  GLY    33     -11.514   1.399  11.045  1.00  0.00
ATOM    539  HA2 GLY    33     -12.233   0.718  11.498  1.00  0.00
ATOM    540  HA3 GLY    33     -10.901   1.623  11.918  1.00  0.00
ATOM    541  C   GLY    33     -12.293   2.618  10.549  1.00  0.00
ATOM    542  O   GLY    33     -13.037   2.475   9.578  1.00  0.00
ATOM    543  N   LEU    34     -12.134   3.739  11.230  1.00  0.00
ATOM    544  H   LEU    34     -11.540   3.723  12.046  1.00  0.00
ATOM    545  CA  LEU    34     -12.891   5.066  11.052  1.00  0.00
ATOM    546  HA  LEU    34     -13.967   4.968  11.190  1.00  0.00
ATOM    547  CB  LEU    34     -12.503   5.946  12.282  1.00  0.00
ATOM    548  HB2 LEU    34     -12.776   5.382  13.174  1.00  0.00
ATOM    549  HB3 LEU    34     -11.449   6.181  12.139  1.00  0.00
ATOM    550  CG  LEU    34     -13.197   7.332  12.362  1.00  0.00
ATOM    551  HG  LEU    34     -13.091   7.925  11.454  1.00  0.00
ATOM    552  CD1 LEU    34     -14.681   7.308  12.578  1.00  0.00
ATOM    553 HD11 LEU    34     -15.277   6.851  11.789  1.00  0.00
ATOM    554 HD12 LEU    34     -14.953   6.852  13.530  1.00  0.00
ATOM    555 HD13 LEU    34     -15.033   8.329  12.733  1.00  0.00
ATOM    556  CD2 LEU    34     -12.660   8.133  13.572  1.00  0.00
ATOM    557 HD21 LEU    34     -11.570   8.100  13.569  1.00  0.00
ATOM    558 HD22 LEU    34     -12.983   9.165  13.712  1.00  0.00
ATOM    559 HD23 LEU    34     -13.083   7.661  14.458  1.00  0.00
ATOM    560  C   LEU    34     -12.564   5.745   9.715  1.00  0.00
ATOM    561  O   LEU    34     -13.421   6.441   9.161  1.00  0.00
ATOM    562  N   PHE    35     -11.369   5.555   9.097  1.00  0.00
ATOM    563  H   PHE    35     -10.731   4.919   9.553  1.00  0.00
ATOM    564  CA  PHE    35     -10.972   6.243   7.879  1.00  0.00
ATOM    565  HA  PHE    35     -11.449   7.222   7.896  1.00  0.00
ATOM    566  CB  PHE    35      -9.474   6.552   7.934  1.00  0.00
ATOM    567  HB2 PHE    35      -8.868   5.666   7.744  1.00  0.00
ATOM    568  HB3 PHE    35      -9.199   7.215   7.114  1.00  0.00
ATOM    569  CG  PHE    35      -8.963   7.024   9.291  1.00  0.00
ATOM    570  CD1 PHE    35      -8.295   6.192  10.197  1.00  0.00
ATOM    571  HD1 PHE    35      -7.955   5.210   9.903  1.00  0.00
ATOM    572  CE1 PHE    35      -7.840   6.693  11.457  1.00  0.00
ATOM    573  HE1 PHE    35      -7.436   6.037  12.214  1.00  0.00
ATOM    574  CZ  PHE    35      -7.976   8.084  11.736  1.00  0.00
ATOM    575  HZ  PHE    35      -7.642   8.427  12.704  1.00  0.00
ATOM    576  CE2 PHE    35      -8.621   8.950  10.820  1.00  0.00
ATOM    577  HE2 PHE    35      -8.837   9.955  11.149  1.00  0.00
ATOM    578  CD2 PHE    35      -9.159   8.424   9.584  1.00  0.00
ATOM    579  HD2 PHE    35      -9.681   9.062   8.886  1.00  0.00
ATOM    580  C   PHE    35     -11.400   5.527   6.602  1.00  0.00
ATOM    581  O   PHE    35     -10.973   4.378   6.310  1.00  0.00
ATOM    582  OXT PHE    35     -12.135   6.101   5.758  1.00  0.00
TER   
