# Supplementary material for: Convergence and equilibrium in molecular dynamics simulations
Source: Commun Chem. 2024 Feb 7;7:26. doi: 10.1038/s42004-024-01114-5 (PMC10850365; doi:10.1038/s42004-024-01114-5)
Supplement: Supplementary file 17 — Supplementary Data 6 [file 42004_2024_1114_MOESM17_ESM.txt]

CRYST1   58.543   58.543   58.543 109.47 109.47 109.47               1
ATOM      1  N   LEU     1      37.047  42.911  39.359  1.00  0.00           N  
ATOM      2  H1  LEU     1      37.057  43.915  39.248  1.00  0.00           H  
ATOM      3  H2  LEU     1      37.594  42.648  40.166  1.00  0.00           H  
ATOM      4  H3  LEU     1      36.130  42.607  39.654  1.00  0.00           H  
ATOM      5  CA  LEU     1      37.512  42.169  38.149  1.00  0.00           C  
ATOM      6  HA  LEU     1      36.781  42.165  37.341  1.00  0.00           H  
ATOM      7  CB  LEU     1      38.937  42.646  37.709  1.00  0.00           C  
ATOM      8  HB2 LEU     1      39.619  42.593  38.558  1.00  0.00           H  
ATOM      9  HB3 LEU     1      39.334  41.967  36.954  1.00  0.00           H  
ATOM     10  CG  LEU     1      39.027  44.143  37.295  1.00  0.00           C  
ATOM     11  HG  LEU     1      39.054  44.745  38.203  1.00  0.00           H  
ATOM     12  CD1 LEU     1      40.382  44.517  36.587  1.00  0.00           C  
ATOM     13 HD11 LEU     1      41.179  44.320  37.304  1.00  0.00           H  
ATOM     14 HD12 LEU     1      40.371  43.931  35.668  1.00  0.00           H  
ATOM     15 HD13 LEU     1      40.373  45.550  36.240  1.00  0.00           H  
ATOM     16  CD2 LEU     1      37.944  44.631  36.378  1.00  0.00           C  
ATOM     17 HD21 LEU     1      38.181  44.292  35.369  1.00  0.00           H  
ATOM     18 HD22 LEU     1      37.035  44.067  36.590  1.00  0.00           H  
ATOM     19 HD23 LEU     1      37.782  45.700  36.514  1.00  0.00           H  
ATOM     20  C   LEU     1      37.580  40.650  38.368  1.00  0.00           C  
ATOM     21  O   LEU     1      38.363  40.188  39.225  1.00  0.00           O  
ATOM     22  N   SER     2      36.858  39.881  37.537  1.00  0.00           N  
ATOM     23  H   SER     2      36.261  40.341  36.865  1.00  0.00           H  
ATOM     24  CA  SER     2      37.107  38.473  37.395  1.00  0.00           C  
ATOM     25  HA  SER     2      38.175  38.255  37.402  1.00  0.00           H  
ATOM     26  CB  SER     2      36.548  37.690  38.574  1.00  0.00           C  
ATOM     27  HB2 SER     2      36.709  38.165  39.542  1.00  0.00           H  
ATOM     28  HB3 SER     2      35.463  37.709  38.473  1.00  0.00           H  
ATOM     29  OG  SER     2      37.041  36.376  38.579  1.00  0.00           O  
ATOM     30  HG  SER     2      37.936  36.488  38.907  1.00  0.00           H  
ATOM     31  C   SER     2      36.526  37.859  36.096  1.00  0.00           C  
ATOM     32  O   SER     2      35.381  38.222  35.736  1.00  0.00           O  
ATOM     33  N   ASP     3      37.166  36.897  35.430  1.00  0.00           N  
ATOM     34  H   ASP     3      37.908  36.500  35.988  1.00  0.00           H  
ATOM     35  CA  ASP     3      36.642  36.326  34.135  1.00  0.00           C  
ATOM     36  HA  ASP     3      37.451  35.750  33.687  1.00  0.00           H  
ATOM     37  CB  ASP     3      35.507  35.260  34.294  1.00  0.00           C  
ATOM     38  HB2 ASP     3      34.624  35.858  34.519  1.00  0.00           H  
ATOM     39  HB3 ASP     3      35.424  34.833  33.295  1.00  0.00           H  
ATOM     40  CG  ASP     3      35.721  34.180  35.304  1.00  0.00           C  
ATOM     41  OD1 ASP     3      36.937  34.007  35.609  1.00  0.00           O  
ATOM     42  OD2 ASP     3      34.841  33.407  35.660  1.00  0.00           O  
ATOM     43  C   ASP     3      36.462  37.377  33.067  1.00  0.00           C  
ATOM     44  O   ASP     3      35.664  37.221  32.150  1.00  0.00           O  
ATOM     45  N   GLU     4      37.213  38.468  33.200  1.00  0.00           N  
ATOM     46  H   GLU     4      37.723  38.523  34.071  1.00  0.00           H  
ATOM     47  CA  GLU     4      37.292  39.594  32.226  1.00  0.00           C  
ATOM     48  HA  GLU     4      36.296  39.984  32.017  1.00  0.00           H  
ATOM     49  CB  GLU     4      38.147  40.657  32.891  1.00  0.00           C  
ATOM     50  HB2 GLU     4      39.134  40.239  33.084  1.00  0.00           H  
ATOM     51  HB3 GLU     4      38.422  41.490  32.244  1.00  0.00           H  
ATOM     52  CG  GLU     4      37.633  41.071  34.266  1.00  0.00           C  
ATOM     53  HG2 GLU     4      37.652  40.218  34.944  1.00  0.00           H  
ATOM     54  HG3 GLU     4      38.389  41.697  34.741  1.00  0.00           H  
ATOM     55  CD  GLU     4      36.316  41.782  34.333  1.00  0.00           C  
ATOM     56  OE1 GLU     4      35.749  42.275  33.315  1.00  0.00           O  
ATOM     57  OE2 GLU     4      35.731  41.869  35.407  1.00  0.00           O  
ATOM     58  C   GLU     4      37.889  39.170  30.887  1.00  0.00           C  
ATOM     59  O   GLU     4      37.697  39.845  29.915  1.00  0.00           O  
ATOM     60  N   ASP     5      38.486  37.976  30.828  1.00  0.00           N  
ATOM     61  H   ASP     5      38.609  37.403  31.650  1.00  0.00           H  
ATOM     62  CA  ASP     5      39.003  37.273  29.664  1.00  0.00           C  
ATOM     63  HA  ASP     5      39.406  37.916  28.881  1.00  0.00           H  
ATOM     64  CB  ASP     5      40.181  36.389  30.100  1.00  0.00           C  
ATOM     65  HB2 ASP     5      40.541  35.938  29.176  1.00  0.00           H  
ATOM     66  HB3 ASP     5      41.015  37.000  30.447  1.00  0.00           H  
ATOM     67  CG  ASP     5      39.895  35.228  31.063  1.00  0.00           C  
ATOM     68  OD1 ASP     5      39.016  35.290  31.892  1.00  0.00           O  
ATOM     69  OD2 ASP     5      40.659  34.292  31.006  1.00  0.00           O  
ATOM     70  C   ASP     5      38.015  36.327  29.024  1.00  0.00           C  
ATOM     71  O   ASP     5      38.343  35.895  27.913  1.00  0.00           O  
ATOM     72  N   PHE     6      36.868  35.988  29.662  1.00  0.00           N  
ATOM     73  H   PHE     6      36.815  36.552  30.498  1.00  0.00           H  
ATOM     74  CA  PHE     6      36.052  34.865  29.388  1.00  0.00           C  
ATOM     75  HA  PHE     6      36.327  34.401  28.441  1.00  0.00           H  
ATOM     76  CB  PHE     6      36.280  33.764  30.512  1.00  0.00           C  
ATOM     77  HB2 PHE     6      37.318  33.438  30.446  1.00  0.00           H  
ATOM     78  HB3 PHE     6      35.965  34.183  31.468  1.00  0.00           H  
ATOM     79  CG  PHE     6      35.416  32.482  30.445  1.00  0.00           C  
ATOM     80  CD1 PHE     6      35.799  31.250  29.861  1.00  0.00           C  
ATOM     81  HD1 PHE     6      36.792  31.194  29.440  1.00  0.00           H  
ATOM     82  CE1 PHE     6      35.062  30.115  29.881  1.00  0.00           C  
ATOM     83  HE1 PHE     6      35.423  29.150  29.558  1.00  0.00           H  
ATOM     84  CZ  PHE     6      33.759  30.141  30.521  1.00  0.00           C  
ATOM     85  HZ  PHE     6      33.135  29.259  30.532  1.00  0.00           H  
ATOM     86  CE2 PHE     6      33.338  31.341  31.062  1.00  0.00           C  
ATOM     87  HE2 PHE     6      32.414  31.334  31.621  1.00  0.00           H  
ATOM     88  CD2 PHE     6      34.101  32.503  31.069  1.00  0.00           C  
ATOM     89  HD2 PHE     6      33.779  33.397  31.583  1.00  0.00           H  
ATOM     90  C   PHE     6      34.546  35.173  29.326  1.00  0.00           C  
ATOM     91  O   PHE     6      33.940  34.475  28.565  1.00  0.00           O  
ATOM     92  N   LYS     7      34.014  36.183  29.973  1.00  0.00           N  
ATOM     93  H   LYS     7      34.665  36.557  30.649  1.00  0.00           H  
ATOM     94  CA  LYS     7      32.616  36.695  29.981  1.00  0.00           C  
ATOM     95  HA  LYS     7      31.948  35.907  30.326  1.00  0.00           H  
ATOM     96  CB  LYS     7      32.422  37.966  30.906  1.00  0.00           C  
ATOM     97  HB2 LYS     7      33.279  38.630  30.789  1.00  0.00           H  
ATOM     98  HB3 LYS     7      31.506  38.421  30.529  1.00  0.00           H  
ATOM     99  CG  LYS     7      32.335  37.406  32.314  1.00  0.00           C  
ATOM    100  HG2 LYS     7      31.548  36.655  32.383  1.00  0.00           H  
ATOM    101  HG3 LYS     7      33.286  36.910  32.507  1.00  0.00           H  
ATOM    102  CD  LYS     7      32.291  38.486  33.366  1.00  0.00           C  
ATOM    103  HD2 LYS     7      31.394  39.087  33.213  1.00  0.00           H  
ATOM    104  HD3 LYS     7      32.259  38.003  34.343  1.00  0.00           H  
ATOM    105  CE  LYS     7      33.520  39.444  33.314  1.00  0.00           C  
ATOM    106  HE2 LYS     7      34.438  38.862  33.387  1.00  0.00           H  
ATOM    107  HE3 LYS     7      33.581  40.014  32.387  1.00  0.00           H  
ATOM    108  NZ  LYS     7      33.436  40.388  34.466  1.00  0.00           N  
ATOM    109  HZ1 LYS     7      32.533  40.841  34.456  1.00  0.00           H  
ATOM    110  HZ2 LYS     7      33.551  39.789  35.271  1.00  0.00           H  
ATOM    111  HZ3 LYS     7      34.220  41.023  34.418  1.00  0.00           H  
ATOM    112  C   LYS     7      32.097  36.856  28.554  1.00  0.00           C  
ATOM    113  O   LYS     7      30.951  36.578  28.316  1.00  0.00           O  
ATOM    114  N   ALA     8      32.996  37.108  27.591  1.00  0.00           N  
ATOM    115  H   ALA     8      33.886  37.485  27.883  1.00  0.00           H  
ATOM    116  CA  ALA     8      32.592  37.229  26.254  1.00  0.00           C  
ATOM    117  HA  ALA     8      31.683  37.830  26.293  1.00  0.00           H  
ATOM    118  CB  ALA     8      33.695  37.942  25.414  1.00  0.00           C  
ATOM    119  HB1 ALA     8      34.606  37.371  25.235  1.00  0.00           H  
ATOM    120  HB2 ALA     8      33.242  38.087  24.433  1.00  0.00           H  
ATOM    121  HB3 ALA     8      33.886  38.942  25.802  1.00  0.00           H  
ATOM    122  C   ALA     8      32.175  35.896  25.528  1.00  0.00           C  
ATOM    123  O   ALA     8      31.736  36.016  24.377  1.00  0.00           O  
ATOM    124  N   VAL     9      32.460  34.727  26.082  1.00  0.00           N  
ATOM    125  H   VAL     9      32.891  34.682  26.995  1.00  0.00           H  
ATOM    126  CA  VAL     9      32.296  33.476  25.275  1.00  0.00           C  
ATOM    127  HA  VAL     9      32.420  33.739  24.224  1.00  0.00           H  
ATOM    128  CB  VAL     9      33.298  32.381  25.667  1.00  0.00           C  
ATOM    129  HB  VAL     9      33.164  32.256  26.742  1.00  0.00           H  
ATOM    130  CG1 VAL     9      33.151  31.091  24.938  1.00  0.00           C  
ATOM    131 HG11 VAL     9      32.191  30.623  25.157  1.00  0.00           H  
ATOM    132 HG12 VAL     9      33.150  31.285  23.865  1.00  0.00           H  
ATOM    133 HG13 VAL     9      33.918  30.425  25.331  1.00  0.00           H  
ATOM    134  CG2 VAL     9      34.651  32.918  25.333  1.00  0.00           C  
ATOM    135 HG21 VAL     9      34.972  33.735  25.980  1.00  0.00           H  
ATOM    136 HG22 VAL     9      35.386  32.173  25.635  1.00  0.00           H  
ATOM    137 HG23 VAL     9      34.864  33.122  24.283  1.00  0.00           H  
ATOM    138  C   VAL     9      30.849  32.979  25.419  1.00  0.00           C  
ATOM    139  O   VAL     9      30.202  32.679  24.398  1.00  0.00           O  
ATOM    140  N   PHE    10      30.303  33.003  26.654  1.00  0.00           N  
ATOM    141  H   PHE    10      30.862  33.460  27.360  1.00  0.00           H  
ATOM    142  CA  PHE    10      29.022  32.406  27.043  1.00  0.00           C  
ATOM    143  HA  PHE    10      28.361  32.315  26.181  1.00  0.00           H  
ATOM    144  CB  PHE    10      29.238  31.028  27.736  1.00  0.00           C  
ATOM    145  HB2 PHE    10      29.814  31.292  28.623  1.00  0.00           H  
ATOM    146  HB3 PHE    10      28.258  30.596  27.941  1.00  0.00           H  
ATOM    147  CG  PHE    10      29.965  29.921  27.001  1.00  0.00           C  
ATOM    148  CD1 PHE    10      29.845  29.699  25.611  1.00  0.00           C  
ATOM    149  HD1 PHE    10      29.057  30.218  25.085  1.00  0.00           H  
ATOM    150  CE1 PHE    10      30.576  28.603  25.037  1.00  0.00           C  
ATOM    151  HE1 PHE    10      30.426  28.325  24.005  1.00  0.00           H  
ATOM    152  CZ  PHE    10      31.523  27.809  25.793  1.00  0.00           C  
ATOM    153  HZ  PHE    10      32.032  27.046  25.222  1.00  0.00           H  
ATOM    154  CE2 PHE    10      31.612  28.053  27.191  1.00  0.00           C  
ATOM    155  HE2 PHE    10      32.232  27.439  27.827  1.00  0.00           H  
ATOM    156  CD2 PHE    10      30.836  29.110  27.738  1.00  0.00           C  
ATOM    157  HD2 PHE    10      30.969  29.421  28.763  1.00  0.00           H  
ATOM    158  C   PHE    10      28.200  33.394  27.982  1.00  0.00           C  
ATOM    159  O   PHE    10      27.122  33.059  28.437  1.00  0.00           O  
ATOM    160  N   GLY    11      28.619  34.637  28.062  1.00  0.00           N  
ATOM    161  H   GLY    11      29.548  34.911  27.777  1.00  0.00           H  
ATOM    162  CA  GLY    11      27.850  35.746  28.641  1.00  0.00           C  
ATOM    163  HA2 GLY    11      28.082  36.666  28.105  1.00  0.00           H  
ATOM    164  HA3 GLY    11      26.782  35.596  28.482  1.00  0.00           H  
ATOM    165  C   GLY    11      28.068  36.043  30.133  1.00  0.00           C  
ATOM    166  O   GLY    11      27.611  37.073  30.654  1.00  0.00           O  
ATOM    167  N   MET    12      28.819  35.152  30.777  1.00  0.00           N  
ATOM    168  H   MET    12      29.168  34.431  30.161  1.00  0.00           H  
ATOM    169  CA  MET    12      28.878  34.950  32.205  1.00  0.00           C  
ATOM    170  HA  MET    12      28.722  35.896  32.723  1.00  0.00           H  
ATOM    171  CB  MET    12      27.813  33.946  32.683  1.00  0.00           C  
ATOM    172  HB2 MET    12      27.806  34.070  33.766  1.00  0.00           H  
ATOM    173  HB3 MET    12      26.848  34.202  32.246  1.00  0.00           H  
ATOM    174  CG  MET    12      27.957  32.438  32.373  1.00  0.00           C  
ATOM    175  HG2 MET    12      28.110  32.317  31.301  1.00  0.00           H  
ATOM    176  HG3 MET    12      28.827  32.120  32.948  1.00  0.00           H  
ATOM    177  SD  MET    12      26.435  31.566  32.856  1.00  0.00           S  
ATOM    178  CE  MET    12      25.164  32.108  31.726  1.00  0.00           C  
ATOM    179  HE1 MET    12      24.384  31.350  31.648  1.00  0.00           H  
ATOM    180  HE2 MET    12      24.653  32.955  32.184  1.00  0.00           H  
ATOM    181  HE3 MET    12      25.540  32.253  30.713  1.00  0.00           H  
ATOM    182  C   MET    12      30.268  34.496  32.727  1.00  0.00           C  
ATOM    183  O   MET    12      31.107  34.044  31.943  1.00  0.00           O  
ATOM    184  N   THR    13      30.539  34.622  34.042  1.00  0.00           N  
ATOM    185  H   THR    13      29.852  35.051  34.646  1.00  0.00           H  
ATOM    186  CA  THR    13      31.699  33.931  34.719  1.00  0.00           C  
ATOM    187  HA  THR    13      32.639  34.296  34.307  1.00  0.00           H  
ATOM    188  CB  THR    13      31.706  34.272  36.184  1.00  0.00           C  
ATOM    189  HB  THR    13      32.501  33.771  36.735  1.00  0.00           H  
ATOM    190  CG2 THR    13      31.879  35.749  36.400  1.00  0.00           C  
ATOM    191 HG21 THR    13      32.938  35.922  36.203  1.00  0.00           H  
ATOM    192 HG22 THR    13      31.336  36.361  35.680  1.00  0.00           H  
ATOM    193 HG23 THR    13      31.475  36.045  37.368  1.00  0.00           H  
ATOM    194  OG1 THR    13      30.453  33.934  36.732  1.00  0.00           O  
ATOM    195  HG1 THR    13      30.025  34.781  36.874  1.00  0.00           H  
ATOM    196  C   THR    13      31.677  32.415  34.563  1.00  0.00           C  
ATOM    197  O   THR    13      30.635  31.757  34.395  1.00  0.00           O  
ATOM    198  N   ARG    14      32.793  31.771  34.879  1.00  0.00           N  
ATOM    199  H   ARG    14      33.613  32.292  35.155  1.00  0.00           H  
ATOM    200  CA  ARG    14      33.053  30.351  35.004  1.00  0.00           C  
ATOM    201  HA  ARG    14      32.661  29.764  34.173  1.00  0.00           H  
ATOM    202  CB  ARG    14      34.532  30.083  35.139  1.00  0.00           C  
ATOM    203  HB2 ARG    14      34.904  30.420  36.106  1.00  0.00           H  
ATOM    204  HB3 ARG    14      34.576  29.006  35.301  1.00  0.00           H  
ATOM    205  CG  ARG    14      35.419  30.632  33.988  1.00  0.00           C  
ATOM    206  HG2 ARG    14      35.026  30.209  33.064  1.00  0.00           H  
ATOM    207  HG3 ARG    14      35.349  31.713  33.872  1.00  0.00           H  
ATOM    208  CD  ARG    14      36.870  30.223  34.147  1.00  0.00           C  
ATOM    209  HD2 ARG    14      37.242  30.584  35.106  1.00  0.00           H  
ATOM    210  HD3 ARG    14      36.854  29.142  34.288  1.00  0.00           H  
ATOM    211  NE  ARG    14      37.852  30.634  33.092  1.00  0.00           N  
ATOM    212  HE  ARG    14      38.231  29.909  32.501  1.00  0.00           H  
ATOM    213  CZ  ARG    14      38.419  31.837  32.831  1.00  0.00           C  
ATOM    214  NH1 ARG    14      38.102  32.999  33.345  1.00  0.00           N  
ATOM    215 HH11 ARG    14      37.557  32.991  34.195  1.00  0.00           H  
ATOM    216 HH12 ARG    14      38.557  33.843  33.027  1.00  0.00           H  
ATOM    217  NH2 ARG    14      39.408  31.801  31.972  1.00  0.00           N  
ATOM    218 HH21 ARG    14      39.620  31.012  31.378  1.00  0.00           H  
ATOM    219 HH22 ARG    14      39.878  32.689  31.872  1.00  0.00           H  
ATOM    220  C   ARG    14      32.252  29.730  36.149  1.00  0.00           C  
ATOM    221  O   ARG    14      31.552  28.691  35.999  1.00  0.00           O  
ATOM    222  N   SER    15      32.197  30.327  37.325  1.00  0.00           N  
ATOM    223  H   SER    15      32.765  31.155  37.433  1.00  0.00           H  
ATOM    224  CA  SER    15      31.371  30.064  38.474  1.00  0.00           C  
ATOM    225  HA  SER    15      31.615  29.024  38.689  1.00  0.00           H  
ATOM    226  CB  SER    15      31.849  30.889  39.660  1.00  0.00           C  
ATOM    227  HB2 SER    15      31.375  30.502  40.563  1.00  0.00           H  
ATOM    228  HB3 SER    15      32.922  30.709  39.726  1.00  0.00           H  
ATOM    229  OG  SER    15      31.708  32.276  39.255  1.00  0.00           O  
ATOM    230  HG  SER    15      32.479  32.569  38.764  1.00  0.00           H  
ATOM    231  C   SER    15      29.805  30.098  38.197  1.00  0.00           C  
ATOM    232  O   SER    15      29.158  29.095  38.545  1.00  0.00           O  
ATOM    233  N   ALA    16      29.247  31.125  37.548  1.00  0.00           N  
ATOM    234  H   ALA    16      29.890  31.875  37.336  1.00  0.00           H  
ATOM    235  CA  ALA    16      27.886  31.087  36.966  1.00  0.00           C  
ATOM    236  HA  ALA    16      27.170  30.826  37.746  1.00  0.00           H  
ATOM    237  CB  ALA    16      27.460  32.473  36.311  1.00  0.00           C  
ATOM    238  HB1 ALA    16      26.595  32.353  35.658  1.00  0.00           H  
ATOM    239  HB2 ALA    16      27.277  33.248  37.055  1.00  0.00           H  
ATOM    240  HB3 ALA    16      28.338  32.761  35.733  1.00  0.00           H  
ATOM    241  C   ALA    16      27.701  30.006  35.911  1.00  0.00           C  
ATOM    242  O   ALA    16      26.632  29.431  35.950  1.00  0.00           O  
ATOM    243  N   PHE    17      28.690  29.736  35.064  1.00  0.00           N  
ATOM    244  H   PHE    17      29.570  30.226  35.139  1.00  0.00           H  
ATOM    245  CA  PHE    17      28.579  28.727  34.000  1.00  0.00           C  
ATOM    246  HA  PHE    17      27.696  28.934  33.395  1.00  0.00           H  
ATOM    247  CB  PHE    17      29.725  28.983  33.042  1.00  0.00           C  
ATOM    248  HB2 PHE    17      29.794  30.047  32.816  1.00  0.00           H  
ATOM    249  HB3 PHE    17      30.665  28.624  33.460  1.00  0.00           H  
ATOM    250  CG  PHE    17      29.627  28.322  31.653  1.00  0.00           C  
ATOM    251  CD1 PHE    17      30.375  27.113  31.359  1.00  0.00           C  
ATOM    252  HD1 PHE    17      31.013  26.701  32.126  1.00  0.00           H  
ATOM    253  CE1 PHE    17      30.276  26.432  30.095  1.00  0.00           C  
ATOM    254  HE1 PHE    17      30.816  25.529  29.850  1.00  0.00           H  
ATOM    255  CZ  PHE    17      29.274  26.837  29.252  1.00  0.00           C  
ATOM    256  HZ  PHE    17      29.320  26.281  28.327  1.00  0.00           H  
ATOM    257  CE2 PHE    17      28.488  27.919  29.537  1.00  0.00           C  
ATOM    258  HE2 PHE    17      27.745  28.281  28.842  1.00  0.00           H  
ATOM    259  CD2 PHE    17      28.689  28.677  30.736  1.00  0.00           C  
ATOM    260  HD2 PHE    17      27.924  29.425  30.887  1.00  0.00           H  
ATOM    261  C   PHE    17      28.529  27.271  34.496  1.00  0.00           C  
ATOM    262  O   PHE    17      27.783  26.421  33.974  1.00  0.00           O  
ATOM    263  N   ALA    18      29.274  27.016  35.610  1.00  0.00           N  
ATOM    264  H   ALA    18      29.825  27.752  36.028  1.00  0.00           H  
ATOM    265  CA  ALA    18      29.176  25.710  36.226  1.00  0.00           C  
ATOM    266  HA  ALA    18      29.250  24.913  35.486  1.00  0.00           H  
ATOM    267  CB  ALA    18      30.481  25.551  36.995  1.00  0.00           C  
ATOM    268  HB1 ALA    18      30.512  24.636  37.587  1.00  0.00           H  
ATOM    269  HB2 ALA    18      31.395  25.404  36.419  1.00  0.00           H  
ATOM    270  HB3 ALA    18      30.668  26.390  37.665  1.00  0.00           H  
ATOM    271  C   ALA    18      27.884  25.488  36.996  1.00  0.00           C  
ATOM    272  O   ALA    18      27.397  24.393  37.115  1.00  0.00           O  
ATOM    273  N   ASN    19      27.219  26.561  37.346  1.00  0.00           N  
ATOM    274  H   ASN    19      27.730  27.428  37.267  1.00  0.00           H  
ATOM    275  CA  ASN    19      25.825  26.523  37.961  1.00  0.00           C  
ATOM    276  HA  ASN    19      25.683  25.700  38.662  1.00  0.00           H  
ATOM    277  CB  ASN    19      25.715  27.777  38.857  1.00  0.00           C  
ATOM    278  HB2 ASN    19      26.216  28.630  38.398  1.00  0.00           H  
ATOM    279  HB3 ASN    19      24.666  28.072  38.894  1.00  0.00           H  
ATOM    280  CG  ASN    19      26.292  27.448  40.184  1.00  0.00           C  
ATOM    281  OD1 ASN    19      25.736  26.626  40.905  1.00  0.00           O  
ATOM    282  ND2 ASN    19      27.497  27.960  40.401  1.00  0.00           N  
ATOM    283 HD21 ASN    19      27.868  27.616  41.275  1.00  0.00           H  
ATOM    284 HD22 ASN    19      27.910  28.665  39.808  1.00  0.00           H  
ATOM    285  C   ASN    19      24.699  26.345  36.877  1.00  0.00           C  
ATOM    286  O   ASN    19      23.559  26.185  37.340  1.00  0.00           O  
ATOM    287  N   LEU    20      24.929  26.285  35.561  1.00  0.00           N  
ATOM    288  H   LEU    20      25.921  26.327  35.375  1.00  0.00           H  
ATOM    289  CA  LEU    20      24.031  25.781  34.507  1.00  0.00           C  
ATOM    290  HA  LEU    20      23.069  26.291  34.550  1.00  0.00           H  
ATOM    291  CB  LEU    20      24.479  26.137  33.068  1.00  0.00           C  
ATOM    292  HB2 LEU    20      25.308  25.537  32.693  1.00  0.00           H  
ATOM    293  HB3 LEU    20      23.648  26.020  32.372  1.00  0.00           H  
ATOM    294  CG  LEU    20      24.900  27.573  32.872  1.00  0.00           C  
ATOM    295  HG  LEU    20      25.670  27.834  33.599  1.00  0.00           H  
ATOM    296  CD1 LEU    20      25.396  27.735  31.418  1.00  0.00           C  
ATOM    297 HD11 LEU    20      26.334  27.197  31.282  1.00  0.00           H  
ATOM    298 HD12 LEU    20      24.741  27.238  30.703  1.00  0.00           H  
ATOM    299 HD13 LEU    20      25.496  28.811  31.275  1.00  0.00           H  
ATOM    300  CD2 LEU    20      23.768  28.592  33.063  1.00  0.00           C  
ATOM    301 HD21 LEU    20      24.088  29.634  33.061  1.00  0.00           H  
ATOM    302 HD22 LEU    20      23.179  28.438  32.159  1.00  0.00           H  
ATOM    303 HD23 LEU    20      23.285  28.302  33.997  1.00  0.00           H  
ATOM    304  C   LEU    20      23.875  24.212  34.615  1.00  0.00           C  
ATOM    305  O   LEU    20      24.796  23.500  34.943  1.00  0.00           O  
ATOM    306  N   PRO    21      22.746  23.658  34.315  1.00  0.00           N  
ATOM    307  CD  PRO    21      21.475  24.334  34.099  1.00  0.00           C  
ATOM    308  HD2 PRO    21      21.422  25.225  33.474  1.00  0.00           H  
ATOM    309  HD3 PRO    21      21.052  24.541  35.083  1.00  0.00           H  
ATOM    310  CG  PRO    21      20.591  23.247  33.465  1.00  0.00           C  
ATOM    311  HG2 PRO    21      20.755  23.072  32.402  1.00  0.00           H  
ATOM    312  HG3 PRO    21      19.525  23.360  33.665  1.00  0.00           H  
ATOM    313  CB  PRO    21      21.020  21.904  34.126  1.00  0.00           C  
ATOM    314  HB2 PRO    21      20.685  21.032  33.564  1.00  0.00           H  
ATOM    315  HB3 PRO    21      20.624  21.776  35.133  1.00  0.00           H  
ATOM    316  CA  PRO    21      22.554  22.200  34.200  1.00  0.00           C  
ATOM    317  HA  PRO    21      23.075  21.739  35.039  1.00  0.00           H  
ATOM    318  C   PRO    21      23.222  21.618  32.971  1.00  0.00           C  
ATOM    319  O   PRO    21      23.388  22.315  31.975  1.00  0.00           O  
ATOM    320  N   LEU    22      23.540  20.317  33.017  1.00  0.00           N  
ATOM    321  H   LEU    22      23.416  19.854  33.906  1.00  0.00           H  
ATOM    322  CA  LEU    22      24.318  19.713  31.965  1.00  0.00           C  
ATOM    323  HA  LEU    22      25.325  20.118  32.064  1.00  0.00           H  
ATOM    324  CB  LEU    22      24.478  18.188  32.219  1.00  0.00           C  
ATOM    325  HB2 LEU    22      24.911  18.016  33.205  1.00  0.00           H  
ATOM    326  HB3 LEU    22      23.480  17.762  32.115  1.00  0.00           H  
ATOM    327  CG  LEU    22      25.362  17.483  31.246  1.00  0.00           C  
ATOM    328  HG  LEU    22      25.013  17.671  30.230  1.00  0.00           H  
ATOM    329  CD1 LEU    22      26.807  18.039  31.282  1.00  0.00           C  
ATOM    330 HD11 LEU    22      26.877  19.093  31.013  1.00  0.00           H  
ATOM    331 HD12 LEU    22      27.283  17.874  32.248  1.00  0.00           H  
ATOM    332 HD13 LEU    22      27.407  17.448  30.590  1.00  0.00           H  
ATOM    333  CD2 LEU    22      25.442  15.990  31.351  1.00  0.00           C  
ATOM    334 HD21 LEU    22      26.022  15.730  32.237  1.00  0.00           H  
ATOM    335 HD22 LEU    22      24.440  15.563  31.398  1.00  0.00           H  
ATOM    336 HD23 LEU    22      26.004  15.572  30.516  1.00  0.00           H  
ATOM    337  C   LEU    22      23.784  20.105  30.526  1.00  0.00           C  
ATOM    338  O   LEU    22      24.630  20.348  29.643  1.00  0.00           O  
ATOM    339  N   TRP    23      22.534  19.983  30.152  1.00  0.00           N  
ATOM    340  H   TRP    23      21.849  19.669  30.825  1.00  0.00           H  
ATOM    341  CA  TRP    23      22.122  20.229  28.765  1.00  0.00           C  
ATOM    342  HA  TRP    23      22.717  19.667  28.045  1.00  0.00           H  
ATOM    343  CB  TRP    23      20.585  19.814  28.664  1.00  0.00           C  
ATOM    344  HB2 TRP    23      20.229  19.877  27.636  1.00  0.00           H  
ATOM    345  HB3 TRP    23      20.517  18.829  29.126  1.00  0.00           H  
ATOM    346  CG  TRP    23      19.716  20.694  29.477  1.00  0.00           C  
ATOM    347  CD1 TRP    23      19.235  20.469  30.747  1.00  0.00           C  
ATOM    348  HD1 TRP    23      19.318  19.586  31.363  1.00  0.00           H  
ATOM    349  NE1 TRP    23      18.395  21.494  31.097  1.00  0.00           N  
ATOM    350  HE1 TRP    23      17.985  21.631  32.010  1.00  0.00           H  
ATOM    351  CE2 TRP    23      18.364  22.472  30.107  1.00  0.00           C  
ATOM    352  CZ2 TRP    23      17.733  23.747  30.026  1.00  0.00           C  
ATOM    353  HZ2 TRP    23      17.239  24.112  30.915  1.00  0.00           H  
ATOM    354  CH2 TRP    23      17.891  24.547  28.867  1.00  0.00           C  
ATOM    355  HH2 TRP    23      17.467  25.529  28.716  1.00  0.00           H  
ATOM    356  CZ3 TRP    23      18.759  24.145  27.849  1.00  0.00           C  
ATOM    357  HZ3 TRP    23      18.881  24.694  26.928  1.00  0.00           H  
ATOM    358  CE3 TRP    23      19.287  22.814  27.900  1.00  0.00           C  
ATOM    359  HE3 TRP    23      19.892  22.250  27.204  1.00  0.00           H  
ATOM    360  CD2 TRP    23      19.167  22.013  29.034  1.00  0.00           C  
ATOM    361  C   TRP    23      22.266  21.675  28.301  1.00  0.00           C  
ATOM    362  O   TRP    23      22.238  21.975  27.104  1.00  0.00           O  
ATOM    363  N   LYS    24      22.433  22.608  29.284  1.00  0.00           N  
ATOM    364  H   LYS    24      22.456  22.375  30.266  1.00  0.00           H  
ATOM    365  CA  LYS    24      22.471  23.977  28.966  1.00  0.00           C  
ATOM    366  HA  LYS    24      21.746  24.106  28.162  1.00  0.00           H  
ATOM    367  CB  LYS    24      21.923  24.751  30.146  1.00  0.00           C  
ATOM    368  HB2 LYS    24      21.024  24.259  30.518  1.00  0.00           H  
ATOM    369  HB3 LYS    24      22.702  24.822  30.905  1.00  0.00           H  
ATOM    370  CG  LYS    24      21.552  26.230  29.639  1.00  0.00           C  
ATOM    371  HG2 LYS    24      22.511  26.730  29.505  1.00  0.00           H  
ATOM    372  HG3 LYS    24      21.018  26.275  28.690  1.00  0.00           H  
ATOM    373  CD  LYS    24      20.729  27.041  30.659  1.00  0.00           C  
ATOM    374  HD2 LYS    24      19.695  26.708  30.569  1.00  0.00           H  
ATOM    375  HD3 LYS    24      21.123  26.776  31.640  1.00  0.00           H  
ATOM    376  CE  LYS    24      20.844  28.552  30.401  1.00  0.00           C  
ATOM    377  HE2 LYS    24      21.747  28.941  30.870  1.00  0.00           H  
ATOM    378  HE3 LYS    24      20.941  28.823  29.350  1.00  0.00           H  
ATOM    379  NZ  LYS    24      19.648  29.323  30.892  1.00  0.00           N  
ATOM    380  HZ1 LYS    24      19.443  29.242  31.877  1.00  0.00           H  
ATOM    381  HZ2 LYS    24      20.023  30.261  30.908  1.00  0.00           H  
ATOM    382  HZ3 LYS    24      18.800  29.117  30.384  1.00  0.00           H  
ATOM    383  C   LYS    24      23.909  24.368  28.560  1.00  0.00           C  
ATOM    384  O   LYS    24      24.089  25.274  27.735  1.00  0.00           O  
ATOM    385  N   GLN    25      24.858  23.621  29.070  1.00  0.00           N  
ATOM    386  H   GLN    25      24.639  22.929  29.772  1.00  0.00           H  
ATOM    387  CA  GLN    25      26.269  23.742  28.788  1.00  0.00           C  
ATOM    388  HA  GLN    25      26.542  24.773  29.011  1.00  0.00           H  
ATOM    389  CB  GLN    25      27.163  22.918  29.700  1.00  0.00           C  
ATOM    390  HB2 GLN    25      26.912  21.857  29.699  1.00  0.00           H  
ATOM    391  HB3 GLN    25      28.139  23.068  29.239  1.00  0.00           H  
ATOM    392  CG  GLN    25      27.075  23.479  31.147  1.00  0.00           C  
ATOM    393  HG2 GLN    25      26.932  24.556  31.065  1.00  0.00           H  
ATOM    394  HG3 GLN    25      26.181  23.065  31.614  1.00  0.00           H  
ATOM    395  CD  GLN    25      28.247  23.162  32.122  1.00  0.00           C  
ATOM    396  OE1 GLN    25      28.709  22.019  32.210  1.00  0.00           O  
ATOM    397  NE2 GLN    25      28.835  24.121  32.729  1.00  0.00           N  
ATOM    398 HE21 GLN    25      29.637  23.987  33.328  1.00  0.00           H  
ATOM    399 HE22 GLN    25      28.496  25.070  32.662  1.00  0.00           H  
ATOM    400  C   GLN    25      26.533  23.358  27.323  1.00  0.00           C  
ATOM    401  O   GLN    25      27.208  24.135  26.610  1.00  0.00           O  
ATOM    402  N   GLN    26      25.921  22.250  26.926  1.00  0.00           N  
ATOM    403  H   GLN    26      25.590  21.600  27.625  1.00  0.00           H  
ATOM    404  CA  GLN    26      25.716  21.796  25.592  1.00  0.00           C  
ATOM    405  HA  GLN    26      26.695  21.651  25.135  1.00  0.00           H  
ATOM    406  CB  GLN    26      24.986  20.415  25.622  1.00  0.00           C  
ATOM    407  HB2 GLN    26      24.009  20.548  26.086  1.00  0.00           H  
ATOM    408  HB3 GLN    26      24.786  20.219  24.569  1.00  0.00           H  
ATOM    409  CG  GLN    26      25.947  19.393  26.234  1.00  0.00           C  
ATOM    410  HG2 GLN    26      26.750  19.088  25.564  1.00  0.00           H  
ATOM    411  HG3 GLN    26      26.501  19.769  27.094  1.00  0.00           H  
ATOM    412  CD  GLN    26      25.263  18.172  26.694  1.00  0.00           C  
ATOM    413  OE1 GLN    26      23.996  18.012  26.656  1.00  0.00           O  
ATOM    414  NE2 GLN    26      26.057  17.086  27.000  1.00  0.00           N  
ATOM    415 HE21 GLN    26      25.503  16.286  27.271  1.00  0.00           H  
ATOM    416 HE22 GLN    26      27.047  17.209  27.157  1.00  0.00           H  
ATOM    417  C   GLN    26      25.102  22.984  24.663  1.00  0.00           C  
ATOM    418  O   GLN    26      25.759  23.342  23.705  1.00  0.00           O  
ATOM    419  N   HIE    27      23.957  23.491  25.022  1.00  0.00           N  
ATOM    420  H   HIE    27      23.601  23.315  25.951  1.00  0.00           H  
ATOM    421  CA  HIE    27      23.349  24.507  24.243  1.00  0.00           C  
ATOM    422  HA  HIE    27      23.287  24.057  23.252  1.00  0.00           H  
ATOM    423  CB  HIE    27      21.956  24.780  24.893  1.00  0.00           C  
ATOM    424  HB2 HIE    27      21.239  23.997  24.645  1.00  0.00           H  
ATOM    425  HB3 HIE    27      22.172  24.855  25.959  1.00  0.00           H  
ATOM    426  CG  HIE    27      21.287  26.064  24.467  1.00  0.00           C  
ATOM    427  ND1 HIE    27      20.792  26.320  23.208  1.00  0.00           N  
ATOM    428  CE1 HIE    27      20.433  27.620  23.271  1.00  0.00           C  
ATOM    429  HE1 HIE    27      20.141  28.272  22.461  1.00  0.00           H  
ATOM    430  NE2 HIE    27      20.502  28.122  24.481  1.00  0.00           N  
ATOM    431  HE2 HIE    27      20.279  29.085  24.692  1.00  0.00           H  
ATOM    432  CD2 HIE    27      21.069  27.146  25.228  1.00  0.00           C  
ATOM    433  HD2 HIE    27      21.198  27.312  26.287  1.00  0.00           H  
ATOM    434  C   HIE    27      24.120  25.803  24.007  1.00  0.00           C  
ATOM    435  O   HIE    27      24.297  26.256  22.878  1.00  0.00           O  
ATOM    436  N   LEU    28      24.706  26.432  25.046  1.00  0.00           N  
ATOM    437  H   LEU    28      24.567  26.149  26.006  1.00  0.00           H  
ATOM    438  CA  LEU    28      25.431  27.636  24.915  1.00  0.00           C  
ATOM    439  HA  LEU    28      24.814  28.317  24.329  1.00  0.00           H  
ATOM    440  CB  LEU    28      25.662  28.197  26.327  1.00  0.00           C  
ATOM    441  HB2 LEU    28      26.155  27.440  26.937  1.00  0.00           H  
ATOM    442  HB3 LEU    28      26.396  29.002  26.343  1.00  0.00           H  
ATOM    443  CG  LEU    28      24.424  28.708  27.055  1.00  0.00           C  
ATOM    444  HG  LEU    28      23.804  27.826  27.210  1.00  0.00           H  
ATOM    445  CD1 LEU    28      24.749  29.300  28.432  1.00  0.00           C  
ATOM    446 HD11 LEU    28      23.825  29.386  29.004  1.00  0.00           H  
ATOM    447 HD12 LEU    28      25.603  28.846  28.936  1.00  0.00           H  
ATOM    448 HD13 LEU    28      25.154  30.293  28.237  1.00  0.00           H  
ATOM    449  CD2 LEU    28      23.483  29.673  26.372  1.00  0.00           C  
ATOM    450 HD21 LEU    28      23.236  29.321  25.371  1.00  0.00           H  
ATOM    451 HD22 LEU    28      22.486  29.540  26.793  1.00  0.00           H  
ATOM    452 HD23 LEU    28      23.807  30.704  26.516  1.00  0.00           H  
ATOM    453  C   LEU    28      26.757  27.497  24.097  1.00  0.00           C  
ATOM    454  O   LEU    28      27.050  28.369  23.315  1.00  0.00           O  
ATOM    455  N   LYS    29      27.388  26.260  24.160  1.00  0.00           N  
ATOM    456  H   LYS    29      27.146  25.571  24.858  1.00  0.00           H  
ATOM    457  CA  LYS    29      28.434  25.874  23.152  1.00  0.00           C  
ATOM    458  HA  LYS    29      29.236  26.608  23.081  1.00  0.00           H  
ATOM    459  CB  LYS    29      29.024  24.615  23.609  1.00  0.00           C  
ATOM    460  HB2 LYS    29      28.262  23.946  24.009  1.00  0.00           H  
ATOM    461  HB3 LYS    29      29.444  24.095  22.748  1.00  0.00           H  
ATOM    462  CG  LYS    29      30.109  24.833  24.720  1.00  0.00           C  
ATOM    463  HG2 LYS    29      30.899  25.480  24.337  1.00  0.00           H  
ATOM    464  HG3 LYS    29      29.591  25.246  25.586  1.00  0.00           H  
ATOM    465  CD  LYS    29      30.641  23.492  25.167  1.00  0.00           C  
ATOM    466  HD2 LYS    29      29.826  23.018  25.714  1.00  0.00           H  
ATOM    467  HD3 LYS    29      30.820  22.872  24.289  1.00  0.00           H  
ATOM    468  CE  LYS    29      31.815  23.693  26.116  1.00  0.00           C  
ATOM    469  HE2 LYS    29      32.546  24.395  25.715  1.00  0.00           H  
ATOM    470  HE3 LYS    29      31.436  24.160  27.025  1.00  0.00           H  
ATOM    471  NZ  LYS    29      32.401  22.349  26.505  1.00  0.00           N  
ATOM    472  HZ1 LYS    29      31.743  21.947  27.158  1.00  0.00           H  
ATOM    473  HZ2 LYS    29      32.742  21.889  25.673  1.00  0.00           H  
ATOM    474  HZ3 LYS    29      33.156  22.514  27.155  1.00  0.00           H  
ATOM    475  C   LYS    29      28.017  25.665  21.698  1.00  0.00           C  
ATOM    476  O   LYS    29      28.824  26.137  20.867  1.00  0.00           O  
ATOM    477  N   LYS    30      26.852  25.149  21.424  1.00  0.00           N  
ATOM    478  H   LYS    30      26.230  24.997  22.205  1.00  0.00           H  
ATOM    479  CA  LYS    30      26.212  25.071  20.125  1.00  0.00           C  
ATOM    480  HA  LYS    30      27.034  24.999  19.413  1.00  0.00           H  
ATOM    481  CB  LYS    30      25.125  23.960  20.065  1.00  0.00           C  
ATOM    482  HB2 LYS    30      24.407  24.173  20.857  1.00  0.00           H  
ATOM    483  HB3 LYS    30      24.598  24.100  19.121  1.00  0.00           H  
ATOM    484  CG  LYS    30      25.567  22.507  20.265  1.00  0.00           C  
ATOM    485  HG2 LYS    30      26.407  22.283  19.607  1.00  0.00           H  
ATOM    486  HG3 LYS    30      26.009  22.428  21.258  1.00  0.00           H  
ATOM    487  CD  LYS    30      24.429  21.491  20.008  1.00  0.00           C  
ATOM    488  HD2 LYS    30      23.570  21.642  20.662  1.00  0.00           H  
ATOM    489  HD3 LYS    30      24.111  21.603  18.972  1.00  0.00           H  
ATOM    490  CE  LYS    30      24.968  20.066  20.348  1.00  0.00           C  
ATOM    491  HE2 LYS    30      25.901  19.953  19.796  1.00  0.00           H  
ATOM    492  HE3 LYS    30      25.218  19.915  21.398  1.00  0.00           H  
ATOM    493  NZ  LYS    30      24.000  18.983  20.024  1.00  0.00           N  
ATOM    494  HZ1 LYS    30      24.455  18.096  19.866  1.00  0.00           H  
ATOM    495  HZ2 LYS    30      23.305  18.909  20.752  1.00  0.00           H  
ATOM    496  HZ3 LYS    30      23.605  19.062  19.098  1.00  0.00           H  
ATOM    497  C   LYS    30      25.741  26.370  19.590  1.00  0.00           C  
ATOM    498  O   LYS    30      25.996  26.643  18.475  1.00  0.00           O  
ATOM    499  N   GLU    31      25.036  27.187  20.390  1.00  0.00           N  
ATOM    500  H   GLU    31      24.691  26.805  21.259  1.00  0.00           H  
ATOM    501  CA  GLU    31      24.714  28.611  20.145  1.00  0.00           C  
ATOM    502  HA  GLU    31      23.991  28.632  19.329  1.00  0.00           H  
ATOM    503  CB  GLU    31      24.098  29.229  21.373  1.00  0.00           C  
ATOM    504  HB2 GLU    31      23.327  28.538  21.711  1.00  0.00           H  
ATOM    505  HB3 GLU    31      24.822  29.426  22.164  1.00  0.00           H  
ATOM    506  CG  GLU    31      23.432  30.566  20.934  1.00  0.00           C  
ATOM    507  HG2 GLU    31      24.162  31.178  20.405  1.00  0.00           H  
ATOM    508  HG3 GLU    31      22.622  30.409  20.222  1.00  0.00           H  
ATOM    509  CD  GLU    31      22.919  31.371  22.173  1.00  0.00           C  
ATOM    510  OE1 GLU    31      23.771  32.017  22.847  1.00  0.00           O  
ATOM    511  OE2 GLU    31      21.687  31.378  22.480  1.00  0.00           O  
ATOM    512  C   GLU    31      25.999  29.437  19.779  1.00  0.00           C  
ATOM    513  O   GLU    31      26.010  30.063  18.714  1.00  0.00           O  
ATOM    514  N   LYS    32      27.130  29.255  20.416  1.00  0.00           N  
ATOM    515  H   LYS    32      27.056  28.839  21.334  1.00  0.00           H  
ATOM    516  CA  LYS    32      28.326  30.092  20.171  1.00  0.00           C  
ATOM    517  HA  LYS    32      27.859  31.058  19.981  1.00  0.00           H  
ATOM    518  CB  LYS    32      29.198  30.295  21.475  1.00  0.00           C  
ATOM    519  HB2 LYS    32      28.483  30.533  22.263  1.00  0.00           H  
ATOM    520  HB3 LYS    32      29.674  29.385  21.840  1.00  0.00           H  
ATOM    521  CG  LYS    32      30.300  31.386  21.271  1.00  0.00           C  
ATOM    522  HG2 LYS    32      30.813  31.587  22.211  1.00  0.00           H  
ATOM    523  HG3 LYS    32      31.174  30.936  20.800  1.00  0.00           H  
ATOM    524  CD  LYS    32      29.738  32.771  20.816  1.00  0.00           C  
ATOM    525  HD2 LYS    32      29.273  32.652  19.837  1.00  0.00           H  
ATOM    526  HD3 LYS    32      29.016  33.139  21.545  1.00  0.00           H  
ATOM    527  CE  LYS    32      30.895  33.758  20.602  1.00  0.00           C  
ATOM    528  HE2 LYS    32      31.487  33.947  21.497  1.00  0.00           H  
ATOM    529  HE3 LYS    32      31.623  33.354  19.898  1.00  0.00           H  
ATOM    530  NZ  LYS    32      30.413  35.054  19.990  1.00  0.00           N  
ATOM    531  HZ1 LYS    32      31.196  35.681  19.870  1.00  0.00           H  
ATOM    532  HZ2 LYS    32      29.919  34.848  19.133  1.00  0.00           H  
ATOM    533  HZ3 LYS    32      29.747  35.510  20.597  1.00  0.00           H  
ATOM    534  C   LYS    32      29.120  29.628  18.963  1.00  0.00           C  
ATOM    535  O   LYS    32      30.007  30.276  18.452  1.00  0.00           O  
ATOM    536  N   GLY    33      28.894  28.350  18.583  1.00  0.00           N  
ATOM    537  H   GLY    33      28.123  27.907  19.062  1.00  0.00           H  
ATOM    538  CA  GLY    33      29.766  27.590  17.558  1.00  0.00           C  
ATOM    539  HA2 GLY    33      29.301  26.622  17.373  1.00  0.00           H  
ATOM    540  HA3 GLY    33      29.808  28.179  16.641  1.00  0.00           H  
ATOM    541  C   GLY    33      31.184  27.346  18.081  1.00  0.00           C  
ATOM    542  O   GLY    33      32.134  27.695  17.376  1.00  0.00           O  
ATOM    543  N   LEU    34      31.186  26.763  19.287  1.00  0.00           N  
ATOM    544  H   LEU    34      30.266  26.705  19.699  1.00  0.00           H  
ATOM    545  CA  LEU    34      32.368  26.212  19.923  1.00  0.00           C  
ATOM    546  HA  LEU    34      33.206  26.080  19.238  1.00  0.00           H  
ATOM    547  CB  LEU    34      32.859  27.278  20.906  1.00  0.00           C  
ATOM    548  HB2 LEU    34      32.144  27.449  21.711  1.00  0.00           H  
ATOM    549  HB3 LEU    34      33.674  26.953  21.552  1.00  0.00           H  
ATOM    550  CG  LEU    34      33.302  28.638  20.340  1.00  0.00           C  
ATOM    551  HG  LEU    34      32.508  29.157  19.803  1.00  0.00           H  
ATOM    552  CD1 LEU    34      33.565  29.545  21.498  1.00  0.00           C  
ATOM    553 HD11 LEU    34      33.781  30.564  21.176  1.00  0.00           H  
ATOM    554 HD12 LEU    34      32.662  29.597  22.106  1.00  0.00           H  
ATOM    555 HD13 LEU    34      34.286  29.218  22.247  1.00  0.00           H  
ATOM    556  CD2 LEU    34      34.647  28.621  19.587  1.00  0.00           C  
ATOM    557 HD21 LEU    34      35.486  28.263  20.184  1.00  0.00           H  
ATOM    558 HD22 LEU    34      34.453  28.044  18.683  1.00  0.00           H  
ATOM    559 HD23 LEU    34      34.911  29.630  19.271  1.00  0.00           H  
ATOM    560  C   LEU    34      32.298  24.813  20.481  1.00  0.00           C  
ATOM    561  O   LEU    34      33.176  24.452  21.224  1.00  0.00           O  
ATOM    562  N   PHE    35      31.293  24.047  20.062  1.00  0.00           N  
ATOM    563  H   PHE    35      30.561  24.504  19.537  1.00  0.00           H  
ATOM    564  CA  PHE    35      30.897  22.733  20.553  1.00  0.00           C  
ATOM    565  HA  PHE    35      31.064  22.808  21.628  1.00  0.00           H  
ATOM    566  CB  PHE    35      29.403  22.429  20.266  1.00  0.00           C  
ATOM    567  HB2 PHE    35      28.761  23.234  20.624  1.00  0.00           H  
ATOM    568  HB3 PHE    35      29.358  22.360  19.179  1.00  0.00           H  
ATOM    569  CG  PHE    35      28.848  21.116  20.634  1.00  0.00           C  
ATOM    570  CD1 PHE    35      28.396  20.903  21.950  1.00  0.00           C  
ATOM    571  HD1 PHE    35      28.408  21.712  22.666  1.00  0.00           H  
ATOM    572  CE1 PHE    35      28.025  19.593  22.386  1.00  0.00           C  
ATOM    573  HE1 PHE    35      27.755  19.454  23.422  1.00  0.00           H  
ATOM    574  CZ  PHE    35      28.042  18.543  21.506  1.00  0.00           C  
ATOM    575  HZ  PHE    35      27.639  17.605  21.858  1.00  0.00           H  
ATOM    576  CE2 PHE    35      28.415  18.711  20.194  1.00  0.00           C  
ATOM    577  HE2 PHE    35      28.332  17.918  19.466  1.00  0.00           H  
ATOM    578  CD2 PHE    35      28.775  19.992  19.765  1.00  0.00           C  
ATOM    579  HD2 PHE    35      29.158  20.069  18.758  1.00  0.00           H  
ATOM    580  C   PHE    35      31.885  21.621  19.990  1.00  0.00           C  
ATOM    581  O   PHE    35      32.045  20.581  20.681  1.00  0.00           O  
ATOM    582  OXT PHE    35      32.562  21.776  18.942  1.00  0.00           O  
TER     583      PHE    35 
