# Supplementary material for: Convergence and equilibrium in molecular dynamics simulations
Source: Commun Chem. 2024 Feb 7;7:26. doi: 10.1038/s42004-024-01114-5 (PMC10850365; doi:10.1038/s42004-024-01114-5)
Supplement: Supplementary file 18 — Supplementary Data 7 [file 42004_2024_1114_MOESM18_ESM.txt]

ATOM      1  H5T DG5     1      -1.122   7.232  28.283  1.00  0.00           H  
ATOM      2  O5' DG5     1      -0.262   6.813  28.209  1.00  0.00           O  
ATOM      3  C5' DG5     1       0.546   7.429  29.199  1.00  0.00           C  
ATOM      4 H5'1 DG5     1       0.208   7.241  30.222  1.00  0.00           H  
ATOM      5 H5'2 DG5     1       0.554   8.486  29.039  1.00  0.00           H  
ATOM      6  C4' DG5     1       1.952   6.902  29.203  1.00  0.00           C  
ATOM      7  H4' DG5     1       2.551   7.316  30.014  1.00  0.00           H  
ATOM      8  O4' DG5     1       1.867   5.521  29.522  1.00  0.00           O  
ATOM      9  C1' DG5     1       2.614   4.846  28.561  1.00  0.00           C  
ATOM     10  H1' DG5     1       3.573   4.618  29.027  1.00  0.00           H  
ATOM     11  N9  DG5     1       1.858   3.645  28.254  1.00  0.00           N  
ATOM     12  C8  DG5     1       0.520   3.538  27.912  1.00  0.00           C  
ATOM     13  H8  DG5     1      -0.236   4.309  27.882  1.00  0.00           H  
ATOM     14  N7  DG5     1       0.205   2.251  27.776  1.00  0.00           N  
ATOM     15  C5  DG5     1       1.432   1.510  27.923  1.00  0.00           C  
ATOM     16  C6  DG5     1       1.729   0.121  27.897  1.00  0.00           C  
ATOM     17  O6  DG5     1       0.949  -0.804  27.769  1.00  0.00           O  
ATOM     18  N1  DG5     1       3.081  -0.085  27.944  1.00  0.00           N  
ATOM     19  H1  DG5     1       3.415  -1.038  27.960  1.00  0.00           H  
ATOM     20  C2  DG5     1       3.969   0.848  28.119  1.00  0.00           C  
ATOM     21  N2  DG5     1       5.256   0.536  28.116  1.00  0.00           N  
ATOM     22  H21 DG5     1       5.587  -0.409  27.979  1.00  0.00           H  
ATOM     23  H22 DG5     1       5.861   1.321  27.920  1.00  0.00           H  
ATOM     24  N3  DG5     1       3.701   2.146  28.271  1.00  0.00           N  
ATOM     25  C4  DG5     1       2.434   2.424  28.145  1.00  0.00           C  
ATOM     26  C3' DG5     1       2.675   7.224  27.890  1.00  0.00           C  
ATOM     27  H3' DG5     1       2.010   7.831  27.275  1.00  0.00           H  
ATOM     28  C2' DG5     1       2.951   5.808  27.405  1.00  0.00           C  
ATOM     29 H2'1 DG5     1       2.237   5.530  26.630  1.00  0.00           H  
ATOM     30 H2'2 DG5     1       3.982   5.650  27.090  1.00  0.00           H  
ATOM     31  O3' DG5     1       3.846   7.975  28.071  1.00  0.00           O  
ATOM     32  P    DC     2       4.672   8.682  26.873  1.00  0.00           P  
ATOM     33  O1P  DC     2       5.549   9.738  27.440  1.00  0.00           O  
ATOM     34  O2P  DC     2       3.692   9.070  25.888  1.00  0.00           O  
ATOM     35  O5'  DC     2       5.619   7.622  26.249  1.00  0.00           O  
ATOM     36  C5'  DC     2       6.628   7.024  27.059  1.00  0.00           C  
ATOM     37 H5'1  DC     2       6.165   6.593  27.962  1.00  0.00           H  
ATOM     38 H5'2  DC     2       7.366   7.792  27.319  1.00  0.00           H  
ATOM     39  C4'  DC     2       7.362   5.832  26.426  1.00  0.00           C  
ATOM     40  H4'  DC     2       8.247   5.506  26.971  1.00  0.00           H  
ATOM     41  O4'  DC     2       6.413   4.731  26.421  1.00  0.00           O  
ATOM     42  C1'  DC     2       6.385   4.066  25.144  1.00  0.00           C  
ATOM     43  H1'  DC     2       7.210   3.353  25.159  1.00  0.00           H  
ATOM     44  N1   DC     2       5.116   3.364  24.857  1.00  0.00           N  
ATOM     45  C6   DC     2       3.909   4.066  24.720  1.00  0.00           C  
ATOM     46  H6   DC     2       3.977   5.119  24.489  1.00  0.00           H  
ATOM     47  C5   DC     2       2.718   3.377  24.722  1.00  0.00           C  
ATOM     48  H5   DC     2       1.755   3.862  24.655  1.00  0.00           H  
ATOM     49  C4   DC     2       2.795   1.955  24.786  1.00  0.00           C  
ATOM     50  N4   DC     2       1.677   1.284  24.717  1.00  0.00           N  
ATOM     51  H41  DC     2       1.786   0.327  24.413  1.00  0.00           H  
ATOM     52  H42  DC     2       0.878   1.779  24.347  1.00  0.00           H  
ATOM     53  N3   DC     2       3.910   1.329  24.776  1.00  0.00           N  
ATOM     54  C2   DC     2       5.084   1.969  24.838  1.00  0.00           C  
ATOM     55  O2   DC     2       6.095   1.283  24.947  1.00  0.00           O  
ATOM     56  C3'  DC     2       7.619   6.001  24.941  1.00  0.00           C  
ATOM     57  H3'  DC     2       7.329   6.997  24.606  1.00  0.00           H  
ATOM     58  C2'  DC     2       6.690   5.101  24.131  1.00  0.00           C  
ATOM     59 H2'1  DC     2       5.754   5.620  23.926  1.00  0.00           H  
ATOM     60 H2'2  DC     2       7.068   4.676  23.201  1.00  0.00           H  
ATOM     61  O3'  DC     2       8.997   5.818  24.736  1.00  0.00           O  
ATOM     62  P    DA     3       9.767   5.867  23.315  1.00  0.00           P  
ATOM     63  O1P  DA     3      11.195   6.039  23.627  1.00  0.00           O  
ATOM     64  O2P  DA     3       9.096   6.761  22.383  1.00  0.00           O  
ATOM     65  O5'  DA     3       9.669   4.450  22.599  1.00  0.00           O  
ATOM     66  C5'  DA     3      10.063   3.240  23.243  1.00  0.00           C  
ATOM     67 H5'1  DA     3       9.448   3.061  24.052  1.00  0.00           H  
ATOM     68 H5'2  DA     3      11.131   3.312  23.564  1.00  0.00           H  
ATOM     69  C4'  DA     3       9.551   2.053  22.384  1.00  0.00           C  
ATOM     70  H4'  DA     3       9.932   1.096  22.740  1.00  0.00           H  
ATOM     71  O4'  DA     3       8.131   1.952  22.542  1.00  0.00           O  
ATOM     72  C1'  DA     3       7.706   1.493  21.303  1.00  0.00           C  
ATOM     73  H1'  DA     3       7.850   0.413  21.310  1.00  0.00           H  
ATOM     74  N9   DA     3       6.225   1.639  21.167  1.00  0.00           N  
ATOM     75  C8   DA     3       5.579   2.835  21.226  1.00  0.00           C  
ATOM     76  H8   DA     3       6.016   3.816  21.340  1.00  0.00           H  
ATOM     77  N7   DA     3       4.267   2.760  21.173  1.00  0.00           N  
ATOM     78  C5   DA     3       4.033   1.361  21.265  1.00  0.00           C  
ATOM     79  C6   DA     3       2.919   0.563  21.440  1.00  0.00           C  
ATOM     80  N6   DA     3       1.643   1.034  21.287  1.00  0.00           N  
ATOM     81  H61  DA     3       0.870   0.394  21.171  1.00  0.00           H  
ATOM     82  H62  DA     3       1.485   1.969  20.939  1.00  0.00           H  
ATOM     83  N1   DA     3       2.941  -0.703  21.528  1.00  0.00           N  
ATOM     84  C2   DA     3       4.143  -1.282  21.504  1.00  0.00           C  
ATOM     85  H2   DA     3       4.228  -2.357  21.446  1.00  0.00           H  
ATOM     86  N3   DA     3       5.331  -0.680  21.350  1.00  0.00           N  
ATOM     87  C4   DA     3       5.175   0.691  21.306  1.00  0.00           C  
ATOM     88  C3'  DA     3       9.971   2.154  20.894  1.00  0.00           C  
ATOM     89  H3'  DA     3      10.444   3.131  20.794  1.00  0.00           H  
ATOM     90  C2'  DA     3       8.619   2.182  20.300  1.00  0.00           C  
ATOM     91 H2'1  DA     3       8.242   3.197  20.182  1.00  0.00           H  
ATOM     92 H2'2  DA     3       8.587   1.520  19.435  1.00  0.00           H  
ATOM     93  O3'  DA     3      10.787   1.115  20.392  1.00  0.00           O  
ATOM     94  P    DC     4      11.325   1.097  18.917  1.00  0.00           P  
ATOM     95  O1P  DC     4      12.659   0.485  18.820  1.00  0.00           O  
ATOM     96  O2P  DC     4      11.118   2.447  18.296  1.00  0.00           O  
ATOM     97  O5'  DC     4      10.241   0.152  18.303  1.00  0.00           O  
ATOM     98  C5'  DC     4      10.131  -1.174  18.818  1.00  0.00           C  
ATOM     99 H5'1  DC     4      10.123  -1.174  19.892  1.00  0.00           H  
ATOM    100 H5'2  DC     4      10.975  -1.722  18.517  1.00  0.00           H  
ATOM    101  C4'  DC     4       8.856  -1.862  18.354  1.00  0.00           C  
ATOM    102  H4'  DC     4       8.892  -2.873  18.759  1.00  0.00           H  
ATOM    103  O4'  DC     4       7.757  -1.124  18.710  1.00  0.00           O  
ATOM    104  C1'  DC     4       6.603  -1.733  18.159  1.00  0.00           C  
ATOM    105  H1'  DC     4       6.332  -2.567  18.806  1.00  0.00           H  
ATOM    106  N1   DC     4       5.534  -0.778  18.046  1.00  0.00           N  
ATOM    107  C6   DC     4       5.732   0.559  17.778  1.00  0.00           C  
ATOM    108  H6   DC     4       6.726   0.968  17.671  1.00  0.00           H  
ATOM    109  C5   DC     4       4.651   1.395  17.832  1.00  0.00           C  
ATOM    110  H5   DC     4       4.879   2.448  17.750  1.00  0.00           H  
ATOM    111  C4   DC     4       3.405   0.833  17.967  1.00  0.00           C  
ATOM    112  N4   DC     4       2.399   1.624  17.971  1.00  0.00           N  
ATOM    113  H41  DC     4       1.485   1.261  18.203  1.00  0.00           H  
ATOM    114  H42  DC     4       2.561   2.606  18.138  1.00  0.00           H  
ATOM    115  N3   DC     4       3.144  -0.436  18.086  1.00  0.00           N  
ATOM    116  C2   DC     4       4.207  -1.274  17.925  1.00  0.00           C  
ATOM    117  O2   DC     4       3.953  -2.463  17.631  1.00  0.00           O  
ATOM    118  C3'  DC     4       8.657  -2.046  16.863  1.00  0.00           C  
ATOM    119  H3'  DC     4       9.047  -1.188  16.316  1.00  0.00           H  
ATOM    120  C2'  DC     4       7.143  -2.095  16.744  1.00  0.00           C  
ATOM    121 H2'1  DC     4       6.919  -1.305  16.028  1.00  0.00           H  
ATOM    122 H2'2  DC     4       6.746  -3.072  16.468  1.00  0.00           H  
ATOM    123  O3'  DC     4       9.395  -3.253  16.524  1.00  0.00           O  
ATOM    124  P    DG     5       9.603  -3.756  14.997  1.00  0.00           P  
ATOM    125  O1P  DG     5      10.472  -4.897  15.126  1.00  0.00           O  
ATOM    126  O2P  DG     5      10.142  -2.637  14.151  1.00  0.00           O  
ATOM    127  O5'  DG     5       8.256  -4.347  14.379  1.00  0.00           O  
ATOM    128  C5'  DG     5       7.644  -5.523  14.922  1.00  0.00           C  
ATOM    129 H5'1  DG     5       7.662  -5.560  16.015  1.00  0.00           H  
ATOM    130 H5'2  DG     5       8.247  -6.383  14.545  1.00  0.00           H  
ATOM    131  C4'  DG     5       6.286  -5.742  14.484  1.00  0.00           C  
ATOM    132  H4'  DG     5       5.888  -6.709  14.791  1.00  0.00           H  
ATOM    133  O4'  DG     5       5.476  -4.719  14.903  1.00  0.00           O  
ATOM    134  C1'  DG     5       4.758  -4.232  13.849  1.00  0.00           C  
ATOM    135  H1'  DG     5       3.874  -4.870  13.832  1.00  0.00           H  
ATOM    136  N9   DG     5       4.274  -2.819  14.048  1.00  0.00           N  
ATOM    137  C8   DG     5       5.034  -1.708  14.044  1.00  0.00           C  
ATOM    138  H8   DG     5       6.096  -1.639  13.860  1.00  0.00           H  
ATOM    139  N7   DG     5       4.305  -0.635  14.229  1.00  0.00           N  
ATOM    140  C5   DG     5       2.990  -1.172  14.486  1.00  0.00           C  
ATOM    141  C6   DG     5       1.700  -0.579  14.727  1.00  0.00           C  
ATOM    142  O6   DG     5       1.375   0.568  14.949  1.00  0.00           O  
ATOM    143  N1   DG     5       0.651  -1.454  14.832  1.00  0.00           N  
ATOM    144  H1   DG     5      -0.268  -1.079  15.020  1.00  0.00           H  
ATOM    145  C2   DG     5       0.795  -2.800  14.733  1.00  0.00           C  
ATOM    146  N2   DG     5      -0.304  -3.493  14.694  1.00  0.00           N  
ATOM    147  H21  DG     5      -1.179  -2.995  14.767  1.00  0.00           H  
ATOM    148  H22  DG     5      -0.187  -4.448  14.386  1.00  0.00           H  
ATOM    149  N3   DG     5       1.908  -3.415  14.389  1.00  0.00           N  
ATOM    150  C4   DG     5       2.997  -2.503  14.288  1.00  0.00           C  
ATOM    151  C3'  DG     5       6.158  -5.812  12.979  1.00  0.00           C  
ATOM    152  H3'  DG     5       7.062  -6.023  12.408  1.00  0.00           H  
ATOM    153  C2'  DG     5       5.617  -4.439  12.580  1.00  0.00           C  
ATOM    154 H2'1  DG     5       6.393  -3.674  12.613  1.00  0.00           H  
ATOM    155 H2'2  DG     5       5.053  -4.404  11.648  1.00  0.00           H  
ATOM    156  O3'  DG     5       5.129  -6.735  12.725  1.00  0.00           O  
ATOM    157  P    DA     6       5.046  -7.572  11.379  1.00  0.00           P  
ATOM    158  O1P  DA     6       5.784  -8.820  11.707  1.00  0.00           O  
ATOM    159  O2P  DA     6       5.487  -6.655  10.278  1.00  0.00           O  
ATOM    160  O5'  DA     6       3.493  -7.892  11.169  1.00  0.00           O  
ATOM    161  C5'  DA     6       2.825  -8.823  12.021  1.00  0.00           C  
ATOM    162 H5'1  DA     6       3.117  -8.630  13.071  1.00  0.00           H  
ATOM    163 H5'2  DA     6       3.147  -9.822  11.662  1.00  0.00           H  
ATOM    164  C4'  DA     6       1.272  -8.632  11.957  1.00  0.00           C  
ATOM    165  H4'  DA     6       0.809  -9.344  12.640  1.00  0.00           H  
ATOM    166  O4'  DA     6       0.835  -7.357  12.362  1.00  0.00           O  
ATOM    167  C1'  DA     6       0.422  -6.610  11.199  1.00  0.00           C  
ATOM    168  H1'  DA     6      -0.665  -6.521  11.175  1.00  0.00           H  
ATOM    169  N9   DA     6       1.019  -5.244  11.150  1.00  0.00           N  
ATOM    170  C8   DA     6       2.346  -4.951  10.926  1.00  0.00           C  
ATOM    171  H8   DA     6       3.134  -5.684  11.025  1.00  0.00           H  
ATOM    172  N7   DA     6       2.596  -3.662  10.757  1.00  0.00           N  
ATOM    173  C5   DA     6       1.368  -3.097  11.020  1.00  0.00           C  
ATOM    174  C6   DA     6       0.879  -1.762  11.319  1.00  0.00           C  
ATOM    175  N6   DA     6       1.601  -0.617  11.369  1.00  0.00           N  
ATOM    176  H61  DA     6       1.083   0.232  11.547  1.00  0.00           H  
ATOM    177  H62  DA     6       2.552  -0.525  11.040  1.00  0.00           H  
ATOM    178  N1   DA     6      -0.378  -1.548  11.542  1.00  0.00           N  
ATOM    179  C2   DA     6      -1.179  -2.566  11.714  1.00  0.00           C  
ATOM    180  H2   DA     6      -2.236  -2.377  11.828  1.00  0.00           H  
ATOM    181  N3   DA     6      -0.888  -3.826  11.545  1.00  0.00           N  
ATOM    182  C4   DA     6       0.427  -4.047  11.259  1.00  0.00           C  
ATOM    183  C3'  DA     6       0.753  -8.827  10.508  1.00  0.00           C  
ATOM    184  H3'  DA     6       1.424  -9.378   9.849  1.00  0.00           H  
ATOM    185  C2'  DA     6       0.833  -7.404   9.962  1.00  0.00           C  
ATOM    186 H2'1  DA     6       1.777  -7.027   9.569  1.00  0.00           H  
ATOM    187 H2'2  DA     6       0.138  -7.236   9.140  1.00  0.00           H  
ATOM    188  O3'  DA     6      -0.572  -9.281  10.607  1.00  0.00           O  
ATOM    189  P    DA     7      -1.168 -10.003   9.282  1.00  0.00           P  
ATOM    190  O1P  DA     7      -2.229 -10.912   9.761  1.00  0.00           O  
ATOM    191  O2P  DA     7      -0.145 -10.577   8.391  1.00  0.00           O  
ATOM    192  O5'  DA     7      -1.881  -8.788   8.576  1.00  0.00           O  
ATOM    193  C5'  DA     7      -2.956  -8.251   9.216  1.00  0.00           C  
ATOM    194 H5'1  DA     7      -2.788  -8.277  10.270  1.00  0.00           H  
ATOM    195 H5'2  DA     7      -3.863  -8.805   8.979  1.00  0.00           H  
ATOM    196  C4'  DA     7      -3.163  -6.820   8.740  1.00  0.00           C  
ATOM    197  H4'  DA     7      -4.028  -6.372   9.229  1.00  0.00           H  
ATOM    198  O4'  DA     7      -2.155  -5.903   8.975  1.00  0.00           O  
ATOM    199  C1'  DA     7      -2.338  -4.885   8.107  1.00  0.00           C  
ATOM    200  H1'  DA     7      -3.251  -4.443   8.506  1.00  0.00           H  
ATOM    201  N9   DA     7      -1.252  -3.937   8.041  1.00  0.00           N  
ATOM    202  C8   DA     7       0.076  -4.126   7.840  1.00  0.00           C  
ATOM    203  H8   DA     7       0.572  -5.084   7.790  1.00  0.00           H  
ATOM    204  N7   DA     7       0.797  -3.088   7.713  1.00  0.00           N  
ATOM    205  C5   DA     7      -0.124  -2.043   7.999  1.00  0.00           C  
ATOM    206  C6   DA     7      -0.139  -0.652   8.092  1.00  0.00           C  
ATOM    207  N6   DA     7       1.008   0.081   8.159  1.00  0.00           N  
ATOM    208  H61  DA     7       0.880   1.069   8.326  1.00  0.00           H  
ATOM    209  H62  DA     7       1.872  -0.291   7.793  1.00  0.00           H  
ATOM    210  N1   DA     7      -1.199   0.069   8.368  1.00  0.00           N  
ATOM    211  C2   DA     7      -2.348  -0.558   8.499  1.00  0.00           C  
ATOM    212  H2   DA     7      -3.206   0.008   8.831  1.00  0.00           H  
ATOM    213  N3   DA     7      -2.536  -1.853   8.498  1.00  0.00           N  
ATOM    214  C4   DA     7      -1.390  -2.546   8.145  1.00  0.00           C  
ATOM    215  C3'  DA     7      -3.489  -6.823   7.271  1.00  0.00           C  
ATOM    216  H3'  DA     7      -3.184  -7.720   6.733  1.00  0.00           H  
ATOM    217  C2'  DA     7      -2.718  -5.605   6.783  1.00  0.00           C  
ATOM    218 H2'1  DA     7      -1.863  -5.836   6.148  1.00  0.00           H  
ATOM    219 H2'2  DA     7      -3.333  -4.921   6.197  1.00  0.00           H  
ATOM    220  O3'  DA     7      -4.910  -6.695   7.040  1.00  0.00           O  
ATOM    221  P    DC     8      -5.620  -6.884   5.618  1.00  0.00           P  
ATOM    222  O1P  DC     8      -6.795  -7.736   5.786  1.00  0.00           O  
ATOM    223  O2P  DC     8      -4.697  -7.342   4.571  1.00  0.00           O  
ATOM    224  O5'  DC     8      -6.228  -5.466   5.087  1.00  0.00           O  
ATOM    225  C5'  DC     8      -7.400  -4.891   5.592  1.00  0.00           C  
ATOM    226 H5'1  DC     8      -7.219  -4.901   6.630  1.00  0.00           H  
ATOM    227 H5'2  DC     8      -8.354  -5.446   5.425  1.00  0.00           H  
ATOM    228  C4'  DC     8      -7.532  -3.431   5.196  1.00  0.00           C  
ATOM    229  H4'  DC     8      -8.396  -3.129   5.789  1.00  0.00           H  
ATOM    230  O4'  DC     8      -6.464  -2.663   5.637  1.00  0.00           O  
ATOM    231  C1'  DC     8      -6.059  -1.654   4.746  1.00  0.00           C  
ATOM    232  H1'  DC     8      -6.400  -0.650   5.001  1.00  0.00           H  
ATOM    233  N1   DC     8      -4.581  -1.604   4.727  1.00  0.00           N  
ATOM    234  C6   DC     8      -3.868  -2.772   4.802  1.00  0.00           C  
ATOM    235  H6   DC     8      -4.469  -3.669   4.761  1.00  0.00           H  
ATOM    236  C5   DC     8      -2.499  -2.763   4.819  1.00  0.00           C  
ATOM    237  H5   DC     8      -1.998  -3.718   4.869  1.00  0.00           H  
ATOM    238  C4   DC     8      -1.897  -1.446   4.770  1.00  0.00           C  
ATOM    239  N4   DC     8      -0.589  -1.466   4.958  1.00  0.00           N  
ATOM    240  H41  DC     8      -0.108  -0.579   4.924  1.00  0.00           H  
ATOM    241  H42  DC     8      -0.164  -2.382   4.911  1.00  0.00           H  
ATOM    242  N3   DC     8      -2.572  -0.345   4.857  1.00  0.00           N  
ATOM    243  C2   DC     8      -3.921  -0.378   4.821  1.00  0.00           C  
ATOM    244  O2   DC     8      -4.487   0.692   4.878  1.00  0.00           O  
ATOM    245  C3'  DC     8      -7.709  -3.048   3.723  1.00  0.00           C  
ATOM    246  H3'  DC     8      -7.547  -3.933   3.109  1.00  0.00           H  
ATOM    247  C2'  DC     8      -6.556  -2.103   3.415  1.00  0.00           C  
ATOM    248 H2'1  DC     8      -5.770  -2.690   2.942  1.00  0.00           H  
ATOM    249 H2'2  DC     8      -6.880  -1.263   2.801  1.00  0.00           H  
ATOM    250  O3'  DC     8      -9.037  -2.546   3.497  1.00  0.00           O  
ATOM    251  P    DG     9      -9.771  -2.492   2.038  1.00  0.00           P  
ATOM    252  O1P  DG     9     -11.216  -2.467   2.364  1.00  0.00           O  
ATOM    253  O2P  DG     9      -9.285  -3.562   1.165  1.00  0.00           O  
ATOM    254  O5'  DG     9      -9.364  -1.093   1.359  1.00  0.00           O  
ATOM    255  C5'  DG     9      -9.351   0.111   2.017  1.00  0.00           C  
ATOM    256 H5'1  DG     9      -8.926  -0.089   3.044  1.00  0.00           H  
ATOM    257 H5'2  DG     9     -10.319   0.562   2.110  1.00  0.00           H  
ATOM    258  C4'  DG     9      -8.408   1.105   1.348  1.00  0.00           C  
ATOM    259  H4'  DG     9      -8.808   2.096   1.562  1.00  0.00           H  
ATOM    260  O4'  DG     9      -7.103   0.933   1.830  1.00  0.00           O  
ATOM    261  C1'  DG     9      -6.294   0.642   0.737  1.00  0.00           C  
ATOM    262  H1'  DG     9      -5.944   1.637   0.462  1.00  0.00           H  
ATOM    263  N9   DG     9      -5.000  -0.161   1.006  1.00  0.00           N  
ATOM    264  C8   DG     9      -4.812  -1.508   0.828  1.00  0.00           C  
ATOM    265  H8   DG     9      -5.574  -2.162   0.431  1.00  0.00           H  
ATOM    266  N7   DG     9      -3.523  -1.780   0.805  1.00  0.00           N  
ATOM    267  C5   DG     9      -2.918  -0.673   1.334  1.00  0.00           C  
ATOM    268  C6   DG     9      -1.528  -0.367   1.720  1.00  0.00           C  
ATOM    269  O6   DG     9      -0.554  -1.171   1.702  1.00  0.00           O  
ATOM    270  N1   DG     9      -1.283   0.986   1.995  1.00  0.00           N  
ATOM    271  H1   DG     9      -0.406   1.317   2.371  1.00  0.00           H  
ATOM    272  C2   DG     9      -2.281   1.928   1.938  1.00  0.00           C  
ATOM    273  N2   DG     9      -1.913   3.214   2.084  1.00  0.00           N  
ATOM    274  H21  DG     9      -0.973   3.578   2.148  1.00  0.00           H  
ATOM    275  H22  DG     9      -2.683   3.850   1.933  1.00  0.00           H  
ATOM    276  N3   DG     9      -3.600   1.682   1.683  1.00  0.00           N  
ATOM    277  C4   DG     9      -3.785   0.369   1.434  1.00  0.00           C  
ATOM    278  C3'  DG     9      -8.335   0.890  -0.253  1.00  0.00           C  
ATOM    279  H3'  DG     9      -9.158   0.414  -0.787  1.00  0.00           H  
ATOM    280  C2'  DG     9      -7.098   0.039  -0.415  1.00  0.00           C  
ATOM    281 H2'1  DG     9      -7.476  -0.935  -0.102  1.00  0.00           H  
ATOM    282 H2'2  DG     9      -6.601   0.071  -1.385  1.00  0.00           H  
ATOM    283  O3'  DG     9      -8.056   2.138  -0.784  1.00  0.00           O  
ATOM    284  P    DA    10      -9.165   3.111  -1.397  1.00  0.00           P  
ATOM    285  O1P  DA    10     -10.258   3.093  -0.401  1.00  0.00           O  
ATOM    286  O2P  DA    10      -9.373   2.535  -2.737  1.00  0.00           O  
ATOM    287  O5'  DA    10      -8.723   4.610  -1.607  1.00  0.00           O  
ATOM    288  C5'  DA    10      -8.317   5.418  -0.546  1.00  0.00           C  
ATOM    289 H5'1  DA    10      -8.279   4.820   0.287  1.00  0.00           H  
ATOM    290 H5'2  DA    10      -9.070   6.247  -0.303  1.00  0.00           H  
ATOM    291  C4'  DA    10      -6.950   6.152  -0.777  1.00  0.00           C  
ATOM    292  H4'  DA    10      -7.027   6.927  -0.015  1.00  0.00           H  
ATOM    293  O4'  DA    10      -5.836   5.251  -0.566  1.00  0.00           O  
ATOM    294  C1'  DA    10      -4.962   5.360  -1.668  1.00  0.00           C  
ATOM    295  H1'  DA    10      -4.153   6.090  -1.676  1.00  0.00           H  
ATOM    296  N9   DA    10      -4.375   3.977  -1.800  1.00  0.00           N  
ATOM    297  C8   DA    10      -5.108   2.881  -2.107  1.00  0.00           C  
ATOM    298  H8   DA    10      -6.176   2.916  -2.263  1.00  0.00           H  
ATOM    299  N7   DA    10      -4.428   1.815  -2.214  1.00  0.00           N  
ATOM    300  C5   DA    10      -3.097   2.180  -1.897  1.00  0.00           C  
ATOM    301  C6   DA    10      -1.836   1.562  -1.529  1.00  0.00           C  
ATOM    302  N6   DA    10      -1.633   0.280  -1.665  1.00  0.00           N  
ATOM    303  H61  DA    10      -0.736  -0.024  -1.316  1.00  0.00           H  
ATOM    304  H62  DA    10      -2.372  -0.265  -2.086  1.00  0.00           H  
ATOM    305  N1   DA    10      -0.788   2.302  -1.154  1.00  0.00           N  
ATOM    306  C2   DA    10      -0.963   3.631  -0.995  1.00  0.00           C  
ATOM    307  H2   DA    10      -0.087   4.152  -0.636  1.00  0.00           H  
ATOM    308  N3   DA    10      -2.061   4.348  -1.072  1.00  0.00           N  
ATOM    309  C4   DA    10      -3.078   3.522  -1.572  1.00  0.00           C  
ATOM    310  C3'  DA    10      -6.877   6.724  -2.200  1.00  0.00           C  
ATOM    311  H3'  DA    10      -7.886   6.672  -2.611  1.00  0.00           H  
ATOM    312  C2'  DA    10      -5.874   5.781  -2.827  1.00  0.00           C  
ATOM    313 H2'1  DA    10      -6.446   4.929  -3.196  1.00  0.00           H  
ATOM    314 H2'2  DA    10      -5.323   6.283  -3.621  1.00  0.00           H  
ATOM    315  O3'  DA    10      -6.530   8.122  -2.171  1.00  0.00           O  
ATOM    316  P    DA    11      -6.214   9.030  -3.414  1.00  0.00           P  
ATOM    317  O1P  DA    11      -6.467  10.421  -2.943  1.00  0.00           O  
ATOM    318  O2P  DA    11      -6.868   8.497  -4.664  1.00  0.00           O  
ATOM    319  O5'  DA    11      -4.617   9.004  -3.706  1.00  0.00           O  
ATOM    320  C5'  DA    11      -3.651   9.277  -2.756  1.00  0.00           C  
ATOM    321 H5'1  DA    11      -3.741   8.686  -1.843  1.00  0.00           H  
ATOM    322 H5'2  DA    11      -3.649  10.303  -2.598  1.00  0.00           H  
ATOM    323  C4'  DA    11      -2.206   9.104  -3.279  1.00  0.00           C  
ATOM    324  H4'  DA    11      -1.578   9.555  -2.510  1.00  0.00           H  
ATOM    325  O4'  DA    11      -1.747   7.769  -3.395  1.00  0.00           O  
ATOM    326  C1'  DA    11      -1.549   7.625  -4.789  1.00  0.00           C  
ATOM    327  H1'  DA    11      -0.475   7.657  -4.971  1.00  0.00           H  
ATOM    328  N9   DA    11      -1.890   6.209  -5.098  1.00  0.00           N  
ATOM    329  C8   DA    11      -3.161   5.790  -5.326  1.00  0.00           C  
ATOM    330  H8   DA    11      -3.984   6.474  -5.478  1.00  0.00           H  
ATOM    331  N7   DA    11      -3.299   4.492  -5.311  1.00  0.00           N  
ATOM    332  C5   DA    11      -1.981   4.052  -5.116  1.00  0.00           C  
ATOM    333  C6   DA    11      -1.323   2.787  -4.925  1.00  0.00           C  
ATOM    334  N6   DA    11      -1.949   1.634  -4.944  1.00  0.00           N  
ATOM    335  H61  DA    11      -1.484   0.788  -4.647  1.00  0.00           H  
ATOM    336  H62  DA    11      -2.926   1.584  -5.192  1.00  0.00           H  
ATOM    337  N1   DA    11      -0.054   2.644  -4.552  1.00  0.00           N  
ATOM    338  C2   DA    11       0.658   3.706  -4.603  1.00  0.00           C  
ATOM    339  H2   DA    11       1.689   3.607  -4.295  1.00  0.00           H  
ATOM    340  N3   DA    11       0.204   4.942  -4.726  1.00  0.00           N  
ATOM    341  C4   DA    11      -1.098   5.065  -4.901  1.00  0.00           C  
ATOM    342  C3'  DA    11      -1.926   9.802  -4.677  1.00  0.00           C  
ATOM    343  H3'  DA    11      -2.747  10.506  -4.816  1.00  0.00           H  
ATOM    344  C2'  DA    11      -2.203   8.647  -5.573  1.00  0.00           C  
ATOM    345 H2'1  DA    11      -3.275   8.456  -5.526  1.00  0.00           H  
ATOM    346 H2'2  DA    11      -1.832   8.751  -6.592  1.00  0.00           H  
ATOM    347  O3'  DA    11      -0.640  10.455  -4.697  1.00  0.00           O  
ATOM    348  P    DC    12      -0.065  11.230  -5.968  1.00  0.00           P  
ATOM    349  O1P  DC    12       0.964  12.238  -5.717  1.00  0.00           O  
ATOM    350  O2P  DC    12      -1.189  11.583  -6.864  1.00  0.00           O  
ATOM    351  O5'  DC    12       0.683  10.033  -6.720  1.00  0.00           O  
ATOM    352  C5'  DC    12       1.998   9.755  -6.371  1.00  0.00           C  
ATOM    353 H5'1  DC    12       2.137   9.654  -5.285  1.00  0.00           H  
ATOM    354 H5'2  DC    12       2.699  10.561  -6.769  1.00  0.00           H  
ATOM    355  C4'  DC    12       2.413   8.400  -6.982  1.00  0.00           C  
ATOM    356  H4'  DC    12       3.279   7.997  -6.457  1.00  0.00           H  
ATOM    357  O4'  DC    12       1.398   7.418  -6.792  1.00  0.00           O  
ATOM    358  C1'  DC    12       1.722   6.429  -7.741  1.00  0.00           C  
ATOM    359  H1'  DC    12       2.561   5.833  -7.383  1.00  0.00           H  
ATOM    360  N1   DC    12       0.545   5.529  -8.116  1.00  0.00           N  
ATOM    361  C6   DC    12      -0.723   6.052  -8.214  1.00  0.00           C  
ATOM    362  H6   DC    12      -0.904   7.115  -8.271  1.00  0.00           H  
ATOM    363  C5   DC    12      -1.830   5.230  -8.363  1.00  0.00           C  
ATOM    364  H5   DC    12      -2.844   5.586  -8.471  1.00  0.00           H  
ATOM    365  C4   DC    12      -1.462   3.854  -8.450  1.00  0.00           C  
ATOM    366  N4   DC    12      -2.409   2.942  -8.437  1.00  0.00           N  
ATOM    367  H41  DC    12      -2.152   1.967  -8.365  1.00  0.00           H  
ATOM    368  H42  DC    12      -3.348   3.313  -8.436  1.00  0.00           H  
ATOM    369  N3   DC    12      -0.303   3.296  -8.169  1.00  0.00           N  
ATOM    370  C2   DC    12       0.734   4.154  -8.098  1.00  0.00           C  
ATOM    371  O2   DC    12       1.883   3.695  -8.003  1.00  0.00           O  
ATOM    372  C3'  DC    12       2.856   8.422  -8.483  1.00  0.00           C  
ATOM    373  H3'  DC    12       2.434   9.294  -8.984  1.00  0.00           H  
ATOM    374  C2'  DC    12       2.232   7.129  -8.959  1.00  0.00           C  
ATOM    375 H2'1  DC    12       1.457   7.299  -9.705  1.00  0.00           H  
ATOM    376 H2'2  DC    12       2.992   6.495  -9.417  1.00  0.00           H  
ATOM    377  O3'  DC    12       4.272   8.485  -8.437  1.00  0.00           O  
ATOM    378  P    DG    13       5.241   8.475  -9.753  1.00  0.00           P  
ATOM    379  O1P  DG    13       6.553   8.929  -9.309  1.00  0.00           O  
ATOM    380  O2P  DG    13       4.522   9.236 -10.776  1.00  0.00           O  
ATOM    381  O5'  DG    13       5.303   7.058 -10.333  1.00  0.00           O  
ATOM    382  C5'  DG    13       5.987   5.987  -9.715  1.00  0.00           C  
ATOM    383 H5'1  DG    13       5.658   5.965  -8.711  1.00  0.00           H  
ATOM    384 H5'2  DG    13       7.116   6.133  -9.764  1.00  0.00           H  
ATOM    385  C4'  DG    13       5.626   4.576 -10.332  1.00  0.00           C  
ATOM    386  H4'  DG    13       6.381   3.874  -9.978  1.00  0.00           H  
ATOM    387  O4'  DG    13       4.402   4.295  -9.943  1.00  0.00           O  
ATOM    388  C1'  DG    13       3.902   3.206 -10.816  1.00  0.00           C  
ATOM    389  H1'  DG    13       4.108   2.228 -10.381  1.00  0.00           H  
ATOM    390  N9   DG    13       2.415   3.296 -11.038  1.00  0.00           N  
ATOM    391  C8   DG    13       1.627   4.388 -11.316  1.00  0.00           C  
ATOM    392  H8   DG    13       2.115   5.345 -11.430  1.00  0.00           H  
ATOM    393  N7   DG    13       0.337   4.241 -11.408  1.00  0.00           N  
ATOM    394  C5   DG    13       0.284   2.857 -11.300  1.00  0.00           C  
ATOM    395  C6   DG    13      -0.810   1.972 -11.487  1.00  0.00           C  
ATOM    396  O6   DG    13      -1.982   2.237 -11.634  1.00  0.00           O  
ATOM    397  N1   DG    13      -0.529   0.676 -11.458  1.00  0.00           N  
ATOM    398  H1   DG    13      -1.223  -0.018 -11.696  1.00  0.00           H  
ATOM    399  C2   DG    13       0.736   0.223 -11.333  1.00  0.00           C  
ATOM    400  N2   DG    13       0.964  -1.079 -11.314  1.00  0.00           N  
ATOM    401  H21  DG    13       0.273  -1.798 -11.475  1.00  0.00           H  
ATOM    402  H22  DG    13       1.925  -1.390 -11.321  1.00  0.00           H  
ATOM    403  N3   DG    13       1.805   0.967 -11.301  1.00  0.00           N  
ATOM    404  C4   DG    13       1.527   2.288 -11.206  1.00  0.00           C  
ATOM    405  C3'  DG    13       5.642   4.448 -11.836  1.00  0.00           C  
ATOM    406  H3'  DG    13       5.297   5.420 -12.187  1.00  0.00           H  
ATOM    407  C2'  DG    13       4.607   3.394 -12.120  1.00  0.00           C  
ATOM    408 H2'1  DG    13       3.930   3.532 -12.963  1.00  0.00           H  
ATOM    409 H2'2  DG    13       5.150   2.466 -12.304  1.00  0.00           H  
ATOM    410  O3'  DG    13       6.859   4.070 -12.486  1.00  0.00           O  
ATOM    411  P    DA    14       7.035   3.965 -14.067  1.00  0.00           P  
ATOM    412  O1P  DA    14       8.433   4.352 -14.405  1.00  0.00           O  
ATOM    413  O2P  DA    14       5.934   4.663 -14.783  1.00  0.00           O  
ATOM    414  O5'  DA    14       7.052   2.367 -14.322  1.00  0.00           O  
ATOM    415  C5'  DA    14       7.862   1.542 -13.548  1.00  0.00           C  
ATOM    416 H5'1  DA    14       7.750   1.817 -12.489  1.00  0.00           H  
ATOM    417 H5'2  DA    14       8.872   1.644 -13.924  1.00  0.00           H  
ATOM    418  C4'  DA    14       7.540   0.037 -13.637  1.00  0.00           C  
ATOM    419  H4'  DA    14       8.052  -0.516 -12.850  1.00  0.00           H  
ATOM    420  O4'  DA    14       6.105  -0.236 -13.488  1.00  0.00           O  
ATOM    421  C1'  DA    14       5.565  -0.610 -14.724  1.00  0.00           C  
ATOM    422  H1'  DA    14       5.295  -1.665 -14.747  1.00  0.00           H  
ATOM    423  N9   DA    14       4.313   0.145 -14.977  1.00  0.00           N  
ATOM    424  C8   DA    14       4.127   1.515 -15.259  1.00  0.00           C  
ATOM    425  H8   DA    14       4.907   2.131 -15.682  1.00  0.00           H  
ATOM    426  N7   DA    14       2.926   1.970 -15.013  1.00  0.00           N  
ATOM    427  C5   DA    14       2.232   0.800 -14.693  1.00  0.00           C  
ATOM    428  C6   DA    14       0.819   0.593 -14.571  1.00  0.00           C  
ATOM    429  N6   DA    14      -0.019   1.588 -14.684  1.00  0.00           N  
ATOM    430  H61  DA    14      -0.942   1.352 -14.346  1.00  0.00           H  
ATOM    431  H62  DA    14       0.445   2.484 -14.697  1.00  0.00           H  
ATOM    432  N1   DA    14       0.307  -0.630 -14.375  1.00  0.00           N  
ATOM    433  C2   DA    14       1.222  -1.647 -14.484  1.00  0.00           C  
ATOM    434  H2   DA    14       0.771  -2.596 -14.238  1.00  0.00           H  
ATOM    435  N3   DA    14       2.531  -1.578 -14.598  1.00  0.00           N  
ATOM    436  C4   DA    14       3.006  -0.293 -14.745  1.00  0.00           C  
ATOM    437  C3'  DA    14       7.927  -0.472 -14.977  1.00  0.00           C  
ATOM    438  H3'  DA    14       8.683   0.136 -15.475  1.00  0.00           H  
ATOM    439  C2'  DA    14       6.650  -0.356 -15.850  1.00  0.00           C  
ATOM    440 H2'1  DA    14       6.552   0.632 -16.299  1.00  0.00           H  
ATOM    441 H2'2  DA    14       6.632  -1.152 -16.595  1.00  0.00           H  
ATOM    442  O3'  DA    14       8.324  -1.794 -14.811  1.00  0.00           O  
ATOM    443  P    DA    15       8.891  -2.730 -15.991  1.00  0.00           P  
ATOM    444  O1P  DA    15       9.755  -3.825 -15.492  1.00  0.00           O  
ATOM    445  O2P  DA    15       9.430  -1.844 -17.091  1.00  0.00           O  
ATOM    446  O5'  DA    15       7.551  -3.448 -16.497  1.00  0.00           O  
ATOM    447  C5'  DA    15       6.981  -4.656 -15.969  1.00  0.00           C  
ATOM    448 H5'1  DA    15       6.805  -4.262 -14.875  1.00  0.00           H  
ATOM    449 H5'2  DA    15       7.714  -5.482 -15.904  1.00  0.00           H  
ATOM    450  C4'  DA    15       5.605  -5.055 -16.492  1.00  0.00           C  
ATOM    451  H4'  DA    15       5.203  -5.798 -15.803  1.00  0.00           H  
ATOM    452  O4'  DA    15       4.748  -3.935 -16.515  1.00  0.00           O  
ATOM    453  C1'  DA    15       4.059  -3.947 -17.706  1.00  0.00           C  
ATOM    454  H1'  DA    15       3.322  -4.746 -17.623  1.00  0.00           H  
ATOM    455  N9   DA    15       3.488  -2.594 -17.969  1.00  0.00           N  
ATOM    456  C8   DA    15       4.178  -1.457 -18.255  1.00  0.00           C  
ATOM    457  H8   DA    15       5.229  -1.291 -18.439  1.00  0.00           H  
ATOM    458  N7   DA    15       3.437  -0.355 -18.352  1.00  0.00           N  
ATOM    459  C5   DA    15       2.146  -0.888 -18.212  1.00  0.00           C  
ATOM    460  C6   DA    15       0.861  -0.315 -18.117  1.00  0.00           C  
ATOM    461  N6   DA    15       0.587   0.989 -18.149  1.00  0.00           N  
ATOM    462  H61  DA    15      -0.357   1.344 -18.201  1.00  0.00           H  
ATOM    463  H62  DA    15       1.331   1.640 -18.354  1.00  0.00           H  
ATOM    464  N1   DA    15      -0.263  -1.004 -17.907  1.00  0.00           N  
ATOM    465  C2   DA    15      -0.056  -2.329 -17.723  1.00  0.00           C  
ATOM    466  H2   DA    15      -0.996  -2.849 -17.607  1.00  0.00           H  
ATOM    467  N3   DA    15       1.069  -3.057 -17.689  1.00  0.00           N  
ATOM    468  C4   DA    15       2.124  -2.254 -17.930  1.00  0.00           C  
ATOM    469  C3'  DA    15       5.735  -5.540 -17.966  1.00  0.00           C  
ATOM    470  H3'  DA    15       6.783  -5.471 -18.257  1.00  0.00           H  
ATOM    471  C2'  DA    15       5.085  -4.311 -18.703  1.00  0.00           C  
ATOM    472 H2'1  DA    15       5.824  -3.536 -18.904  1.00  0.00           H  
ATOM    473 H2'2  DA    15       4.651  -4.625 -19.652  1.00  0.00           H  
ATOM    474  O3'  DA    15       5.083  -6.794 -18.190  1.00  0.00           O  
ATOM    475  P    DC    16       4.969  -7.525 -19.647  1.00  0.00           P  
ATOM    476  O1P  DC    16       4.908  -8.978 -19.359  1.00  0.00           O  
ATOM    477  O2P  DC    16       6.141  -7.082 -20.461  1.00  0.00           O  
ATOM    478  O5'  DC    16       3.711  -6.983 -20.340  1.00  0.00           O  
ATOM    479  C5'  DC    16       2.482  -7.320 -19.765  1.00  0.00           C  
ATOM    480 H5'1  DC    16       2.525  -7.166 -18.691  1.00  0.00           H  
ATOM    481 H5'2  DC    16       2.245  -8.350 -19.952  1.00  0.00           H  
ATOM    482  C4'  DC    16       1.340  -6.440 -20.308  1.00  0.00           C  
ATOM    483  H4'  DC    16       0.401  -6.701 -19.822  1.00  0.00           H  
ATOM    484  O4'  DC    16       1.473  -5.087 -20.108  1.00  0.00           O  
ATOM    485  C1'  DC    16       0.593  -4.444 -21.055  1.00  0.00           C  
ATOM    486  H1'  DC    16      -0.396  -4.497 -20.598  1.00  0.00           H  
ATOM    487  N1   DC    16       0.978  -3.057 -21.247  1.00  0.00           N  
ATOM    488  C6   DC    16       2.264  -2.647 -21.346  1.00  0.00           C  
ATOM    489  H6   DC    16       3.016  -3.418 -21.426  1.00  0.00           H  
ATOM    490  C5   DC    16       2.634  -1.309 -21.421  1.00  0.00           C  
ATOM    491  H5   DC    16       3.648  -0.939 -21.383  1.00  0.00           H  
ATOM    492  C4   DC    16       1.620  -0.359 -21.416  1.00  0.00           C  
ATOM    493  N4   DC    16       1.979   0.833 -21.555  1.00  0.00           N  
ATOM    494  H41  DC    16       1.171   1.412 -21.375  1.00  0.00           H  
ATOM    495  H42  DC    16       2.941   1.098 -21.400  1.00  0.00           H  
ATOM    496  N3   DC    16       0.351  -0.764 -21.304  1.00  0.00           N  
ATOM    497  C2   DC    16      -0.002  -2.042 -21.250  1.00  0.00           C  
ATOM    498  O2   DC    16      -1.155  -2.351 -21.270  1.00  0.00           O  
ATOM    499  C3'  DC    16       1.139  -6.684 -21.812  1.00  0.00           C  
ATOM    500  H3'  DC    16       2.061  -7.002 -22.298  1.00  0.00           H  
ATOM    501  C2'  DC    16       0.688  -5.306 -22.340  1.00  0.00           C  
ATOM    502 H2'1  DC    16       1.465  -5.058 -23.062  1.00  0.00           H  
ATOM    503 H2'2  DC    16      -0.299  -5.496 -22.762  1.00  0.00           H  
ATOM    504  O3'  DC    16       0.153  -7.723 -22.037  1.00  0.00           O  
ATOM    505  P    DG    17      -0.295  -8.428 -23.448  1.00  0.00           P  
ATOM    506  O1P  DG    17      -0.894  -9.706 -23.017  1.00  0.00           O  
ATOM    507  O2P  DG    17       0.755  -8.487 -24.432  1.00  0.00           O  
ATOM    508  O5'  DG    17      -1.442  -7.502 -24.033  1.00  0.00           O  
ATOM    509  C5'  DG    17      -2.622  -7.157 -23.236  1.00  0.00           C  
ATOM    510 H5'1  DG    17      -2.250  -6.525 -22.367  1.00  0.00           H  
ATOM    511 H5'2  DG    17      -3.161  -8.117 -22.847  1.00  0.00           H  
ATOM    512  C4'  DG    17      -3.675  -6.414 -23.982  1.00  0.00           C  
ATOM    513  H4'  DG    17      -4.648  -6.664 -23.559  1.00  0.00           H  
ATOM    514  O4'  DG    17      -3.467  -5.025 -23.883  1.00  0.00           O  
ATOM    515  C1'  DG    17      -3.300  -4.461 -25.202  1.00  0.00           C  
ATOM    516  H1'  DG    17      -4.084  -3.757 -25.481  1.00  0.00           H  
ATOM    517  N9   DG    17      -2.038  -3.771 -25.093  1.00  0.00           N  
ATOM    518  C8   DG    17      -0.744  -4.240 -25.100  1.00  0.00           C  
ATOM    519  H8   DG    17      -0.551  -5.296 -25.213  1.00  0.00           H  
ATOM    520  N7   DG    17       0.197  -3.355 -25.014  1.00  0.00           N  
ATOM    521  C5   DG    17      -0.544  -2.160 -24.880  1.00  0.00           C  
ATOM    522  C6   DG    17      -0.127  -0.762 -24.810  1.00  0.00           C  
ATOM    523  O6   DG    17       0.920  -0.189 -24.712  1.00  0.00           O  
ATOM    524  N1   DG    17      -1.185   0.148 -24.928  1.00  0.00           N  
ATOM    525  H1   DG    17      -1.056   1.149 -24.924  1.00  0.00           H  
ATOM    526  C2   DG    17      -2.486  -0.246 -24.914  1.00  0.00           C  
ATOM    527  N2   DG    17      -3.353   0.703 -24.874  1.00  0.00           N  
ATOM    528  H21  DG    17      -2.986   1.625 -24.684  1.00  0.00           H  
ATOM    529  H22  DG    17      -4.271   0.432 -24.551  1.00  0.00           H  
ATOM    530  N3   DG    17      -2.907  -1.500 -24.944  1.00  0.00           N  
ATOM    531  C4   DG    17      -1.873  -2.451 -24.962  1.00  0.00           C  
ATOM    532  C3'  DG    17      -3.850  -6.798 -25.507  1.00  0.00           C  
ATOM    533  H3'  DG    17      -3.375  -7.761 -25.691  1.00  0.00           H  
ATOM    534  C2'  DG    17      -3.143  -5.586 -26.233  1.00  0.00           C  
ATOM    535 H2'1  DG    17      -2.137  -5.835 -26.568  1.00  0.00           H  
ATOM    536 H2'2  DG    17      -3.713  -5.438 -27.150  1.00  0.00           H  
ATOM    537  O3'  DG    17      -5.241  -6.833 -25.758  1.00  0.00           O  
ATOM    538  P   DC3    18      -5.939  -7.283 -27.115  1.00  0.00           P  
ATOM    539  O1P DC3    18      -7.273  -7.813 -26.603  1.00  0.00           O  
ATOM    540  O2P DC3    18      -4.997  -8.237 -27.774  1.00  0.00           O  
ATOM    541  O5' DC3    18      -6.275  -6.034 -28.060  1.00  0.00           O  
ATOM    542  C5' DC3    18      -7.296  -5.106 -27.750  1.00  0.00           C  
ATOM    543 H5'1 DC3    18      -7.316  -5.118 -26.684  1.00  0.00           H  
ATOM    544 H5'2 DC3    18      -8.254  -5.326 -28.211  1.00  0.00           H  
ATOM    545  C4' DC3    18      -6.912  -3.753 -28.320  1.00  0.00           C  
ATOM    546  H4' DC3    18      -7.643  -3.022 -27.977  1.00  0.00           H  
ATOM    547  O4' DC3    18      -5.596  -3.337 -27.926  1.00  0.00           O  
ATOM    548  C1' DC3    18      -4.979  -2.763 -29.058  1.00  0.00           C  
ATOM    549  H1' DC3    18      -5.348  -1.753 -29.231  1.00  0.00           H  
ATOM    550  N1  DC3    18      -3.492  -2.732 -28.824  1.00  0.00           N  
ATOM    551  C6  DC3    18      -2.582  -3.621 -29.345  1.00  0.00           C  
ATOM    552  H6  DC3    18      -2.942  -4.555 -29.752  1.00  0.00           H  
ATOM    553  C5  DC3    18      -1.257  -3.504 -29.216  1.00  0.00           C  
ATOM    554  H5  DC3    18      -0.570  -4.281 -29.518  1.00  0.00           H  
ATOM    555  C4  DC3    18      -0.821  -2.418 -28.430  1.00  0.00           C  
ATOM    556  N4  DC3    18       0.469  -2.246 -28.223  1.00  0.00           N  
ATOM    557  H41 DC3    18       0.781  -1.357 -27.859  1.00  0.00           H  
ATOM    558  H42 DC3    18       1.007  -3.053 -28.506  1.00  0.00           H  
ATOM    559  N3  DC3    18      -1.593  -1.418 -28.090  1.00  0.00           N  
ATOM    560  C2  DC3    18      -2.974  -1.543 -28.319  1.00  0.00           C  
ATOM    561  O2  DC3    18      -3.780  -0.624 -28.022  1.00  0.00           O  
ATOM    562  C3' DC3    18      -6.973  -3.742 -29.823  1.00  0.00           C  
ATOM    563  H3' DC3    18      -7.482  -4.661 -30.115  1.00  0.00           H  
ATOM    564  C2' DC3    18      -5.494  -3.689 -30.109  1.00  0.00           C  
ATOM    565 H2'1 DC3    18      -5.112  -4.671 -29.832  1.00  0.00           H  
ATOM    566 H2'2 DC3    18      -5.248  -3.393 -31.129  1.00  0.00           H  
ATOM    567  O3' DC3    18      -7.655  -2.611 -30.385  1.00  0.00           O  
ATOM    568  H3T DC3    18      -7.174  -2.472 -31.204  1.00  0.00           H  
TER     569      DC3    18 
ATOM    569  H5T DG5    19       1.901   9.899 -30.582  1.00  0.00           H  
ATOM    570  O5' DG5    19       1.654   9.000 -30.809  1.00  0.00           O  
ATOM    571  C5' DG5    19       0.259   8.999 -31.184  1.00  0.00           C  
ATOM    572 H5'1 DG5    19       0.147   8.252 -31.958  1.00  0.00           H  
ATOM    573 H5'2 DG5    19      -0.076  10.022 -31.482  1.00  0.00           H  
ATOM    574  C4' DG5    19      -0.634   8.417 -30.017  1.00  0.00           C  
ATOM    575  H4' DG5    19      -1.650   8.628 -30.351  1.00  0.00           H  
ATOM    576  O4' DG5    19      -0.276   6.995 -30.049  1.00  0.00           O  
ATOM    577  C1' DG5    19      -0.469   6.564 -28.726  1.00  0.00           C  
ATOM    578  H1' DG5    19      -1.549   6.440 -28.639  1.00  0.00           H  
ATOM    579  N9  DG5    19       0.155   5.249 -28.441  1.00  0.00           N  
ATOM    580  C8  DG5    19       1.466   4.973 -28.366  1.00  0.00           C  
ATOM    581  H8  DG5    19       2.218   5.719 -28.575  1.00  0.00           H  
ATOM    582  N7  DG5    19       1.752   3.721 -28.262  1.00  0.00           N  
ATOM    583  C5  DG5    19       0.477   3.089 -28.121  1.00  0.00           C  
ATOM    584  C6  DG5    19       0.122   1.696 -27.966  1.00  0.00           C  
ATOM    585  O6  DG5    19       0.840   0.710 -27.993  1.00  0.00           O  
ATOM    586  N1  DG5    19      -1.249   1.504 -27.862  1.00  0.00           N  
ATOM    587  H1  DG5    19      -1.514   0.530 -27.848  1.00  0.00           H  
ATOM    588  C2  DG5    19      -2.136   2.503 -27.919  1.00  0.00           C  
ATOM    589  N2  DG5    19      -3.379   2.173 -27.994  1.00  0.00           N  
ATOM    590  H21 DG5    19      -3.604   1.192 -27.914  1.00  0.00           H  
ATOM    591  H22 DG5    19      -3.994   2.974 -27.960  1.00  0.00           H  
ATOM    592  N3  DG5    19      -1.871   3.814 -28.100  1.00  0.00           N  
ATOM    593  C4  DG5    19      -0.495   4.059 -28.194  1.00  0.00           C  
ATOM    594  C3' DG5    19      -0.402   8.948 -28.602  1.00  0.00           C  
ATOM    595  H3' DG5    19       0.505   9.549 -28.647  1.00  0.00           H  
ATOM    596  C2' DG5    19      -0.110   7.753 -27.790  1.00  0.00           C  
ATOM    597 H2'1 DG5    19       0.967   7.652 -27.659  1.00  0.00           H  
ATOM    598 H2'2 DG5    19      -0.628   7.719 -26.832  1.00  0.00           H  
ATOM    599  O3' DG5    19      -1.578   9.733 -28.314  1.00  0.00           O  
ATOM    600  P    DC    20      -1.661  10.602 -26.972  1.00  0.00           P  
ATOM    601  O1P  DC    20      -2.709  11.587 -27.245  1.00  0.00           O  
ATOM    602  O2P  DC    20      -0.364  11.077 -26.383  1.00  0.00           O  
ATOM    603  O5'  DC    20      -2.318   9.470 -26.115  1.00  0.00           O  
ATOM    604  C5'  DC    20      -3.613   8.881 -26.349  1.00  0.00           C  
ATOM    605 H5'1  DC    20      -3.666   8.391 -27.303  1.00  0.00           H  
ATOM    606 H5'2  DC    20      -4.443   9.668 -26.386  1.00  0.00           H  
ATOM    607  C4'  DC    20      -3.956   7.816 -25.364  1.00  0.00           C  
ATOM    608  H4'  DC    20      -4.976   7.489 -25.564  1.00  0.00           H  
ATOM    609  O4'  DC    20      -2.937   6.808 -25.633  1.00  0.00           O  
ATOM    610  C1'  DC    20      -2.552   6.294 -24.414  1.00  0.00           C  
ATOM    611  H1'  DC    20      -3.351   5.668 -24.016  1.00  0.00           H  
ATOM    612  N1   DC    20      -1.393   5.369 -24.611  1.00  0.00           N  
ATOM    613  C6   DC    20      -0.113   5.766 -24.498  1.00  0.00           C  
ATOM    614  H6   DC    20       0.083   6.780 -24.183  1.00  0.00           H  
ATOM    615  C5   DC    20       0.855   4.812 -24.427  1.00  0.00           C  
ATOM    616  H5   DC    20       1.861   5.081 -24.139  1.00  0.00           H  
ATOM    617  C4   DC    20       0.521   3.451 -24.538  1.00  0.00           C  
ATOM    618  N4   DC    20       1.461   2.500 -24.618  1.00  0.00           N  
ATOM    619  H41  DC    20       1.183   1.531 -24.685  1.00  0.00           H  
ATOM    620  H42  DC    20       2.403   2.796 -24.403  1.00  0.00           H  
ATOM    621  N3   DC    20      -0.713   3.043 -24.753  1.00  0.00           N  
ATOM    622  C2   DC    20      -1.727   3.975 -24.686  1.00  0.00           C  
ATOM    623  O2   DC    20      -2.885   3.481 -24.601  1.00  0.00           O  
ATOM    624  C3'  DC    20      -3.754   8.188 -23.841  1.00  0.00           C  
ATOM    625  H3'  DC    20      -3.714   9.271 -23.719  1.00  0.00           H  
ATOM    626  C2'  DC    20      -2.439   7.524 -23.554  1.00  0.00           C  
ATOM    627 H2'1  DC    20      -1.611   8.183 -23.813  1.00  0.00           H  
ATOM    628 H2'2  DC    20      -2.235   7.411 -22.489  1.00  0.00           H  
ATOM    629  O3'  DC    20      -4.720   7.624 -22.952  1.00  0.00           O  
ATOM    630  P    DG    21      -6.124   8.323 -22.733  1.00  0.00           P  
ATOM    631  O1P  DG    21      -6.776   8.739 -24.064  1.00  0.00           O  
ATOM    632  O2P  DG    21      -5.881   9.397 -21.723  1.00  0.00           O  
ATOM    633  O5'  DG    21      -7.036   7.293 -22.027  1.00  0.00           O  
ATOM    634  C5'  DG    21      -7.766   6.342 -22.897  1.00  0.00           C  
ATOM    635 H5'1  DG    21      -7.342   6.294 -23.934  1.00  0.00           H  
ATOM    636 H5'2  DG    21      -8.803   6.761 -22.893  1.00  0.00           H  
ATOM    637  C4'  DG    21      -7.784   4.936 -22.333  1.00  0.00           C  
ATOM    638  H4'  DG    21      -8.547   4.335 -22.827  1.00  0.00           H  
ATOM    639  O4'  DG    21      -6.542   4.304 -22.409  1.00  0.00           O  
ATOM    640  C1'  DG    21      -6.124   3.923 -21.103  1.00  0.00           C  
ATOM    641  H1'  DG    21      -6.593   2.955 -20.924  1.00  0.00           H  
ATOM    642  N9   DG    21      -4.650   3.919 -20.957  1.00  0.00           N  
ATOM    643  C8   DG    21      -3.865   5.044 -20.942  1.00  0.00           C  
ATOM    644  H8   DG    21      -4.239   6.057 -20.923  1.00  0.00           H  
ATOM    645  N7   DG    21      -2.622   4.791 -20.989  1.00  0.00           N  
ATOM    646  C5   DG    21      -2.468   3.445 -20.998  1.00  0.00           C  
ATOM    647  C6   DG    21      -1.311   2.509 -20.962  1.00  0.00           C  
ATOM    648  O6   DG    21      -0.083   2.633 -20.950  1.00  0.00           O  
ATOM    649  N1   DG    21      -1.671   1.226 -21.281  1.00  0.00           N  
ATOM    650  H1   DG    21      -0.992   0.507 -21.075  1.00  0.00           H  
ATOM    651  C2   DG    21      -2.967   0.856 -21.493  1.00  0.00           C  
ATOM    652  N2   DG    21      -3.098  -0.420 -21.762  1.00  0.00           N  
ATOM    653  H21  DG    21      -2.247  -0.960 -21.691  1.00  0.00           H  
ATOM    654  H22  DG    21      -4.055  -0.741 -21.770  1.00  0.00           H  
ATOM    655  N3   DG    21      -4.049   1.676 -21.477  1.00  0.00           N  
ATOM    656  C4   DG    21      -3.731   2.919 -21.110  1.00  0.00           C  
ATOM    657  C3'  DG    21      -8.261   4.872 -20.877  1.00  0.00           C  
ATOM    658  H3'  DG    21      -8.829   5.763 -20.609  1.00  0.00           H  
ATOM    659  C2'  DG    21      -6.925   4.789 -20.203  1.00  0.00           C  
ATOM    660 H2'1  DG    21      -6.527   5.802 -20.138  1.00  0.00           H  
ATOM    661 H2'2  DG    21      -6.846   4.312 -19.226  1.00  0.00           H  
ATOM    662  O3'  DG    21      -9.137   3.701 -20.677  1.00  0.00           O  
ATOM    663  P    DT    22      -9.582   3.272 -19.270  1.00  0.00           P  
ATOM    664  O1P  DT    22     -11.076   3.077 -19.252  1.00  0.00           O  
ATOM    665  O2P  DT    22      -9.071   4.165 -18.221  1.00  0.00           O  
ATOM    666  O5'  DT    22      -8.964   1.862 -19.073  1.00  0.00           O  
ATOM    667  C5'  DT    22      -9.047   0.880 -20.104  1.00  0.00           C  
ATOM    668 H5'1  DT    22      -8.470   1.243 -21.021  1.00  0.00           H  
ATOM    669 H5'2  DT    22     -10.046   0.704 -20.382  1.00  0.00           H  
ATOM    670  C4'  DT    22      -8.433  -0.462 -19.796  1.00  0.00           C  
ATOM    671  H4'  DT    22      -8.607  -1.170 -20.606  1.00  0.00           H  
ATOM    672  O4'  DT    22      -6.993  -0.413 -19.629  1.00  0.00           O  
ATOM    673  C1'  DT    22      -6.542  -0.857 -18.403  1.00  0.00           C  
ATOM    674  H1'  DT    22      -6.210  -1.882 -18.566  1.00  0.00           H  
ATOM    675  N1   DT    22      -5.405  -0.006 -18.030  1.00  0.00           N  
ATOM    676  C6   DT    22      -5.587   1.432 -17.808  1.00  0.00           C  
ATOM    677  H6   DT    22      -6.579   1.833 -17.662  1.00  0.00           H  
ATOM    678  C5   DT    22      -4.495   2.194 -17.624  1.00  0.00           C  
ATOM    679  C7   DT    22      -4.728   3.627 -17.342  1.00  0.00           C  
ATOM    680  H71  DT    22      -5.703   3.714 -16.863  1.00  0.00           H  
ATOM    681  H72  DT    22      -4.026   3.934 -16.567  1.00  0.00           H  
ATOM    682  H73  DT    22      -4.539   4.235 -18.227  1.00  0.00           H  
ATOM    683  C4   DT    22      -3.136   1.727 -17.847  1.00  0.00           C  
ATOM    684  O4   DT    22      -2.144   2.461 -17.970  1.00  0.00           O  
ATOM    685  N3   DT    22      -3.064   0.358 -18.001  1.00  0.00           N  
ATOM    686  H3   DT    22      -2.191  -0.145 -17.920  1.00  0.00           H  
ATOM    687  C2   DT    22      -4.123  -0.527 -18.060  1.00  0.00           C  
ATOM    688  O2   DT    22      -3.891  -1.752 -18.195  1.00  0.00           O  
ATOM    689  C3'  DT    22      -9.000  -1.069 -18.484  1.00  0.00           C  
ATOM    690  H3'  DT    22      -9.874  -0.464 -18.242  1.00  0.00           H  
ATOM    691  C2'  DT    22      -7.794  -0.834 -17.589  1.00  0.00           C  
ATOM    692 H2'1  DT    22      -7.900   0.181 -17.204  1.00  0.00           H  
ATOM    693 H2'2  DT    22      -7.741  -1.441 -16.685  1.00  0.00           H  
ATOM    694  O3'  DT    22      -9.311  -2.428 -18.552  1.00  0.00           O  
ATOM    695  P    DT    23     -10.225  -3.203 -17.456  1.00  0.00           P  
ATOM    696  O1P  DT    23     -10.878  -4.234 -18.237  1.00  0.00           O  
ATOM    697  O2P  DT    23     -10.871  -2.243 -16.540  1.00  0.00           O  
ATOM    698  O5'  DT    23      -9.092  -3.896 -16.545  1.00  0.00           O  
ATOM    699  C5'  DT    23      -8.151  -4.784 -16.950  1.00  0.00           C  
ATOM    700 H5'1  DT    23      -7.889  -4.455 -17.900  1.00  0.00           H  
ATOM    701 H5'2  DT    23      -8.523  -5.753 -16.978  1.00  0.00           H  
ATOM    702  C4'  DT    23      -6.854  -4.722 -16.138  1.00  0.00           C  
ATOM    703  H4'  DT    23      -6.255  -5.581 -16.441  1.00  0.00           H  
ATOM    704  O4'  DT    23      -6.079  -3.528 -16.273  1.00  0.00           O  
ATOM    705  C1'  DT    23      -5.266  -3.550 -15.124  1.00  0.00           C  
ATOM    706  H1'  DT    23      -4.443  -4.197 -15.427  1.00  0.00           H  
ATOM    707  N1   DT    23      -4.673  -2.196 -14.848  1.00  0.00           N  
ATOM    708  C6   DT    23      -5.458  -1.118 -14.640  1.00  0.00           C  
ATOM    709  H6   DT    23      -6.526  -1.244 -14.539  1.00  0.00           H  
ATOM    710  C5   DT    23      -4.851   0.082 -14.357  1.00  0.00           C  
ATOM    711  C7   DT    23      -5.872   1.158 -14.077  1.00  0.00           C  
ATOM    712  H71  DT    23      -5.753   1.375 -13.015  1.00  0.00           H  
ATOM    713  H72  DT    23      -5.658   2.038 -14.683  1.00  0.00           H  
ATOM    714  H73  DT    23      -6.890   0.882 -14.352  1.00  0.00           H  
ATOM    715  C4   DT    23      -3.433   0.287 -14.292  1.00  0.00           C  
ATOM    716  O4   DT    23      -2.810   1.353 -14.132  1.00  0.00           O  
ATOM    717  N3   DT    23      -2.767  -0.846 -14.598  1.00  0.00           N  
ATOM    718  H3   DT    23      -1.765  -0.865 -14.473  1.00  0.00           H  
ATOM    719  C2   DT    23      -3.299  -2.089 -14.849  1.00  0.00           C  
ATOM    720  O2   DT    23      -2.448  -2.961 -14.997  1.00  0.00           O  
ATOM    721  C3'  DT    23      -7.185  -4.954 -14.663  1.00  0.00           C  
ATOM    722  H3'  DT    23      -8.143  -4.450 -14.533  1.00  0.00           H  
ATOM    723  C2'  DT    23      -6.123  -4.080 -13.952  1.00  0.00           C  
ATOM    724 H2'1  DT    23      -6.635  -3.299 -13.390  1.00  0.00           H  
ATOM    725 H2'2  DT    23      -5.447  -4.688 -13.350  1.00  0.00           H  
ATOM    726  O3'  DT    23      -7.168  -6.287 -14.246  1.00  0.00           O  
ATOM    727  P    DC    24      -7.279  -6.838 -12.666  1.00  0.00           P  
ATOM    728  O1P  DC    24      -7.838  -8.168 -12.845  1.00  0.00           O  
ATOM    729  O2P  DC    24      -8.089  -5.893 -11.835  1.00  0.00           O  
ATOM    730  O5'  DC    24      -5.872  -6.956 -11.972  1.00  0.00           O  
ATOM    731  C5'  DC    24      -4.845  -7.651 -12.610  1.00  0.00           C  
ATOM    732 H5'1  DC    24      -5.104  -7.679 -13.682  1.00  0.00           H  
ATOM    733 H5'2  DC    24      -4.799  -8.686 -12.287  1.00  0.00           H  
ATOM    734  C4'  DC    24      -3.410  -7.145 -12.397  1.00  0.00           C  
ATOM    735  H4'  DC    24      -2.782  -7.649 -13.132  1.00  0.00           H  
ATOM    736  O4'  DC    24      -3.410  -5.769 -12.570  1.00  0.00           O  
ATOM    737  C1'  DC    24      -2.671  -5.225 -11.552  1.00  0.00           C  
ATOM    738  H1'  DC    24      -1.628  -5.439 -11.785  1.00  0.00           H  
ATOM    739  N1   DC    24      -3.025  -3.770 -11.480  1.00  0.00           N  
ATOM    740  C6   DC    24      -4.330  -3.417 -11.096  1.00  0.00           C  
ATOM    741  H6   DC    24      -5.060  -4.209 -11.018  1.00  0.00           H  
ATOM    742  C5   DC    24      -4.713  -2.123 -10.854  1.00  0.00           C  
ATOM    743  H5   DC    24      -5.629  -1.826 -10.364  1.00  0.00           H  
ATOM    744  C4   DC    24      -3.667  -1.147 -11.018  1.00  0.00           C  
ATOM    745  N4   DC    24      -3.901   0.103 -10.833  1.00  0.00           N  
ATOM    746  H41  DC    24      -3.242   0.832 -11.065  1.00  0.00           H  
ATOM    747  H42  DC    24      -4.782   0.332 -10.396  1.00  0.00           H  
ATOM    748  N3   DC    24      -2.449  -1.426 -11.468  1.00  0.00           N  
ATOM    749  C2   DC    24      -2.148  -2.723 -11.720  1.00  0.00           C  
ATOM    750  O2   DC    24      -1.048  -2.905 -12.199  1.00  0.00           O  
ATOM    751  C3'  DC    24      -2.914  -7.419 -10.915  1.00  0.00           C  
ATOM    752  H3'  DC    24      -3.546  -8.089 -10.332  1.00  0.00           H  
ATOM    753  C2'  DC    24      -2.996  -6.019 -10.315  1.00  0.00           C  
ATOM    754 H2'1  DC    24      -3.985  -5.784  -9.922  1.00  0.00           H  
ATOM    755 H2'2  DC    24      -2.313  -5.725  -9.518  1.00  0.00           H  
ATOM    756  O3'  DC    24      -1.560  -7.903 -10.884  1.00  0.00           O  
ATOM    757  P    DG    25      -0.688  -8.402  -9.595  1.00  0.00           P  
ATOM    758  O1P  DG    25       0.069  -9.558  -9.976  1.00  0.00           O  
ATOM    759  O2P  DG    25      -1.595  -8.382  -8.453  1.00  0.00           O  
ATOM    760  O5'  DG    25       0.376  -7.188  -9.444  1.00  0.00           O  
ATOM    761  C5'  DG    25       1.534  -7.058 -10.280  1.00  0.00           C  
ATOM    762 H5'1  DG    25       1.127  -6.876 -11.246  1.00  0.00           H  
ATOM    763 H5'2  DG    25       1.922  -8.057 -10.479  1.00  0.00           H  
ATOM    764  C4'  DG    25       2.644  -6.019  -9.857  1.00  0.00           C  
ATOM    765  H4'  DG    25       3.557  -6.031 -10.452  1.00  0.00           H  
ATOM    766  O4'  DG    25       2.149  -4.720  -9.897  1.00  0.00           O  
ATOM    767  C1'  DG    25       2.179  -4.154  -8.573  1.00  0.00           C  
ATOM    768  H1'  DG    25       2.970  -3.411  -8.471  1.00  0.00           H  
ATOM    769  N9   DG    25       0.938  -3.434  -8.417  1.00  0.00           N  
ATOM    770  C8   DG    25      -0.382  -3.864  -8.592  1.00  0.00           C  
ATOM    771  H8   DG    25      -0.621  -4.884  -8.856  1.00  0.00           H  
ATOM    772  N7   DG    25      -1.238  -2.881  -8.441  1.00  0.00           N  
ATOM    773  C5   DG    25      -0.455  -1.764  -8.246  1.00  0.00           C  
ATOM    774  C6   DG    25      -0.818  -0.384  -8.166  1.00  0.00           C  
ATOM    775  O6   DG    25      -1.951   0.042  -7.985  1.00  0.00           O  
ATOM    776  N1   DG    25       0.252   0.464  -8.050  1.00  0.00           N  
ATOM    777  H1   DG    25      -0.015   1.435  -7.979  1.00  0.00           H  
ATOM    778  C2   DG    25       1.572  -0.000  -8.012  1.00  0.00           C  
ATOM    779  N2   DG    25       2.527   0.905  -7.850  1.00  0.00           N  
ATOM    780  H21  DG    25       2.308   1.883  -7.968  1.00  0.00           H  
ATOM    781  H22  DG    25       3.451   0.501  -7.915  1.00  0.00           H  
ATOM    782  N3   DG    25       1.949  -1.251  -8.128  1.00  0.00           N  
ATOM    783  C4   DG    25       0.869  -2.074  -8.243  1.00  0.00           C  
ATOM    784  C3'  DG    25       3.116  -6.323  -8.421  1.00  0.00           C  
ATOM    785  H3'  DG    25       2.790  -7.331  -8.163  1.00  0.00           H  
ATOM    786  C2'  DG    25       2.320  -5.275  -7.591  1.00  0.00           C  
ATOM    787 H2'1  DG    25       1.352  -5.741  -7.409  1.00  0.00           H  
ATOM    788 H2'2  DG    25       2.943  -4.937  -6.763  1.00  0.00           H  
ATOM    789  O3'  DG    25       4.527  -6.192  -8.426  1.00  0.00           O  
ATOM    790  P    DT    26       5.443  -6.440  -7.180  1.00  0.00           P  
ATOM    791  O1P  DT    26       6.760  -6.830  -7.707  1.00  0.00           O  
ATOM    792  O2P  DT    26       4.756  -7.348  -6.225  1.00  0.00           O  
ATOM    793  O5'  DT    26       5.635  -4.972  -6.555  1.00  0.00           O  
ATOM    794  C5'  DT    26       5.940  -3.814  -7.425  1.00  0.00           C  
ATOM    795 H5'1  DT    26       5.186  -3.798  -8.189  1.00  0.00           H  
ATOM    796 H5'2  DT    26       6.911  -4.061  -8.025  1.00  0.00           H  
ATOM    797  C4'  DT    26       5.939  -2.418  -6.794  1.00  0.00           C  
ATOM    798  H4'  DT    26       6.320  -1.652  -7.469  1.00  0.00           H  
ATOM    799  O4'  DT    26       4.585  -2.200  -6.557  1.00  0.00           O  
ATOM    800  C1'  DT    26       4.499  -1.349  -5.450  1.00  0.00           C  
ATOM    801  H1'  DT    26       4.803  -0.356  -5.780  1.00  0.00           H  
ATOM    802  N1   DT    26       3.132  -1.227  -4.816  1.00  0.00           N  
ATOM    803  C6   DT    26       2.382  -2.389  -4.736  1.00  0.00           C  
ATOM    804  H6   DT    26       2.911  -3.313  -4.914  1.00  0.00           H  
ATOM    805  C5   DT    26       1.045  -2.381  -4.535  1.00  0.00           C  
ATOM    806  C7   DT    26       0.281  -3.713  -4.585  1.00  0.00           C  
ATOM    807  H71  DT    26      -0.361  -3.539  -5.449  1.00  0.00           H  
ATOM    808  H72  DT    26       0.920  -4.570  -4.796  1.00  0.00           H  
ATOM    809  H73  DT    26      -0.366  -3.765  -3.709  1.00  0.00           H  
ATOM    810  C4   DT    26       0.389  -1.012  -4.454  1.00  0.00           C  
ATOM    811  O4   DT    26      -0.876  -0.899  -4.422  1.00  0.00           O  
ATOM    812  N3   DT    26       1.230   0.027  -4.546  1.00  0.00           N  
ATOM    813  H3   DT    26       0.801   0.942  -4.548  1.00  0.00           H  
ATOM    814  C2   DT    26       2.544   0.021  -4.792  1.00  0.00           C  
ATOM    815  O2   DT    26       3.125   1.058  -4.948  1.00  0.00           O  
ATOM    816  C3'  DT    26       6.705  -2.175  -5.441  1.00  0.00           C  
ATOM    817  H3'  DT    26       7.228  -3.073  -5.113  1.00  0.00           H  
ATOM    818  C2'  DT    26       5.550  -1.782  -4.524  1.00  0.00           C  
ATOM    819 H2'1  DT    26       5.204  -2.624  -3.924  1.00  0.00           H  
ATOM    820 H2'2  DT    26       5.816  -0.958  -3.862  1.00  0.00           H  
ATOM    821  O3'  DT    26       7.659  -1.100  -5.514  1.00  0.00           O  
ATOM    822  P    DT    27       8.762  -0.734  -4.468  1.00  0.00           P  
ATOM    823  O1P  DT    27      10.002  -0.281  -5.145  1.00  0.00           O  
ATOM    824  O2P  DT    27       8.804  -1.755  -3.382  1.00  0.00           O  
ATOM    825  O5'  DT    27       8.174   0.613  -3.763  1.00  0.00           O  
ATOM    826  C5'  DT    27       7.777   1.783  -4.518  1.00  0.00           C  
ATOM    827 H5'1  DT    27       7.214   1.486  -5.355  1.00  0.00           H  
ATOM    828 H5'2  DT    27       8.623   2.411  -4.883  1.00  0.00           H  
ATOM    829  C4'  DT    27       6.883   2.696  -3.756  1.00  0.00           C  
ATOM    830  H4'  DT    27       6.604   3.647  -4.210  1.00  0.00           H  
ATOM    831  O4'  DT    27       5.676   2.008  -3.458  1.00  0.00           O  
ATOM    832  C1'  DT    27       5.181   2.481  -2.275  1.00  0.00           C  
ATOM    833  H1'  DT    27       4.755   3.442  -2.565  1.00  0.00           H  
ATOM    834  N1   DT    27       4.050   1.572  -1.840  1.00  0.00           N  
ATOM    835  C6   DT    27       4.317   0.187  -1.725  1.00  0.00           C  
ATOM    836  H6   DT    27       5.365  -0.063  -1.801  1.00  0.00           H  
ATOM    837  C5   DT    27       3.333  -0.678  -1.437  1.00  0.00           C  
ATOM    838  C7   DT    27       3.553  -2.139  -1.213  1.00  0.00           C  
ATOM    839  H71  DT    27       4.596  -2.417  -1.369  1.00  0.00           H  
ATOM    840  H72  DT    27       3.146  -2.460  -0.255  1.00  0.00           H  
ATOM    841  H73  DT    27       2.900  -2.642  -1.927  1.00  0.00           H  
ATOM    842  C4   DT    27       1.969  -0.104  -1.192  1.00  0.00           C  
ATOM    843  O4   DT    27       0.897  -0.688  -1.042  1.00  0.00           O  
ATOM    844  N3   DT    27       1.814   1.209  -1.372  1.00  0.00           N  
ATOM    845  H3   DT    27       0.847   1.498  -1.400  1.00  0.00           H  
ATOM    846  C2   DT    27       2.816   2.163  -1.664  1.00  0.00           C  
ATOM    847  O2   DT    27       2.583   3.365  -1.795  1.00  0.00           O  
ATOM    848  C3'  DT    27       7.449   3.092  -2.379  1.00  0.00           C  
ATOM    849  H3'  DT    27       8.386   2.590  -2.139  1.00  0.00           H  
ATOM    850  C2'  DT    27       6.413   2.542  -1.437  1.00  0.00           C  
ATOM    851 H2'1  DT    27       6.743   1.568  -1.075  1.00  0.00           H  
ATOM    852 H2'2  DT    27       6.255   3.164  -0.556  1.00  0.00           H  
ATOM    853  O3'  DT    27       7.666   4.508  -2.441  1.00  0.00           O  
ATOM    854  P    DC    28       8.121   5.384  -1.208  1.00  0.00           P  
ATOM    855  O1P  DC    28       8.721   6.586  -1.851  1.00  0.00           O  
ATOM    856  O2P  DC    28       9.075   4.573  -0.369  1.00  0.00           O  
ATOM    857  O5'  DC    28       6.759   5.709  -0.388  1.00  0.00           O  
ATOM    858  C5'  DC    28       5.797   6.691  -0.730  1.00  0.00           C  
ATOM    859 H5'1  DC    28       5.553   6.548  -1.784  1.00  0.00           H  
ATOM    860 H5'2  DC    28       6.080   7.789  -0.763  1.00  0.00           H  
ATOM    861  C4'  DC    28       4.461   6.616   0.009  1.00  0.00           C  
ATOM    862  H4'  DC    28       3.746   7.325  -0.407  1.00  0.00           H  
ATOM    863  O4'  DC    28       3.963   5.330   0.020  1.00  0.00           O  
ATOM    864  C1'  DC    28       3.166   5.103   1.140  1.00  0.00           C  
ATOM    865  H1'  DC    28       2.202   5.508   0.832  1.00  0.00           H  
ATOM    866  N1   DC    28       3.081   3.683   1.527  1.00  0.00           N  
ATOM    867  C6   DC    28       4.218   2.875   1.477  1.00  0.00           C  
ATOM    868  H6   DC    28       5.211   3.274   1.336  1.00  0.00           H  
ATOM    869  C5   DC    28       4.155   1.531   1.582  1.00  0.00           C  
ATOM    870  H5   DC    28       5.021   0.885   1.604  1.00  0.00           H  
ATOM    871  C4   DC    28       2.827   1.041   1.879  1.00  0.00           C  
ATOM    872  N4   DC    28       2.517  -0.212   1.964  1.00  0.00           N  
ATOM    873  H41  DC    28       1.543  -0.432   2.119  1.00  0.00           H  
ATOM    874  H42  DC    28       3.208  -0.945   1.890  1.00  0.00           H  
ATOM    875  N3   DC    28       1.698   1.822   1.985  1.00  0.00           N  
ATOM    876  C2   DC    28       1.798   3.135   1.767  1.00  0.00           C  
ATOM    877  O2   DC    28       0.818   3.861   1.924  1.00  0.00           O  
ATOM    878  C3'  DC    28       4.661   6.977   1.461  1.00  0.00           C  
ATOM    879  H3'  DC    28       5.688   6.734   1.735  1.00  0.00           H  
ATOM    880  C2'  DC    28       3.796   5.984   2.227  1.00  0.00           C  
ATOM    881 H2'1  DC    28       4.408   5.396   2.911  1.00  0.00           H  
ATOM    882 H2'2  DC    28       3.020   6.574   2.715  1.00  0.00           H  
ATOM    883  O3'  DC    28       4.316   8.359   1.745  1.00  0.00           O  
ATOM    884  P    DG    29       4.515   9.002   3.218  1.00  0.00           P  
ATOM    885  O1P  DG    29       4.749  10.444   3.072  1.00  0.00           O  
ATOM    886  O2P  DG    29       5.621   8.270   3.913  1.00  0.00           O  
ATOM    887  O5'  DG    29       3.052   8.764   4.084  1.00  0.00           O  
ATOM    888  C5'  DG    29       1.857   9.375   3.650  1.00  0.00           C  
ATOM    889 H5'1  DG    29       1.715   9.005   2.662  1.00  0.00           H  
ATOM    890 H5'2  DG    29       1.931  10.402   3.573  1.00  0.00           H  
ATOM    891  C4'  DG    29       0.554   9.038   4.426  1.00  0.00           C  
ATOM    892  H4'  DG    29      -0.279   9.532   3.925  1.00  0.00           H  
ATOM    893  O4'  DG    29       0.347   7.646   4.213  1.00  0.00           O  
ATOM    894  C1'  DG    29       0.339   7.009   5.490  1.00  0.00           C  
ATOM    895  H1'  DG    29      -0.702   6.955   5.810  1.00  0.00           H  
ATOM    896  N9   DG    29       0.829   5.556   5.380  1.00  0.00           N  
ATOM    897  C8   DG    29       2.109   5.028   5.141  1.00  0.00           C  
ATOM    898  H8   DG    29       3.011   5.622   5.127  1.00  0.00           H  
ATOM    899  N7   DG    29       2.176   3.728   5.112  1.00  0.00           N  
ATOM    900  C5   DG    29       0.787   3.351   5.271  1.00  0.00           C  
ATOM    901  C6   DG    29       0.157   2.073   5.262  1.00  0.00           C  
ATOM    902  O6   DG    29       0.657   0.983   5.131  1.00  0.00           O  
ATOM    903  N1   DG    29      -1.120   2.058   5.536  1.00  0.00           N  
ATOM    904  H1   DG    29      -1.666   1.220   5.398  1.00  0.00           H  
ATOM    905  C2   DG    29      -1.850   3.208   5.598  1.00  0.00           C  
ATOM    906  N2   DG    29      -3.097   3.082   5.364  1.00  0.00           N  
ATOM    907  H21  DG    29      -3.544   2.227   5.067  1.00  0.00           H  
ATOM    908  H22  DG    29      -3.709   3.885   5.338  1.00  0.00           H  
ATOM    909  N3   DG    29      -1.414   4.448   5.625  1.00  0.00           N  
ATOM    910  C4   DG    29      -0.012   4.456   5.483  1.00  0.00           C  
ATOM    911  C3'  DG    29       0.641   9.305   5.977  1.00  0.00           C  
ATOM    912  H3'  DG    29       1.427  10.045   6.127  1.00  0.00           H  
ATOM    913  C2'  DG    29       1.155   7.968   6.436  1.00  0.00           C  
ATOM    914 H2'1  DG    29       2.237   7.910   6.322  1.00  0.00           H  
ATOM    915 H2'2  DG    29       0.856   7.815   7.474  1.00  0.00           H  
ATOM    916  O3'  DG    29      -0.637   9.696   6.447  1.00  0.00           O  
ATOM    917  P    DT    30      -1.115   9.753   7.975  1.00  0.00           P  
ATOM    918  O1P  DT    30      -1.828  11.047   8.156  1.00  0.00           O  
ATOM    919  O2P  DT    30       0.092   9.412   8.841  1.00  0.00           O  
ATOM    920  O5'  DT    30      -2.139   8.602   8.105  1.00  0.00           O  
ATOM    921  C5'  DT    30      -3.414   8.613   7.459  1.00  0.00           C  
ATOM    922 H5'1  DT    30      -3.269   8.691   6.402  1.00  0.00           H  
ATOM    923 H5'2  DT    30      -3.791   9.671   7.744  1.00  0.00           H  
ATOM    924  C4'  DT    30      -4.368   7.479   7.944  1.00  0.00           C  
ATOM    925  H4'  DT    30      -5.297   7.492   7.373  1.00  0.00           H  
ATOM    926  O4'  DT    30      -3.698   6.247   7.719  1.00  0.00           O  
ATOM    927  C1'  DT    30      -3.544   5.462   8.873  1.00  0.00           C  
ATOM    928  H1'  DT    30      -4.348   4.727   8.924  1.00  0.00           H  
ATOM    929  N1   DT    30      -2.226   4.806   8.962  1.00  0.00           N  
ATOM    930  C6   DT    30      -1.051   5.496   9.053  1.00  0.00           C  
ATOM    931  H6   DT    30      -1.001   6.563   9.210  1.00  0.00           H  
ATOM    932  C5   DT    30       0.144   4.790   8.912  1.00  0.00           C  
ATOM    933  C7   DT    30       1.495   5.470   8.881  1.00  0.00           C  
ATOM    934  H71  DT    30       1.354   6.433   9.372  1.00  0.00           H  
ATOM    935  H72  DT    30       2.231   4.933   9.479  1.00  0.00           H  
ATOM    936  H73  DT    30       1.908   5.651   7.888  1.00  0.00           H  
ATOM    937  C4   DT    30       0.152   3.378   8.781  1.00  0.00           C  
ATOM    938  O4   DT    30       1.219   2.809   8.769  1.00  0.00           O  
ATOM    939  N3   DT    30      -1.030   2.779   8.795  1.00  0.00           N  
ATOM    940  H3   DT    30      -1.092   1.775   8.709  1.00  0.00           H  
ATOM    941  C2   DT    30      -2.263   3.434   8.833  1.00  0.00           C  
ATOM    942  O2   DT    30      -3.282   2.777   8.716  1.00  0.00           O  
ATOM    943  C3'  DT    30      -4.763   7.558   9.400  1.00  0.00           C  
ATOM    944  H3'  DT    30      -4.646   8.587   9.740  1.00  0.00           H  
ATOM    945  C2'  DT    30      -3.788   6.548   9.980  1.00  0.00           C  
ATOM    946 H2'1  DT    30      -2.883   7.115  10.198  1.00  0.00           H  
ATOM    947 H2'2  DT    30      -4.104   5.973  10.850  1.00  0.00           H  
ATOM    948  O3'  DT    30      -6.086   7.268   9.511  1.00  0.00           O  
ATOM    949  P    DT    31      -6.955   7.507  10.879  1.00  0.00           P  
ATOM    950  O1P  DT    31      -8.345   7.729  10.538  1.00  0.00           O  
ATOM    951  O2P  DT    31      -6.199   8.457  11.726  1.00  0.00           O  
ATOM    952  O5'  DT    31      -6.753   6.042  11.479  1.00  0.00           O  
ATOM    953  C5'  DT    31      -7.385   4.968  10.897  1.00  0.00           C  
ATOM    954 H5'1  DT    31      -7.233   5.034   9.801  1.00  0.00           H  
ATOM    955 H5'2  DT    31      -8.463   5.001  11.137  1.00  0.00           H  
ATOM    956  C4'  DT    31      -6.877   3.587  11.367  1.00  0.00           C  
ATOM    957  H4'  DT    31      -7.289   2.781  10.759  1.00  0.00           H  
ATOM    958  O4'  DT    31      -5.515   3.534  11.139  1.00  0.00           O  
ATOM    959  C1'  DT    31      -5.147   2.304  11.704  1.00  0.00           C  
ATOM    960  H1'  DT    31      -5.530   1.472  11.113  1.00  0.00           H  
ATOM    961  N1   DT    31      -3.659   2.238  11.927  1.00  0.00           N  
ATOM    962  C6   DT    31      -2.911   3.258  12.529  1.00  0.00           C  
ATOM    963  H6   DT    31      -3.381   4.140  12.939  1.00  0.00           H  
ATOM    964  C5   DT    31      -1.566   3.224  12.476  1.00  0.00           C  
ATOM    965  C7   DT    31      -0.801   4.363  13.056  1.00  0.00           C  
ATOM    966  H71  DT    31       0.067   4.053  13.640  1.00  0.00           H  
ATOM    967  H72  DT    31      -0.568   5.079  12.268  1.00  0.00           H  
ATOM    968  H73  DT    31      -1.426   4.892  13.776  1.00  0.00           H  
ATOM    969  C4   DT    31      -0.852   2.092  11.938  1.00  0.00           C  
ATOM    970  O4   DT    31       0.329   2.022  11.722  1.00  0.00           O  
ATOM    971  N3   DT    31      -1.710   1.063  11.621  1.00  0.00           N  
ATOM    972  H3   DT    31      -1.196   0.293  11.218  1.00  0.00           H  
ATOM    973  C2   DT    31      -3.093   1.030  11.619  1.00  0.00           C  
ATOM    974  O2   DT    31      -3.714   0.011  11.304  1.00  0.00           O  
ATOM    975  C3'  DT    31      -7.119   3.067  12.781  1.00  0.00           C  
ATOM    976  H3'  DT    31      -7.095   3.978  13.380  1.00  0.00           H  
ATOM    977  C2'  DT    31      -5.867   2.258  13.015  1.00  0.00           C  
ATOM    978 H2'1  DT    31      -5.259   2.744  13.778  1.00  0.00           H  
ATOM    979 H2'2  DT    31      -6.155   1.233  13.247  1.00  0.00           H  
ATOM    980  O3'  DT    31      -8.336   2.401  12.817  1.00  0.00           O  
ATOM    981  P    DC    32      -8.954   1.728  14.141  1.00  0.00           P  
ATOM    982  O1P  DC    32     -10.367   1.488  13.914  1.00  0.00           O  
ATOM    983  O2P  DC    32      -8.554   2.562  15.260  1.00  0.00           O  
ATOM    984  O5'  DC    32      -8.242   0.307  14.263  1.00  0.00           O  
ATOM    985  C5'  DC    32      -8.611  -0.830  13.511  1.00  0.00           C  
ATOM    986 H5'1  DC    32      -8.557  -0.706  12.471  1.00  0.00           H  
ATOM    987 H5'2  DC    32      -9.680  -1.041  13.708  1.00  0.00           H  
ATOM    988  C4'  DC    32      -7.758  -2.070  13.832  1.00  0.00           C  
ATOM    989  H4'  DC    32      -7.945  -2.919  13.175  1.00  0.00           H  
ATOM    990  O4'  DC    32      -6.335  -1.669  13.780  1.00  0.00           O  
ATOM    991  C1'  DC    32      -5.701  -1.995  14.970  1.00  0.00           C  
ATOM    992  H1'  DC    32      -5.435  -3.047  14.868  1.00  0.00           H  
ATOM    993  N1   DC    32      -4.528  -1.128  15.252  1.00  0.00           N  
ATOM    994  C6   DC    32      -4.690   0.191  15.520  1.00  0.00           C  
ATOM    995  H6   DC    32      -5.667   0.610  15.709  1.00  0.00           H  
ATOM    996  C5   DC    32      -3.583   0.942  15.792  1.00  0.00           C  
ATOM    997  H5   DC    32      -3.718   1.975  16.078  1.00  0.00           H  
ATOM    998  C4   DC    32      -2.321   0.382  15.522  1.00  0.00           C  
ATOM    999  N4   DC    32      -1.276   1.136  15.654  1.00  0.00           N  
ATOM   1000  H41  DC    32      -0.411   0.718  15.341  1.00  0.00           H  
ATOM   1001  H42  DC    32      -1.343   2.136  15.784  1.00  0.00           H  
ATOM   1002  N3   DC    32      -2.189  -0.843  15.024  1.00  0.00           N  
ATOM   1003  C2   DC    32      -3.302  -1.593  14.915  1.00  0.00           C  
ATOM   1004  O2   DC    32      -3.059  -2.735  14.591  1.00  0.00           O  
ATOM   1005  C3'  DC    32      -8.053  -2.495  15.278  1.00  0.00           C  
ATOM   1006  H3'  DC    32      -8.955  -1.971  15.594  1.00  0.00           H  
ATOM   1007  C2'  DC    32      -6.851  -1.867  16.008  1.00  0.00           C  
ATOM   1008 H2'1  DC    32      -7.121  -0.869  16.352  1.00  0.00           H  
ATOM   1009 H2'2  DC    32      -6.599  -2.342  16.956  1.00  0.00           H  
ATOM   1010  O3'  DC    32      -8.260  -3.900  15.456  1.00  0.00           O  
ATOM   1011  P    DG    33      -8.703  -4.585  16.917  1.00  0.00           P  
ATOM   1012  O1P  DG    33      -9.620  -5.662  16.529  1.00  0.00           O  
ATOM   1013  O2P  DG    33      -9.265  -3.473  17.699  1.00  0.00           O  
ATOM   1014  O5'  DG    33      -7.292  -5.052  17.566  1.00  0.00           O  
ATOM   1015  C5'  DG    33      -6.538  -6.127  16.963  1.00  0.00           C  
ATOM   1016 H5'1  DG    33      -6.411  -6.051  15.816  1.00  0.00           H  
ATOM   1017 H5'2  DG    33      -7.134  -7.022  17.067  1.00  0.00           H  
ATOM   1018  C4'  DG    33      -5.078  -6.297  17.558  1.00  0.00           C  
ATOM   1019  H4'  DG    33      -4.555  -7.127  17.083  1.00  0.00           H  
ATOM   1020  O4'  DG    33      -4.290  -5.090  17.496  1.00  0.00           O  
ATOM   1021  C1'  DG    33      -3.554  -5.021  18.750  1.00  0.00           C  
ATOM   1022  H1'  DG    33      -2.687  -5.644  18.532  1.00  0.00           H  
ATOM   1023  N9   DG    33      -3.053  -3.603  18.930  1.00  0.00           N  
ATOM   1024  C8   DG    33      -3.814  -2.475  19.171  1.00  0.00           C  
ATOM   1025  H8   DG    33      -4.870  -2.527  19.395  1.00  0.00           H  
ATOM   1026  N7   DG    33      -3.053  -1.399  19.173  1.00  0.00           N  
ATOM   1027  C5   DG    33      -1.750  -1.851  18.898  1.00  0.00           C  
ATOM   1028  C6   DG    33      -0.506  -1.124  18.847  1.00  0.00           C  
ATOM   1029  O6   DG    33      -0.320   0.098  18.952  1.00  0.00           O  
ATOM   1030  N1   DG    33       0.615  -1.955  18.732  1.00  0.00           N  
ATOM   1031  H1   DG    33       1.513  -1.494  18.754  1.00  0.00           H  
ATOM   1032  C2   DG    33       0.522  -3.234  18.544  1.00  0.00           C  
ATOM   1033  N2   DG    33       1.592  -3.834  18.174  1.00  0.00           N  
ATOM   1034  H21  DG    33       2.427  -3.320  17.930  1.00  0.00           H  
ATOM   1035  H22  DG    33       1.548  -4.841  18.124  1.00  0.00           H  
ATOM   1036  N3   DG    33      -0.605  -3.937  18.483  1.00  0.00           N  
ATOM   1037  C4   DG    33      -1.758  -3.205  18.707  1.00  0.00           C  
ATOM   1038  C3'  DG    33      -5.239  -6.690  19.047  1.00  0.00           C  
ATOM   1039  H3'  DG    33      -6.305  -6.783  19.255  1.00  0.00           H  
ATOM   1040  C2'  DG    33      -4.500  -5.517  19.783  1.00  0.00           C  
ATOM   1041 H2'1  DG    33      -5.250  -4.786  20.086  1.00  0.00           H  
ATOM   1042 H2'2  DG    33      -3.962  -5.749  20.702  1.00  0.00           H  
ATOM   1043  O3'  DG    33      -4.529  -7.924  19.362  1.00  0.00           O  
ATOM   1044  P    DT    34      -4.208  -8.476  20.859  1.00  0.00           P  
ATOM   1045  O1P  DT    34      -4.307  -9.928  20.728  1.00  0.00           O  
ATOM   1046  O2P  DT    34      -5.140  -7.832  21.833  1.00  0.00           O  
ATOM   1047  O5'  DT    34      -2.697  -8.146  21.178  1.00  0.00           O  
ATOM   1048  C5'  DT    34      -1.605  -8.570  20.419  1.00  0.00           C  
ATOM   1049 H5'1  DT    34      -1.692  -7.969  19.481  1.00  0.00           H  
ATOM   1050 H5'2  DT    34      -1.550  -9.625  20.360  1.00  0.00           H  
ATOM   1051  C4'  DT    34      -0.242  -8.271  21.105  1.00  0.00           C  
ATOM   1052  H4'  DT    34       0.481  -8.789  20.475  1.00  0.00           H  
ATOM   1053  O4'  DT    34      -0.014  -6.890  20.958  1.00  0.00           O  
ATOM   1054  C1'  DT    34       0.771  -6.453  22.018  1.00  0.00           C  
ATOM   1055  H1'  DT    34       1.841  -6.516  21.821  1.00  0.00           H  
ATOM   1056  N1   DT    34       0.336  -5.026  22.235  1.00  0.00           N  
ATOM   1057  C6   DT    34      -1.022  -4.673  22.351  1.00  0.00           C  
ATOM   1058  H6   DT    34      -1.729  -5.488  22.386  1.00  0.00           H  
ATOM   1059  C5   DT    34      -1.402  -3.349  22.360  1.00  0.00           C  
ATOM   1060  C7   DT    34      -2.847  -3.027  22.534  1.00  0.00           C  
ATOM   1061  H71  DT    34      -3.058  -2.312  21.739  1.00  0.00           H  
ATOM   1062  H72  DT    34      -3.537  -3.864  22.434  1.00  0.00           H  
ATOM   1063  H73  DT    34      -2.996  -2.577  23.516  1.00  0.00           H  
ATOM   1064  C4   DT    34      -0.400  -2.345  22.200  1.00  0.00           C  
ATOM   1065  O4   DT    34      -0.550  -1.107  22.068  1.00  0.00           O  
ATOM   1066  N3   DT    34       0.904  -2.745  22.049  1.00  0.00           N  
ATOM   1067  H3   DT    34       1.630  -2.045  21.988  1.00  0.00           H  
ATOM   1068  C2   DT    34       1.365  -4.030  22.138  1.00  0.00           C  
ATOM   1069  O2   DT    34       2.562  -4.345  22.146  1.00  0.00           O  
ATOM   1070  C3'  DT    34       0.037  -8.710  22.567  1.00  0.00           C  
ATOM   1071  H3'  DT    34      -0.901  -8.992  23.047  1.00  0.00           H  
ATOM   1072  C2'  DT    34       0.488  -7.378  23.137  1.00  0.00           C  
ATOM   1073 H2'1  DT    34      -0.317  -6.981  23.754  1.00  0.00           H  
ATOM   1074 H2'2  DT    34       1.397  -7.522  23.722  1.00  0.00           H  
ATOM   1075  O3'  DT    34       1.044  -9.707  22.440  1.00  0.00           O  
ATOM   1076  P    DG    35       1.653 -10.490  23.763  1.00  0.00           P  
ATOM   1077  O1P  DG    35       2.116 -11.813  23.363  1.00  0.00           O  
ATOM   1078  O2P  DG    35       0.600 -10.454  24.831  1.00  0.00           O  
ATOM   1079  O5'  DG    35       2.882  -9.589  24.159  1.00  0.00           O  
ATOM   1080  C5'  DG    35       4.257  -9.992  24.040  1.00  0.00           C  
ATOM   1081 H5'1  DG    35       4.467 -10.417  23.000  1.00  0.00           H  
ATOM   1082 H5'2  DG    35       4.479 -10.772  24.780  1.00  0.00           H  
ATOM   1083  C4'  DG    35       5.189  -8.844  24.518  1.00  0.00           C  
ATOM   1084  H4'  DG    35       6.205  -9.103  24.221  1.00  0.00           H  
ATOM   1085  O4'  DG    35       4.775  -7.619  23.989  1.00  0.00           O  
ATOM   1086  C1'  DG    35       5.016  -6.685  24.987  1.00  0.00           C  
ATOM   1087  H1'  DG    35       5.893  -6.091  24.731  1.00  0.00           H  
ATOM   1088  N9   DG    35       4.001  -5.642  25.067  1.00  0.00           N  
ATOM   1089  C8   DG    35       2.641  -5.818  25.310  1.00  0.00           C  
ATOM   1090  H8   DG    35       2.149  -6.745  25.567  1.00  0.00           H  
ATOM   1091  N7   DG    35       1.999  -4.707  25.294  1.00  0.00           N  
ATOM   1092  C5   DG    35       2.945  -3.722  25.117  1.00  0.00           C  
ATOM   1093  C6   DG    35       2.833  -2.287  24.996  1.00  0.00           C  
ATOM   1094  O6   DG    35       1.849  -1.582  24.919  1.00  0.00           O  
ATOM   1095  N1   DG    35       4.005  -1.642  24.844  1.00  0.00           N  
ATOM   1096  H1   DG    35       4.017  -0.658  24.619  1.00  0.00           H  
ATOM   1097  C2   DG    35       5.199  -2.305  24.965  1.00  0.00           C  
ATOM   1098  N2   DG    35       6.259  -1.523  24.702  1.00  0.00           N  
ATOM   1099  H21  DG    35       6.150  -0.520  24.660  1.00  0.00           H  
ATOM   1100  H22  DG    35       7.154  -1.992  24.698  1.00  0.00           H  
ATOM   1101  N3   DG    35       5.344  -3.636  25.010  1.00  0.00           N  
ATOM   1102  C4   DG    35       4.185  -4.272  25.045  1.00  0.00           C  
ATOM   1103  C3'  DG    35       5.064  -8.824  26.116  1.00  0.00           C  
ATOM   1104  H3'  DG    35       4.082  -9.230  26.357  1.00  0.00           H  
ATOM   1105  C2'  DG    35       5.255  -7.361  26.361  1.00  0.00           C  
ATOM   1106 H2'1  DG    35       4.616  -6.881  27.103  1.00  0.00           H  
ATOM   1107 H2'2  DG    35       6.271  -7.049  26.604  1.00  0.00           H  
ATOM   1108  O3'  DG    35       6.034  -9.563  26.799  1.00  0.00           O  
ATOM   1109  P   DC3    36       6.068  -9.727  28.397  1.00  0.00           P  
ATOM   1110  O1P DC3    36       7.039 -10.806  28.727  1.00  0.00           O  
ATOM   1111  O2P DC3    36       4.700 -10.034  28.797  1.00  0.00           O  
ATOM   1112  O5' DC3    36       6.681  -8.359  28.984  1.00  0.00           O  
ATOM   1113  C5' DC3    36       8.049  -8.018  28.814  1.00  0.00           C  
ATOM   1114 H5'1 DC3    36       8.321  -8.025  27.751  1.00  0.00           H  
ATOM   1115 H5'2 DC3    36       8.653  -8.621  29.411  1.00  0.00           H  
ATOM   1116  C4' DC3    36       8.308  -6.519  29.139  1.00  0.00           C  
ATOM   1117  H4' DC3    36       9.334  -6.198  28.962  1.00  0.00           H  
ATOM   1118  O4' DC3    36       7.570  -5.655  28.317  1.00  0.00           O  
ATOM   1119  C1' DC3    36       7.189  -4.473  29.077  1.00  0.00           C  
ATOM   1120  H1' DC3    36       7.758  -3.604  28.748  1.00  0.00           H  
ATOM   1121  N1  DC3    36       5.738  -4.259  28.839  1.00  0.00           N  
ATOM   1122  C6  DC3    36       4.868  -5.217  29.201  1.00  0.00           C  
ATOM   1123  H6  DC3    36       5.187  -6.149  29.643  1.00  0.00           H  
ATOM   1124  C5  DC3    36       3.528  -5.107  28.851  1.00  0.00           C  
ATOM   1125  H5  DC3    36       2.788  -5.838  29.139  1.00  0.00           H  
ATOM   1126  C4  DC3    36       3.131  -3.821  28.352  1.00  0.00           C  
ATOM   1127  N4  DC3    36       1.867  -3.517  28.359  1.00  0.00           N  
ATOM   1128  H41 DC3    36       1.569  -2.605  28.043  1.00  0.00           H  
ATOM   1129  H42 DC3    36       1.194  -4.255  28.507  1.00  0.00           H  
ATOM   1130  N3  DC3    36       3.951  -2.888  28.116  1.00  0.00           N  
ATOM   1131  C2  DC3    36       5.253  -3.124  28.240  1.00  0.00           C  
ATOM   1132  O2  DC3    36       5.986  -2.307  27.773  1.00  0.00           O  
ATOM   1133  C3' DC3    36       7.985  -6.207  30.596  1.00  0.00           C  
ATOM   1134  H3' DC3    36       7.231  -6.903  30.963  1.00  0.00           H  
ATOM   1135  C2' DC3    36       7.523  -4.742  30.556  1.00  0.00           C  
ATOM   1136 H2'1 DC3    36       6.600  -4.740  31.135  1.00  0.00           H  
ATOM   1137 H2'2 DC3    36       8.247  -4.097  31.054  1.00  0.00           H  
ATOM   1138  O3' DC3    36       9.177  -6.282  31.365  1.00  0.00           O  
ATOM   1139  H3T DC3    36       8.956  -5.927  32.229  1.00  0.00           H  
TER    1140      DC3    36 
