# Supplementary material for: Convergence and equilibrium in molecular dynamics simulations
Source: Commun Chem. 2024 Feb 7;7:26. doi: 10.1038/s42004-024-01114-5 (PMC10850365; doi:10.1038/s42004-024-01114-5)
Supplement: Supplementary file 19 — Supplementary Data 8 [file 42004_2024_1114_MOESM19_ESM.txt]

ATOM      1  H5T DG5     1       5.040   6.502  28.578  1.00  0.00           H  
ATOM      2  O5' DG5     1       5.347   6.158  27.736  1.00  0.00           O  
ATOM      3  C5' DG5     1       6.761   6.054  27.835  1.00  0.00           C  
ATOM      4 H5'1 DG5     1       7.045   5.436  28.613  1.00  0.00           H  
ATOM      5 H5'2 DG5     1       7.161   7.075  28.087  1.00  0.00           H  
ATOM      6  C4' DG5     1       7.547   5.623  26.571  1.00  0.00           C  
ATOM      7  H4' DG5     1       8.572   5.876  26.842  1.00  0.00           H  
ATOM      8  O4' DG5     1       7.473   4.222  26.470  1.00  0.00           O  
ATOM      9  C1' DG5     1       6.727   3.864  25.310  1.00  0.00           C  
ATOM     10  H1' DG5     1       7.434   3.436  24.599  1.00  0.00           H  
ATOM     11  N9  DG5     1       5.693   2.766  25.487  1.00  0.00           N  
ATOM     12  C8  DG5     1       4.376   2.893  25.858  1.00  0.00           C  
ATOM     13  H8  DG5     1       3.901   3.858  25.953  1.00  0.00           H  
ATOM     14  N7  DG5     1       3.657   1.831  25.770  1.00  0.00           N  
ATOM     15  C5  DG5     1       4.620   0.853  25.437  1.00  0.00           C  
ATOM     16  C6  DG5     1       4.390  -0.504  25.251  1.00  0.00           C  
ATOM     17  O6  DG5     1       3.421  -1.165  25.596  1.00  0.00           O  
ATOM     18  N1  DG5     1       5.499  -1.188  24.813  1.00  0.00           N  
ATOM     19  H1  DG5     1       5.492  -2.154  25.109  1.00  0.00           H  
ATOM     20  C2  DG5     1       6.726  -0.590  24.725  1.00  0.00           C  
ATOM     21  N2  DG5     1       7.747  -1.358  24.483  1.00  0.00           N  
ATOM     22  H21 DG5     1       7.663  -2.364  24.503  1.00  0.00           H  
ATOM     23  H22 DG5     1       8.684  -0.980  24.493  1.00  0.00           H  
ATOM     24  N3  DG5     1       6.939   0.729  24.919  1.00  0.00           N  
ATOM     25  C4  DG5     1       5.806   1.408  25.252  1.00  0.00           C  
ATOM     26  C3' DG5     1       7.095   6.232  25.257  1.00  0.00           C  
ATOM     27  H3' DG5     1       6.588   7.174  25.466  1.00  0.00           H  
ATOM     28  C2' DG5     1       6.167   5.187  24.731  1.00  0.00           C  
ATOM     29 H2'1 DG5     1       5.165   5.495  25.031  1.00  0.00           H  
ATOM     30 H2'2 DG5     1       6.014   5.137  23.653  1.00  0.00           H  
ATOM     31  O3' DG5     1       8.355   6.330  24.557  1.00  0.00           O  
ATOM     32  P    DC     2       8.464   6.718  23.010  1.00  0.00           P  
ATOM     33  O1P  DC     2       9.787   7.340  22.778  1.00  0.00           O  
ATOM     34  O2P  DC     2       7.247   7.423  22.576  1.00  0.00           O  
ATOM     35  O5'  DC     2       8.411   5.383  22.325  1.00  0.00           O  
ATOM     36  C5'  DC     2       9.417   4.422  22.602  1.00  0.00           C  
ATOM     37 H5'1  DC     2       9.453   4.151  23.649  1.00  0.00           H  
ATOM     38 H5'2  DC     2      10.456   4.788  22.374  1.00  0.00           H  
ATOM     39  C4'  DC     2       9.172   3.065  21.971  1.00  0.00           C  
ATOM     40  H4'  DC     2      10.000   2.396  22.208  1.00  0.00           H  
ATOM     41  O4'  DC     2       7.963   2.446  22.320  1.00  0.00           O  
ATOM     42  C1'  DC     2       7.617   1.507  21.277  1.00  0.00           C  
ATOM     43  H1'  DC     2       8.303   0.664  21.199  1.00  0.00           H  
ATOM     44  N1   DC     2       6.196   1.175  21.478  1.00  0.00           N  
ATOM     45  C6   DC     2       5.321   2.232  21.808  1.00  0.00           C  
ATOM     46  H6   DC     2       5.696   3.242  21.879  1.00  0.00           H  
ATOM     47  C5   DC     2       4.020   1.853  22.109  1.00  0.00           C  
ATOM     48  H5   DC     2       3.242   2.581  22.287  1.00  0.00           H  
ATOM     49  C4   DC     2       3.689   0.429  22.011  1.00  0.00           C  
ATOM     50  N4   DC     2       2.477   0.113  22.148  1.00  0.00           N  
ATOM     51  H41  DC     2       2.258  -0.862  22.291  1.00  0.00           H  
ATOM     52  H42  DC     2       1.734   0.797  22.161  1.00  0.00           H  
ATOM     53  N3   DC     2       4.536  -0.556  21.817  1.00  0.00           N  
ATOM     54  C2   DC     2       5.813  -0.163  21.502  1.00  0.00           C  
ATOM     55  O2   DC     2       6.664  -1.036  21.328  1.00  0.00           O  
ATOM     56  C3'  DC     2       9.159   3.141  20.465  1.00  0.00           C  
ATOM     57  H3'  DC     2       9.193   4.171  20.111  1.00  0.00           H  
ATOM     58  C2'  DC     2       7.892   2.413  20.050  1.00  0.00           C  
ATOM     59 H2'1  DC     2       7.082   3.131  19.919  1.00  0.00           H  
ATOM     60 H2'2  DC     2       7.892   1.827  19.131  1.00  0.00           H  
ATOM     61  O3'  DC     2      10.326   2.471  20.045  1.00  0.00           O  
ATOM     62  P    DA     3      10.822   2.471  18.554  1.00  0.00           P  
ATOM     63  O1P  DA     3      12.255   2.416  18.479  1.00  0.00           O  
ATOM     64  O2P  DA     3      10.114   3.543  17.784  1.00  0.00           O  
ATOM     65  O5'  DA     3      10.209   1.021  18.012  1.00  0.00           O  
ATOM     66  C5'  DA     3      10.654  -0.182  18.628  1.00  0.00           C  
ATOM     67 H5'1  DA     3      10.663  -0.216  19.752  1.00  0.00           H  
ATOM     68 H5'2  DA     3      11.650  -0.308  18.235  1.00  0.00           H  
ATOM     69  C4'  DA     3       9.910  -1.372  18.139  1.00  0.00           C  
ATOM     70  H4'  DA     3      10.322  -2.296  18.546  1.00  0.00           H  
ATOM     71  O4'  DA     3       8.530  -1.324  18.621  1.00  0.00           O  
ATOM     72  C1'  DA     3       7.740  -1.898  17.565  1.00  0.00           C  
ATOM     73  H1'  DA     3       7.796  -2.987  17.566  1.00  0.00           H  
ATOM     74  N9   DA     3       6.352  -1.349  17.822  1.00  0.00           N  
ATOM     75  C8   DA     3       5.969  -0.031  17.692  1.00  0.00           C  
ATOM     76  H8   DA     3       6.636   0.744  17.345  1.00  0.00           H  
ATOM     77  N7   DA     3       4.728   0.246  18.103  1.00  0.00           N  
ATOM     78  C5   DA     3       4.285  -1.018  18.535  1.00  0.00           C  
ATOM     79  C6   DA     3       3.096  -1.501  19.079  1.00  0.00           C  
ATOM     80  N6   DA     3       1.981  -0.888  19.280  1.00  0.00           N  
ATOM     81  H61  DA     3       1.202  -1.426  19.631  1.00  0.00           H  
ATOM     82  H62  DA     3       1.942   0.057  18.925  1.00  0.00           H  
ATOM     83  N1   DA     3       2.943  -2.802  19.357  1.00  0.00           N  
ATOM     84  C2   DA     3       3.927  -3.595  19.124  1.00  0.00           C  
ATOM     85  H2   DA     3       3.660  -4.638  19.214  1.00  0.00           H  
ATOM     86  N3   DA     3       5.160  -3.321  18.681  1.00  0.00           N  
ATOM     87  C4   DA     3       5.287  -1.953  18.413  1.00  0.00           C  
ATOM     88  C3'  DA     3       9.841  -1.476  16.603  1.00  0.00           C  
ATOM     89  H3'  DA     3      10.429  -0.678  16.149  1.00  0.00           H  
ATOM     90  C2'  DA     3       8.351  -1.191  16.331  1.00  0.00           C  
ATOM     91 H2'1  DA     3       8.174  -0.116  16.319  1.00  0.00           H  
ATOM     92 H2'2  DA     3       8.016  -1.542  15.354  1.00  0.00           H  
ATOM     93  O3'  DA     3      10.178  -2.788  16.171  1.00  0.00           O  
ATOM     94  P    DC     4      10.382  -3.141  14.679  1.00  0.00           P  
ATOM     95  O1P  DC     4      11.662  -3.893  14.520  1.00  0.00           O  
ATOM     96  O2P  DC     4      10.222  -1.893  13.856  1.00  0.00           O  
ATOM     97  O5'  DC     4       9.112  -4.145  14.450  1.00  0.00           O  
ATOM     98  C5'  DC     4       9.107  -5.485  15.012  1.00  0.00           C  
ATOM     99 H5'1  DC     4       9.272  -5.415  16.069  1.00  0.00           H  
ATOM    100 H5'2  DC     4       9.878  -6.017  14.485  1.00  0.00           H  
ATOM    101  C4'  DC     4       7.718  -6.117  14.872  1.00  0.00           C  
ATOM    102  H4'  DC     4       7.787  -7.061  15.411  1.00  0.00           H  
ATOM    103  O4'  DC     4       6.684  -5.441  15.548  1.00  0.00           O  
ATOM    104  C1'  DC     4       5.446  -5.682  14.904  1.00  0.00           C  
ATOM    105  H1'  DC     4       5.083  -6.585  15.395  1.00  0.00           H  
ATOM    106  N1   DC     4       4.588  -4.472  15.090  1.00  0.00           N  
ATOM    107  C6   DC     4       5.110  -3.239  14.951  1.00  0.00           C  
ATOM    108  H6   DC     4       6.163  -3.098  14.755  1.00  0.00           H  
ATOM    109  C5   DC     4       4.250  -2.138  15.008  1.00  0.00           C  
ATOM    110  H5   DC     4       4.647  -1.146  14.850  1.00  0.00           H  
ATOM    111  C4   DC     4       2.880  -2.407  15.241  1.00  0.00           C  
ATOM    112  N4   DC     4       2.077  -1.439  15.335  1.00  0.00           N  
ATOM    113  H41  DC     4       1.122  -1.764  15.396  1.00  0.00           H  
ATOM    114  H42  DC     4       2.444  -0.503  15.427  1.00  0.00           H  
ATOM    115  N3   DC     4       2.395  -3.573  15.398  1.00  0.00           N  
ATOM    116  C2   DC     4       3.222  -4.625  15.211  1.00  0.00           C  
ATOM    117  O2   DC     4       2.699  -5.761  15.257  1.00  0.00           O  
ATOM    118  C3'  DC     4       7.324  -6.332  13.455  1.00  0.00           C  
ATOM    119  H3'  DC     4       7.821  -5.555  12.873  1.00  0.00           H  
ATOM    120  C2'  DC     4       5.800  -6.087  13.454  1.00  0.00           C  
ATOM    121 H2'1  DC     4       5.581  -5.264  12.774  1.00  0.00           H  
ATOM    122 H2'2  DC     4       5.279  -6.996  13.154  1.00  0.00           H  
ATOM    123  O3'  DC     4       7.597  -7.669  12.958  1.00  0.00           O  
ATOM    124  P    DG     5       7.810  -7.998  11.356  1.00  0.00           P  
ATOM    125  O1P  DG     5       8.543  -9.281  11.411  1.00  0.00           O  
ATOM    126  O2P  DG     5       8.273  -6.773  10.599  1.00  0.00           O  
ATOM    127  O5'  DG     5       6.303  -8.275  10.886  1.00  0.00           O  
ATOM    128  C5'  DG     5       5.507  -9.481  11.250  1.00  0.00           C  
ATOM    129 H5'1  DG     5       5.690  -9.609  12.333  1.00  0.00           H  
ATOM    130 H5'2  DG     5       5.899 -10.327  10.816  1.00  0.00           H  
ATOM    131  C4'  DG     5       4.032  -9.347  10.960  1.00  0.00           C  
ATOM    132  H4'  DG     5       3.584 -10.237  11.403  1.00  0.00           H  
ATOM    133  O4'  DG     5       3.589  -8.173  11.686  1.00  0.00           O  
ATOM    134  C1'  DG     5       2.709  -7.272  10.955  1.00  0.00           C  
ATOM    135  H1'  DG     5       1.718  -7.683  11.145  1.00  0.00           H  
ATOM    136  N9   DG     5       2.757  -5.854  11.316  1.00  0.00           N  
ATOM    137  C8   DG     5       3.605  -4.875  11.003  1.00  0.00           C  
ATOM    138  H8   DG     5       4.577  -5.113  10.597  1.00  0.00           H  
ATOM    139  N7   DG     5       3.239  -3.670  11.248  1.00  0.00           N  
ATOM    140  C5   DG     5       1.980  -3.852  11.787  1.00  0.00           C  
ATOM    141  C6   DG     5       1.023  -2.894  12.236  1.00  0.00           C  
ATOM    142  O6   DG     5       1.115  -1.628  12.125  1.00  0.00           O  
ATOM    143  N1   DG     5      -0.147  -3.442  12.688  1.00  0.00           N  
ATOM    144  H1   DG     5      -0.826  -2.888  13.190  1.00  0.00           H  
ATOM    145  C2   DG     5      -0.390  -4.769  12.721  1.00  0.00           C  
ATOM    146  N2   DG     5      -1.559  -5.062  13.203  1.00  0.00           N  
ATOM    147  H21  DG     5      -2.180  -4.309  13.464  1.00  0.00           H  
ATOM    148  H22  DG     5      -1.898  -6.010  13.129  1.00  0.00           H  
ATOM    149  N3   DG     5       0.450  -5.696  12.265  1.00  0.00           N  
ATOM    150  C4   DG     5       1.679  -5.186  11.823  1.00  0.00           C  
ATOM    151  C3'  DG     5       3.617  -9.052   9.534  1.00  0.00           C  
ATOM    152  H3'  DG     5       4.457  -9.276   8.876  1.00  0.00           H  
ATOM    153  C2'  DG     5       3.265  -7.520   9.481  1.00  0.00           C  
ATOM    154 H2'1  DG     5       4.180  -6.974   9.254  1.00  0.00           H  
ATOM    155 H2'2  DG     5       2.413  -7.312   8.834  1.00  0.00           H  
ATOM    156  O3'  DG     5       2.596  -9.983   9.262  1.00  0.00           O  
ATOM    157  P    DA     6       2.010  -9.957   7.776  1.00  0.00           P  
ATOM    158  O1P  DA     6       1.384 -11.237   7.451  1.00  0.00           O  
ATOM    159  O2P  DA     6       3.001  -9.415   6.850  1.00  0.00           O  
ATOM    160  O5'  DA     6       0.847  -8.906   7.873  1.00  0.00           O  
ATOM    161  C5'  DA     6      -0.154  -9.062   8.854  1.00  0.00           C  
ATOM    162 H5'1  DA     6       0.334  -9.332   9.757  1.00  0.00           H  
ATOM    163 H5'2  DA     6      -0.891  -9.799   8.620  1.00  0.00           H  
ATOM    164  C4'  DA     6      -1.088  -7.839   9.139  1.00  0.00           C  
ATOM    165  H4'  DA     6      -1.672  -8.093  10.024  1.00  0.00           H  
ATOM    166  O4'  DA     6      -0.282  -6.701   9.346  1.00  0.00           O  
ATOM    167  C1'  DA     6      -1.178  -5.609   9.279  1.00  0.00           C  
ATOM    168  H1'  DA     6      -1.762  -5.684  10.197  1.00  0.00           H  
ATOM    169  N9   DA     6      -0.514  -4.302   9.164  1.00  0.00           N  
ATOM    170  C8   DA     6       0.738  -4.067   8.665  1.00  0.00           C  
ATOM    171  H8   DA     6       1.400  -4.819   8.261  1.00  0.00           H  
ATOM    172  N7   DA     6       1.086  -2.771   8.700  1.00  0.00           N  
ATOM    173  C5   DA     6       0.048  -2.135   9.375  1.00  0.00           C  
ATOM    174  C6   DA     6      -0.288  -0.788   9.764  1.00  0.00           C  
ATOM    175  N6   DA     6       0.412   0.289   9.542  1.00  0.00           N  
ATOM    176  H61  DA     6       0.034   1.225   9.519  1.00  0.00           H  
ATOM    177  H62  DA     6       1.282   0.179   9.041  1.00  0.00           H  
ATOM    178  N1   DA     6      -1.475  -0.569  10.394  1.00  0.00           N  
ATOM    179  C2   DA     6      -2.318  -1.565  10.613  1.00  0.00           C  
ATOM    180  H2   DA     6      -3.223  -1.310  11.144  1.00  0.00           H  
ATOM    181  N3   DA     6      -2.181  -2.839  10.319  1.00  0.00           N  
ATOM    182  C4   DA     6      -0.960  -3.098   9.689  1.00  0.00           C  
ATOM    183  C3'  DA     6      -1.939  -7.487   7.902  1.00  0.00           C  
ATOM    184  H3'  DA     6      -1.401  -7.785   7.002  1.00  0.00           H  
ATOM    185  C2'  DA     6      -1.963  -5.932   8.026  1.00  0.00           C  
ATOM    186 H2'1  DA     6      -1.484  -5.621   7.098  1.00  0.00           H  
ATOM    187 H2'2  DA     6      -2.954  -5.522   8.222  1.00  0.00           H  
ATOM    188  O3'  DA     6      -3.267  -8.117   8.048  1.00  0.00           O  
ATOM    189  P    DA     7      -4.303  -8.064   6.785  1.00  0.00           P  
ATOM    190  O1P  DA     7      -5.236  -9.224   6.919  1.00  0.00           O  
ATOM    191  O2P  DA     7      -3.531  -7.869   5.515  1.00  0.00           O  
ATOM    192  O5'  DA     7      -5.047  -6.685   7.162  1.00  0.00           O  
ATOM    193  C5'  DA     7      -6.279  -6.613   7.809  1.00  0.00           C  
ATOM    194 H5'1  DA     7      -6.147  -6.757   8.881  1.00  0.00           H  
ATOM    195 H5'2  DA     7      -6.859  -7.482   7.586  1.00  0.00           H  
ATOM    196  C4'  DA     7      -7.185  -5.407   7.550  1.00  0.00           C  
ATOM    197  H4'  DA     7      -8.085  -5.537   8.149  1.00  0.00           H  
ATOM    198  O4'  DA     7      -6.379  -4.255   7.932  1.00  0.00           O  
ATOM    199  C1'  DA     7      -6.034  -3.544   6.722  1.00  0.00           C  
ATOM    200  H1'  DA     7      -6.688  -2.681   6.598  1.00  0.00           H  
ATOM    201  N9   DA     7      -4.696  -2.993   6.634  1.00  0.00           N  
ATOM    202  C8   DA     7      -3.625  -3.393   5.879  1.00  0.00           C  
ATOM    203  H8   DA     7      -3.513  -4.277   5.268  1.00  0.00           H  
ATOM    204  N7   DA     7      -2.633  -2.554   6.020  1.00  0.00           N  
ATOM    205  C5   DA     7      -3.055  -1.522   6.823  1.00  0.00           C  
ATOM    206  C6   DA     7      -2.529  -0.328   7.345  1.00  0.00           C  
ATOM    207  N6   DA     7      -1.342   0.095   7.044  1.00  0.00           N  
ATOM    208  H61  DA     7      -1.029   0.994   7.382  1.00  0.00           H  
ATOM    209  H62  DA     7      -0.770  -0.441   6.407  1.00  0.00           H  
ATOM    210  N1   DA     7      -3.243   0.601   7.933  1.00  0.00           N  
ATOM    211  C2   DA     7      -4.545   0.294   8.076  1.00  0.00           C  
ATOM    212  H2   DA     7      -5.134   0.982   8.664  1.00  0.00           H  
ATOM    213  N3   DA     7      -5.193  -0.873   7.801  1.00  0.00           N  
ATOM    214  C4   DA     7      -4.414  -1.713   7.120  1.00  0.00           C  
ATOM    215  C3'  DA     7      -7.578  -5.322   6.051  1.00  0.00           C  
ATOM    216  H3'  DA     7      -7.490  -6.251   5.488  1.00  0.00           H  
ATOM    217  C2'  DA     7      -6.479  -4.369   5.545  1.00  0.00           C  
ATOM    218 H2'1  DA     7      -5.635  -5.000   5.263  1.00  0.00           H  
ATOM    219 H2'2  DA     7      -6.748  -3.827   4.638  1.00  0.00           H  
ATOM    220  O3'  DA     7      -8.855  -4.727   5.729  1.00  0.00           O  
ATOM    221  P    DC     8      -9.458  -4.648   4.205  1.00  0.00           P  
ATOM    222  O1P  DC     8     -10.928  -4.782   4.336  1.00  0.00           O  
ATOM    223  O2P  DC     8      -8.800  -5.677   3.330  1.00  0.00           O  
ATOM    224  O5'  DC     8      -9.161  -3.170   3.641  1.00  0.00           O  
ATOM    225  C5'  DC     8      -9.813  -2.031   4.186  1.00  0.00           C  
ATOM    226 H5'1  DC     8      -9.771  -2.127   5.251  1.00  0.00           H  
ATOM    227 H5'2  DC     8     -10.848  -1.947   3.693  1.00  0.00           H  
ATOM    228  C4'  DC     8      -9.023  -0.755   3.944  1.00  0.00           C  
ATOM    229  H4'  DC     8      -9.536   0.108   4.369  1.00  0.00           H  
ATOM    230  O4'  DC     8      -7.699  -0.918   4.513  1.00  0.00           O  
ATOM    231  C1'  DC     8      -6.904  -0.081   3.667  1.00  0.00           C  
ATOM    232  H1'  DC     8      -7.215   0.944   3.869  1.00  0.00           H  
ATOM    233  N1   DC     8      -5.424  -0.213   3.889  1.00  0.00           N  
ATOM    234  C6   DC     8      -4.699  -1.072   3.158  1.00  0.00           C  
ATOM    235  H6   DC     8      -5.074  -1.842   2.500  1.00  0.00           H  
ATOM    236  C5   DC     8      -3.364  -0.977   3.138  1.00  0.00           C  
ATOM    237  H5   DC     8      -2.768  -1.542   2.436  1.00  0.00           H  
ATOM    238  C4   DC     8      -2.840   0.071   3.833  1.00  0.00           C  
ATOM    239  N4   DC     8      -1.549   0.218   3.822  1.00  0.00           N  
ATOM    240  H41  DC     8      -1.151   0.966   4.372  1.00  0.00           H  
ATOM    241  H42  DC     8      -0.993  -0.491   3.365  1.00  0.00           H  
ATOM    242  N3   DC     8      -3.512   0.973   4.511  1.00  0.00           N  
ATOM    243  C2   DC     8      -4.822   0.833   4.598  1.00  0.00           C  
ATOM    244  O2   DC     8      -5.455   1.691   5.208  1.00  0.00           O  
ATOM    245  C3'  DC     8      -8.801  -0.335   2.506  1.00  0.00           C  
ATOM    246  H3'  DC     8      -9.213  -1.040   1.784  1.00  0.00           H  
ATOM    247  C2'  DC     8      -7.318  -0.530   2.340  1.00  0.00           C  
ATOM    248 H2'1  DC     8      -7.037  -1.549   2.074  1.00  0.00           H  
ATOM    249 H2'2  DC     8      -6.974   0.117   1.533  1.00  0.00           H  
ATOM    250  O3'  DC     8      -9.149   1.007   2.391  1.00  0.00           O  
ATOM    251  P    DG     9     -10.168   1.423   1.190  1.00  0.00           P  
ATOM    252  O1P  DG     9     -11.599   1.251   1.661  1.00  0.00           O  
ATOM    253  O2P  DG     9      -9.786   0.713  -0.025  1.00  0.00           O  
ATOM    254  O5'  DG     9      -9.918   2.929   1.083  1.00  0.00           O  
ATOM    255  C5'  DG     9     -10.632   3.874   1.790  1.00  0.00           C  
ATOM    256 H5'1  DG     9     -10.668   3.701   2.858  1.00  0.00           H  
ATOM    257 H5'2  DG     9     -11.621   3.854   1.415  1.00  0.00           H  
ATOM    258  C4'  DG     9      -9.984   5.274   1.678  1.00  0.00           C  
ATOM    259  H4'  DG     9     -10.740   5.949   2.078  1.00  0.00           H  
ATOM    260  O4'  DG     9      -8.787   5.152   2.402  1.00  0.00           O  
ATOM    261  C1'  DG     9      -7.650   5.557   1.580  1.00  0.00           C  
ATOM    262  H1'  DG     9      -7.288   6.571   1.748  1.00  0.00           H  
ATOM    263  N9   DG     9      -6.508   4.705   1.907  1.00  0.00           N  
ATOM    264  C8   DG     9      -6.481   3.341   2.044  1.00  0.00           C  
ATOM    265  H8   DG     9      -7.398   2.769   2.031  1.00  0.00           H  
ATOM    266  N7   DG     9      -5.284   2.780   1.991  1.00  0.00           N  
ATOM    267  C5   DG     9      -4.463   3.923   1.906  1.00  0.00           C  
ATOM    268  C6   DG     9      -3.025   4.121   1.845  1.00  0.00           C  
ATOM    269  O6   DG     9      -2.154   3.283   1.685  1.00  0.00           O  
ATOM    270  N1   DG     9      -2.631   5.480   1.909  1.00  0.00           N  
ATOM    271  H1   DG     9      -1.631   5.531   2.042  1.00  0.00           H  
ATOM    272  C2   DG     9      -3.489   6.511   2.029  1.00  0.00           C  
ATOM    273  N2   DG     9      -2.999   7.667   1.930  1.00  0.00           N  
ATOM    274  H21  DG     9      -2.020   7.802   1.721  1.00  0.00           H  
ATOM    275  H22  DG     9      -3.586   8.479   1.808  1.00  0.00           H  
ATOM    276  N3   DG     9      -4.797   6.419   2.064  1.00  0.00           N  
ATOM    277  C4   DG     9      -5.174   5.098   1.962  1.00  0.00           C  
ATOM    278  C3'  DG     9      -9.602   5.742   0.291  1.00  0.00           C  
ATOM    279  H3'  DG     9     -10.229   5.184  -0.403  1.00  0.00           H  
ATOM    280  C2'  DG     9      -8.161   5.428   0.157  1.00  0.00           C  
ATOM    281 H2'1  DG     9      -8.157   4.376  -0.124  1.00  0.00           H  
ATOM    282 H2'2  DG     9      -7.570   5.920  -0.616  1.00  0.00           H  
ATOM    283  O3'  DG     9      -9.805   7.160   0.098  1.00  0.00           O  
ATOM    284  P    DA    10      -9.777   7.830  -1.309  1.00  0.00           P  
ATOM    285  O1P  DA    10     -10.763   8.924  -1.133  1.00  0.00           O  
ATOM    286  O2P  DA    10     -10.047   6.805  -2.338  1.00  0.00           O  
ATOM    287  O5'  DA    10      -8.321   8.491  -1.552  1.00  0.00           O  
ATOM    288  C5'  DA    10      -7.963   9.686  -0.962  1.00  0.00           C  
ATOM    289 H5'1  DA    10      -7.869   9.446   0.125  1.00  0.00           H  
ATOM    290 H5'2  DA    10      -8.618  10.493  -1.127  1.00  0.00           H  
ATOM    291  C4'  DA    10      -6.545  10.083  -1.382  1.00  0.00           C  
ATOM    292  H4'  DA    10      -6.235  11.008  -0.896  1.00  0.00           H  
ATOM    293  O4'  DA    10      -5.689   9.081  -0.863  1.00  0.00           O  
ATOM    294  C1'  DA    10      -4.645   8.930  -1.863  1.00  0.00           C  
ATOM    295  H1'  DA    10      -3.929   9.745  -1.758  1.00  0.00           H  
ATOM    296  N9   DA    10      -4.136   7.528  -1.730  1.00  0.00           N  
ATOM    297  C8   DA    10      -4.856   6.341  -1.938  1.00  0.00           C  
ATOM    298  H8   DA    10      -5.911   6.312  -2.168  1.00  0.00           H  
ATOM    299  N7   DA    10      -4.186   5.219  -1.747  1.00  0.00           N  
ATOM    300  C5   DA    10      -2.912   5.737  -1.515  1.00  0.00           C  
ATOM    301  C6   DA    10      -1.587   5.168  -1.362  1.00  0.00           C  
ATOM    302  N6   DA    10      -1.405   3.855  -1.301  1.00  0.00           N  
ATOM    303  H61  DA    10      -0.502   3.443  -1.115  1.00  0.00           H  
ATOM    304  H62  DA    10      -2.325   3.438  -1.301  1.00  0.00           H  
ATOM    305  N1   DA    10      -0.444   5.914  -1.190  1.00  0.00           N  
ATOM    306  C2   DA    10      -0.660   7.236  -1.113  1.00  0.00           C  
ATOM    307  H2   DA    10       0.270   7.745  -0.904  1.00  0.00           H  
ATOM    308  N3   DA    10      -1.753   7.936  -1.290  1.00  0.00           N  
ATOM    309  C4   DA    10      -2.846   7.130  -1.546  1.00  0.00           C  
ATOM    310  C3'  DA    10      -6.321  10.255  -2.873  1.00  0.00           C  
ATOM    311  H3'  DA    10      -7.261  10.098  -3.402  1.00  0.00           H  
ATOM    312  C2'  DA    10      -5.340   9.153  -3.244  1.00  0.00           C  
ATOM    313 H2'1  DA    10      -5.832   8.227  -3.543  1.00  0.00           H  
ATOM    314 H2'2  DA    10      -4.627   9.495  -3.994  1.00  0.00           H  
ATOM    315  O3'  DA    10      -5.739  11.507  -3.140  1.00  0.00           O  
ATOM    316  P    DA    11      -5.461  12.048  -4.651  1.00  0.00           P  
ATOM    317  O1P  DA    11      -5.652  13.480  -4.583  1.00  0.00           O  
ATOM    318  O2P  DA    11      -6.298  11.316  -5.576  1.00  0.00           O  
ATOM    319  O5'  DA    11      -3.982  11.735  -4.909  1.00  0.00           O  
ATOM    320  C5'  DA    11      -2.934  12.285  -4.136  1.00  0.00           C  
ATOM    321 H5'1  DA    11      -3.033  12.073  -3.148  1.00  0.00           H  
ATOM    322 H5'2  DA    11      -2.887  13.359  -4.337  1.00  0.00           H  
ATOM    323  C4'  DA    11      -1.626  11.528  -4.419  1.00  0.00           C  
ATOM    324  H4'  DA    11      -0.804  12.017  -3.896  1.00  0.00           H  
ATOM    325  O4'  DA    11      -1.538  10.200  -3.969  1.00  0.00           O  
ATOM    326  C1'  DA    11      -0.569   9.556  -4.618  1.00  0.00           C  
ATOM    327  H1'  DA    11       0.357   9.669  -4.055  1.00  0.00           H  
ATOM    328  N9   DA    11      -0.970   8.209  -4.735  1.00  0.00           N  
ATOM    329  C8   DA    11      -2.225   7.757  -4.898  1.00  0.00           C  
ATOM    330  H8   DA    11      -3.033   8.469  -4.983  1.00  0.00           H  
ATOM    331  N7   DA    11      -2.406   6.473  -4.868  1.00  0.00           N  
ATOM    332  C5   DA    11      -1.081   6.046  -4.742  1.00  0.00           C  
ATOM    333  C6   DA    11      -0.410   4.799  -4.574  1.00  0.00           C  
ATOM    334  N6   DA    11      -0.974   3.572  -4.656  1.00  0.00           N  
ATOM    335  H61  DA    11      -0.438   2.717  -4.610  1.00  0.00           H  
ATOM    336  H62  DA    11      -1.941   3.544  -4.944  1.00  0.00           H  
ATOM    337  N1   DA    11       0.858   4.698  -4.327  1.00  0.00           N  
ATOM    338  C2   DA    11       1.521   5.813  -4.244  1.00  0.00           C  
ATOM    339  H2   DA    11       2.577   5.880  -4.027  1.00  0.00           H  
ATOM    340  N3   DA    11       1.071   7.039  -4.392  1.00  0.00           N  
ATOM    341  C4   DA    11      -0.221   7.097  -4.583  1.00  0.00           C  
ATOM    342  C3'  DA    11      -1.185  11.484  -5.887  1.00  0.00           C  
ATOM    343  H3'  DA    11      -2.063  11.584  -6.526  1.00  0.00           H  
ATOM    344  C2'  DA    11      -0.500  10.146  -6.009  1.00  0.00           C  
ATOM    345 H2'1  DA    11      -1.093   9.539  -6.693  1.00  0.00           H  
ATOM    346 H2'2  DA    11       0.548  10.277  -6.279  1.00  0.00           H  
ATOM    347  O3'  DA    11      -0.261  12.577  -6.087  1.00  0.00           O  
ATOM    348  P    DC    12       0.259  13.028  -7.554  1.00  0.00           P  
ATOM    349  O1P  DC    12       0.858  14.425  -7.528  1.00  0.00           O  
ATOM    350  O2P  DC    12      -0.853  12.878  -8.459  1.00  0.00           O  
ATOM    351  O5'  DC    12       1.382  12.018  -8.046  1.00  0.00           O  
ATOM    352  C5'  DC    12       2.596  12.087  -7.300  1.00  0.00           C  
ATOM    353 H5'1  DC    12       2.313  12.126  -6.270  1.00  0.00           H  
ATOM    354 H5'2  DC    12       3.237  12.923  -7.545  1.00  0.00           H  
ATOM    355  C4'  DC    12       3.439  10.791  -7.480  1.00  0.00           C  
ATOM    356  H4'  DC    12       4.336  11.042  -6.916  1.00  0.00           H  
ATOM    357  O4'  DC    12       2.794   9.644  -6.850  1.00  0.00           O  
ATOM    358  C1'  DC    12       3.266   8.472  -7.464  1.00  0.00           C  
ATOM    359  H1'  DC    12       4.086   8.033  -6.895  1.00  0.00           H  
ATOM    360  N1   DC    12       2.154   7.455  -7.641  1.00  0.00           N  
ATOM    361  C6   DC    12       0.894   7.834  -8.118  1.00  0.00           C  
ATOM    362  H6   DC    12       0.777   8.892  -8.300  1.00  0.00           H  
ATOM    363  C5   DC    12      -0.065   6.900  -8.128  1.00  0.00           C  
ATOM    364  H5   DC    12      -1.100   7.206  -8.155  1.00  0.00           H  
ATOM    365  C4   DC    12       0.302   5.524  -7.917  1.00  0.00           C  
ATOM    366  N4   DC    12      -0.545   4.549  -8.011  1.00  0.00           N  
ATOM    367  H41  DC    12      -0.179   3.610  -7.940  1.00  0.00           H  
ATOM    368  H42  DC    12      -1.508   4.786  -8.199  1.00  0.00           H  
ATOM    369  N3   DC    12       1.520   5.144  -7.561  1.00  0.00           N  
ATOM    370  C2   DC    12       2.439   6.130  -7.390  1.00  0.00           C  
ATOM    371  O2   DC    12       3.610   5.884  -7.075  1.00  0.00           O  
ATOM    372  C3'  DC    12       3.816  10.402  -8.816  1.00  0.00           C  
ATOM    373  H3'  DC    12       3.050  10.608  -9.563  1.00  0.00           H  
ATOM    374  C2'  DC    12       4.004   8.877  -8.727  1.00  0.00           C  
ATOM    375 H2'1  DC    12       3.653   8.486  -9.682  1.00  0.00           H  
ATOM    376 H2'2  DC    12       5.035   8.547  -8.600  1.00  0.00           H  
ATOM    377  O3'  DC    12       5.071  10.991  -9.134  1.00  0.00           O  
ATOM    378  P    DG    13       5.738  10.943 -10.583  1.00  0.00           P  
ATOM    379  O1P  DG    13       6.941  11.772 -10.523  1.00  0.00           O  
ATOM    380  O2P  DG    13       4.675  11.229 -11.507  1.00  0.00           O  
ATOM    381  O5'  DG    13       6.204   9.393 -10.759  1.00  0.00           O  
ATOM    382  C5'  DG    13       7.347   8.800 -10.153  1.00  0.00           C  
ATOM    383 H5'1  DG    13       7.159   8.691  -9.069  1.00  0.00           H  
ATOM    384 H5'2  DG    13       8.152   9.441 -10.376  1.00  0.00           H  
ATOM    385  C4'  DG    13       7.454   7.367 -10.642  1.00  0.00           C  
ATOM    386  H4'  DG    13       8.420   6.959 -10.344  1.00  0.00           H  
ATOM    387  O4'  DG    13       6.425   6.468 -10.221  1.00  0.00           O  
ATOM    388  C1'  DG    13       5.958   5.641 -11.355  1.00  0.00           C  
ATOM    389  H1'  DG    13       6.612   4.771 -11.424  1.00  0.00           H  
ATOM    390  N9   DG    13       4.526   5.306 -11.081  1.00  0.00           N  
ATOM    391  C8   DG    13       3.465   6.126 -11.080  1.00  0.00           C  
ATOM    392  H8   DG    13       3.539   7.184 -11.283  1.00  0.00           H  
ATOM    393  N7   DG    13       2.349   5.516 -10.868  1.00  0.00           N  
ATOM    394  C5   DG    13       2.680   4.219 -10.643  1.00  0.00           C  
ATOM    395  C6   DG    13       1.841   3.032 -10.350  1.00  0.00           C  
ATOM    396  O6   DG    13       0.649   2.899 -10.305  1.00  0.00           O  
ATOM    397  N1   DG    13       2.631   1.910 -10.101  1.00  0.00           N  
ATOM    398  H1   DG    13       2.109   1.086  -9.841  1.00  0.00           H  
ATOM    399  C2   DG    13       3.939   1.881 -10.407  1.00  0.00           C  
ATOM    400  N2   DG    13       4.456   0.722 -10.449  1.00  0.00           N  
ATOM    401  H21  DG    13       3.926  -0.136 -10.502  1.00  0.00           H  
ATOM    402  H22  DG    13       5.438   0.700 -10.682  1.00  0.00           H  
ATOM    403  N3   DG    13       4.746   2.865 -10.775  1.00  0.00           N  
ATOM    404  C4   DG    13       4.047   4.045 -10.859  1.00  0.00           C  
ATOM    405  C3'  DG    13       7.484   7.235 -12.176  1.00  0.00           C  
ATOM    406  H3'  DG    13       7.545   8.222 -12.634  1.00  0.00           H  
ATOM    407  C2'  DG    13       6.154   6.512 -12.531  1.00  0.00           C  
ATOM    408 H2'1  DG    13       5.320   7.184 -12.735  1.00  0.00           H  
ATOM    409 H2'2  DG    13       6.248   5.918 -13.441  1.00  0.00           H  
ATOM    410  O3'  DG    13       8.567   6.418 -12.633  1.00  0.00           O  
ATOM    411  P    DA    14       8.852   6.279 -14.180  1.00  0.00           P  
ATOM    412  O1P  DA    14      10.334   6.234 -14.217  1.00  0.00           O  
ATOM    413  O2P  DA    14       8.109   7.258 -14.992  1.00  0.00           O  
ATOM    414  O5'  DA    14       8.250   4.888 -14.551  1.00  0.00           O  
ATOM    415  C5'  DA    14       8.834   3.691 -14.026  1.00  0.00           C  
ATOM    416 H5'1  DA    14       8.981   3.892 -12.949  1.00  0.00           H  
ATOM    417 H5'2  DA    14       9.789   3.416 -14.566  1.00  0.00           H  
ATOM    418  C4'  DA    14       7.911   2.475 -14.230  1.00  0.00           C  
ATOM    419  H4'  DA    14       8.397   1.637 -13.730  1.00  0.00           H  
ATOM    420  O4'  DA    14       6.661   2.557 -13.541  1.00  0.00           O  
ATOM    421  C1'  DA    14       5.710   1.888 -14.308  1.00  0.00           C  
ATOM    422  H1'  DA    14       5.718   0.858 -13.952  1.00  0.00           H  
ATOM    423  N9   DA    14       4.295   2.446 -14.167  1.00  0.00           N  
ATOM    424  C8   DA    14       3.792   3.621 -14.555  1.00  0.00           C  
ATOM    425  H8   DA    14       4.291   4.507 -14.918  1.00  0.00           H  
ATOM    426  N7   DA    14       2.442   3.648 -14.606  1.00  0.00           N  
ATOM    427  C5   DA    14       2.091   2.401 -14.142  1.00  0.00           C  
ATOM    428  C6   DA    14       0.880   1.769 -13.885  1.00  0.00           C  
ATOM    429  N6   DA    14      -0.325   2.344 -14.026  1.00  0.00           N  
ATOM    430  H61  DA    14      -1.099   1.745 -13.775  1.00  0.00           H  
ATOM    431  H62  DA    14      -0.421   3.253 -14.457  1.00  0.00           H  
ATOM    432  N1   DA    14       0.870   0.524 -13.416  1.00  0.00           N  
ATOM    433  C2   DA    14       2.013  -0.135 -13.397  1.00  0.00           C  
ATOM    434  H2   DA    14       1.915  -1.145 -13.028  1.00  0.00           H  
ATOM    435  N3   DA    14       3.254   0.347 -13.654  1.00  0.00           N  
ATOM    436  C4   DA    14       3.218   1.674 -13.956  1.00  0.00           C  
ATOM    437  C3'  DA    14       7.658   2.155 -15.716  1.00  0.00           C  
ATOM    438  H3'  DA    14       8.003   2.895 -16.438  1.00  0.00           H  
ATOM    439  C2'  DA    14       6.181   1.925 -15.764  1.00  0.00           C  
ATOM    440 H2'1  DA    14       5.778   2.817 -16.243  1.00  0.00           H  
ATOM    441 H2'2  DA    14       5.901   1.022 -16.306  1.00  0.00           H  
ATOM    442  O3'  DA    14       8.327   0.938 -16.067  1.00  0.00           O  
ATOM    443  P    DA    15       8.488   0.460 -17.582  1.00  0.00           P  
ATOM    444  O1P  DA    15       9.920   0.504 -17.899  1.00  0.00           O  
ATOM    445  O2P  DA    15       7.650   1.322 -18.426  1.00  0.00           O  
ATOM    446  O5'  DA    15       7.795  -0.990 -17.578  1.00  0.00           O  
ATOM    447  C5'  DA    15       8.326  -2.007 -16.791  1.00  0.00           C  
ATOM    448 H5'1  DA    15       8.609  -1.616 -15.826  1.00  0.00           H  
ATOM    449 H5'2  DA    15       9.190  -2.411 -17.269  1.00  0.00           H  
ATOM    450  C4'  DA    15       7.447  -3.182 -16.522  1.00  0.00           C  
ATOM    451  H4'  DA    15       7.918  -3.740 -15.713  1.00  0.00           H  
ATOM    452  O4'  DA    15       6.122  -2.827 -16.170  1.00  0.00           O  
ATOM    453  C1'  DA    15       5.277  -3.230 -17.217  1.00  0.00           C  
ATOM    454  H1'  DA    15       4.658  -4.065 -16.891  1.00  0.00           H  
ATOM    455  N9   DA    15       4.423  -2.041 -17.290  1.00  0.00           N  
ATOM    456  C8   DA    15       4.641  -0.830 -17.935  1.00  0.00           C  
ATOM    457  H8   DA    15       5.619  -0.620 -18.342  1.00  0.00           H  
ATOM    458  N7   DA    15       3.632   0.018 -18.019  1.00  0.00           N  
ATOM    459  C5   DA    15       2.615  -0.744 -17.373  1.00  0.00           C  
ATOM    460  C6   DA    15       1.284  -0.533 -17.051  1.00  0.00           C  
ATOM    461  N6   DA    15       0.720   0.642 -17.270  1.00  0.00           N  
ATOM    462  H61  DA    15      -0.234   0.876 -17.038  1.00  0.00           H  
ATOM    463  H62  DA    15       1.289   1.346 -17.719  1.00  0.00           H  
ATOM    464  N1   DA    15       0.438  -1.524 -16.649  1.00  0.00           N  
ATOM    465  C2   DA    15       0.939  -2.685 -16.361  1.00  0.00           C  
ATOM    466  H2   DA    15       0.297  -3.490 -16.036  1.00  0.00           H  
ATOM    467  N3   DA    15       2.301  -2.940 -16.390  1.00  0.00           N  
ATOM    468  C4   DA    15       3.066  -1.942 -16.927  1.00  0.00           C  
ATOM    469  C3'  DA    15       7.415  -4.053 -17.843  1.00  0.00           C  
ATOM    470  H3'  DA    15       8.321  -4.017 -18.447  1.00  0.00           H  
ATOM    471  C2'  DA    15       6.149  -3.487 -18.431  1.00  0.00           C  
ATOM    472 H2'1  DA    15       6.434  -2.612 -19.014  1.00  0.00           H  
ATOM    473 H2'2  DA    15       5.617  -4.261 -18.984  1.00  0.00           H  
ATOM    474  O3'  DA    15       7.288  -5.393 -17.389  1.00  0.00           O  
ATOM    475  P    DC    16       7.395  -6.698 -18.279  1.00  0.00           P  
ATOM    476  O1P  DC    16       7.830  -7.783 -17.382  1.00  0.00           O  
ATOM    477  O2P  DC    16       8.152  -6.313 -19.431  1.00  0.00           O  
ATOM    478  O5'  DC    16       5.861  -6.802 -18.641  1.00  0.00           O  
ATOM    479  C5'  DC    16       4.953  -7.344 -17.742  1.00  0.00           C  
ATOM    480 H5'1  DC    16       4.998  -6.837 -16.768  1.00  0.00           H  
ATOM    481 H5'2  DC    16       5.072  -8.428 -17.657  1.00  0.00           H  
ATOM    482  C4'  DC    16       3.540  -7.059 -18.328  1.00  0.00           C  
ATOM    483  H4'  DC    16       2.865  -7.549 -17.627  1.00  0.00           H  
ATOM    484  O4'  DC    16       3.138  -5.695 -18.430  1.00  0.00           O  
ATOM    485  C1'  DC    16       2.273  -5.541 -19.531  1.00  0.00           C  
ATOM    486  H1'  DC    16       1.244  -5.824 -19.310  1.00  0.00           H  
ATOM    487  N1   DC    16       2.241  -4.146 -20.095  1.00  0.00           N  
ATOM    488  C6   DC    16       3.423  -3.488 -20.483  1.00  0.00           C  
ATOM    489  H6   DC    16       4.426  -3.887 -20.456  1.00  0.00           H  
ATOM    490  C5   DC    16       3.316  -2.160 -20.775  1.00  0.00           C  
ATOM    491  H5   DC    16       4.260  -1.668 -20.960  1.00  0.00           H  
ATOM    492  C4   DC    16       2.061  -1.499 -20.702  1.00  0.00           C  
ATOM    493  N4   DC    16       1.922  -0.223 -20.905  1.00  0.00           N  
ATOM    494  H41  DC    16       1.015   0.180 -20.714  1.00  0.00           H  
ATOM    495  H42  DC    16       2.727   0.374 -21.028  1.00  0.00           H  
ATOM    496  N3   DC    16       0.912  -2.073 -20.280  1.00  0.00           N  
ATOM    497  C2   DC    16       1.022  -3.416 -19.957  1.00  0.00           C  
ATOM    498  O2   DC    16       0.051  -3.987 -19.445  1.00  0.00           O  
ATOM    499  C3'  DC    16       3.280  -7.761 -19.701  1.00  0.00           C  
ATOM    500  H3'  DC    16       4.209  -8.217 -20.044  1.00  0.00           H  
ATOM    501  C2'  DC    16       2.821  -6.557 -20.531  1.00  0.00           C  
ATOM    502 H2'1  DC    16       3.702  -6.168 -21.042  1.00  0.00           H  
ATOM    503 H2'2  DC    16       2.002  -6.736 -21.228  1.00  0.00           H  
ATOM    504  O3'  DC    16       2.150  -8.613 -19.414  1.00  0.00           O  
ATOM    505  P    DG    17       1.670  -9.630 -20.546  1.00  0.00           P  
ATOM    506  O1P  DG    17       1.759 -10.996 -19.971  1.00  0.00           O  
ATOM    507  O2P  DG    17       2.321  -9.296 -21.848  1.00  0.00           O  
ATOM    508  O5'  DG    17       0.128  -9.223 -20.716  1.00  0.00           O  
ATOM    509  C5'  DG    17      -0.850  -9.349 -19.781  1.00  0.00           C  
ATOM    510 H5'1  DG    17      -0.759  -8.590 -19.009  1.00  0.00           H  
ATOM    511 H5'2  DG    17      -0.872 -10.310 -19.355  1.00  0.00           H  
ATOM    512  C4'  DG    17      -2.250  -9.024 -20.272  1.00  0.00           C  
ATOM    513  H4'  DG    17      -2.949  -9.451 -19.552  1.00  0.00           H  
ATOM    514  O4'  DG    17      -2.498  -7.623 -20.337  1.00  0.00           O  
ATOM    515  C1'  DG    17      -2.637  -7.222 -21.691  1.00  0.00           C  
ATOM    516  H1'  DG    17      -3.684  -6.933 -21.782  1.00  0.00           H  
ATOM    517  N9   DG    17      -1.835  -5.981 -22.123  1.00  0.00           N  
ATOM    518  C8   DG    17      -0.455  -5.916 -22.275  1.00  0.00           C  
ATOM    519  H8   DG    17       0.203  -6.760 -22.131  1.00  0.00           H  
ATOM    520  N7   DG    17      -0.033  -4.776 -22.757  1.00  0.00           N  
ATOM    521  C5   DG    17      -1.222  -4.024 -22.861  1.00  0.00           C  
ATOM    522  C6   DG    17      -1.412  -2.629 -23.275  1.00  0.00           C  
ATOM    523  O6   DG    17      -0.522  -1.884 -23.709  1.00  0.00           O  
ATOM    524  N1   DG    17      -2.674  -2.130 -23.166  1.00  0.00           N  
ATOM    525  H1   DG    17      -2.860  -1.157 -23.363  1.00  0.00           H  
ATOM    526  C2   DG    17      -3.704  -2.949 -22.916  1.00  0.00           C  
ATOM    527  N2   DG    17      -4.892  -2.585 -23.335  1.00  0.00           N  
ATOM    528  H21  DG    17      -5.186  -1.619 -23.357  1.00  0.00           H  
ATOM    529  H22  DG    17      -5.637  -3.244 -23.512  1.00  0.00           H  
ATOM    530  N3   DG    17      -3.625  -4.253 -22.588  1.00  0.00           N  
ATOM    531  C4   DG    17      -2.329  -4.720 -22.498  1.00  0.00           C  
ATOM    532  C3'  DG    17      -2.637  -9.638 -21.647  1.00  0.00           C  
ATOM    533  H3'  DG    17      -1.973 -10.480 -21.844  1.00  0.00           H  
ATOM    534  C2'  DG    17      -2.385  -8.448 -22.580  1.00  0.00           C  
ATOM    535 H2'1  DG    17      -1.397  -8.484 -23.039  1.00  0.00           H  
ATOM    536 H2'2  DG    17      -3.139  -8.481 -23.366  1.00  0.00           H  
ATOM    537  O3'  DG    17      -3.976  -9.957 -21.465  1.00  0.00           O  
ATOM    538  P   DC3    18      -4.719 -10.908 -22.576  1.00  0.00           P  
ATOM    539  O1P DC3    18      -5.962 -11.437 -22.045  1.00  0.00           O  
ATOM    540  O2P DC3    18      -3.693 -11.848 -23.079  1.00  0.00           O  
ATOM    541  O5' DC3    18      -5.048  -9.909 -23.763  1.00  0.00           O  
ATOM    542  C5' DC3    18      -5.970  -8.839 -23.609  1.00  0.00           C  
ATOM    543 H5'1 DC3    18      -5.734  -8.310 -22.718  1.00  0.00           H  
ATOM    544 H5'2 DC3    18      -6.952  -9.232 -23.517  1.00  0.00           H  
ATOM    545  C4' DC3    18      -5.796  -7.851 -24.694  1.00  0.00           C  
ATOM    546  H4' DC3    18      -6.602  -7.121 -24.634  1.00  0.00           H  
ATOM    547  O4' DC3    18      -4.546  -7.151 -24.650  1.00  0.00           O  
ATOM    548  C1' DC3    18      -4.477  -6.332 -25.801  1.00  0.00           C  
ATOM    549  H1' DC3    18      -5.207  -5.530 -25.693  1.00  0.00           H  
ATOM    550  N1  DC3    18      -3.085  -5.728 -25.976  1.00  0.00           N  
ATOM    551  C6  DC3    18      -1.951  -6.447 -25.834  1.00  0.00           C  
ATOM    552  H6  DC3    18      -1.990  -7.484 -25.535  1.00  0.00           H  
ATOM    553  C5  DC3    18      -0.739  -5.839 -25.873  1.00  0.00           C  
ATOM    554  H5  DC3    18       0.174  -6.373 -25.655  1.00  0.00           H  
ATOM    555  C4  DC3    18      -0.678  -4.442 -26.174  1.00  0.00           C  
ATOM    556  N4  DC3    18       0.440  -3.816 -26.083  1.00  0.00           N  
ATOM    557  H41 DC3    18       0.401  -2.808 -26.126  1.00  0.00           H  
ATOM    558  H42 DC3    18       1.248  -4.311 -25.734  1.00  0.00           H  
ATOM    559  N3  DC3    18      -1.728  -3.659 -26.385  1.00  0.00           N  
ATOM    560  C2  DC3    18      -2.957  -4.330 -26.316  1.00  0.00           C  
ATOM    561  O2  DC3    18      -4.000  -3.678 -26.399  1.00  0.00           O  
ATOM    562  C3' DC3    18      -5.821  -8.356 -26.157  1.00  0.00           C  
ATOM    563  H3' DC3    18      -5.274  -9.298 -26.113  1.00  0.00           H  
ATOM    564  C2' DC3    18      -5.046  -7.294 -26.916  1.00  0.00           C  
ATOM    565 H2'1 DC3    18      -4.327  -7.751 -27.596  1.00  0.00           H  
ATOM    566 H2'2 DC3    18      -5.788  -6.746 -27.497  1.00  0.00           H  
ATOM    567  O3' DC3    18      -7.088  -8.637 -26.675  1.00  0.00           O  
ATOM    568  H3T DC3    18      -7.582  -7.817 -26.744  1.00  0.00           H  
TER     569      DC3    18 
ATOM    569  H5T DG5    19      -2.622   4.888 -30.716  1.00  0.00           H  
ATOM    570  O5' DG5    19      -2.905   5.800 -30.816  1.00  0.00           O  
ATOM    571  C5' DG5    19      -4.316   5.748 -30.845  1.00  0.00           C  
ATOM    572 H5'1 DG5    19      -4.668   5.148 -31.730  1.00  0.00           H  
ATOM    573 H5'2 DG5    19      -4.689   6.726 -31.148  1.00  0.00           H  
ATOM    574  C4' DG5    19      -4.997   5.408 -29.510  1.00  0.00           C  
ATOM    575  H4' DG5    19      -6.078   5.298 -29.598  1.00  0.00           H  
ATOM    576  O4' DG5    19      -4.461   4.121 -29.097  1.00  0.00           O  
ATOM    577  C1' DG5    19      -3.908   4.187 -27.829  1.00  0.00           C  
ATOM    578  H1' DG5    19      -4.645   3.922 -27.072  1.00  0.00           H  
ATOM    579  N9  DG5    19      -2.703   3.355 -27.617  1.00  0.00           N  
ATOM    580  C8  DG5    19      -1.336   3.576 -27.668  1.00  0.00           C  
ATOM    581  H8  DG5    19      -0.986   4.540 -28.009  1.00  0.00           H  
ATOM    582  N7  DG5    19      -0.590   2.539 -27.501  1.00  0.00           N  
ATOM    583  C5  DG5    19      -1.504   1.499 -27.286  1.00  0.00           C  
ATOM    584  C6  DG5    19      -1.253   0.159 -26.921  1.00  0.00           C  
ATOM    585  O6  DG5    19      -0.198  -0.503 -26.945  1.00  0.00           O  
ATOM    586  N1  DG5    19      -2.435  -0.463 -26.535  1.00  0.00           N  
ATOM    587  H1  DG5    19      -2.407  -1.459 -26.371  1.00  0.00           H  
ATOM    588  C2  DG5    19      -3.680  -0.016 -26.677  1.00  0.00           C  
ATOM    589  N2  DG5    19      -4.629  -0.850 -26.224  1.00  0.00           N  
ATOM    590  H21 DG5    19      -4.353  -1.752 -25.863  1.00  0.00           H  
ATOM    591  H22 DG5    19      -5.585  -0.530 -26.154  1.00  0.00           H  
ATOM    592  N3  DG5    19      -3.926   1.233 -27.016  1.00  0.00           N  
ATOM    593  C4  DG5    19      -2.783   1.982 -27.339  1.00  0.00           C  
ATOM    594  C3' DG5    19      -4.705   6.389 -28.357  1.00  0.00           C  
ATOM    595  H3' DG5    19      -4.599   7.402 -28.744  1.00  0.00           H  
ATOM    596  C2' DG5    19      -3.515   5.691 -27.602  1.00  0.00           C  
ATOM    597 H2'1 DG5    19      -2.575   5.901 -28.112  1.00  0.00           H  
ATOM    598 H2'2 DG5    19      -3.451   5.819 -26.522  1.00  0.00           H  
ATOM    599  O3' DG5    19      -5.722   6.439 -27.461  1.00  0.00           O  
ATOM    600  P    DC    20      -6.105   7.693 -26.601  1.00  0.00           P  
ATOM    601  O1P  DC    20      -7.552   7.602 -26.328  1.00  0.00           O  
ATOM    602  O2P  DC    20      -5.579   8.940 -27.211  1.00  0.00           O  
ATOM    603  O5'  DC    20      -5.308   7.458 -25.232  1.00  0.00           O  
ATOM    604  C5'  DC    20      -5.805   6.931 -24.043  1.00  0.00           C  
ATOM    605 H5'1  DC    20      -6.656   7.504 -23.746  1.00  0.00           H  
ATOM    606 H5'2  DC    20      -5.046   7.042 -23.298  1.00  0.00           H  
ATOM    607  C4'  DC    20      -6.104   5.425 -23.971  1.00  0.00           C  
ATOM    608  H4'  DC    20      -6.988   5.247 -24.584  1.00  0.00           H  
ATOM    609  O4'  DC    20      -5.093   4.581 -24.463  1.00  0.00           O  
ATOM    610  C1'  DC    20      -5.137   3.323 -23.806  1.00  0.00           C  
ATOM    611  H1'  DC    20      -5.896   2.648 -24.202  1.00  0.00           H  
ATOM    612  N1   DC    20      -3.775   2.692 -23.601  1.00  0.00           N  
ATOM    613  C6   DC    20      -2.674   3.510 -23.629  1.00  0.00           C  
ATOM    614  H6   DC    20      -2.786   4.534 -23.952  1.00  0.00           H  
ATOM    615  C5   DC    20      -1.471   2.979 -23.595  1.00  0.00           C  
ATOM    616  H5   DC    20      -0.630   3.595 -23.879  1.00  0.00           H  
ATOM    617  C4   DC    20      -1.359   1.578 -23.448  1.00  0.00           C  
ATOM    618  N4   DC    20      -0.180   1.071 -23.354  1.00  0.00           N  
ATOM    619  H41  DC    20      -0.134   0.070 -23.229  1.00  0.00           H  
ATOM    620  H42  DC    20       0.634   1.668 -23.388  1.00  0.00           H  
ATOM    621  N3   DC    20      -2.420   0.768 -23.284  1.00  0.00           N  
ATOM    622  C2   DC    20      -3.661   1.337 -23.395  1.00  0.00           C  
ATOM    623  O2   DC    20      -4.656   0.578 -23.411  1.00  0.00           O  
ATOM    624  C3'  DC    20      -6.495   4.961 -22.551  1.00  0.00           C  
ATOM    625  H3'  DC    20      -6.276   5.721 -21.802  1.00  0.00           H  
ATOM    626  C2'  DC    20      -5.715   3.625 -22.462  1.00  0.00           C  
ATOM    627 H2'1  DC    20      -4.983   3.917 -21.708  1.00  0.00           H  
ATOM    628 H2'2  DC    20      -6.345   2.797 -22.138  1.00  0.00           H  
ATOM    629  O3'  DC    20      -7.892   4.617 -22.498  1.00  0.00           O  
ATOM    630  P    DG    21      -8.655   4.586 -21.109  1.00  0.00           P  
ATOM    631  O1P  DG    21     -10.080   4.689 -21.360  1.00  0.00           O  
ATOM    632  O2P  DG    21      -8.061   5.628 -20.281  1.00  0.00           O  
ATOM    633  O5'  DG    21      -8.436   3.188 -20.381  1.00  0.00           O  
ATOM    634  C5'  DG    21      -8.972   1.952 -20.821  1.00  0.00           C  
ATOM    635 H5'1  DG    21      -8.662   1.896 -21.885  1.00  0.00           H  
ATOM    636 H5'2  DG    21     -10.061   2.039 -20.671  1.00  0.00           H  
ATOM    637  C4'  DG    21      -8.593   0.674 -20.031  1.00  0.00           C  
ATOM    638  H4'  DG    21      -9.148  -0.103 -20.556  1.00  0.00           H  
ATOM    639  O4'  DG    21      -7.318   0.403 -20.277  1.00  0.00           O  
ATOM    640  C1'  DG    21      -6.632  -0.024 -19.088  1.00  0.00           C  
ATOM    641  H1'  DG    21      -6.633  -1.105 -18.949  1.00  0.00           H  
ATOM    642  N9   DG    21      -5.334   0.601 -19.302  1.00  0.00           N  
ATOM    643  C8   DG    21      -5.073   1.932 -19.536  1.00  0.00           C  
ATOM    644  H8   DG    21      -5.791   2.738 -19.556  1.00  0.00           H  
ATOM    645  N7   DG    21      -3.799   2.173 -19.741  1.00  0.00           N  
ATOM    646  C5   DG    21      -3.173   0.926 -19.657  1.00  0.00           C  
ATOM    647  C6   DG    21      -1.805   0.517 -19.930  1.00  0.00           C  
ATOM    648  O6   DG    21      -0.799   1.192 -20.270  1.00  0.00           O  
ATOM    649  N1   DG    21      -1.693  -0.886 -19.875  1.00  0.00           N  
ATOM    650  H1   DG    21      -0.764  -1.225 -19.668  1.00  0.00           H  
ATOM    651  C2   DG    21      -2.722  -1.679 -19.604  1.00  0.00           C  
ATOM    652  N2   DG    21      -2.481  -2.943 -19.695  1.00  0.00           N  
ATOM    653  H21  DG    21      -1.552  -3.269 -19.923  1.00  0.00           H  
ATOM    654  H22  DG    21      -3.160  -3.672 -19.531  1.00  0.00           H  
ATOM    655  N3   DG    21      -4.000  -1.381 -19.306  1.00  0.00           N  
ATOM    656  C4   DG    21      -4.135  -0.042 -19.364  1.00  0.00           C  
ATOM    657  C3'  DG    21      -8.809   0.735 -18.516  1.00  0.00           C  
ATOM    658  H3'  DG    21      -9.401   1.593 -18.198  1.00  0.00           H  
ATOM    659  C2'  DG    21      -7.460   0.680 -17.979  1.00  0.00           C  
ATOM    660 H2'1  DG    21      -6.896   1.547 -17.636  1.00  0.00           H  
ATOM    661 H2'2  DG    21      -7.393   0.010 -17.122  1.00  0.00           H  
ATOM    662  O3'  DG    21      -9.687  -0.331 -18.253  1.00  0.00           O  
ATOM    663  P    DT    22     -10.001  -0.673 -16.772  1.00  0.00           P  
ATOM    664  O1P  DT    22     -11.294  -1.332 -16.719  1.00  0.00           O  
ATOM    665  O2P  DT    22      -9.780   0.577 -15.966  1.00  0.00           O  
ATOM    666  O5'  DT    22      -8.873  -1.742 -16.361  1.00  0.00           O  
ATOM    667  C5'  DT    22      -8.740  -2.857 -17.119  1.00  0.00           C  
ATOM    668 H5'1  DT    22      -8.586  -2.560 -18.194  1.00  0.00           H  
ATOM    669 H5'2  DT    22      -9.621  -3.373 -16.908  1.00  0.00           H  
ATOM    670  C4'  DT    22      -7.538  -3.734 -16.733  1.00  0.00           C  
ATOM    671  H4'  DT    22      -7.641  -4.673 -17.276  1.00  0.00           H  
ATOM    672  O4'  DT    22      -6.357  -3.069 -17.074  1.00  0.00           O  
ATOM    673  C1'  DT    22      -5.538  -3.157 -15.920  1.00  0.00           C  
ATOM    674  H1'  DT    22      -5.005  -4.101 -16.039  1.00  0.00           H  
ATOM    675  N1   DT    22      -4.660  -1.987 -15.893  1.00  0.00           N  
ATOM    676  C6   DT    22      -5.146  -0.683 -15.658  1.00  0.00           C  
ATOM    677  H6   DT    22      -6.208  -0.530 -15.539  1.00  0.00           H  
ATOM    678  C5   DT    22      -4.292   0.381 -15.802  1.00  0.00           C  
ATOM    679  C7   DT    22      -4.842   1.791 -15.595  1.00  0.00           C  
ATOM    680  H71  DT    22      -4.996   2.215 -16.588  1.00  0.00           H  
ATOM    681  H72  DT    22      -5.821   1.758 -15.118  1.00  0.00           H  
ATOM    682  H73  DT    22      -4.048   2.386 -15.143  1.00  0.00           H  
ATOM    683  C4   DT    22      -2.897   0.190 -16.136  1.00  0.00           C  
ATOM    684  O4   DT    22      -2.073   0.992 -16.494  1.00  0.00           O  
ATOM    685  N3   DT    22      -2.466  -1.110 -16.200  1.00  0.00           N  
ATOM    686  H3   DT    22      -1.471  -1.234 -16.325  1.00  0.00           H  
ATOM    687  C2   DT    22      -3.286  -2.241 -16.150  1.00  0.00           C  
ATOM    688  O2   DT    22      -2.748  -3.375 -16.298  1.00  0.00           O  
ATOM    689  C3'  DT    22      -7.562  -4.126 -15.198  1.00  0.00           C  
ATOM    690  H3'  DT    22      -8.542  -3.879 -14.790  1.00  0.00           H  
ATOM    691  C2'  DT    22      -6.436  -3.278 -14.627  1.00  0.00           C  
ATOM    692 H2'1  DT    22      -6.776  -2.309 -14.263  1.00  0.00           H  
ATOM    693 H2'2  DT    22      -5.884  -3.779 -13.831  1.00  0.00           H  
ATOM    694  O3'  DT    22      -7.297  -5.528 -15.061  1.00  0.00           O  
ATOM    695  P    DT    23      -7.397  -6.261 -13.689  1.00  0.00           P  
ATOM    696  O1P  DT    23      -7.933  -7.608 -13.960  1.00  0.00           O  
ATOM    697  O2P  DT    23      -8.206  -5.342 -12.800  1.00  0.00           O  
ATOM    698  O5'  DT    23      -5.846  -6.371 -13.202  1.00  0.00           O  
ATOM    699  C5'  DT    23      -4.903  -7.160 -13.842  1.00  0.00           C  
ATOM    700 H5'1  DT    23      -5.060  -7.162 -14.923  1.00  0.00           H  
ATOM    701 H5'2  DT    23      -5.013  -8.242 -13.547  1.00  0.00           H  
ATOM    702  C4'  DT    23      -3.516  -6.607 -13.536  1.00  0.00           C  
ATOM    703  H4'  DT    23      -2.755  -7.006 -14.207  1.00  0.00           H  
ATOM    704  O4'  DT    23      -3.548  -5.187 -13.707  1.00  0.00           O  
ATOM    705  C1'  DT    23      -2.370  -4.780 -12.996  1.00  0.00           C  
ATOM    706  H1'  DT    23      -1.449  -5.011 -13.530  1.00  0.00           H  
ATOM    707  N1   DT    23      -2.438  -3.279 -12.730  1.00  0.00           N  
ATOM    708  C6   DT    23      -3.684  -2.707 -12.400  1.00  0.00           C  
ATOM    709  H6   DT    23      -4.507  -3.338 -12.099  1.00  0.00           H  
ATOM    710  C5   DT    23      -3.755  -1.291 -12.397  1.00  0.00           C  
ATOM    711  C7   DT    23      -5.014  -0.625 -11.835  1.00  0.00           C  
ATOM    712  H71  DT    23      -5.421   0.128 -12.510  1.00  0.00           H  
ATOM    713  H72  DT    23      -5.681  -1.481 -11.732  1.00  0.00           H  
ATOM    714  H73  DT    23      -4.875  -0.235 -10.827  1.00  0.00           H  
ATOM    715  C4   DT    23      -2.601  -0.442 -12.720  1.00  0.00           C  
ATOM    716  O4   DT    23      -2.551   0.723 -12.875  1.00  0.00           O  
ATOM    717  N3   DT    23      -1.476  -1.124 -12.931  1.00  0.00           N  
ATOM    718  H3   DT    23      -0.738  -0.544 -13.301  1.00  0.00           H  
ATOM    719  C2   DT    23      -1.270  -2.502 -12.965  1.00  0.00           C  
ATOM    720  O2   DT    23      -0.107  -2.871 -13.113  1.00  0.00           O  
ATOM    721  C3'  DT    23      -3.113  -6.865 -12.088  1.00  0.00           C  
ATOM    722  H3'  DT    23      -4.025  -7.040 -11.517  1.00  0.00           H  
ATOM    723  C2'  DT    23      -2.583  -5.547 -11.679  1.00  0.00           C  
ATOM    724 H2'1  DT    23      -3.240  -4.942 -11.055  1.00  0.00           H  
ATOM    725 H2'2  DT    23      -1.627  -5.609 -11.159  1.00  0.00           H  
ATOM    726  O3'  DT    23      -2.236  -8.028 -12.091  1.00  0.00           O  
ATOM    727  P    DC    24      -1.652  -8.728 -10.823  1.00  0.00           P  
ATOM    728  O1P  DC    24      -1.202 -10.066 -11.171  1.00  0.00           O  
ATOM    729  O2P  DC    24      -2.660  -8.610  -9.724  1.00  0.00           O  
ATOM    730  O5'  DC    24      -0.494  -7.735 -10.421  1.00  0.00           O  
ATOM    731  C5'  DC    24       0.687  -7.601 -11.164  1.00  0.00           C  
ATOM    732 H5'1  DC    24       0.504  -7.509 -12.273  1.00  0.00           H  
ATOM    733 H5'2  DC    24       1.427  -8.382 -10.938  1.00  0.00           H  
ATOM    734  C4'  DC    24       1.480  -6.400 -10.559  1.00  0.00           C  
ATOM    735  H4'  DC    24       2.395  -6.415 -11.151  1.00  0.00           H  
ATOM    736  O4'  DC    24       0.904  -5.140 -10.726  1.00  0.00           O  
ATOM    737  C1'  DC    24       1.520  -4.230  -9.888  1.00  0.00           C  
ATOM    738  H1'  DC    24       2.526  -4.032 -10.258  1.00  0.00           H  
ATOM    739  N1   DC    24       0.797  -2.929  -9.694  1.00  0.00           N  
ATOM    740  C6   DC    24      -0.575  -2.974  -9.406  1.00  0.00           C  
ATOM    741  H6   DC    24      -1.039  -3.896  -9.087  1.00  0.00           H  
ATOM    742  C5   DC    24      -1.302  -1.807  -9.392  1.00  0.00           C  
ATOM    743  H5   DC    24      -2.340  -1.712  -9.110  1.00  0.00           H  
ATOM    744  C4   DC    24      -0.536  -0.621  -9.568  1.00  0.00           C  
ATOM    745  N4   DC    24      -1.144   0.480  -9.632  1.00  0.00           N  
ATOM    746  H41  DC    24      -0.462   1.181  -9.883  1.00  0.00           H  
ATOM    747  H42  DC    24      -2.043   0.575  -9.181  1.00  0.00           H  
ATOM    748  N3   DC    24       0.671  -0.532  -9.925  1.00  0.00           N  
ATOM    749  C2   DC    24       1.407  -1.689 -10.033  1.00  0.00           C  
ATOM    750  O2   DC    24       2.532  -1.685 -10.505  1.00  0.00           O  
ATOM    751  C3'  DC    24       1.778  -6.448  -9.044  1.00  0.00           C  
ATOM    752  H3'  DC    24       0.964  -7.017  -8.595  1.00  0.00           H  
ATOM    753  C2'  DC    24       1.817  -5.031  -8.608  1.00  0.00           C  
ATOM    754 H2'1  DC    24       0.937  -4.892  -7.980  1.00  0.00           H  
ATOM    755 H2'2  DC    24       2.772  -4.687  -8.211  1.00  0.00           H  
ATOM    756  O3'  DC    24       3.049  -7.185  -8.894  1.00  0.00           O  
ATOM    757  P    DG    25       3.668  -7.492  -7.453  1.00  0.00           P  
ATOM    758  O1P  DG    25       4.608  -8.591  -7.714  1.00  0.00           O  
ATOM    759  O2P  DG    25       2.568  -7.693  -6.459  1.00  0.00           O  
ATOM    760  O5'  DG    25       4.467  -6.252  -6.934  1.00  0.00           O  
ATOM    761  C5'  DG    25       5.622  -5.750  -7.633  1.00  0.00           C  
ATOM    762 H5'1  DG    25       5.543  -5.792  -8.771  1.00  0.00           H  
ATOM    763 H5'2  DG    25       6.547  -6.226  -7.337  1.00  0.00           H  
ATOM    764  C4'  DG    25       5.960  -4.277  -7.306  1.00  0.00           C  
ATOM    765  H4'  DG    25       6.889  -3.977  -7.791  1.00  0.00           H  
ATOM    766  O4'  DG    25       4.910  -3.409  -7.680  1.00  0.00           O  
ATOM    767  C1'  DG    25       4.927  -2.277  -6.821  1.00  0.00           C  
ATOM    768  H1'  DG    25       5.741  -1.590  -7.054  1.00  0.00           H  
ATOM    769  N9   DG    25       3.639  -1.572  -6.844  1.00  0.00           N  
ATOM    770  C8   DG    25       2.343  -2.125  -6.840  1.00  0.00           C  
ATOM    771  H8   DG    25       2.112  -3.168  -6.682  1.00  0.00           H  
ATOM    772  N7   DG    25       1.412  -1.251  -6.974  1.00  0.00           N  
ATOM    773  C5   DG    25       2.075   0.034  -6.954  1.00  0.00           C  
ATOM    774  C6   DG    25       1.559   1.363  -7.082  1.00  0.00           C  
ATOM    775  O6   DG    25       0.438   1.873  -7.288  1.00  0.00           O  
ATOM    776  N1   DG    25       2.492   2.353  -7.167  1.00  0.00           N  
ATOM    777  H1   DG    25       2.127   3.293  -7.097  1.00  0.00           H  
ATOM    778  C2   DG    25       3.832   2.059  -7.091  1.00  0.00           C  
ATOM    779  N2   DG    25       4.618   3.153  -7.086  1.00  0.00           N  
ATOM    780  H21  DG    25       4.211   4.070  -7.201  1.00  0.00           H  
ATOM    781  H22  DG    25       5.619   3.027  -7.059  1.00  0.00           H  
ATOM    782  N3   DG    25       4.387   0.829  -6.951  1.00  0.00           N  
ATOM    783  C4   DG    25       3.454  -0.161  -6.926  1.00  0.00           C  
ATOM    784  C3'  DG    25       6.135  -4.008  -5.791  1.00  0.00           C  
ATOM    785  H3'  DG    25       5.939  -4.927  -5.237  1.00  0.00           H  
ATOM    786  C2'  DG    25       5.181  -2.845  -5.425  1.00  0.00           C  
ATOM    787 H2'1  DG    25       4.259  -3.233  -4.993  1.00  0.00           H  
ATOM    788 H2'2  DG    25       5.574  -2.037  -4.808  1.00  0.00           H  
ATOM    789  O3'  DG    25       7.486  -3.648  -5.487  1.00  0.00           O  
ATOM    790  P    DT    26       8.117  -3.549  -4.055  1.00  0.00           P  
ATOM    791  O1P  DT    26       9.602  -3.722  -4.194  1.00  0.00           O  
ATOM    792  O2P  DT    26       7.391  -4.514  -3.146  1.00  0.00           O  
ATOM    793  O5'  DT    26       7.850  -2.061  -3.591  1.00  0.00           O  
ATOM    794  C5'  DT    26       8.666  -0.980  -4.124  1.00  0.00           C  
ATOM    795 H5'1  DT    26       8.670  -1.014  -5.229  1.00  0.00           H  
ATOM    796 H5'2  DT    26       9.621  -1.116  -3.667  1.00  0.00           H  
ATOM    797  C4'  DT    26       8.080   0.377  -3.728  1.00  0.00           C  
ATOM    798  H4'  DT    26       8.660   1.210  -4.125  1.00  0.00           H  
ATOM    799  O4'  DT    26       6.740   0.497  -4.274  1.00  0.00           O  
ATOM    800  C1'  DT    26       6.108   1.476  -3.448  1.00  0.00           C  
ATOM    801  H1'  DT    26       6.538   2.409  -3.814  1.00  0.00           H  
ATOM    802  N1   DT    26       4.622   1.449  -3.596  1.00  0.00           N  
ATOM    803  C6   DT    26       3.911   0.242  -3.415  1.00  0.00           C  
ATOM    804  H6   DT    26       4.469  -0.581  -2.994  1.00  0.00           H  
ATOM    805  C5   DT    26       2.523   0.214  -3.476  1.00  0.00           C  
ATOM    806  C7   DT    26       1.803  -1.110  -3.305  1.00  0.00           C  
ATOM    807  H71  DT    26       1.034  -1.222  -4.069  1.00  0.00           H  
ATOM    808  H72  DT    26       2.462  -1.960  -3.481  1.00  0.00           H  
ATOM    809  H73  DT    26       1.354  -1.171  -2.314  1.00  0.00           H  
ATOM    810  C4   DT    26       1.852   1.420  -3.930  1.00  0.00           C  
ATOM    811  O4   DT    26       0.673   1.449  -4.210  1.00  0.00           O  
ATOM    812  N3   DT    26       2.662   2.543  -4.177  1.00  0.00           N  
ATOM    813  H3   DT    26       2.216   3.430  -4.359  1.00  0.00           H  
ATOM    814  C2   DT    26       3.940   2.664  -3.810  1.00  0.00           C  
ATOM    815  O2   DT    26       4.416   3.792  -3.708  1.00  0.00           O  
ATOM    816  C3'  DT    26       8.027   0.616  -2.214  1.00  0.00           C  
ATOM    817  H3'  DT    26       8.098  -0.365  -1.744  1.00  0.00           H  
ATOM    818  C2'  DT    26       6.629   1.182  -2.024  1.00  0.00           C  
ATOM    819 H2'1  DT    26       5.975   0.500  -1.481  1.00  0.00           H  
ATOM    820 H2'2  DT    26       6.641   2.074  -1.398  1.00  0.00           H  
ATOM    821  O3'  DT    26       9.136   1.405  -1.871  1.00  0.00           O  
ATOM    822  P    DT    27       9.520   1.554  -0.316  1.00  0.00           P  
ATOM    823  O1P  DT    27      10.976   1.995  -0.249  1.00  0.00           O  
ATOM    824  O2P  DT    27       9.077   0.418   0.495  1.00  0.00           O  
ATOM    825  O5'  DT    27       8.541   2.764   0.019  1.00  0.00           O  
ATOM    826  C5'  DT    27       8.979   4.049  -0.288  1.00  0.00           C  
ATOM    827 H5'1  DT    27       9.207   4.094  -1.360  1.00  0.00           H  
ATOM    828 H5'2  DT    27       9.913   4.247   0.269  1.00  0.00           H  
ATOM    829  C4'  DT    27       7.964   5.229  -0.116  1.00  0.00           C  
ATOM    830  H4'  DT    27       8.353   6.177  -0.488  1.00  0.00           H  
ATOM    831  O4'  DT    27       6.722   5.050  -0.826  1.00  0.00           O  
ATOM    832  C1'  DT    27       5.656   4.939   0.113  1.00  0.00           C  
ATOM    833  H1'  DT    27       5.136   5.894   0.192  1.00  0.00           H  
ATOM    834  N1   DT    27       4.515   4.084  -0.277  1.00  0.00           N  
ATOM    835  C6   DT    27       4.386   2.768   0.053  1.00  0.00           C  
ATOM    836  H6   DT    27       5.171   2.196   0.524  1.00  0.00           H  
ATOM    837  C5   DT    27       3.192   2.150  -0.133  1.00  0.00           C  
ATOM    838  C7   DT    27       3.040   0.798   0.542  1.00  0.00           C  
ATOM    839  H71  DT    27       3.868   0.609   1.225  1.00  0.00           H  
ATOM    840  H72  DT    27       2.171   0.952   1.182  1.00  0.00           H  
ATOM    841  H73  DT    27       2.892   0.047  -0.234  1.00  0.00           H  
ATOM    842  C4   DT    27       2.084   2.817  -0.763  1.00  0.00           C  
ATOM    843  O4   DT    27       1.021   2.295  -1.045  1.00  0.00           O  
ATOM    844  N3   DT    27       2.289   4.143  -1.091  1.00  0.00           N  
ATOM    845  H3   DT    27       1.525   4.675  -1.483  1.00  0.00           H  
ATOM    846  C2   DT    27       3.458   4.835  -0.892  1.00  0.00           C  
ATOM    847  O2   DT    27       3.483   6.066  -1.205  1.00  0.00           O  
ATOM    848  C3'  DT    27       7.633   5.333   1.397  1.00  0.00           C  
ATOM    849  H3'  DT    27       8.285   4.777   2.071  1.00  0.00           H  
ATOM    850  C2'  DT    27       6.260   4.659   1.525  1.00  0.00           C  
ATOM    851 H2'1  DT    27       6.419   3.597   1.712  1.00  0.00           H  
ATOM    852 H2'2  DT    27       5.588   5.122   2.248  1.00  0.00           H  
ATOM    853  O3'  DT    27       7.530   6.671   1.828  1.00  0.00           O  
ATOM    854  P    DC    28       7.348   7.203   3.354  1.00  0.00           P  
ATOM    855  O1P  DC    28       8.513   8.007   3.737  1.00  0.00           O  
ATOM    856  O2P  DC    28       7.081   6.049   4.231  1.00  0.00           O  
ATOM    857  O5'  DC    28       5.973   8.056   3.221  1.00  0.00           O  
ATOM    858  C5'  DC    28       5.968   9.335   2.702  1.00  0.00           C  
ATOM    859 H5'1  DC    28       6.580   9.393   1.856  1.00  0.00           H  
ATOM    860 H5'2  DC    28       6.390   9.957   3.475  1.00  0.00           H  
ATOM    861  C4'  DC    28       4.559   9.778   2.357  1.00  0.00           C  
ATOM    862  H4'  DC    28       4.637  10.629   1.681  1.00  0.00           H  
ATOM    863  O4'  DC    28       3.891   8.719   1.595  1.00  0.00           O  
ATOM    864  C1'  DC    28       2.600   8.618   2.161  1.00  0.00           C  
ATOM    865  H1'  DC    28       1.937   9.293   1.619  1.00  0.00           H  
ATOM    866  N1   DC    28       2.075   7.218   2.038  1.00  0.00           N  
ATOM    867  C6   DC    28       2.981   6.207   2.156  1.00  0.00           C  
ATOM    868  H6   DC    28       4.042   6.408   2.189  1.00  0.00           H  
ATOM    869  C5   DC    28       2.478   4.937   2.398  1.00  0.00           C  
ATOM    870  H5   DC    28       3.181   4.148   2.621  1.00  0.00           H  
ATOM    871  C4   DC    28       1.063   4.741   2.333  1.00  0.00           C  
ATOM    872  N4   DC    28       0.548   3.555   2.656  1.00  0.00           N  
ATOM    873  H41  DC    28      -0.410   3.459   2.352  1.00  0.00           H  
ATOM    874  H42  DC    28       1.112   2.753   2.901  1.00  0.00           H  
ATOM    875  N3   DC    28       0.186   5.735   2.116  1.00  0.00           N  
ATOM    876  C2   DC    28       0.709   6.994   1.950  1.00  0.00           C  
ATOM    877  O2   DC    28      -0.134   7.798   1.525  1.00  0.00           O  
ATOM    878  C3'  DC    28       3.770  10.162   3.595  1.00  0.00           C  
ATOM    879  H3'  DC    28       4.318   9.981   4.519  1.00  0.00           H  
ATOM    880  C2'  DC    28       2.723   9.056   3.610  1.00  0.00           C  
ATOM    881 H2'1  DC    28       3.040   8.221   4.235  1.00  0.00           H  
ATOM    882 H2'2  DC    28       1.770   9.486   3.914  1.00  0.00           H  
ATOM    883  O3'  DC    28       3.157  11.458   3.673  1.00  0.00           O  
ATOM    884  P    DG    29       2.508  12.058   4.951  1.00  0.00           P  
ATOM    885  O1P  DG    29       2.378  13.549   4.843  1.00  0.00           O  
ATOM    886  O2P  DG    29       3.349  11.578   6.092  1.00  0.00           O  
ATOM    887  O5'  DG    29       1.187  11.353   5.194  1.00  0.00           O  
ATOM    888  C5'  DG    29      -0.088  11.767   4.588  1.00  0.00           C  
ATOM    889 H5'1  DG    29      -0.023  11.751   3.500  1.00  0.00           H  
ATOM    890 H5'2  DG    29      -0.421  12.779   4.898  1.00  0.00           H  
ATOM    891  C4'  DG    29      -1.176  10.792   4.909  1.00  0.00           C  
ATOM    892  H4'  DG    29      -2.047  11.100   4.332  1.00  0.00           H  
ATOM    893  O4'  DG    29      -0.778   9.495   4.539  1.00  0.00           O  
ATOM    894  C1'  DG    29      -1.616   8.592   5.210  1.00  0.00           C  
ATOM    895  H1'  DG    29      -2.610   8.688   4.773  1.00  0.00           H  
ATOM    896  N9   DG    29      -1.069   7.189   5.169  1.00  0.00           N  
ATOM    897  C8   DG    29       0.264   6.851   5.143  1.00  0.00           C  
ATOM    898  H8   DG    29       0.998   7.641   5.074  1.00  0.00           H  
ATOM    899  N7   DG    29       0.455   5.560   5.263  1.00  0.00           N  
ATOM    900  C5   DG    29      -0.877   5.056   5.257  1.00  0.00           C  
ATOM    901  C6   DG    29      -1.295   3.724   5.306  1.00  0.00           C  
ATOM    902  O6   DG    29      -0.600   2.707   5.389  1.00  0.00           O  
ATOM    903  N1   DG    29      -2.655   3.565   5.217  1.00  0.00           N  
ATOM    904  H1   DG    29      -2.973   2.707   4.789  1.00  0.00           H  
ATOM    905  C2   DG    29      -3.536   4.640   5.151  1.00  0.00           C  
ATOM    906  N2   DG    29      -4.828   4.379   5.030  1.00  0.00           N  
ATOM    907  H21  DG    29      -5.009   3.402   5.214  1.00  0.00           H  
ATOM    908  H22  DG    29      -5.490   5.116   5.225  1.00  0.00           H  
ATOM    909  N3   DG    29      -3.174   5.915   5.086  1.00  0.00           N  
ATOM    910  C4   DG    29      -1.805   6.062   5.158  1.00  0.00           C  
ATOM    911  C3'  DG    29      -1.573  10.728   6.387  1.00  0.00           C  
ATOM    912  H3'  DG    29      -0.723  11.054   6.987  1.00  0.00           H  
ATOM    913  C2'  DG    29      -1.734   9.220   6.636  1.00  0.00           C  
ATOM    914 H2'1  DG    29      -1.137   8.727   7.403  1.00  0.00           H  
ATOM    915 H2'2  DG    29      -2.697   8.871   7.008  1.00  0.00           H  
ATOM    916  O3'  DG    29      -2.768  11.425   6.557  1.00  0.00           O  
ATOM    917  P    DT    30      -3.289  11.675   8.045  1.00  0.00           P  
ATOM    918  O1P  DT    30      -4.228  12.832   7.973  1.00  0.00           O  
ATOM    919  O2P  DT    30      -2.108  11.814   8.901  1.00  0.00           O  
ATOM    920  O5'  DT    30      -4.047  10.346   8.401  1.00  0.00           O  
ATOM    921  C5'  DT    30      -5.309   9.861   7.826  1.00  0.00           C  
ATOM    922 H5'1  DT    30      -5.215   9.850   6.724  1.00  0.00           H  
ATOM    923 H5'2  DT    30      -6.127  10.538   8.105  1.00  0.00           H  
ATOM    924  C4'  DT    30      -5.633   8.441   8.245  1.00  0.00           C  
ATOM    925  H4'  DT    30      -6.573   8.205   7.747  1.00  0.00           H  
ATOM    926  O4'  DT    30      -4.758   7.451   7.710  1.00  0.00           O  
ATOM    927  C1'  DT    30      -4.768   6.356   8.610  1.00  0.00           C  
ATOM    928  H1'  DT    30      -5.704   5.842   8.389  1.00  0.00           H  
ATOM    929  N1   DT    30      -3.592   5.489   8.517  1.00  0.00           N  
ATOM    930  C6   DT    30      -2.317   5.923   8.829  1.00  0.00           C  
ATOM    931  H6   DT    30      -2.070   6.921   9.160  1.00  0.00           H  
ATOM    932  C5   DT    30      -1.278   5.053   8.776  1.00  0.00           C  
ATOM    933  C7   DT    30       0.098   5.550   8.925  1.00  0.00           C  
ATOM    934  H71  DT    30       0.605   4.970   9.697  1.00  0.00           H  
ATOM    935  H72  DT    30       0.591   5.425   7.961  1.00  0.00           H  
ATOM    936  H73  DT    30       0.155   6.586   9.259  1.00  0.00           H  
ATOM    937  C4   DT    30      -1.474   3.633   8.607  1.00  0.00           C  
ATOM    938  O4   DT    30      -0.640   2.724   8.570  1.00  0.00           O  
ATOM    939  N3   DT    30      -2.786   3.326   8.393  1.00  0.00           N  
ATOM    940  H3   DT    30      -2.952   2.340   8.252  1.00  0.00           H  
ATOM    941  C2   DT    30      -3.840   4.175   8.255  1.00  0.00           C  
ATOM    942  O2   DT    30      -4.927   3.726   7.935  1.00  0.00           O  
ATOM    943  C3'  DT    30      -5.823   8.171   9.759  1.00  0.00           C  
ATOM    944  H3'  DT    30      -5.374   9.009  10.293  1.00  0.00           H  
ATOM    945  C2'  DT    30      -4.970   6.961   9.994  1.00  0.00           C  
ATOM    946 H2'1  DT    30      -3.976   7.283  10.306  1.00  0.00           H  
ATOM    947 H2'2  DT    30      -5.385   6.265  10.722  1.00  0.00           H  
ATOM    948  O3'  DT    30      -7.208   8.050  10.073  1.00  0.00           O  
ATOM    949  P    DT    31      -7.805   7.883  11.535  1.00  0.00           P  
ATOM    950  O1P  DT    31      -9.208   8.324  11.510  1.00  0.00           O  
ATOM    951  O2P  DT    31      -6.898   8.510  12.474  1.00  0.00           O  
ATOM    952  O5'  DT    31      -7.786   6.324  11.864  1.00  0.00           O  
ATOM    953  C5'  DT    31      -8.615   5.447  11.129  1.00  0.00           C  
ATOM    954 H5'1  DT    31      -8.421   5.520  10.015  1.00  0.00           H  
ATOM    955 H5'2  DT    31      -9.741   5.637  11.393  1.00  0.00           H  
ATOM    956  C4'  DT    31      -8.268   3.934  11.449  1.00  0.00           C  
ATOM    957  H4'  DT    31      -9.000   3.254  11.014  1.00  0.00           H  
ATOM    958  O4'  DT    31      -6.939   3.752  11.015  1.00  0.00           O  
ATOM    959  C1'  DT    31      -6.250   2.899  11.906  1.00  0.00           C  
ATOM    960  H1'  DT    31      -6.621   1.893  11.713  1.00  0.00           H  
ATOM    961  N1   DT    31      -4.760   2.907  11.695  1.00  0.00           N  
ATOM    962  C6   DT    31      -4.075   4.079  12.016  1.00  0.00           C  
ATOM    963  H6   DT    31      -4.670   4.973  12.134  1.00  0.00           H  
ATOM    964  C5   DT    31      -2.698   4.159  12.060  1.00  0.00           C  
ATOM    965  C7   DT    31      -2.036   5.460  12.405  1.00  0.00           C  
ATOM    966  H71  DT    31      -2.754   6.269  12.265  1.00  0.00           H  
ATOM    967  H72  DT    31      -1.685   5.606  13.427  1.00  0.00           H  
ATOM    968  H73  DT    31      -1.182   5.642  11.752  1.00  0.00           H  
ATOM    969  C4   DT    31      -1.948   2.879  11.769  1.00  0.00           C  
ATOM    970  O4   DT    31      -0.765   2.683  11.893  1.00  0.00           O  
ATOM    971  N3   DT    31      -2.763   1.761  11.431  1.00  0.00           N  
ATOM    972  H3   DT    31      -2.252   1.024  10.966  1.00  0.00           H  
ATOM    973  C2   DT    31      -4.114   1.727  11.469  1.00  0.00           C  
ATOM    974  O2   DT    31      -4.647   0.628  11.407  1.00  0.00           O  
ATOM    975  C3'  DT    31      -8.132   3.654  12.951  1.00  0.00           C  
ATOM    976  H3'  DT    31      -8.369   4.561  13.508  1.00  0.00           H  
ATOM    977  C2'  DT    31      -6.716   3.265  13.267  1.00  0.00           C  
ATOM    978 H2'1  DT    31      -6.154   4.115  13.653  1.00  0.00           H  
ATOM    979 H2'2  DT    31      -6.608   2.448  13.980  1.00  0.00           H  
ATOM    980  O3'  DT    31      -9.128   2.717  13.302  1.00  0.00           O  
ATOM    981  P    DC    32      -9.501   2.433  14.813  1.00  0.00           P  
ATOM    982  O1P  DC    32     -10.952   2.129  14.763  1.00  0.00           O  
ATOM    983  O2P  DC    32      -8.952   3.530  15.586  1.00  0.00           O  
ATOM    984  O5'  DC    32      -8.629   1.050  15.178  1.00  0.00           O  
ATOM    985  C5'  DC    32      -8.903  -0.189  14.399  1.00  0.00           C  
ATOM    986 H5'1  DC    32      -8.926   0.030  13.326  1.00  0.00           H  
ATOM    987 H5'2  DC    32      -9.898  -0.632  14.710  1.00  0.00           H  
ATOM    988  C4'  DC    32      -7.777  -1.179  14.539  1.00  0.00           C  
ATOM    989  H4'  DC    32      -7.964  -2.041  13.900  1.00  0.00           H  
ATOM    990  O4'  DC    32      -6.484  -0.644  14.178  1.00  0.00           O  
ATOM    991  C1'  DC    32      -5.592  -1.615  14.611  1.00  0.00           C  
ATOM    992  H1'  DC    32      -5.829  -2.475  13.985  1.00  0.00           H  
ATOM    993  N1   DC    32      -4.248  -1.031  14.468  1.00  0.00           N  
ATOM    994  C6   DC    32      -3.978   0.305  14.780  1.00  0.00           C  
ATOM    995  H6   DC    32      -4.673   1.053  15.133  1.00  0.00           H  
ATOM    996  C5   DC    32      -2.704   0.706  14.555  1.00  0.00           C  
ATOM    997  H5   DC    32      -2.375   1.716  14.752  1.00  0.00           H  
ATOM    998  C4   DC    32      -1.745  -0.241  14.070  1.00  0.00           C  
ATOM    999  N4   DC    32      -0.525   0.152  13.855  1.00  0.00           N  
ATOM   1000  H41  DC    32       0.171  -0.460  13.452  1.00  0.00           H  
ATOM   1001  H42  DC    32      -0.351   1.147  13.857  1.00  0.00           H  
ATOM   1002  N3   DC    32      -1.979  -1.450  13.877  1.00  0.00           N  
ATOM   1003  C2   DC    32      -3.232  -1.856  14.025  1.00  0.00           C  
ATOM   1004  O2   DC    32      -3.385  -3.079  13.839  1.00  0.00           O  
ATOM   1005  C3'  DC    32      -7.561  -1.676  16.011  1.00  0.00           C  
ATOM   1006  H3'  DC    32      -7.762  -0.737  16.527  1.00  0.00           H  
ATOM   1007  C2'  DC    32      -6.039  -1.986  16.011  1.00  0.00           C  
ATOM   1008 H2'1  DC    32      -5.504  -1.416  16.771  1.00  0.00           H  
ATOM   1009 H2'2  DC    32      -6.015  -3.075  16.050  1.00  0.00           H  
ATOM   1010  O3'  DC    32      -8.420  -2.761  16.405  1.00  0.00           O  
ATOM   1011  P    DG    33      -8.475  -3.235  17.903  1.00  0.00           P  
ATOM   1012  O1P  DG    33      -9.779  -3.858  18.146  1.00  0.00           O  
ATOM   1013  O2P  DG    33      -8.002  -2.153  18.769  1.00  0.00           O  
ATOM   1014  O5'  DG    33      -7.331  -4.385  17.744  1.00  0.00           O  
ATOM   1015  C5'  DG    33      -7.572  -5.683  17.133  1.00  0.00           C  
ATOM   1016 H5'1  DG    33      -7.668  -5.473  16.096  1.00  0.00           H  
ATOM   1017 H5'2  DG    33      -8.592  -5.984  17.483  1.00  0.00           H  
ATOM   1018  C4'  DG    33      -6.559  -6.806  17.387  1.00  0.00           C  
ATOM   1019  H4'  DG    33      -6.653  -7.708  16.783  1.00  0.00           H  
ATOM   1020  O4'  DG    33      -5.265  -6.299  17.106  1.00  0.00           O  
ATOM   1021  C1'  DG    33      -4.548  -6.070  18.266  1.00  0.00           C  
ATOM   1022  H1'  DG    33      -3.752  -6.795  18.435  1.00  0.00           H  
ATOM   1023  N9   DG    33      -3.792  -4.833  18.131  1.00  0.00           N  
ATOM   1024  C8   DG    33      -4.147  -3.443  18.268  1.00  0.00           C  
ATOM   1025  H8   DG    33      -5.060  -3.079  18.715  1.00  0.00           H  
ATOM   1026  N7   DG    33      -3.182  -2.646  17.965  1.00  0.00           N  
ATOM   1027  C5   DG    33      -2.149  -3.423  17.457  1.00  0.00           C  
ATOM   1028  C6   DG    33      -0.936  -3.058  16.716  1.00  0.00           C  
ATOM   1029  O6   DG    33      -0.468  -1.967  16.452  1.00  0.00           O  
ATOM   1030  N1   DG    33      -0.197  -4.182  16.431  1.00  0.00           N  
ATOM   1031  H1   DG    33       0.676  -3.838  16.057  1.00  0.00           H  
ATOM   1032  C2   DG    33      -0.577  -5.461  16.617  1.00  0.00           C  
ATOM   1033  N2   DG    33       0.297  -6.406  16.369  1.00  0.00           N  
ATOM   1034  H21  DG    33       1.255  -6.166  16.156  1.00  0.00           H  
ATOM   1035  H22  DG    33       0.098  -7.396  16.375  1.00  0.00           H  
ATOM   1036  N3   DG    33      -1.800  -5.785  17.102  1.00  0.00           N  
ATOM   1037  C4   DG    33      -2.565  -4.767  17.537  1.00  0.00           C  
ATOM   1038  C3'  DG    33      -6.617  -7.033  18.886  1.00  0.00           C  
ATOM   1039  H3'  DG    33      -7.517  -6.564  19.283  1.00  0.00           H  
ATOM   1040  C2'  DG    33      -5.453  -6.174  19.447  1.00  0.00           C  
ATOM   1041 H2'1  DG    33      -5.784  -5.183  19.758  1.00  0.00           H  
ATOM   1042 H2'2  DG    33      -4.997  -6.718  20.274  1.00  0.00           H  
ATOM   1043  O3'  DG    33      -6.481  -8.441  19.274  1.00  0.00           O  
ATOM   1044  P    DT    34      -6.566  -8.922  20.756  1.00  0.00           P  
ATOM   1045  O1P  DT    34      -6.871 -10.362  20.862  1.00  0.00           O  
ATOM   1046  O2P  DT    34      -7.334  -7.943  21.547  1.00  0.00           O  
ATOM   1047  O5'  DT    34      -5.032  -8.859  21.208  1.00  0.00           O  
ATOM   1048  C5'  DT    34      -4.058  -9.703  20.622  1.00  0.00           C  
ATOM   1049 H5'1  DT    34      -4.270  -9.826  19.560  1.00  0.00           H  
ATOM   1050 H5'2  DT    34      -4.030 -10.758  21.136  1.00  0.00           H  
ATOM   1051  C4'  DT    34      -2.637  -9.127  20.699  1.00  0.00           C  
ATOM   1052  H4'  DT    34      -2.066  -9.816  20.077  1.00  0.00           H  
ATOM   1053  O4'  DT    34      -2.517  -7.782  20.281  1.00  0.00           O  
ATOM   1054  C1'  DT    34      -1.167  -7.415  20.632  1.00  0.00           C  
ATOM   1055  H1'  DT    34      -0.510  -7.881  19.898  1.00  0.00           H  
ATOM   1056  N1   DT    34      -1.030  -5.961  20.540  1.00  0.00           N  
ATOM   1057  C6   DT    34      -1.990  -5.067  21.029  1.00  0.00           C  
ATOM   1058  H6   DT    34      -2.919  -5.465  21.408  1.00  0.00           H  
ATOM   1059  C5   DT    34      -1.848  -3.723  21.017  1.00  0.00           C  
ATOM   1060  C7   DT    34      -2.866  -2.803  21.654  1.00  0.00           C  
ATOM   1061  H71  DT    34      -3.842  -3.244  21.854  1.00  0.00           H  
ATOM   1062  H72  DT    34      -2.581  -2.451  22.646  1.00  0.00           H  
ATOM   1063  H73  DT    34      -3.037  -1.926  21.030  1.00  0.00           H  
ATOM   1064  C4   DT    34      -0.528  -3.167  20.613  1.00  0.00           C  
ATOM   1065  O4   DT    34      -0.179  -1.951  20.608  1.00  0.00           O  
ATOM   1066  N3   DT    34       0.333  -4.127  20.145  1.00  0.00           N  
ATOM   1067  H3   DT    34       1.249  -3.779  19.903  1.00  0.00           H  
ATOM   1068  C2   DT    34       0.214  -5.453  20.091  1.00  0.00           C  
ATOM   1069  O2   DT    34       1.182  -6.188  19.811  1.00  0.00           O  
ATOM   1070  C3'  DT    34      -2.030  -9.202  22.109  1.00  0.00           C  
ATOM   1071  H3'  DT    34      -2.752  -8.808  22.824  1.00  0.00           H  
ATOM   1072  C2'  DT    34      -0.943  -8.156  21.889  1.00  0.00           C  
ATOM   1073 H2'1  DT    34      -1.073  -7.480  22.734  1.00  0.00           H  
ATOM   1074 H2'2  DT    34       0.068  -8.561  21.856  1.00  0.00           H  
ATOM   1075  O3'  DT    34      -1.555 -10.407  22.607  1.00  0.00           O  
ATOM   1076  P    DG    35      -1.098 -10.565  24.094  1.00  0.00           P  
ATOM   1077  O1P  DG    35      -1.325 -12.055  24.419  1.00  0.00           O  
ATOM   1078  O2P  DG    35      -1.838  -9.614  24.952  1.00  0.00           O  
ATOM   1079  O5'  DG    35       0.467 -10.250  24.152  1.00  0.00           O  
ATOM   1080  C5'  DG    35       1.451 -11.108  23.777  1.00  0.00           C  
ATOM   1081 H5'1  DG    35       1.207 -11.711  22.992  1.00  0.00           H  
ATOM   1082 H5'2  DG    35       1.640 -11.757  24.606  1.00  0.00           H  
ATOM   1083  C4'  DG    35       2.807 -10.480  23.413  1.00  0.00           C  
ATOM   1084  H4'  DG    35       3.515 -11.209  23.018  1.00  0.00           H  
ATOM   1085  O4'  DG    35       2.625  -9.384  22.503  1.00  0.00           O  
ATOM   1086  C1'  DG    35       3.575  -8.338  22.766  1.00  0.00           C  
ATOM   1087  H1'  DG    35       4.225  -8.140  21.915  1.00  0.00           H  
ATOM   1088  N9   DG    35       2.936  -7.095  23.083  1.00  0.00           N  
ATOM   1089  C8   DG    35       1.734  -6.875  23.712  1.00  0.00           C  
ATOM   1090  H8   DG    35       1.071  -7.677  24.001  1.00  0.00           H  
ATOM   1091  N7   DG    35       1.396  -5.642  23.726  1.00  0.00           N  
ATOM   1092  C5   DG    35       2.491  -5.024  23.134  1.00  0.00           C  
ATOM   1093  C6   DG    35       2.753  -3.633  22.865  1.00  0.00           C  
ATOM   1094  O6   DG    35       2.022  -2.647  23.022  1.00  0.00           O  
ATOM   1095  N1   DG    35       4.056  -3.344  22.382  1.00  0.00           N  
ATOM   1096  H1   DG    35       4.275  -2.361  22.314  1.00  0.00           H  
ATOM   1097  C2   DG    35       5.008  -4.310  22.305  1.00  0.00           C  
ATOM   1098  N2   DG    35       6.144  -3.975  21.809  1.00  0.00           N  
ATOM   1099  H21  DG    35       6.313  -3.021  21.526  1.00  0.00           H  
ATOM   1100  H22  DG    35       6.771  -4.728  21.562  1.00  0.00           H  
ATOM   1101  N3   DG    35       4.743  -5.604  22.448  1.00  0.00           N  
ATOM   1102  C4   DG    35       3.486  -5.917  22.918  1.00  0.00           C  
ATOM   1103  C3'  DG    35       3.535  -9.939  24.580  1.00  0.00           C  
ATOM   1104  H3'  DG    35       2.737  -9.520  25.193  1.00  0.00           H  
ATOM   1105  C2'  DG    35       4.413  -8.830  23.981  1.00  0.00           C  
ATOM   1106 H2'1  DG    35       4.487  -7.974  24.652  1.00  0.00           H  
ATOM   1107 H2'2  DG    35       5.349  -9.154  23.525  1.00  0.00           H  
ATOM   1108  O3'  DG    35       4.313 -11.050  25.177  1.00  0.00           O  
ATOM   1109  P   DC3    36       4.966 -10.992  26.720  1.00  0.00           P  
ATOM   1110  O1P DC3    36       5.502 -12.378  27.089  1.00  0.00           O  
ATOM   1111  O2P DC3    36       3.916 -10.432  27.533  1.00  0.00           O  
ATOM   1112  O5' DC3    36       6.151  -9.909  26.663  1.00  0.00           O  
ATOM   1113  C5' DC3    36       7.306 -10.114  25.913  1.00  0.00           C  
ATOM   1114 H5'1 DC3    36       7.023 -10.225  24.906  1.00  0.00           H  
ATOM   1115 H5'2 DC3    36       7.750 -11.011  26.333  1.00  0.00           H  
ATOM   1116  C4' DC3    36       8.264  -8.949  25.880  1.00  0.00           C  
ATOM   1117  H4' DC3    36       9.073  -9.278  25.228  1.00  0.00           H  
ATOM   1118  O4' DC3    36       7.647  -7.784  25.315  1.00  0.00           O  
ATOM   1119  C1' DC3    36       7.822  -6.665  26.163  1.00  0.00           C  
ATOM   1120  H1' DC3    36       8.605  -5.983  25.833  1.00  0.00           H  
ATOM   1121  N1  DC3    36       6.529  -5.923  26.231  1.00  0.00           N  
ATOM   1122  C6  DC3    36       5.382  -6.524  26.779  1.00  0.00           C  
ATOM   1123  H6  DC3    36       5.297  -7.541  27.132  1.00  0.00           H  
ATOM   1124  C5  DC3    36       4.270  -5.854  26.761  1.00  0.00           C  
ATOM   1125  H5  DC3    36       3.414  -6.455  27.030  1.00  0.00           H  
ATOM   1126  C4  DC3    36       4.299  -4.471  26.353  1.00  0.00           C  
ATOM   1127  N4  DC3    36       3.308  -3.710  26.601  1.00  0.00           N  
ATOM   1128  H41 DC3    36       3.242  -2.838  26.095  1.00  0.00           H  
ATOM   1129  H42 DC3    36       2.461  -4.194  26.864  1.00  0.00           H  
ATOM   1130  N3  DC3    36       5.351  -3.886  25.784  1.00  0.00           N  
ATOM   1131  C2  DC3    36       6.464  -4.645  25.687  1.00  0.00           C  
ATOM   1132  O2  DC3    36       7.449  -4.162  25.130  1.00  0.00           O  
ATOM   1133  C3' DC3    36       8.808  -8.541  27.293  1.00  0.00           C  
ATOM   1134  H3' DC3    36       8.450  -9.168  28.110  1.00  0.00           H  
ATOM   1135  C2' DC3    36       8.371  -7.152  27.571  1.00  0.00           C  
ATOM   1136 H2'1 DC3    36       7.516  -7.206  28.245  1.00  0.00           H  
ATOM   1137 H2'2 DC3    36       9.121  -6.479  27.985  1.00  0.00           H  
ATOM   1138  O3' DC3    36      10.197  -8.685  27.363  1.00  0.00           O  
ATOM   1139  H3T DC3    36      10.422  -9.518  27.783  1.00  0.00           H  
TER    1140      DC3    36 
