# Supplementary material for: Convergence and equilibrium in molecular dynamics simulations
Source: Commun Chem. 2024 Feb 7;7:26. doi: 10.1038/s42004-024-01114-5 (PMC10850365; doi:10.1038/s42004-024-01114-5)
Supplement: Supplementary file 20 — Supplementary Data 9 [file 42004_2024_1114_MOESM20_ESM.txt]

CRYST1   87.302   87.302   87.302 109.47 109.47 109.47 P 1           1
ATOM      1  N   ALA     1      19.834  17.360  11.342  1.00  0.00
ATOM      2  H1  ALA     1      18.999  17.455  11.903  1.00  0.00
ATOM      3  H2  ALA     1      20.513  18.040  11.654  1.00  0.00
ATOM      4  H3  ALA     1      20.083  16.383  11.294  1.00  0.00
ATOM      5  CA  ALA     1      19.509  17.740   9.982  1.00  0.00
ATOM      6  HA  ALA     1      18.458  18.025   9.926  1.00  0.00
ATOM      7  CB  ALA     1      19.754  16.586   9.016  1.00  0.00
ATOM      8  HB1 ALA     1      19.437  16.876   8.015  1.00  0.00
ATOM      9  HB2 ALA     1      20.816  16.341   9.004  1.00  0.00
ATOM     10  HB3 ALA     1      19.184  15.714   9.339  1.00  0.00
ATOM     11  C   ALA     1      20.358  18.918   9.525  1.00  0.00
ATOM     12  O   ALA     1      19.834  19.994   9.248  1.00  0.00
ATOM     13  N   GLN     2      21.674  18.710   9.445  1.00  0.00
ATOM     14  H   GLN     2      22.376  17.998   9.304  1.00  0.00
ATOM     15  CA  GLN     2      17.153  17.424   9.392  1.00  0.00
ATOM     16  HA  GLN     2      16.694  17.668  10.350  1.00  0.00
ATOM     17  CB  GLN     2      16.389  18.147   8.288  1.00  0.00
ATOM     18  HB2 GLN     2      16.443  19.223   8.452  1.00  0.00
ATOM     19  HB3 GLN     2      16.831  17.905   7.321  1.00  0.00
ATOM     20  CG  GLN     2      14.930  17.703   8.304  1.00  0.00
ATOM     21  HG2 GLN     2      14.875  16.627   8.139  1.00  0.00
ATOM     22  HG3 GLN     2      14.487  17.945   9.270  1.00  0.00
ATOM     23  CD  GLN     2      14.132  18.404   7.214  1.00  0.00
ATOM     24  OE1 GLN     2      14.677  19.210   6.462  1.00  0.00
ATOM     25  NE2 GLN     2      12.836  18.095   7.129  1.00  0.00
ATOM     26 HE21 GLN     2      12.261  18.532   6.423  1.00  0.00
ATOM     27 HE22 GLN     2      12.437  17.426   7.772  1.00  0.00
ATOM     28  C   GLN     2      17.012  15.928   9.152  1.00  0.00
ATOM     29  O   GLN     2      18.008  15.223   9.002  1.00  0.00
ATOM     30  N   VAL     3      14.797  17.108   8.802  1.00  0.00
ATOM     31  H   VAL     3      14.339  17.961   9.089  1.00  0.00
ATOM     32  CA  VAL     3      14.068  16.193   7.917  1.00  0.00
ATOM     33  HA  VAL     3      14.737  15.677   7.228  1.00  0.00
ATOM     34  CB  VAL     3      13.283  15.131   8.735  1.00  0.00
ATOM     35  HB  VAL     3      12.352  15.605   9.047  1.00  0.00
ATOM     36  CG1 VAL     3      12.972  13.844   7.990  1.00  0.00
ATOM     37 HG11 VAL     3      13.902  13.370   7.678  1.00  0.00
ATOM     38 HG12 VAL     3      12.422  13.169   8.646  1.00  0.00
ATOM     39 HG13 VAL     3      12.367  14.069   7.112  1.00  0.00
ATOM     40  CG2 VAL     3      14.123  14.844   9.984  1.00  0.00
ATOM     41 HG21 VAL     3      14.250  15.762  10.556  1.00  0.00
ATOM     42 HG22 VAL     3      13.617  14.100  10.599  1.00  0.00
ATOM     43 HG23 VAL     3      15.100  14.463   9.685  1.00  0.00
ATOM     44  C   VAL     3      13.063  16.921   7.042  1.00  0.00
ATOM     45  O   VAL     3      12.275  17.724   7.576  1.00  0.00
ATOM     46  N   ILE     4      13.098  16.617   5.755  1.00  0.00
ATOM     47  H   ILE     4      13.815  16.029   5.353  1.00  0.00
ATOM     48  CA  ILE     4      12.099  17.211   4.855  1.00  0.00
ATOM     49  HA  ILE     4      11.614  18.029   5.388  1.00  0.00
ATOM     50  CB  ILE     4      12.655  17.725   3.532  1.00  0.00
ATOM     51  HB  ILE     4      13.131  16.904   2.997  1.00  0.00
ATOM     52  CG2 ILE     4      11.520  18.296   2.683  1.00  0.00
ATOM     53 HG21 ILE     4      11.044  19.117   3.218  1.00  0.00
ATOM     54 HG22 ILE     4      11.922  18.662   1.738  1.00  0.00
ATOM     55 HG23 ILE     4      10.785  17.516   2.487  1.00  0.00
ATOM     56  CG1 ILE     4      13.719  18.804   3.790  1.00  0.00
ATOM     57 HG12 ILE     4      13.196  19.761   3.813  1.00  0.00
ATOM     58 HG13 ILE     4      14.142  18.599   4.774  1.00  0.00
ATOM     59  CD1 ILE     4      14.835  18.862   2.762  1.00  0.00
ATOM     60 HD11 ILE     4      14.413  19.068   1.778  1.00  0.00
ATOM     61 HD12 ILE     4      15.536  19.653   3.029  1.00  0.00
ATOM     62 HD13 ILE     4      15.359  17.906   2.739  1.00  0.00
ATOM     63  C   ILE     4      11.031  16.120   4.627  1.00  0.00
ATOM     64  O   ILE     4      11.304  15.274   3.753  1.00  0.00
ATOM     65  N   ASN     5       9.966  16.195   5.415  1.00  0.00
ATOM     66  H   ASN     5       9.941  16.893   6.145  1.00  0.00
ATOM     67  CA  ASN     5       8.859  15.237   5.332  1.00  0.00
ATOM     68  HA  ASN     5       8.795  14.811   4.331  1.00  0.00
ATOM     69  CB  ASN     5       9.111  14.086   6.346  1.00  0.00
ATOM     70  HB2 ASN     5       8.447  13.244   6.152  1.00  0.00
ATOM     71  HB3 ASN     5      10.145  13.742   6.343  1.00  0.00
ATOM     72  CG  ASN     5       8.791  14.651   7.724  1.00  0.00
ATOM     73  OD1 ASN     5       8.721  15.878   7.764  1.00  0.00
ATOM     74  ND2 ASN     5       8.635  13.844   8.749  1.00  0.00
ATOM     75 HD21 ASN     5       8.422  14.225   9.660  1.00  0.00
ATOM     76 HD22 ASN     5       8.728  12.846   8.621  1.00  0.00
ATOM     77  C   ASN     5       7.415  15.738   5.526  1.00  0.00
ATOM     78  O   ASN     5       6.527  15.007   6.038  1.00  0.00
ATOM     79  N   THR     6       7.167  16.981   5.101  1.00  0.00
ATOM     80  H   THR     6       7.926  17.513   4.700  1.00  0.00
ATOM     81  CA  THR     6       5.841  17.603   5.165  1.00  0.00
ATOM     82  HA  THR     6       5.177  16.933   5.712  1.00  0.00
ATOM     83  CB  THR     6       5.708  19.014   5.754  1.00  0.00
ATOM     84  HB  THR     6       4.715  19.405   5.530  1.00  0.00
ATOM     85  CG2 THR     6       5.905  18.968   7.245  1.00  0.00
ATOM     86 HG21 THR     6       6.898  18.578   7.469  1.00  0.00
ATOM     87 HG22 THR     6       5.809  19.973   7.656  1.00  0.00
ATOM     88 HG23 THR     6       5.151  18.320   7.692  1.00  0.00
ATOM     89  OG1 THR     6       6.623  19.908   5.128  1.00  0.00
ATOM     90  HG1 THR     6       6.525  20.784   5.509  1.00  0.00
ATOM     91  C   THR     6       5.377  17.696   3.708  1.00  0.00
ATOM     92  O   THR     6       6.294  17.655   2.870  1.00  0.00
ATOM     93  N   PHE     7       4.094  17.832   3.467  1.00  0.00
ATOM     94  H   PHE     7       3.395  17.765   4.194  1.00  0.00
ATOM     95  CA  PHE     7       3.641  17.895   2.064  1.00  0.00
ATOM     96  HA  PHE     7       3.995  17.020   1.518  1.00  0.00
ATOM     97  CB  PHE     7       2.093  17.920   2.006  1.00  0.00
ATOM     98  HB2 PHE     7       1.744  18.681   2.705  1.00  0.00
ATOM     99  HB3 PHE     7       1.769  18.178   0.998  1.00  0.00
ATOM    100  CG  PHE     7       1.388  16.645   2.371  1.00  0.00
ATOM    101  CD1 PHE     7       1.533  15.495   1.595  1.00  0.00
ATOM    102  HD1 PHE     7       2.171  15.528   0.712  1.00  0.00
ATOM    103  CE1 PHE     7       0.876  14.315   1.935  1.00  0.00
ATOM    104  HE1 PHE     7       1.024  13.430   1.316  1.00  0.00
ATOM    105  CZ  PHE     7       0.050  14.256   3.031  1.00  0.00
ATOM    106  HZ  PHE     7      -0.474  13.336   3.291  1.00  0.00
ATOM    107  CE2 PHE     7      -0.111  15.393   3.815  1.00  0.00
ATOM    108  HE2 PHE     7      -0.753  15.369   4.695  1.00  0.00
ATOM    109  CD2 PHE     7       0.549  16.559   3.472  1.00  0.00
ATOM    110  HD2 PHE     7       0.419  17.456   4.077  1.00  0.00
ATOM    111  C   PHE     7       4.286  19.007   1.238  1.00  0.00
ATOM    112  O   PHE     7       4.854  18.772   0.147  1.00  0.00
ATOM    113  N   ASP     8       4.205  20.229   1.741  1.00  0.00
ATOM    114  H   ASP     8       3.651  20.419   2.564  1.00  0.00
ATOM    115  CA  ASP     8       4.766  21.390   0.979  1.00  0.00
ATOM    116  HA  ASP     8       4.431  21.344  -0.058  1.00  0.00
ATOM    117  CB  ASP     8       4.296  22.723   1.588  1.00  0.00
ATOM    118  HB2 ASP     8       4.493  22.789   2.658  1.00  0.00
ATOM    119  HB3 ASP     8       4.806  23.539   1.075  1.00  0.00
ATOM    120  CG  ASP     8       2.788  22.828   1.340  1.00  0.00
ATOM    121  OD1 ASP     8       2.420  22.723   0.156  1.00  0.00
ATOM    122  OD2 ASP     8       1.978  22.961   2.266  1.00  0.00
ATOM    123  C   ASP     8       6.254  21.262   0.811  1.00  0.00
ATOM    124  O   ASP     8       6.785  21.387  -0.278  1.00  0.00
ATOM    125  N   GLY     9       6.921  20.943   1.870  1.00  0.00
ATOM    126  H   GLY     9       6.380  20.837   2.716  1.00  0.00
ATOM    127  CA  GLY     9       8.372  20.728   1.940  1.00  0.00
ATOM    128  HA2 GLY     9       8.886  21.682   1.818  1.00  0.00
ATOM    129  HA3 GLY     9       8.628  20.299   2.909  1.00  0.00
ATOM    130  C   GLY     9       8.826  19.780   0.845  1.00  0.00
ATOM    131  O   GLY     9       9.542  20.243  -0.070  1.00  0.00
ATOM    132  N   VAL    10       8.365  18.513   1.001  1.00  0.00
ATOM    133  H   VAL    10       7.861  18.207   1.820  1.00  0.00
ATOM    134  CA  VAL    10       8.743  17.513   0.007  1.00  0.00
ATOM    135  HA  VAL    10       9.822  17.502  -0.146  1.00  0.00
ATOM    136  CB  VAL    10       8.276  16.079   0.318  1.00  0.00
ATOM    137  HB  VAL    10       7.189  16.019   0.262  1.00  0.00
ATOM    138  CG1 VAL    10       8.894  15.136  -0.723  1.00  0.00
ATOM    139 HG11 VAL    10       9.981  15.195  -0.668  1.00  0.00
ATOM    140 HG12 VAL    10       8.576  14.113  -0.522  1.00  0.00
ATOM    141 HG13 VAL    10       8.565  15.428  -1.720  1.00  0.00
ATOM    142  CG2 VAL    10       8.611  15.681   1.735  1.00  0.00
ATOM    143 HG21 VAL    10       8.119  16.361   2.430  1.00  0.00
ATOM    144 HG22 VAL    10       8.267  14.663   1.918  1.00  0.00
ATOM    145 HG23 VAL    10       9.690  15.730   1.881  1.00  0.00
ATOM    146  C   VAL    10       8.280  17.970  -1.376  1.00  0.00
ATOM    147  O   VAL    10       9.139  17.811  -2.292  1.00  0.00
ATOM    148  N   ALA    11       7.069  18.533  -1.499  1.00  0.00
ATOM    149  H   ALA    11       6.435  18.596  -0.715  1.00  0.00
ATOM    150  CA  ALA    11       6.597  18.991  -2.816  1.00  0.00
ATOM    151  HA  ALA    11       6.630  18.118  -3.469  1.00  0.00
ATOM    152  CB  ALA    11       5.172  19.496  -2.756  1.00  0.00
ATOM    153  HB1 ALA    11       5.125  20.375  -2.113  1.00  0.00
ATOM    154  HB2 ALA    11       4.838  19.762  -3.759  1.00  0.00
ATOM    155  HB3 ALA    11       4.526  18.716  -2.352  1.00  0.00
ATOM    156  C   ALA    11       7.504  20.060  -3.425  1.00  0.00
ATOM    157  O   ALA    11       7.776  20.001  -4.630  1.00  0.00
ATOM    158  N   ASP    12       7.965  21.016  -2.629  1.00  0.00
ATOM    159  H   ASP    12       7.704  21.058  -1.654  1.00  0.00
ATOM    160  CA  ASP    12       8.865  22.054  -3.155  1.00  0.00
ATOM    161  HA  ASP    12       8.431  22.540  -4.029  1.00  0.00
ATOM    162  CB  ASP    12       9.070  23.109  -2.058  1.00  0.00
ATOM    163  HB2 ASP    12       9.344  22.631  -1.117  1.00  0.00
ATOM    164  HB3 ASP    12       9.867  23.786  -2.367  1.00  0.00
ATOM    165  CG  ASP    12       7.777  23.899  -1.869  1.00  0.00
ATOM    166  OD1 ASP    12       6.997  23.839  -2.852  1.00  0.00
ATOM    167  OD2 ASP    12       7.639  24.487  -0.769  1.00  0.00
ATOM    168  C   ASP    12      10.231  21.529  -3.580  1.00  0.00
ATOM    169  O   ASP    12      10.807  21.982  -4.572  1.00  0.00
ATOM    170  N   TYR    13      10.725  20.558  -2.817  1.00  0.00
ATOM    171  H   TYR    13      10.210  20.304  -1.986  1.00  0.00
ATOM    172  CA  TYR    13      12.015  19.927  -3.049  1.00  0.00
ATOM    173  HA  TYR    13      12.789  20.676  -3.217  1.00  0.00
ATOM    174  CB  TYR    13      12.379  19.122  -1.825  1.00  0.00
ATOM    175  HB2 TYR    13      12.228  19.809  -0.991  1.00  0.00
ATOM    176  HB3 TYR    13      11.672  18.296  -1.747  1.00  0.00
ATOM    177  CG  TYR    13      13.786  18.585  -1.783  1.00  0.00
ATOM    178  CD1 TYR    13      14.214  17.627  -2.680  1.00  0.00
ATOM    179  HD1 TYR    13      13.512  17.286  -3.442  1.00  0.00
ATOM    180  CE1 TYR    13      15.487  17.102  -2.632  1.00  0.00
ATOM    181  HE1 TYR    13      15.797  16.355  -3.363  1.00  0.00
ATOM    182  CZ  TYR    13      16.370  17.526  -1.664  1.00  0.00
ATOM    183  OH  TYR    13      17.646  16.989  -1.607  1.00  0.00
ATOM    184  HH  TYR    13      17.808  16.332  -2.288  1.00  0.00
ATOM    185  CE2 TYR    13      15.971  18.480  -0.755  1.00  0.00
ATOM    186  HE2 TYR    13      16.664  18.828   0.012  1.00  0.00
ATOM    187  CD2 TYR    13      14.689  19.000  -0.817  1.00  0.00
ATOM    188  HD2 TYR    13      14.370  19.752  -0.096  1.00  0.00
ATOM    189  C   TYR    13      12.046  19.102  -4.321  1.00  0.00
ATOM    190  O   TYR    13      13.071  19.164  -5.026  1.00  0.00
ATOM    191  N   LEU    14      10.985  18.365  -4.592  1.00  0.00
ATOM    192  H   LEU    14      10.240  18.320  -3.911  1.00  0.00
ATOM    193  CA  LEU    14      10.871  17.539  -5.810  1.00  0.00
ATOM    194  HA  LEU    14      11.748  16.895  -5.880  1.00  0.00
ATOM    195  CB  LEU    14       9.617  16.661  -5.814  1.00  0.00
ATOM    196  HB2 LEU    14       8.840  17.368  -5.524  1.00  0.00
ATOM    197  HB3 LEU    14       9.427  16.308  -6.827  1.00  0.00
ATOM    198  CG  LEU    14       9.610  15.461  -4.842  1.00  0.00
ATOM    199  HG  LEU    14      10.120  15.758  -3.926  1.00  0.00
ATOM    200  CD1 LEU    14       8.190  15.012  -4.510  1.00  0.00
ATOM    201 HD11 LEU    14       7.679  14.714  -5.425  1.00  0.00
ATOM    202 HD12 LEU    14       8.227  14.166  -3.823  1.00  0.00
ATOM    203 HD13 LEU    14       7.648  15.834  -4.043  1.00  0.00
ATOM    204  CD2 LEU    14      10.443  14.311  -5.406  1.00  0.00
ATOM    205 HD21 LEU    14      11.471  14.643  -5.551  1.00  0.00
ATOM    206 HD22 LEU    14      10.427  13.473  -4.708  1.00  0.00
ATOM    207 HD23 LEU    14      10.026  13.994  -6.362  1.00  0.00
ATOM    208  C   LEU    14      10.899  18.443  -7.033  1.00  0.00
ATOM    209  O   LEU    14      11.647  18.221  -7.973  1.00  0.00
ATOM    210  N   GLN    15      10.095  19.478  -7.025  1.00  0.00
ATOM    211  H   GLN    15       9.660  19.577  -6.119  1.00  0.00
ATOM    212  CA  GLN    15       9.904  20.532  -7.995  1.00  0.00
ATOM    213  HA  GLN    15       9.207  20.215  -8.771  1.00  0.00
ATOM    214  CB  GLN    15       9.321  21.769  -7.284  1.00  0.00
ATOM    215  HB2 GLN    15       9.947  21.957  -6.412  1.00  0.00
ATOM    216  HB3 GLN    15       9.407  22.604  -7.979  1.00  0.00
ATOM    217  CG  GLN    15       7.882  21.624  -6.848  1.00  0.00
ATOM    218  HG2 GLN    15       7.626  20.596  -6.591  1.00  0.00
ATOM    219  HG3 GLN    15       7.670  22.274  -5.999  1.00  0.00
ATOM    220  CD  GLN    15       7.011  22.064  -8.029  1.00  0.00
ATOM    221  OE1 GLN    15       6.626  23.236  -7.964  1.00  0.00
ATOM    222  NE2 GLN    15       6.795  21.151  -8.980  1.00  0.00
ATOM    223 HE21 GLN    15       6.228  21.387  -9.782  1.00  0.00
ATOM    224 HE22 GLN    15       7.199  20.230  -8.893  1.00  0.00
ATOM    225  C   GLN    15      11.227  21.116  -8.494  1.00  0.00
ATOM    226  O   GLN    15      11.569  21.269  -9.657  1.00  0.00
ATOM    227  N   THR    16      11.926  21.486  -7.431  1.00  0.00
ATOM    228  H   THR    16      11.493  21.356  -6.528  1.00  0.00
ATOM    229  CA  THR    16      13.226  22.113  -7.483  1.00  0.00
ATOM    230  HA  THR    16      13.252  22.928  -8.207  1.00  0.00
ATOM    231  CB  THR    16      13.561  22.682  -6.088  1.00  0.00
ATOM    232  HB  THR    16      13.351  21.918  -5.340  1.00  0.00
ATOM    233  CG2 THR    16      15.017  23.085  -6.002  1.00  0.00
ATOM    234 HG21 THR    16      15.228  23.849  -6.750  1.00  0.00
ATOM    235 HG22 THR    16      15.226  23.483  -5.009  1.00  0.00
ATOM    236 HG23 THR    16      15.647  22.215  -6.185  1.00  0.00
ATOM    237  OG1 THR    16      12.712  23.820  -5.843  1.00  0.00
ATOM    238  HG1 THR    16      12.910  24.185  -4.977  1.00  0.00
ATOM    239  C   THR    16      14.294  21.153  -7.949  1.00  0.00
ATOM    240  O   THR    16      14.831  21.278  -9.048  1.00  0.00
ATOM    241  N   TYR    17      14.552  20.195  -7.087  1.00  0.00
ATOM    242  H   TYR    17      14.077  20.173  -6.196  1.00  0.00
ATOM    243  CA  TYR    17      15.585  19.200  -7.344  1.00  0.00
ATOM    244  HA  TYR    17      16.424  19.583  -7.925  1.00  0.00
ATOM    245  CB  TYR    17      16.079  18.862  -5.941  1.00  0.00
ATOM    246  HB2 TYR    17      15.213  18.402  -5.465  1.00  0.00
ATOM    247  HB3 TYR    17      16.876  18.125  -6.034  1.00  0.00
ATOM    248  CG  TYR    17      16.559  20.019  -5.100  1.00  0.00
ATOM    249  CD1 TYR    17      17.866  20.473  -5.235  1.00  0.00
ATOM    250  HD1 TYR    17      18.504  19.994  -5.978  1.00  0.00
ATOM    251  CE1 TYR    17      18.364  21.505  -4.459  1.00  0.00
ATOM    252  HE1 TYR    17      19.386  21.862  -4.582  1.00  0.00
ATOM    253  CZ  TYR    17      17.536  22.086  -3.510  1.00  0.00
ATOM    254  OH  TYR    17      18.038  23.113  -2.723  1.00  0.00
ATOM    255  HH  TYR    17      18.952  23.328  -2.925  1.00  0.00
ATOM    256  CE2 TYR    17      16.234  21.645  -3.355  1.00  0.00
ATOM    257  HE2 TYR    17      15.586  22.107  -2.610  1.00  0.00
ATOM    258  CD2 TYR    17      15.756  20.621  -4.144  1.00  0.00
ATOM    259  HD2 TYR    17      14.731  20.272  -4.022  1.00  0.00
ATOM    260  C   TYR    17      15.263  17.953  -8.129  1.00  0.00
ATOM    261  O   TYR    17      16.267  17.293  -8.480  1.00  0.00
ATOM    262  N   HIE    18      14.017  17.636  -8.405  1.00  0.00
ATOM    263  H   HIE    18      13.297  18.261  -8.072  1.00  0.00
ATOM    264  CA  HIE    18      13.612  16.446  -9.147  1.00  0.00
ATOM    265  HA  HIE    18      12.524  16.381  -9.136  1.00  0.00
ATOM    266  CB  HIE    18      14.086  16.465 -10.604  1.00  0.00
ATOM    267  HB2 HIE    18      15.147  16.682 -10.731  1.00  0.00
ATOM    268  HB3 HIE    18      13.841  15.539 -11.123  1.00  0.00
ATOM    269  CG  HIE    18      13.340  17.557 -11.302  1.00  0.00
ATOM    270  ND1 HIE    18      13.678  18.063 -12.522  1.00  0.00
ATOM    271  CE1 HIE    18      12.795  19.016 -12.826  1.00  0.00
ATOM    272  HE1 HIE    18      12.891  19.532 -13.781  1.00  0.00
ATOM    273  NE2 HIE    18      11.912  19.160 -11.842  1.00  0.00
ATOM    274  HE2 HIE    18      11.136  19.804 -11.790  1.00  0.00
ATOM    275  CD2 HIE    18      12.249  18.245 -10.864  1.00  0.00
ATOM    276  HD2 HIE    18      11.662  18.187  -9.948  1.00  0.00
ATOM    277  C   HIE    18      14.157  15.164  -8.531  1.00  0.00
ATOM    278  O   HIE    18      14.580  14.215  -9.199  1.00  0.00
ATOM    279  N   LYS    19      14.135  15.222  -7.221  1.00  0.00
ATOM    280  H   LYS    19      13.781  16.040  -6.745  1.00  0.00
ATOM    281  CA  LYS    19      14.632  14.114  -6.415  1.00  0.00
ATOM    282  HA  LYS    19      14.308  13.120  -6.722  1.00  0.00
ATOM    283  CB  LYS    19      16.163  14.157  -6.430  1.00  0.00
ATOM    284  HB2 LYS    19      16.522  13.953  -7.439  1.00  0.00
ATOM    285  HB3 LYS    19      16.503  15.143  -6.116  1.00  0.00
ATOM    286  CG  LYS    19      16.710  13.103  -5.473  1.00  0.00
ATOM    287  HG2 LYS    19      16.351  13.306  -4.464  1.00  0.00
ATOM    288  HG3 LYS    19      16.371  12.115  -5.787  1.00  0.00
ATOM    289  CD  LYS    19      18.234  13.145  -5.489  1.00  0.00
ATOM    290  HD2 LYS    19      18.594  12.941  -6.497  1.00  0.00
ATOM    291  HD3 LYS    19      18.574  14.132  -5.175  1.00  0.00
ATOM    292  CE  LYS    19      18.782  12.091  -4.532  1.00  0.00
ATOM    293  HE2 LYS    19      18.423  12.294  -3.523  1.00  0.00
ATOM    294  HE3 LYS    19      18.442  11.104  -4.845  1.00  0.00
ATOM    295  NZ  LYS    19      20.251  12.131  -4.546  1.00  0.00
ATOM    296  HZ1 LYS    19      20.565  13.046  -4.256  1.00  0.00
ATOM    297  HZ2 LYS    19      20.613  11.433  -3.913  1.00  0.00
ATOM    298  HZ3 LYS    19      20.584  11.942  -5.481  1.00  0.00
ATOM    299  C   LYS    19      14.058  14.342  -5.034  1.00  0.00
ATOM    300  O   LYS    19      13.667  15.481  -4.824  1.00  0.00
ATOM    301  N   LEU    20      14.046  13.326  -4.233  1.00  0.00
ATOM    302  H   LEU    20      14.435  12.467  -4.595  1.00  0.00
ATOM    303  CA  LEU    20      13.552  13.336  -2.873  1.00  0.00
ATOM    304  HA  LEU    20      12.719  14.036  -2.807  1.00  0.00
ATOM    305  CB  LEU    20      13.063  11.938  -2.406  1.00  0.00
ATOM    306  HB2 LEU    20      13.900  11.300  -2.688  1.00  0.00
ATOM    307  HB3 LEU    20      12.991  11.983  -1.319  1.00  0.00
ATOM    308  CG  LEU    20      11.770  11.362  -2.977  1.00  0.00
ATOM    309  HG  LEU    20      11.781  11.490  -4.059  1.00  0.00
ATOM    310  CD1 LEU    20      11.631   9.875  -2.642  1.00  0.00
ATOM    311 HD11 LEU    20      11.620   9.746  -1.560  1.00  0.00
ATOM    312 HD12 LEU    20      10.701   9.493  -3.062  1.00  0.00
ATOM    313 HD13 LEU    20      12.473   9.327  -3.065  1.00  0.00
ATOM    314  CD2 LEU    20      10.542  12.115  -2.484  1.00  0.00
ATOM    315 HD21 LEU    20      10.610  13.160  -2.785  1.00  0.00
ATOM    316 HD22 LEU    20       9.645  11.670  -2.915  1.00  0.00
ATOM    317 HD23 LEU    20      10.490  12.053  -1.397  1.00  0.00
ATOM    318  C   LEU    20      14.652  13.745  -1.881  1.00  0.00
ATOM    319  O   LEU    20      15.812  13.365  -2.064  1.00  0.00
ATOM    320  N   PRO    21      14.212  14.482  -0.870  1.00  0.00
ATOM    321  CD  PRO    21      12.843  14.919  -0.612  1.00  0.00
ATOM    322  HD2 PRO    21      12.190  14.047  -0.574  1.00  0.00
ATOM    323  HD3 PRO    21      12.519  15.580  -1.415  1.00  0.00
ATOM    324  CG  PRO    21      12.939  15.636   0.727  1.00  0.00
ATOM    325  HG2 PRO    21      12.171  15.239   1.391  1.00  0.00
ATOM    326  HG3 PRO    21      12.764  16.700   0.566  1.00  0.00
ATOM    327  CB  PRO    21      14.312  15.398   1.275  1.00  0.00
ATOM    328  HB2 PRO    21      14.083  14.605   1.988  1.00  0.00
ATOM    329  HB3 PRO    21      14.831  16.208   1.787  1.00  0.00
ATOM    330  CA  PRO    21      15.177  14.853   0.163  1.00  0.00
ATOM    331  HA  PRO    21      15.913  15.579  -0.183  1.00  0.00
ATOM    332  C   PRO    21      15.871  13.523   0.453  1.00  0.00
ATOM    333  O   PRO    21      15.325  12.426   0.209  1.00  0.00
ATOM    334  N   ASP    22      17.088  13.570   0.974  1.00  0.00
ATOM    335  H   ASP    22      17.535  14.468   1.088  1.00  0.00
ATOM    336  CA  ASP    22      17.868  12.362   1.273  1.00  0.00
ATOM    337  HA  ASP    22      17.721  11.725   0.400  1.00  0.00
ATOM    338  CB  ASP    22      19.378  12.659   1.419  1.00  0.00
ATOM    339  HB2 ASP    22      19.735  13.176   0.528  1.00  0.00
ATOM    340  HB3 ASP    22      19.542  13.288   2.294  1.00  0.00
ATOM    341  CG  ASP    22      20.142  11.347   1.585  1.00  0.00
ATOM    342  OD1 ASP    22      20.551  10.782   0.536  1.00  0.00
ATOM    343  OD2 ASP    22      20.308  10.923   2.760  1.00  0.00
ATOM    344  C   ASP    22      17.360  11.601   2.479  1.00  0.00
ATOM    345  O   ASP    22      18.119  10.714   2.895  1.00  0.00
ATOM    346  N   ASN    23      16.176  11.892   2.977  1.00  0.00
ATOM    347  H   ASN    23      15.634  12.652   2.592  1.00  0.00
ATOM    348  CA  ASN    23      15.631  11.162   4.140  1.00  0.00
ATOM    349  HA  ASN    23      16.455  10.768   4.735  1.00  0.00
ATOM    350  CB  ASN    23      14.777  12.072   5.026  1.00  0.00
ATOM    351  HB2 ASN    23      14.109  11.416   5.585  1.00  0.00
ATOM    352  HB3 ASN    23      15.463  12.563   5.716  1.00  0.00
ATOM    353  CG  ASN    23      13.943  13.136   4.332  1.00  0.00
ATOM    354  OD1 ASN    23      14.338  13.866   3.411  1.00  0.00
ATOM    355  ND2 ASN    23      12.698  13.233   4.809  1.00  0.00
ATOM    356 HD21 ASN    23      12.061  13.911   4.415  1.00  0.00
ATOM    357 HD22 ASN    23      12.400  12.628   5.561  1.00  0.00
ATOM    358  C   ASN    23      14.796   9.951   3.712  1.00  0.00
ATOM    359  O   ASN    23      14.262   9.241   4.539  1.00  0.00
ATOM    360  N   TYR    24      14.706   9.773   2.416  1.00  0.00
ATOM    361  H   TYR    24      15.218  10.446   1.865  1.00  0.00
ATOM    362  CA  TYR    24      13.967   8.757   1.730  1.00  0.00
ATOM    363  HA  TYR    24      13.133   8.408   2.339  1.00  0.00
ATOM    364  CB  TYR    24      13.394   9.368   0.396  1.00  0.00
ATOM    365  HB2 TYR    24      14.032  10.021  -0.200  1.00  0.00
ATOM    366  HB3 TYR    24      12.978   8.587  -0.241  1.00  0.00
ATOM    367  CG  TYR    24      12.256  10.187   1.008  1.00  0.00
ATOM    368  CD1 TYR    24      11.278   9.434   1.685  1.00  0.00
ATOM    369  HD1 TYR    24      11.350   8.346   1.706  1.00  0.00
ATOM    370  CE1 TYR    24      10.229  10.070   2.323  1.00  0.00
ATOM    371  HE1 TYR    24       9.444   9.523   2.844  1.00  0.00
ATOM    372  CZ  TYR    24      10.205  11.462   2.291  1.00  0.00
ATOM    373  OH  TYR    24       9.167  12.120   2.930  1.00  0.00
ATOM    374  HH  TYR    24       8.544  11.521   3.347  1.00  0.00
ATOM    375  CE2 TYR    24      11.169  12.222   1.639  1.00  0.00
ATOM    376  HE2 TYR    24      11.103  13.310   1.634  1.00  0.00
ATOM    377  CD2 TYR    24      12.222  11.585   0.991  1.00  0.00
ATOM    378  HD2 TYR    24      12.989  12.175   0.490  1.00  0.00
ATOM    379  C   TYR    24      14.756   7.541   1.369  1.00  0.00
ATOM    380  O   TYR    24      15.837   7.762   0.849  1.00  0.00
ATOM    381  N   ILE    25      14.187   6.402   1.655  1.00  0.00
ATOM    382  H   ILE    25      13.257   6.407   2.048  1.00  0.00
ATOM    383  CA  ILE    25      14.793   5.114   1.324  1.00  0.00
ATOM    384  HA  ILE    25      15.586   5.303   0.600  1.00  0.00
ATOM    385  CB  ILE    25      15.335   4.242   2.459  1.00  0.00
ATOM    386  HB  ILE    25      15.494   3.234   2.076  1.00  0.00
ATOM    387  CG2 ILE    25      16.645   4.790   3.001  1.00  0.00
ATOM    388 HG21 ILE    25      16.487   5.798   3.385  1.00  0.00
ATOM    389 HG22 ILE    25      17.003   4.147   3.805  1.00  0.00
ATOM    390 HG23 ILE    25      17.386   4.818   2.202  1.00  0.00
ATOM    391  CG1 ILE    25      14.281   4.117   3.569  1.00  0.00
ATOM    392 HG12 ILE    25      13.319   4.385   3.133  1.00  0.00
ATOM    393 HG13 ILE    25      14.261   3.073   3.880  1.00  0.00
ATOM    394  CD1 ILE    25      14.553   4.996   4.771  1.00  0.00
ATOM    395 HD11 ILE    25      14.573   6.041   4.461  1.00  0.00
ATOM    396 HD12 ILE    25      13.767   4.853   5.512  1.00  0.00
ATOM    397 HD13 ILE    25      15.516   4.729   5.208  1.00  0.00
ATOM    398  C   ILE    25      13.639   4.264   0.747  1.00  0.00
ATOM    399  O   ILE    25      12.552   4.401   1.323  1.00  0.00
ATOM    400  N   THR    26      13.996   3.523  -0.279  1.00  0.00
ATOM    401  H   THR    26      14.926   3.504  -0.672  1.00  0.00
ATOM    402  CA  THR    26      12.981   2.660  -0.867  1.00  0.00
ATOM    403  HA  THR    26      12.046   3.210  -0.979  1.00  0.00
ATOM    404  CB  THR    26      13.355   2.054  -2.218  1.00  0.00
ATOM    405  HB  THR    26      12.473   1.572  -2.639  1.00  0.00
ATOM    406  CG2 THR    26      13.855   3.112  -3.173  1.00  0.00
ATOM    407 HG21 THR    26      14.738   3.594  -2.753  1.00  0.00
ATOM    408 HG22 THR    26      14.113   2.649  -4.126  1.00  0.00
ATOM    409 HG23 THR    26      13.075   3.857  -3.332  1.00  0.00
ATOM    410  OG1 THR    26      14.333   1.066  -1.840  1.00  0.00
ATOM    411  HG1 THR    26      14.647   0.611  -2.625  1.00  0.00
ATOM    412  C   THR    26      12.761   1.493   0.111  1.00  0.00
ATOM    413  O   THR    26      13.459   1.358   1.123  1.00  0.00
ATOM    414  N   LYS    27      11.758   0.714  -0.252  1.00  0.00
ATOM    415  H   LYS    27      11.193   0.963  -1.051  1.00  0.00
ATOM    416  CA  LYS    27      11.361  -0.448   0.545  1.00  0.00
ATOM    417  HA  LYS    27      11.279  -0.173   1.596  1.00  0.00
ATOM    418  CB  LYS    27      10.009  -0.960   0.069  1.00  0.00
ATOM    419  HB2 LYS    27       9.925  -0.676  -0.980  1.00  0.00
ATOM    420  HB3 LYS    27      10.046  -2.047   0.149  1.00  0.00
ATOM    421  CG  LYS    27       8.791  -0.431   0.842  1.00  0.00
ATOM    422  HG2 LYS    27       8.802  -0.830   1.856  1.00  0.00
ATOM    423  HG3 LYS    27       8.828   0.658   0.879  1.00  0.00
ATOM    424  CD  LYS    27       7.517  -0.870   0.138  1.00  0.00
ATOM    425  HD2 LYS    27       7.780  -1.004  -0.911  1.00  0.00
ATOM    426  HD3 LYS    27       7.249  -1.834   0.571  1.00  0.00
ATOM    427  CE  LYS    27       6.334   0.079   0.246  1.00  0.00
ATOM    428  HE2 LYS    27       5.704  -0.211   1.086  1.00  0.00
ATOM    429  HE3 LYS    27       6.692   1.098   0.396  1.00  0.00
ATOM    430  NZ  LYS    27       5.535   0.011  -1.027  1.00  0.00
ATOM    431  HZ1 LYS    27       5.204  -0.933  -1.166  1.00  0.00
ATOM    432  HZ2 LYS    27       4.747   0.640  -0.964  1.00  0.00
ATOM    433  HZ3 LYS    27       6.119   0.281  -1.805  1.00  0.00
ATOM    434  C   LYS    27      12.475  -1.502   0.497  1.00  0.00
ATOM    435  O   LYS    27      12.785  -2.124   1.511  1.00  0.00
ATOM    436  N   SER    28      13.029  -1.632  -0.686  1.00  0.00
ATOM    437  H   SER    28      12.623  -1.100  -1.443  1.00  0.00
ATOM    438  CA  SER    28      14.122  -2.548  -0.994  1.00  0.00
ATOM    439  HA  SER    28      13.886  -3.562  -0.671  1.00  0.00
ATOM    440  CB  SER    28      14.321  -2.552  -2.507  1.00  0.00
ATOM    441  HB2 SER    28      15.378  -2.485  -2.769  1.00  0.00
ATOM    442  HB3 SER    28      13.891  -3.444  -2.962  1.00  0.00
ATOM    443  OG  SER    28      13.627  -1.376  -2.997  1.00  0.00
ATOM    444  HG  SER    28      13.718  -1.325  -3.952  1.00  0.00
ATOM    445  C   SER    28      15.362  -2.122  -0.207  1.00  0.00
ATOM    446  O   SER    28      15.997  -3.030   0.379  1.00  0.00
ATOM    447  N   GLU    29      15.641  -0.813  -0.176  1.00  0.00
ATOM    448  H   GLU    29      15.042  -0.201  -0.712  1.00  0.00
ATOM    449  CA  GLU    29      16.759  -0.221   0.558  1.00  0.00
ATOM    450  HA  GLU    29      17.680  -0.635   0.150  1.00  0.00
ATOM    451  CB  GLU    29      16.834   1.306   0.483  1.00  0.00
ATOM    452  HB2 GLU    29      15.835   1.644   0.760  1.00  0.00
ATOM    453  HB3 GLU    29      17.540   1.585   1.265  1.00  0.00
ATOM    454  CG  GLU    29      17.242   1.955  -0.821  1.00  0.00
ATOM    455  HG2 GLU    29      18.241   1.618  -1.098  1.00  0.00
ATOM    456  HG3 GLU    29      16.536   1.677  -1.603  1.00  0.00
ATOM    457  CD  GLU    29      17.246   3.473  -0.655  1.00  0.00
ATOM    458  OE1 GLU    29      18.321   4.009  -0.274  1.00  0.00
ATOM    459  OE2 GLU    29      16.173   4.083  -0.910  1.00  0.00
ATOM    460  C   GLU    29      16.653  -0.613   2.043  1.00  0.00
ATOM    461  O   GLU    29      17.538  -1.275   2.600  1.00  0.00
ATOM    462  N   ALA    30      15.551  -0.194   2.633  1.00  0.00
ATOM    463  H   ALA    30      14.934   0.359   2.056  1.00  0.00
ATOM    464  CA  ALA    30      15.193  -0.399   4.020  1.00  0.00
ATOM    465  HA  ALA    30      15.871   0.193   4.634  1.00  0.00
ATOM    466  CB  ALA    30      13.767   0.114   4.231  1.00  0.00
ATOM    467  HB1 ALA    30      13.075  -0.476   3.629  1.00  0.00
ATOM    468  HB2 ALA    30      13.500   0.023   5.284  1.00  0.00
ATOM    469  HB3 ALA    30      13.708   1.160   3.931  1.00  0.00
ATOM    470  C   ALA    30      15.308  -1.853   4.481  1.00  0.00
ATOM    471  O   ALA    30      15.828  -2.170   5.561  1.00  0.00
ATOM    472  N   GLN    31      14.779  -2.703   3.608  1.00  0.00
ATOM    473  H   GLN    31      14.353  -2.355   2.761  1.00  0.00
ATOM    474  CA  GLN    31      14.763  -4.154   3.851  1.00  0.00
ATOM    475  HA  GLN    31      14.156  -4.385   4.726  1.00  0.00
ATOM    476  CB  GLN    31      14.260  -4.976   2.682  1.00  0.00
ATOM    477  HB2 GLN    31      13.220  -4.722   2.479  1.00  0.00
ATOM    478  HB3 GLN    31      14.864  -4.762   1.800  1.00  0.00
ATOM    479  CG  GLN    31      14.364  -6.459   3.021  1.00  0.00
ATOM    480  HG2 GLN    31      15.404  -6.714   3.223  1.00  0.00
ATOM    481  HG3 GLN    31      13.760  -6.674   3.902  1.00  0.00
ATOM    482  CD  GLN    31      13.867  -7.321   1.869  1.00  0.00
ATOM    483  OE1 GLN    31      13.452  -6.801   0.835  1.00  0.00
ATOM    484  NE2 GLN    31      13.909  -8.643   2.049  1.00  0.00
ATOM    485 HE21 GLN    31      13.591  -9.260   1.316  1.00  0.00
ATOM    486 HE22 GLN    31      14.259  -9.020   2.919  1.00  0.00
ATOM    487  C   GLN    31      16.220  -4.534   4.185  1.00  0.00
ATOM    488  O   GLN    31      16.494  -5.153   5.219  1.00  0.00
ATOM    489  N   ALA    32      17.032  -4.079   3.236  1.00  0.00
ATOM    490  H   ALA    32      16.663  -3.613   2.419  1.00  0.00
ATOM    491  CA  ALA    32      18.474  -4.285   3.322  1.00  0.00
ATOM    492  HA  ALA    32      18.719  -5.338   3.181  1.00  0.00
ATOM    493  CB  ALA    32      19.237  -3.466   2.290  1.00  0.00
ATOM    494  HB1 ALA    32      19.009  -2.408   2.424  1.00  0.00
ATOM    495  HB2 ALA    32      20.308  -3.626   2.417  1.00  0.00
ATOM    496  HB3 ALA    32      18.940  -3.776   1.288  1.00  0.00
ATOM    497  C   ALA    32      18.897  -3.914   4.742  1.00  0.00
ATOM    498  O   ALA    32      19.471  -4.775   5.443  1.00  0.00
ATOM    499  N   LEU    33      18.554  -2.699   5.151  1.00  0.00
ATOM    500  H   LEU    33      18.183  -2.003   4.520  1.00  0.00
ATOM    501  CA  LEU    33      18.976  -2.268   6.502  1.00  0.00
ATOM    502  HA  LEU    33      19.996  -2.580   6.728  1.00  0.00
ATOM    503  CB  LEU    33      18.921  -0.733   6.500  1.00  0.00
ATOM    504  HB2 LEU    33      17.867  -0.466   6.577  1.00  0.00
ATOM    505  HB3 LEU    33      19.471  -0.282   7.327  1.00  0.00
ATOM    506  CG  LEU    33      19.489  -0.209   5.156  1.00  0.00
ATOM    507  HG  LEU    33      18.891  -0.641   4.354  1.00  0.00
ATOM    508  CD1 LEU    33      19.463   1.307   5.048  1.00  0.00
ATOM    509 HD11 LEU    33      20.062   1.739   5.850  1.00  0.00
ATOM    510 HD12 LEU    33      19.874   1.610   4.085  1.00  0.00
ATOM    511 HD13 LEU    33      18.435   1.660   5.132  1.00  0.00
ATOM    512  CD2 LEU    33      20.904  -0.729   4.929  1.00  0.00
ATOM    513 HD21 LEU    33      20.891  -1.819   4.905  1.00  0.00
ATOM    514 HD22 LEU    33      21.283  -0.350   3.981  1.00  0.00
ATOM    515 HD23 LEU    33      21.550  -0.392   5.740  1.00  0.00
ATOM    516  C   LEU    33      18.261  -3.029   7.579  1.00  0.00
ATOM    517  O   LEU    33      18.140  -2.653   8.748  1.00  0.00
ATOM    518  N   GLY    34      17.797  -4.199   7.175  1.00  0.00
ATOM    519  H   GLY    34      17.934  -4.471   6.212  1.00  0.00
ATOM    520  CA  GLY    34      17.093  -5.119   8.059  1.00  0.00
ATOM    521  HA2 GLY    34      17.020  -6.075   7.540  1.00  0.00
ATOM    522  HA3 GLY    34      17.703  -5.237   8.954  1.00  0.00
ATOM    523  C   GLY    34      15.699  -4.670   8.466  1.00  0.00
ATOM    524  O   GLY    34      15.171  -5.086   9.521  1.00  0.00
ATOM    525  N   TRP    35      15.148  -3.804   7.595  1.00  0.00
ATOM    526  H   TRP    35      15.633  -3.432   6.790  1.00  0.00
ATOM    527  CA  TRP    35      13.788  -3.322   7.871  1.00  0.00
ATOM    528  HA  TRP    35      13.714  -3.125   8.941  1.00  0.00
ATOM    529  CB  TRP    35      13.407  -2.062   7.120  1.00  0.00
ATOM    530  HB2 TRP    35      13.970  -1.177   7.414  1.00  0.00
ATOM    531  HB3 TRP    35      13.507  -2.215   6.045  1.00  0.00
ATOM    532  CG  TRP    35      11.954  -1.755   7.379  1.00  0.00
ATOM    533  CD1 TRP    35      11.366  -1.457   8.576  1.00  0.00
ATOM    534  HD1 TRP    35      12.009  -1.472   9.457  1.00  0.00
ATOM    535  NE1 TRP    35      10.022  -1.187   8.394  1.00  0.00
ATOM    536  HE1 TRP    35       9.360  -0.923   9.110  1.00  0.00
ATOM    537  CE2 TRP    35       9.736  -1.329   7.049  1.00  0.00
ATOM    538  CZ2 TRP    35       8.535  -1.169   6.345  1.00  0.00
ATOM    539  HZ2 TRP    35       7.642  -0.908   6.913  1.00  0.00
ATOM    540  CH2 TRP    35       8.553  -1.351   4.983  1.00  0.00
ATOM    541  HH2 TRP    35       7.628  -1.231   4.419  1.00  0.00
ATOM    542  CZ3 TRP    35       9.727  -1.686   4.299  1.00  0.00
ATOM    543  HZ3 TRP    35       9.734  -1.823   3.217  1.00  0.00
ATOM    544  CE3 TRP    35      10.924  -1.854   4.984  1.00  0.00
ATOM    545  HE3 TRP    35      11.820  -2.092   4.412  1.00  0.00
ATOM    546  CD2 TRP    35      10.930  -1.680   6.377  1.00  0.00
ATOM    547  C   TRP    35      12.785  -4.457   7.539  1.00  0.00
ATOM    548  O   TRP    35      12.787  -4.966   6.411  1.00  0.00
ATOM    549  N   VAL    36      12.029  -4.745   8.577  1.00  0.00
ATOM    550  H   VAL    36      12.250  -4.232   9.418  1.00  0.00
ATOM    551  CA  VAL    36      10.984  -5.760   8.640  1.00  0.00
ATOM    552  HA  VAL    36      10.820  -6.218   7.665  1.00  0.00
ATOM    553  CB  VAL    36      11.355  -6.866   9.647  1.00  0.00
ATOM    554  HB  VAL    36      11.709  -6.374  10.553  1.00  0.00
ATOM    555  CG1 VAL    36      10.203  -7.791   9.991  1.00  0.00
ATOM    556 HG11 VAL    36       9.849  -8.284   9.085  1.00  0.00
ATOM    557 HG12 VAL    36      10.541  -8.543  10.704  1.00  0.00
ATOM    558 HG13 VAL    36       9.391  -7.213  10.430  1.00  0.00
ATOM    559  CG2 VAL    36      12.513  -7.731   9.117  1.00  0.00
ATOM    560 HG21 VAL    36      13.388  -7.104   8.949  1.00  0.00
ATOM    561 HG22 VAL    36      12.754  -8.503   9.847  1.00  0.00
ATOM    562 HG23 VAL    36      12.217  -8.199   8.178  1.00  0.00
ATOM    563  C   VAL    36       9.682  -5.040   8.994  1.00  0.00
ATOM    564  O   VAL    36       9.455  -4.739  10.169  1.00  0.00
ATOM    565  N   ALA    37       8.916  -4.773   7.946  1.00  0.00
ATOM    566  H   ALA    37       9.296  -5.057   7.054  1.00  0.00
ATOM    567  CA  ALA    37       7.645  -4.057   7.959  1.00  0.00
ATOM    568  HA  ALA    37       7.912  -3.002   7.905  1.00  0.00
ATOM    569  CB  ALA    37       6.838  -4.424   6.708  1.00  0.00
ATOM    570  HB1 ALA    37       6.556  -5.476   6.753  1.00  0.00
ATOM    571  HB2 ALA    37       5.940  -3.808   6.662  1.00  0.00
ATOM    572  HB3 ALA    37       7.445  -4.248   5.820  1.00  0.00
ATOM    573  C   ALA    37       6.760  -4.265   9.192  1.00  0.00
ATOM    574  O   ALA    37       6.329  -3.335   9.892  1.00  0.00
ATOM    575  N   SER    38       6.525  -5.562   9.346  1.00  0.00
ATOM    576  H   SER    38       6.957  -6.111   8.616  1.00  0.00
ATOM    577  CA  SER    38       5.753  -6.253  10.360  1.00  0.00
ATOM    578  HA  SER    38       4.685  -6.061  10.251  1.00  0.00
ATOM    579  CB  SER    38       6.006  -7.772  10.165  1.00  0.00
ATOM    580  HB2 SER    38       6.712  -8.143  10.907  1.00  0.00
ATOM    581  HB3 SER    38       5.073  -8.330  10.240  1.00  0.00
ATOM    582  OG  SER    38       6.559  -7.940   8.854  1.00  0.00
ATOM    583  HG  SER    38       6.729  -8.872   8.696  1.00  0.00
ATOM    584  C   SER    38       6.125  -5.845  11.783  1.00  0.00
ATOM    585  O   SER    38       5.430  -5.980  12.793  1.00  0.00
ATOM    586  N   LYS    39       7.330  -5.280  11.840  1.00  0.00
ATOM    587  H   LYS    39       7.859  -5.219  10.981  1.00  0.00
ATOM    588  CA  LYS    39       7.962  -4.838  13.072  1.00  0.00
ATOM    589  HA  LYS    39       7.614  -5.416  13.928  1.00  0.00
ATOM    590  CB  LYS    39       9.486  -5.063  12.909  1.00  0.00
ATOM    591  HB2 LYS    39       9.823  -4.325  12.181  1.00  0.00
ATOM    592  HB3 LYS    39       9.928  -4.843  13.880  1.00  0.00
ATOM    593  CG  LYS    39       9.914  -6.447  12.460  1.00  0.00
ATOM    594  HG2 LYS    39       9.577  -7.185  13.188  1.00  0.00
ATOM    595  HG3 LYS    39       9.472  -6.667  11.488  1.00  0.00
ATOM    596  CD  LYS    39      11.434  -6.498  12.350  1.00  0.00
ATOM    597  HD2 LYS    39      11.771  -5.760  11.622  1.00  0.00
ATOM    598  HD3 LYS    39      11.877  -6.278  13.322  1.00  0.00
ATOM    599  CE  LYS    39      11.864  -7.890  11.899  1.00  0.00
ATOM    600  HE2 LYS    39      11.528  -8.628  12.627  1.00  0.00
ATOM    601  HE3 LYS    39      11.422  -8.110  10.927  1.00  0.00
ATOM    602  NZ  LYS    39      13.330  -7.939  11.793  1.00  0.00
ATOM    603  HZ1 LYS    39      13.739  -7.736  12.694  1.00  0.00
ATOM    604  HZ2 LYS    39      13.615  -8.861  11.495  1.00  0.00
ATOM    605  HZ3 LYS    39      13.642  -7.255  11.119  1.00  0.00
ATOM    606  C   LYS    39       7.666  -3.412  13.501  1.00  0.00
ATOM    607  O   LYS    39       7.067  -3.200  14.561  1.00  0.00
ATOM    608  N   GLY    40       8.126  -2.489  12.674  1.00  0.00
ATOM    609  H   GLY    40       8.610  -2.745  11.826  1.00  0.00
ATOM    610  CA  GLY    40       7.944  -1.047  12.971  1.00  0.00
ATOM    611  HA2 GLY    40       7.700  -0.468  12.081  1.00  0.00
ATOM    612  HA3 GLY    40       7.187  -0.874  13.736  1.00  0.00
ATOM    613  C   GLY    40       9.319  -0.586  13.511  1.00  0.00
ATOM    614  O   GLY    40       9.420   0.283  14.377  1.00  0.00
ATOM    615  N   ASN    41      10.262  -1.280  12.889  1.00  0.00
ATOM    616  H   ASN    41       9.910  -1.954  12.225  1.00  0.00
ATOM    617  CA  ASN    41      11.692  -1.208  13.099  1.00  0.00
ATOM    618  HA  ASN    41      11.939  -0.810  14.083  1.00  0.00
ATOM    619  CB  ASN    41      12.213  -2.668  13.009  1.00  0.00
ATOM    620  HB2 ASN    41      13.122  -2.740  13.606  1.00  0.00
ATOM    621  HB3 ASN    41      11.448  -3.321  13.430  1.00  0.00
ATOM    622  CG  ASN    41      12.522  -3.132  11.598  1.00  0.00
ATOM    623  OD1 ASN    41      11.661  -3.052  10.711  1.00  0.00
ATOM    624  ND2 ASN    41      13.750  -3.621  11.361  1.00  0.00
ATOM    625 HD21 ASN    41      13.993  -3.940  10.434  1.00  0.00
ATOM    626 HD22 ASN    41      14.425  -3.668  12.110  1.00  0.00
ATOM    627  C   ASN    41      12.494  -0.318  12.151  1.00  0.00
ATOM    628  O   ASN    41      13.745  -0.482  12.063  1.00  0.00
ATOM    629  N   LEU    42      11.851   0.628  11.452  1.00  0.00
ATOM    630  H   LEU    42      10.846   0.720  11.488  1.00  0.00
ATOM    631  CA  LEU    42      12.594   1.489  10.527  1.00  0.00
ATOM    632  HA  LEU    42      13.375   0.913  10.031  1.00  0.00
ATOM    633  CB  LEU    42      11.651   2.060   9.456  1.00  0.00
ATOM    634  HB2 LEU    42      11.162   1.183   9.032  1.00  0.00
ATOM    635  HB3 LEU    42      10.898   2.728   9.875  1.00  0.00
ATOM    636  CG  LEU    42      12.431   2.794   8.355  1.00  0.00
ATOM    637  HG  LEU    42      13.068   3.552   8.811  1.00  0.00
ATOM    638  CD1 LEU    42      13.293   1.806   7.579  1.00  0.00
ATOM    639 HD11 LEU    42      12.656   1.048   7.123  1.00  0.00
ATOM    640 HD12 LEU    42      13.842   2.336   6.801  1.00  0.00
ATOM    641 HD13 LEU    42      13.998   1.327   8.258  1.00  0.00
ATOM    642  CD2 LEU    42      11.467   3.564   7.476  1.00  0.00
ATOM    643 HD21 LEU    42      10.925   4.291   8.081  1.00  0.00
ATOM    644 HD22 LEU    42      12.023   4.084   6.696  1.00  0.00
ATOM    645 HD23 LEU    42      10.760   2.873   7.019  1.00  0.00
ATOM    646  C   LEU    42      13.383   2.630  11.162  1.00  0.00
ATOM    647  O   LEU    42      14.490   2.891  10.677  1.00  0.00
ATOM    648  N   ALA    43      12.845   3.295  12.171  1.00  0.00
ATOM    649  H   ALA    43      11.893   3.087  12.438  1.00  0.00
ATOM    650  CA  ALA    43      13.534   4.408  12.850  1.00  0.00
ATOM    651  HA  ALA    43      13.924   5.128  12.130  1.00  0.00
ATOM    652  CB  ALA    43      12.535   5.105  13.733  1.00  0.00
ATOM    653  HB1 ALA    43      12.142   4.399  14.465  1.00  0.00
ATOM    654  HB2 ALA    43      13.021   5.932  14.251  1.00  0.00
ATOM    655  HB3 ALA    43      11.716   5.489  13.124  1.00  0.00
ATOM    656  C   ALA    43      14.765   3.859  13.577  1.00  0.00
ATOM    657  O   ALA    43      15.884   4.367  13.487  1.00  0.00
ATOM    658  N   ASP    44      14.533   2.761  14.282  1.00  0.00
ATOM    659  H   ASP    44      13.569   2.462  14.303  1.00  0.00
ATOM    660  CA  ASP    44      15.512   1.983  15.024  1.00  0.00
ATOM    661  HA  ASP    44      15.999   2.615  15.767  1.00  0.00
ATOM    662  CB  ASP    44      14.835   0.818  15.743  1.00  0.00
ATOM    663  HB2 ASP    44      14.540   0.070  15.007  1.00  0.00
ATOM    664  HB3 ASP    44      15.554   0.382  16.435  1.00  0.00
ATOM    665  CG  ASP    44      13.609   1.282  16.511  1.00  0.00
ATOM    666  OD1 ASP    44      13.741   2.056  17.489  1.00  0.00
ATOM    667  OD2 ASP    44      12.469   0.895  16.157  1.00  0.00
ATOM    668  C   ASP    44      16.568   1.459  14.059  1.00  0.00
ATOM    669  O   ASP    44      17.755   1.614  14.338  1.00  0.00
ATOM    670  N   VAL    45      16.186   0.875  12.949  1.00  0.00
ATOM    671  H   VAL    45      15.205   0.700  12.784  1.00  0.00
ATOM    672  CA  VAL    45      17.153   0.361  11.979  1.00  0.00
ATOM    673  HA  VAL    45      18.033   0.085  12.561  1.00  0.00
ATOM    674  CB  VAL    45      16.588  -0.914  11.299  1.00  0.00
ATOM    675  HB  VAL    45      16.306  -1.639  12.062  1.00  0.00
ATOM    676  CG1 VAL    45      15.363  -0.547  10.469  1.00  0.00
ATOM    677 HG11 VAL    45      15.645   0.178   9.705  1.00  0.00
ATOM    678 HG12 VAL    45      14.966  -1.442   9.991  1.00  0.00
ATOM    679 HG13 VAL    45      14.601  -0.113  11.117  1.00  0.00
ATOM    680  CG2 VAL    45      17.654  -1.520  10.392  1.00  0.00
ATOM    681 HG21 VAL    45      18.530  -1.783  10.985  1.00  0.00
ATOM    682 HG22 VAL    45      17.257  -2.416   9.914  1.00  0.00
ATOM    683 HG23 VAL    45      17.936  -0.796   9.628  1.00  0.00
ATOM    684  C   VAL    45      17.601   1.373  10.934  1.00  0.00
ATOM    685  O   VAL    45      18.370   1.034  10.011  1.00  0.00
ATOM    686  N   ALA    46      17.167   2.617  10.998  1.00  0.00
ATOM    687  H   ALA    46      16.584   2.805  11.801  1.00  0.00
ATOM    688  CA  ALA    46      17.469   3.724  10.082  1.00  0.00
ATOM    689  HA  ALA    46      18.543   3.907  10.074  1.00  0.00
ATOM    690  CB  ALA    46      16.992   3.590   8.655  1.00  0.00
ATOM    691  HB1 ALA    46      15.916   3.416   8.646  1.00  0.00
ATOM    692  HB2 ALA    46      17.216   4.506   8.109  1.00  0.00
ATOM    693  HB3 ALA    46      17.499   2.751   8.179  1.00  0.00
ATOM    694  C   ALA    46      16.744   4.953  10.656  1.00  0.00
ATOM    695  O   ALA    46      15.614   5.235  10.271  1.00  0.00
ATOM    696  N   PRO    47      17.465   5.567  11.565  1.00  0.00
ATOM    697  CD  PRO    47      18.827   5.221  12.015  1.00  0.00
ATOM    698  HD2 PRO    47      19.576   5.787  11.461  1.00  0.00
ATOM    699  HD3 PRO    47      19.017   4.154  11.897  1.00  0.00
ATOM    700  CG  PRO    47      18.745   5.637  13.477  1.00  0.00
ATOM    701  HG2 PRO    47      19.735   5.903  13.845  1.00  0.00
ATOM    702  HG3 PRO    47      18.343   4.819  14.075  1.00  0.00
ATOM    703  CB  PRO    47      17.811   6.827  13.492  1.00  0.00
ATOM    704  HB2 PRO    47      18.423   7.728  13.452  1.00  0.00
ATOM    705  HB3 PRO    47      17.192   6.848  14.389  1.00  0.00
ATOM    706  CA  PRO    47      16.934   6.744  12.261  1.00  0.00
ATOM    707  HA  PRO    47      15.926   6.537  12.619  1.00  0.00
ATOM    708  C   PRO    47      16.896   7.911  11.297  1.00  0.00
ATOM    709  O   PRO    47      17.823   8.145  10.511  1.00  0.00
ATOM    710  N   GLY    48      15.757   8.588  11.363  1.00  0.00
ATOM    711  H   GLY    48      15.082   8.261  12.039  1.00  0.00
ATOM    712  CA  GLY    48      15.415   9.741  10.552  1.00  0.00
ATOM    713  HA2 GLY    48      14.507  10.132  11.012  1.00  0.00
ATOM    714  HA3 GLY    48      16.236  10.439  10.718  1.00  0.00
ATOM    715  C   GLY    48      15.186   9.590   9.050  1.00  0.00
ATOM    716  O   GLY    48      15.218  10.546   8.245  1.00  0.00
ATOM    717  N   LYS    49      14.961   8.341   8.667  1.00  0.00
ATOM    718  H   LYS    49      15.090   7.628   9.371  1.00  0.00
ATOM    719  CA  LYS    49      14.699   7.917   7.294  1.00  0.00
ATOM    720  HA  LYS    49      14.840   8.789   6.655  1.00  0.00
ATOM    721  CB  LYS    49      15.629   6.808   6.816  1.00  0.00
ATOM    722  HB2 LYS    49      16.663   7.145   6.884  1.00  0.00
ATOM    723  HB3 LYS    49      15.493   5.925   7.440  1.00  0.00
ATOM    724  CG  LYS    49      15.303   6.460   5.367  1.00  0.00
ATOM    725  HG2 LYS    49      14.269   6.123   5.297  1.00  0.00
ATOM    726  HG3 LYS    49      15.440   7.343   4.742  1.00  0.00
ATOM    727  CD  LYS    49      16.233   5.351   4.889  1.00  0.00
ATOM    728  HD2 LYS    49      17.268   5.688   4.958  1.00  0.00
ATOM    729  HD3 LYS    49      16.097   4.468   5.513  1.00  0.00
ATOM    730  CE  LYS    49      15.908   5.003   3.440  1.00  0.00
ATOM    731  HE2 LYS    49      14.874   4.666   3.370  1.00  0.00
ATOM    732  HE3 LYS    49      16.044   5.886   2.815  1.00  0.00
ATOM    733  NZ  LYS    49      16.804   3.934   2.979  1.00  0.00
ATOM    734  HZ1 LYS    49      16.678   3.116   3.558  1.00  0.00
ATOM    735  HZ2 LYS    49      16.589   3.704   2.019  1.00  0.00
ATOM    736  HZ3 LYS    49      17.762   4.246   3.043  1.00  0.00
ATOM    737  C   LYS    49      13.191   7.588   7.204  1.00  0.00
ATOM    738  O   LYS    49      12.460   7.458   8.200  1.00  0.00
ATOM    739  N   SER    50      12.770   7.556   5.947  1.00  0.00
ATOM    740  H   SER    50      13.464   7.734   5.235  1.00  0.00
ATOM    741  CA  SER    50      11.409   7.290   5.528  1.00  0.00
ATOM    742  HA  SER    50      10.910   6.692   6.290  1.00  0.00
ATOM    743  CB  SER    50      10.617   8.583   5.325  1.00  0.00
ATOM    744  HB2 SER    50      11.285   9.319   4.878  1.00  0.00
ATOM    745  HB3 SER    50       9.798   8.370   4.638  1.00  0.00
ATOM    746  OG  SER    50      10.095   9.095   6.535  1.00  0.00
ATOM    747  HG  SER    50       9.608   9.903   6.357  1.00  0.00
ATOM    748  C   SER    50      11.413   6.516   4.205  1.00  0.00
ATOM    749  O   SER    50      12.309   6.585   3.368  1.00  0.00
ATOM    750  N   ILE    51      10.300   5.793   4.132  1.00  0.00
ATOM    751  H   ILE    51       9.677   5.744   4.926  1.00  0.00
ATOM    752  CA  ILE    51       9.980   5.002   2.954  1.00  0.00
ATOM    753  HA  ILE    51      10.852   4.510   2.523  1.00  0.00
ATOM    754  CB  ILE    51       8.915   3.947   3.297  1.00  0.00
ATOM    755  HB  ILE    51       7.993   4.466   3.560  1.00  0.00
ATOM    756  CG2 ILE    51       8.651   3.005   2.129  1.00  0.00
ATOM    757 HG21 ILE    51       9.573   2.485   1.866  1.00  0.00
ATOM    758 HG22 ILE    51       7.893   2.276   2.414  1.00  0.00
ATOM    759 HG23 ILE    51       8.300   3.578   1.271  1.00  0.00
ATOM    760  CG1 ILE    51       9.281   3.146   4.568  1.00  0.00
ATOM    761 HG12 ILE    51       9.571   3.864   5.335  1.00  0.00
ATOM    762 HG13 ILE    51       8.385   2.615   4.889  1.00  0.00
ATOM    763  CD1 ILE    51      10.408   2.153   4.352  1.00  0.00
ATOM    764 HD11 ILE    51      11.305   2.684   4.031  1.00  0.00
ATOM    765 HD12 ILE    51      10.613   1.627   5.284  1.00  0.00
ATOM    766 HD13 ILE    51      10.118   1.435   3.585  1.00  0.00
ATOM    767  C   ILE    51       9.546   6.068   1.945  1.00  0.00
ATOM    768  O   ILE    51       8.655   6.898   2.166  1.00  0.00
ATOM    769  N   GLY    52      10.229   6.114   0.819  1.00  0.00
ATOM    770  H   GLY    52      10.995   5.467   0.695  1.00  0.00
ATOM    771  CA  GLY    52       9.933   7.055  -0.262  1.00  0.00
ATOM    772  HA2 GLY    52       8.856   7.111  -0.421  1.00  0.00
ATOM    773  HA3 GLY    52      10.315   8.044  -0.008  1.00  0.00
ATOM    774  C   GLY    52      10.594   6.586  -1.536  1.00  0.00
ATOM    775  O   GLY    52      11.616   5.907  -1.441  1.00  0.00
ATOM    776  N   GLY    53      10.078   6.906  -2.689  1.00  0.00
ATOM    777  H   GLY    53       9.216   7.429  -2.626  1.00  0.00
ATOM    778  CA  GLY    53      10.592   6.602  -3.988  1.00  0.00
ATOM    779  HA2 GLY    53      10.316   7.481  -4.570  1.00  0.00
ATOM    780  HA3 GLY    53      11.670   6.597  -3.827  1.00  0.00
ATOM    781  C   GLY    53      10.206   5.367  -4.753  1.00  0.00
ATOM    782  O   GLY    53      10.674   5.330  -5.924  1.00  0.00
ATOM    783  N   ASP    54       9.434   4.447  -4.168  1.00  0.00
ATOM    784  H   ASP    54       9.113   4.502  -3.212  1.00  0.00
ATOM    785  CA  ASP    54       9.058   3.262  -4.966  1.00  0.00
ATOM    786  HA  ASP    54       9.938   2.847  -5.456  1.00  0.00
ATOM    787  CB  ASP    54       8.458   2.197  -4.061  1.00  0.00
ATOM    788  HB2 ASP    54       7.740   2.677  -3.395  1.00  0.00
ATOM    789  HB3 ASP    54       7.945   1.455  -4.673  1.00  0.00
ATOM    790  CG  ASP    54       9.535   1.514  -3.236  1.00  0.00
ATOM    791  OD1 ASP    54      10.280   0.757  -3.906  1.00  0.00
ATOM    792  OD2 ASP    54       9.654   1.689  -2.004  1.00  0.00
ATOM    793  C   ASP    54       8.057   3.668  -6.046  1.00  0.00
ATOM    794  O   ASP    54       7.369   4.704  -5.967  1.00  0.00
ATOM    795  N   ILE    55       8.050   2.851  -7.088  1.00  0.00
ATOM    796  H   ILE    55       8.716   2.092  -7.095  1.00  0.00
ATOM    797  CA  ILE    55       7.157   2.994  -8.223  1.00  0.00
ATOM    798  HA  ILE    55       7.285   3.992  -8.642  1.00  0.00
ATOM    799  CB  ILE    55       7.365   1.946  -9.325  1.00  0.00
ATOM    800  HB  ILE    55       7.353   0.971  -8.837  1.00  0.00
ATOM    801  CG2 ILE    55       6.321   1.970 -10.441  1.00  0.00
ATOM    802 HG21 ILE    55       6.332   2.944 -10.929  1.00  0.00
ATOM    803 HG22 ILE    55       6.552   1.195 -11.172  1.00  0.00
ATOM    804 HG23 ILE    55       5.333   1.787 -10.018  1.00  0.00
ATOM    805  CG1 ILE    55       8.766   2.167  -9.943  1.00  0.00
ATOM    806 HG12 ILE    55       9.452   2.484  -9.157  1.00  0.00
ATOM    807 HG13 ILE    55       9.114   1.227 -10.371  1.00  0.00
ATOM    808  CD1 ILE    55       8.716   3.225 -11.025  1.00  0.00
ATOM    809 HD11 ILE    55       8.369   4.166 -10.598  1.00  0.00
ATOM    810 HD12 ILE    55       9.712   3.363 -11.446  1.00  0.00
ATOM    811 HD13 ILE    55       8.031   2.909 -11.812  1.00  0.00
ATOM    812  C   ILE    55       5.749   2.869  -7.619  1.00  0.00
ATOM    813  O   ILE    55       5.516   2.144  -6.629  1.00  0.00
ATOM    814  N   PHE    56       4.857   3.625  -8.224  1.00  0.00
ATOM    815  H   PHE    56       5.128   4.255  -8.965  1.00  0.00
ATOM    816  CA  PHE    56       3.461   3.638  -7.777  1.00  0.00
ATOM    817  HA  PHE    56       3.331   2.919  -6.968  1.00  0.00
ATOM    818  CB  PHE    56       3.056   5.029  -7.266  1.00  0.00
ATOM    819  HB2 PHE    56       3.611   5.287  -6.364  1.00  0.00
ATOM    820  HB3 PHE    56       3.194   5.810  -8.013  1.00  0.00
ATOM    821  CG  PHE    56       1.598   5.045  -6.893  1.00  0.00
ATOM    822  CD1 PHE    56       1.157   4.317  -5.796  1.00  0.00
ATOM    823  HD1 PHE    56       1.866   3.725  -5.217  1.00  0.00
ATOM    824  CE1 PHE    56      -0.190   4.341  -5.436  1.00  0.00
ATOM    825  HE1 PHE    56      -0.542   3.794  -4.561  1.00  0.00
ATOM    826  CZ  PHE    56      -1.078   5.066  -6.199  1.00  0.00
ATOM    827  HZ  PHE    56      -2.131   5.080  -5.920  1.00  0.00
ATOM    828  CE2 PHE    56      -0.647   5.770  -7.305  1.00  0.00
ATOM    829  HE2 PHE    56      -1.365   6.332  -7.901  1.00  0.00
ATOM    830  CD2 PHE    56       0.702   5.765  -7.661  1.00  0.00
ATOM    831  HD2 PHE    56       1.037   6.324  -8.534  1.00  0.00
ATOM    832  C   PHE    56       2.636   3.153  -8.969  1.00  0.00
ATOM    833  O   PHE    56       2.644   3.890  -9.981  1.00  0.00
ATOM    834  N   SER    57       2.022   1.987  -8.781  1.00  0.00
ATOM    835  H   SER    57       2.154   1.343  -8.014  1.00  0.00
ATOM    836  CA  SER    57       1.285   1.517  -9.967  1.00  0.00
ATOM    837  HA  SER    57       1.789   1.831 -10.882  1.00  0.00
ATOM    838  CB  SER    57       1.230  -0.021  -9.940  1.00  0.00
ATOM    839  HB2 SER    57       0.933  -0.424  -8.971  1.00  0.00
ATOM    840  HB3 SER    57       0.595  -0.443 -10.718  1.00  0.00
ATOM    841  OG  SER    57       2.606  -0.368 -10.202  1.00  0.00
ATOM    842  HG  SER    57       2.700  -1.323 -10.210  1.00  0.00
ATOM    843  C   SER    57      -0.036   2.194 -10.241  1.00  0.00
ATOM    844  O   SER    57      -0.531   1.931 -11.344  1.00  0.00
ATOM    845  N   ASN    58      -0.612   3.039  -9.428  1.00  0.00
ATOM    846  H   ASN    58      -0.258   3.206  -8.496  1.00  0.00
ATOM    847  CA  ASN    58      -1.883   3.670  -9.816  1.00  0.00
ATOM    848  HA  ASN    58      -2.367   4.127  -8.952  1.00  0.00
ATOM    849  CB  ASN    58      -1.588   4.765 -10.847  1.00  0.00
ATOM    850  HB2 ASN    58      -0.735   5.339 -10.484  1.00  0.00
ATOM    851  HB3 ASN    58      -1.316   4.256 -11.772  1.00  0.00
ATOM    852  CG  ASN    58      -2.727   5.721 -11.138  1.00  0.00
ATOM    853  OD1 ASN    58      -3.675   5.879 -10.359  1.00  0.00
ATOM    854  ND2 ASN    58      -2.660   6.413 -12.287  1.00  0.00
ATOM    855 HD21 ASN    58      -3.395   7.063 -12.525  1.00  0.00
ATOM    856 HD22 ASN    58      -1.874   6.280 -12.908  1.00  0.00
ATOM    857  C   ASN    58      -2.874   2.607 -10.288  1.00  0.00
ATOM    858  O   ASN    58      -3.514   2.669 -11.337  1.00  0.00
ATOM    859  N   ARG    59      -3.014   1.628  -9.412  1.00  0.00
ATOM    860  H   ARG    59      -2.396   1.651  -8.614  1.00  0.00
ATOM    861  CA  ARG    59      -3.880   0.469  -9.583  1.00  0.00
ATOM    862  HA  ARG    59      -3.687  -0.053 -10.520  1.00  0.00
ATOM    863  CB  ARG    59      -3.543  -0.480  -8.412  1.00  0.00
ATOM    864  HB2 ARG    59      -3.666   0.045  -7.464  1.00  0.00
ATOM    865  HB3 ARG    59      -4.205  -1.345  -8.436  1.00  0.00
ATOM    866  CG  ARG    59      -2.096  -0.943  -8.554  1.00  0.00
ATOM    867  HG2 ARG    59      -1.950  -1.417  -9.525  1.00  0.00
ATOM    868  HG3 ARG    59      -1.422  -0.091  -8.462  1.00  0.00
ATOM    869  CD  ARG    59      -1.796  -1.950  -7.446  1.00  0.00
ATOM    870  HD2 ARG    59      -2.216  -1.616  -6.497  1.00  0.00
ATOM    871  HD3 ARG    59      -2.201  -2.930  -7.696  1.00  0.00
ATOM    872  NE  ARG    59      -0.332  -2.064  -7.301  1.00  0.00
ATOM    873  HE  ARG    59       0.171  -1.421  -6.707  1.00  0.00
ATOM    874  CZ  ARG    59       0.352  -3.003  -7.940  1.00  0.00
ATOM    875  NH1 ARG    59      -0.293  -3.862  -8.715  1.00  0.00
ATOM    876 HH11 ARG    59      -1.296  -3.795  -8.812  1.00  0.00
ATOM    877 HH12 ARG    59       0.221  -4.580  -9.205  1.00  0.00
ATOM    878  NH2 ARG    59       1.654  -3.068  -7.795  1.00  0.00
ATOM    879 HH21 ARG    59       2.127  -2.404  -7.199  1.00  0.00
ATOM    880 HH22 ARG    59       2.178  -3.782  -8.281  1.00  0.00
ATOM    881  C   ARG    59      -5.353   0.768  -9.719  1.00  0.00
ATOM    882  O   ARG    59      -5.996   0.043 -10.488  1.00  0.00
ATOM    883  N   GLU    60      -5.928   1.760  -9.050  1.00  0.00
ATOM    884  H   GLU    60      -5.318   2.249  -8.410  1.00  0.00
ATOM    885  CA  GLU    60      -7.318   2.157  -9.111  1.00  0.00
ATOM    886  HA  GLU    60      -7.932   1.292  -9.361  1.00  0.00
ATOM    887  CB  GLU    60      -7.789   2.719  -7.778  1.00  0.00
ATOM    888  HB2 GLU    60      -7.197   3.607  -7.556  1.00  0.00
ATOM    889  HB3 GLU    60      -8.837   2.998  -7.879  1.00  0.00
ATOM    890  CG  GLU    60      -7.639   1.718  -6.649  1.00  0.00
ATOM    891  HG2 GLU    60      -6.704   1.182  -6.813  1.00  0.00
ATOM    892  HG3 GLU    60      -7.605   2.220  -5.682  1.00  0.00
ATOM    893  CD  GLU    60      -8.801   0.729  -6.668  1.00  0.00
ATOM    894  OE1 GLU    60      -9.610   0.843  -7.604  1.00  0.00
ATOM    895  OE2 GLU    60      -8.999  -0.128  -5.804  1.00  0.00
ATOM    896  C   GLU    60      -7.524   3.177 -10.216  1.00  0.00
ATOM    897  O   GLU    60      -8.637   3.552 -10.593  1.00  0.00
ATOM    898  N   GLY    61      -6.432   3.666 -10.762  1.00  0.00
ATOM    899  H   GLY    61      -5.541   3.360 -10.399  1.00  0.00
ATOM    900  CA  GLY    61      -6.439   4.620 -11.857  1.00  0.00
ATOM    901  HA2 GLY    61      -5.411   4.689 -12.212  1.00  0.00
ATOM    902  HA3 GLY    61      -7.065   4.189 -12.638  1.00  0.00
ATOM    903  C   GLY    61      -6.940   6.007 -11.534  1.00  0.00
ATOM    904  O   GLY    61      -7.433   6.724 -12.429  1.00  0.00
ATOM    905  N   LYS    62      -6.772   6.399 -10.279  1.00  0.00
ATOM    906  H   LYS    62      -6.417   5.765  -9.578  1.00  0.00
ATOM    907  CA  LYS    62      -7.215   7.730  -9.852  1.00  0.00
ATOM    908  HA  LYS    62      -8.155   7.983 -10.343  1.00  0.00
ATOM    909  CB  LYS    62      -7.431   7.759  -8.343  1.00  0.00
ATOM    910  HB2 LYS    62      -6.505   7.497  -7.831  1.00  0.00
ATOM    911  HB3 LYS    62      -7.747   8.756  -8.033  1.00  0.00
ATOM    912  CG  LYS    62      -8.524   6.740  -7.981  1.00  0.00
ATOM    913  HG2 LYS    62      -9.497   7.224  -8.070  1.00  0.00
ATOM    914  HG3 LYS    62      -8.469   5.905  -8.680  1.00  0.00
ATOM    915  CD  LYS    62      -8.345   6.227  -6.570  1.00  0.00
ATOM    916  HD2 LYS    62      -7.659   5.380  -6.595  1.00  0.00
ATOM    917  HD3 LYS    62      -7.914   7.025  -5.965  1.00  0.00
ATOM    918  CE  LYS    62      -9.670   5.788  -5.961  1.00  0.00
ATOM    919  HE2 LYS    62     -10.083   6.612  -5.379  1.00  0.00
ATOM    920  HE3 LYS    62     -10.361   5.529  -6.763  1.00  0.00
ATOM    921  NZ  LYS    62      -9.471   4.596  -5.068  1.00  0.00
ATOM    922  HZ1 LYS    62      -8.831   4.837  -4.324  1.00  0.00
ATOM    923  HZ2 LYS    62     -10.358   4.319  -4.673  1.00  0.00
ATOM    924  HZ3 LYS    62      -9.088   3.833  -5.607  1.00  0.00
ATOM    925  C   LYS    62      -6.239   8.786 -10.330  1.00  0.00
ATOM    926  O   LYS    62      -6.784   9.836 -10.613  1.00  0.00
ATOM    927  N   LEU    63      -4.963   8.509 -10.420  1.00  0.00
ATOM    928  H   LEU    63      -4.552   7.632 -10.133  1.00  0.00
ATOM    929  CA  LEU    63      -4.077   9.567 -10.888  1.00  0.00
ATOM    930  HA  LEU    63      -4.488  10.535 -10.602  1.00  0.00
ATOM    931  CB  LEU    63      -2.700   9.433 -10.292  1.00  0.00
ATOM    932  HB2 LEU    63      -2.352   8.481 -10.693  1.00  0.00
ATOM    933  HB3 LEU    63      -2.070  10.238 -10.672  1.00  0.00
ATOM    934  CG  LEU    63      -2.622   9.403  -8.768  1.00  0.00
ATOM    935  HG  LEU    63      -3.378   8.719  -8.383  1.00  0.00
ATOM    936  CD1 LEU    63      -1.230   8.928  -8.326  1.00  0.00
ATOM    937 HD11 LEU    63      -0.473   9.611  -8.711  1.00  0.00
ATOM    938 HD12 LEU    63      -1.182   8.908  -7.237  1.00  0.00
ATOM    939 HD13 LEU    63      -1.047   7.926  -8.715  1.00  0.00
ATOM    940  CD2 LEU    63      -2.968  10.771  -8.204  1.00  0.00
ATOM    941 HD21 LEU    63      -3.979  11.044  -8.506  1.00  0.00
ATOM    942 HD22 LEU    63      -2.910  10.741  -7.116  1.00  0.00
ATOM    943 HD23 LEU    63      -2.263  11.510  -8.585  1.00  0.00
ATOM    944  C   LEU    63      -4.041   9.536 -12.407  1.00  0.00
ATOM    945  O   LEU    63      -4.158   8.474 -12.998  1.00  0.00
ATOM    946  N   PRO    64      -3.846  10.734 -12.949  1.00  0.00
ATOM    947  CD  PRO    64      -3.685  12.002 -12.213  1.00  0.00
ATOM    948  HD2 PRO    64      -2.822  11.919 -11.552  1.00  0.00
ATOM    949  HD3 PRO    64      -4.581  12.181 -11.618  1.00  0.00
ATOM    950  CG  PRO    64      -3.492  13.041 -13.289  1.00  0.00
ATOM    951  HG2 PRO    64      -2.481  13.436 -13.191  1.00  0.00
ATOM    952  HG3 PRO    64      -4.213  13.839 -13.113  1.00  0.00
ATOM    953  CB  PRO    64      -3.706  12.414 -14.628  1.00  0.00
ATOM    954  HB2 PRO    64      -2.869  12.646 -15.287  1.00  0.00
ATOM    955  HB3 PRO    64      -4.633  12.766 -15.081  1.00  0.00
ATOM    956  CA  PRO    64      -3.779  10.925 -14.398  1.00  0.00
ATOM    957  HA  PRO    64      -4.712  10.575 -14.840  1.00  0.00
ATOM    958  C   PRO    64      -2.619  10.156 -14.996  1.00  0.00
ATOM    959  O   PRO    64      -1.460  10.162 -14.555  1.00  0.00
ATOM    960  N   GLY    65      -3.030   9.443 -16.039  1.00  0.00
ATOM    961  H   GLY    65      -4.000   9.482 -16.317  1.00  0.00
ATOM    962  CA  GLY    65      -2.113   8.587 -16.816  1.00  0.00
ATOM    963  HA2 GLY    65      -1.160   8.503 -16.294  1.00  0.00
ATOM    964  HA3 GLY    65      -2.551   7.595 -16.933  1.00  0.00
ATOM    965  C   GLY    65      -1.872   9.190 -18.197  1.00  0.00
ATOM    966  O   GLY    65      -2.661  10.009 -18.664  1.00  0.00
ATOM    967  N   LYS    66      -0.782   8.773 -18.809  1.00  0.00
ATOM    968  H   LYS    66      -0.143   8.167 -18.314  1.00  0.00
ATOM    969  CA  LYS    66      -0.409   9.228 -20.150  1.00  0.00
ATOM    970  HA  LYS    66      -1.183   8.945 -20.864  1.00  0.00
ATOM    971  CB  LYS    66      -0.255  10.734 -20.175  1.00  0.00
ATOM    972  HB2 LYS    66      -0.801  11.099 -21.045  1.00  0.00
ATOM    973  HB3 LYS    66      -0.718  11.120 -19.267  1.00  0.00
ATOM    974  CG  LYS    66       1.192  11.208 -20.248  1.00  0.00
ATOM    975  HG2 LYS    66       1.563  11.500 -19.265  1.00  0.00
ATOM    976  HG3 LYS    66       1.841  10.439 -20.667  1.00  0.00
ATOM    977  CD  LYS    66       1.185  12.419 -21.166  1.00  0.00
ATOM    978  HD2 LYS    66       1.406  12.073 -22.176  1.00  0.00
ATOM    979  HD3 LYS    66       0.184  12.850 -21.142  1.00  0.00
ATOM    980  CE  LYS    66       2.202  13.476 -20.757  1.00  0.00
ATOM    981  HE2 LYS    66       2.055  13.747 -19.712  1.00  0.00
ATOM    982  HE3 LYS    66       3.212  13.091 -20.894  1.00  0.00
ATOM    983  NZ  LYS    66       2.007  14.687 -21.620  1.00  0.00
ATOM    984  HZ1 LYS    66       1.071  15.044 -21.493  1.00  0.00
ATOM    985  HZ2 LYS    66       2.676  15.397 -21.359  1.00  0.00
ATOM    986  HZ3 LYS    66       2.143  14.436 -22.589  1.00  0.00
ATOM    987  C   LYS    66       0.854   8.487 -20.562  1.00  0.00
ATOM    988  O   LYS    66       1.510   7.945 -19.660  1.00  0.00
ATOM    989  N   SER    67       1.118   8.484 -21.862  1.00  0.00
ATOM    990  H   SER    67       0.480   8.923 -22.510  1.00  0.00
ATOM    991  CA  SER    67       2.283   7.782 -22.403  1.00  0.00
ATOM    992  HA  SER    67       2.148   6.753 -22.070  1.00  0.00
ATOM    993  CB  SER    67       2.387   7.794 -23.939  1.00  0.00
ATOM    994  HB2 SER    67       1.469   7.391 -24.369  1.00  0.00
ATOM    995  HB3 SER    67       2.532   8.817 -24.286  1.00  0.00
ATOM    996  OG  SER    67       3.496   6.990 -24.348  1.00  0.00
ATOM    997  HG  SER    67       3.561   6.997 -25.306  1.00  0.00
ATOM    998  C   SER    67       3.610   8.308 -21.846  1.00  0.00
ATOM    999  O   SER    67       3.942   9.495 -21.901  1.00  0.00
ATOM   1000  N   GLY    68       4.297   7.294 -21.340  1.00  0.00
ATOM   1001  H   GLY    68       3.869   6.380 -21.376  1.00  0.00
ATOM   1002  CA  GLY    68       5.618   7.413 -20.743  1.00  0.00
ATOM   1003  HA2 GLY    68       6.025   6.409 -20.626  1.00  0.00
ATOM   1004  HA3 GLY    68       6.246   7.982 -21.429  1.00  0.00
ATOM   1005  C   GLY    68       5.611   8.106 -19.387  1.00  0.00
ATOM   1006  O   GLY    68       6.696   8.545 -18.959  1.00  0.00
ATOM   1007  N   ARG    69       4.428   8.204 -18.786  1.00  0.00
ATOM   1008  H   ARG    69       3.588   7.876 -19.240  1.00  0.00
ATOM   1009  CA  ARG    69       4.308   8.822 -17.468  1.00  0.00
ATOM   1010  HA  ARG    69       5.181   9.460 -17.331  1.00  0.00
ATOM   1011  CB  ARG    69       3.057   9.657 -17.242  1.00  0.00
ATOM   1012  HB2 ARG    69       3.102  10.544 -17.874  1.00  0.00
ATOM   1013  HB3 ARG    69       2.181   9.066 -17.509  1.00  0.00
ATOM   1014  CG  ARG    69       2.959  10.081 -15.774  1.00  0.00
ATOM   1015  HG2 ARG    69       3.072   9.209 -15.131  1.00  0.00
ATOM   1016  HG3 ARG    69       3.744  10.803 -15.547  1.00  0.00
ATOM   1017  CD  ARG    69       1.592  10.721 -15.529  1.00  0.00
ATOM   1018  HD2 ARG    69       0.786  10.142 -15.980  1.00  0.00
ATOM   1019  HD3 ARG    69       1.391  10.857 -14.467  1.00  0.00
ATOM   1020  NE  ARG    69       1.638  12.020 -16.162  1.00  0.00
ATOM   1021  HE  ARG    69       2.599  12.331 -16.168  1.00  0.00
ATOM   1022  CZ  ARG    69       0.726  12.800 -16.689  1.00  0.00
ATOM   1023  NH1 ARG    69      -0.574  12.551 -16.778  1.00  0.00
ATOM   1024 HH11 ARG    69      -0.945  11.684 -16.416  1.00  0.00
ATOM   1025 HH12 ARG    69      -1.187  13.229 -17.208  1.00  0.00
ATOM   1026  NH2 ARG    69       1.116  13.981 -17.195  1.00  0.00
ATOM   1027 HH21 ARG    69       2.090  14.244 -17.161  1.00  0.00
ATOM   1028 HH22 ARG    69       0.433  14.601 -17.607  1.00  0.00
ATOM   1029  C   ARG    69       4.343   7.685 -16.436  1.00  0.00
ATOM   1030  O   ARG    69       3.605   6.721 -16.588  1.00  0.00
ATOM   1031  N   THR    70       5.199   7.827 -15.469  1.00  0.00
ATOM   1032  H   THR    70       5.779   8.653 -15.506  1.00  0.00
ATOM   1033  CA  THR    70       5.391   6.905 -14.378  1.00  0.00
ATOM   1034  HA  THR    70       4.644   6.124 -14.521  1.00  0.00
ATOM   1035  CB  THR    70       6.785   6.254 -14.367  1.00  0.00
ATOM   1036  HB  THR    70       7.176   6.381 -13.357  1.00  0.00
ATOM   1037  CG2 THR    70       6.823   4.787 -14.742  1.00  0.00
ATOM   1038 HG21 THR    70       6.432   4.660 -15.752  1.00  0.00
ATOM   1039 HG22 THR    70       7.851   4.427 -14.702  1.00  0.00
ATOM   1040 HG23 THR    70       6.212   4.217 -14.042  1.00  0.00
ATOM   1041  OG1 THR    70       7.581   6.907 -15.372  1.00  0.00
ATOM   1042  HG1 THR    70       8.459   6.520 -15.386  1.00  0.00
ATOM   1043  C   THR    70       5.184   7.697 -13.090  1.00  0.00
ATOM   1044  O   THR    70       5.537   8.871 -13.014  1.00  0.00
ATOM   1045  N   TRP    71       4.636   7.026 -12.108  1.00  0.00
ATOM   1046  H   TRP    71       4.325   6.086 -12.306  1.00  0.00
ATOM   1047  CA  TRP    71       4.376   7.576 -10.781  1.00  0.00
ATOM   1048  HA  TRP    71       4.701   8.616 -10.744  1.00  0.00
ATOM   1049  CB  TRP    71       2.885   7.519 -10.457  1.00  0.00
ATOM   1050  HB2 TRP    71       2.539   6.493 -10.586  1.00  0.00
ATOM   1051  HB3 TRP    71       2.801   7.801  -9.407  1.00  0.00
ATOM   1052  CG  TRP    71       1.935   8.388 -11.211  1.00  0.00
ATOM   1053  CD1 TRP    71       1.205   8.086 -12.336  1.00  0.00
ATOM   1054  HD1 TRP    71       1.372   7.087 -12.738  1.00  0.00
ATOM   1055  NE1 TRP    71       0.397   9.139 -12.729  1.00  0.00
ATOM   1056  HE1 TRP    71      -0.219   9.163 -13.529  1.00  0.00
ATOM   1057  CE2 TRP    71       0.587  10.163 -11.840  1.00  0.00
ATOM   1058  CZ2 TRP    71      -0.011  11.437 -11.817  1.00  0.00
ATOM   1059  HZ2 TRP    71      -0.743  11.703 -12.580  1.00  0.00
ATOM   1060  CH2 TRP    71       0.385  12.282 -10.800  1.00  0.00
ATOM   1061  HH2 TRP    71      -0.025  13.290 -10.736  1.00  0.00
ATOM   1062  CZ3 TRP    71       1.319  11.863  -9.832  1.00  0.00
ATOM   1063  HZ3 TRP    71       1.599  12.544  -9.028  1.00  0.00
ATOM   1064  CE3 TRP    71       1.906  10.612  -9.855  1.00  0.00
ATOM   1065  HE3 TRP    71       2.600  10.338  -9.061  1.00  0.00
ATOM   1066  CD2 TRP    71       1.545   9.737 -10.888  1.00  0.00
ATOM   1067  C   TRP    71       5.210   6.834  -9.741  1.00  0.00
ATOM   1068  O   TRP    71       5.553   5.652  -9.886  1.00  0.00
ATOM   1069  N   ARG    72       5.558   7.547  -8.708  1.00  0.00
ATOM   1070  H   ARG    72       5.313   8.526  -8.755  1.00  0.00
ATOM   1071  CA  ARG    72       6.311   7.079  -7.552  1.00  0.00
ATOM   1072  HA  ARG    72       6.178   5.998  -7.504  1.00  0.00
ATOM   1073  CB  ARG    72       7.797   7.386  -7.552  1.00  0.00
ATOM   1074  HB2 ARG    72       7.919   8.466  -7.638  1.00  0.00
ATOM   1075  HB3 ARG    72       8.212   7.048  -6.603  1.00  0.00
ATOM   1076  CG  ARG    72       8.524   6.706  -8.690  1.00  0.00
ATOM   1077  HG2 ARG    72       8.368   5.631  -8.595  1.00  0.00
ATOM   1078  HG3 ARG    72       8.087   7.055  -9.625  1.00  0.00
ATOM   1079  CD  ARG    72      10.000   7.000  -8.685  1.00  0.00
ATOM   1080  HD2 ARG    72      10.144   8.051  -8.935  1.00  0.00
ATOM   1081  HD3 ARG    72      10.388   6.808  -7.685  1.00  0.00
ATOM   1082  NE  ARG    72      10.747   6.184  -9.642  1.00  0.00
ATOM   1083  HE  ARG    72      10.936   6.589 -10.547  1.00  0.00
ATOM   1084  CZ  ARG    72      11.187   4.948  -9.392  1.00  0.00
ATOM   1085  NH1 ARG    72      10.985   4.318  -8.236  1.00  0.00
ATOM   1086 HH11 ARG    72      10.476   4.778  -7.496  1.00  0.00
ATOM   1087 HH12 ARG    72      11.343   3.382  -8.106  1.00  0.00
ATOM   1088  NH2 ARG    72      11.870   4.293 -10.336  1.00  0.00
ATOM   1089 HH21 ARG    72      12.046   4.736 -11.227  1.00  0.00
ATOM   1090 HH22 ARG    72      12.206   3.358 -10.155  1.00  0.00
ATOM   1091  C   ARG    72       5.616   7.708  -6.338  1.00  0.00
ATOM   1092  O   ARG    72       4.860   8.675  -6.514  1.00  0.00
ATOM   1093  N   GLU    73       5.866   7.114  -5.190  1.00  0.00
ATOM   1094  H   GLU    73       6.452   6.293  -5.140  1.00  0.00
ATOM   1095  CA  GLU    73       5.251   7.601  -3.961  1.00  0.00
ATOM   1096  HA  GLU    73       4.831   8.596  -4.110  1.00  0.00
ATOM   1097  CB  GLU    73       4.115   6.644  -3.560  1.00  0.00
ATOM   1098  HB2 GLU    73       3.649   7.051  -2.663  1.00  0.00
ATOM   1099  HB3 GLU    73       3.391   6.641  -4.375  1.00  0.00
ATOM   1100  CG  GLU    73       4.582   5.215  -3.288  1.00  0.00
ATOM   1101  HG2 GLU    73       4.890   4.789  -4.243  1.00  0.00
ATOM   1102  HG3 GLU    73       5.441   5.269  -2.620  1.00  0.00
ATOM   1103  CD  GLU    73       3.510   4.337  -2.664  1.00  0.00
ATOM   1104  OE1 GLU    73       3.101   4.631  -1.517  1.00  0.00
ATOM   1105  OE2 GLU    73       3.094   3.354  -3.336  1.00  0.00
ATOM   1106  C   GLU    73       6.275   7.726  -2.848  1.00  0.00
ATOM   1107  O   GLU    73       7.374   7.170  -3.054  1.00  0.00
ATOM   1108  N   ALA    74       5.885   8.369  -1.764  1.00  0.00
ATOM   1109  H   ALA    74       4.967   8.791  -1.743  1.00  0.00
ATOM   1110  CA  ALA    74       6.745   8.526  -0.593  1.00  0.00
ATOM   1111  HA  ALA    74       7.273   7.593  -0.393  1.00  0.00
ATOM   1112  CB  ALA    74       7.765   9.617  -0.830  1.00  0.00
ATOM   1113  HB1 ALA    74       7.252  10.559  -1.022  1.00  0.00
ATOM   1114  HB2 ALA    74       8.398   9.721   0.051  1.00  0.00
ATOM   1115  HB3 ALA    74       8.382   9.358  -1.691  1.00  0.00
ATOM   1116  C   ALA    74       5.916   8.860   0.635  1.00  0.00
ATOM   1117  O   ALA    74       4.927   9.589   0.470  1.00  0.00
ATOM   1118  N   ASP    75       6.310   8.322   1.778  1.00  0.00
ATOM   1119  H   ASP    75       7.132   7.736   1.811  1.00  0.00
ATOM   1120  CA  ASP    75       5.591   8.576   3.023  1.00  0.00
ATOM   1121  HA  ASP    75       4.533   8.380   2.849  1.00  0.00
ATOM   1122  CB  ASP    75       6.057   7.722   4.185  1.00  0.00
ATOM   1123  HB2 ASP    75       7.135   7.851   4.281  1.00  0.00
ATOM   1124  HB3 ASP    75       5.566   8.084   5.088  1.00  0.00
ATOM   1125  CG  ASP    75       5.739   6.248   3.992  1.00  0.00
ATOM   1126  OD1 ASP    75       5.502   5.777   2.854  1.00  0.00
ATOM   1127  OD2 ASP    75       5.738   5.593   5.056  1.00  0.00
ATOM   1128  C   ASP    75       5.801  10.028   3.446  1.00  0.00
ATOM   1129  O   ASP    75       6.886  10.523   3.149  1.00  0.00
ATOM   1130  N   ILE    76       4.829  10.604   4.080  1.00  0.00
ATOM   1131  H   ILE    76       4.004  10.037   4.218  1.00  0.00
ATOM   1132  CA  ILE    76       4.818  11.968   4.577  1.00  0.00
ATOM   1133  HA  ILE    76       5.812  12.414   4.546  1.00  0.00
ATOM   1134  CB  ILE    76       3.836  12.846   3.779  1.00  0.00
ATOM   1135  HB  ILE    76       2.871  12.342   3.720  1.00  0.00
ATOM   1136  CG2 ILE    76       3.664  14.188   4.462  1.00  0.00
ATOM   1137 HG21 ILE    76       4.629  14.693   4.521  1.00  0.00
ATOM   1138 HG22 ILE    76       2.969  14.802   3.890  1.00  0.00
ATOM   1139 HG23 ILE    76       3.272  14.037   5.468  1.00  0.00
ATOM   1140  CG1 ILE    76       4.349  12.981   2.341  1.00  0.00
ATOM   1141 HG12 ILE    76       4.596  11.995   1.948  1.00  0.00
ATOM   1142 HG13 ILE    76       3.577  13.436   1.720  1.00  0.00
ATOM   1143  CD1 ILE    76       5.590  13.856   2.326  1.00  0.00
ATOM   1144 HD11 ILE    76       6.363  13.402   2.946  1.00  0.00
ATOM   1145 HD12 ILE    76       5.955  13.953   1.303  1.00  0.00
ATOM   1146 HD13 ILE    76       5.344  14.843   2.718  1.00  0.00
ATOM   1147  C   ILE    76       4.415  11.947   6.052  1.00  0.00
ATOM   1148  O   ILE    76       3.650  11.069   6.476  1.00  0.00
ATOM   1149  N   ASN    77       4.989  12.869   6.814  1.00  0.00
ATOM   1150  H   ASN    77       5.673  13.495   6.414  1.00  0.00
ATOM   1151  CA  ASN    77       4.706  12.973   8.245  1.00  0.00
ATOM   1152  HA  ASN    77       5.266  13.806   8.671  1.00  0.00
ATOM   1153  CB  ASN    77       3.201  13.216   8.488  1.00  0.00
ATOM   1154  HB2 ASN    77       2.612  12.414   8.042  1.00  0.00
ATOM   1155  HB3 ASN    77       3.029  13.236   9.564  1.00  0.00
ATOM   1156  CG  ASN    77       2.748  14.527   7.904  1.00  0.00
ATOM   1157  OD1 ASN    77       3.554  15.428   7.608  1.00  0.00
ATOM   1158  ND2 ASN    77       1.456  14.667   7.695  1.00  0.00
ATOM   1159 HD21 ASN    77       1.101  15.528   7.305  1.00  0.00
ATOM   1160 HD22 ASN    77       0.826  13.912   7.926  1.00  0.00
ATOM   1161  C   ASN    77       5.112  11.788   9.118  1.00  0.00
ATOM   1162  O   ASN    77       4.505  11.607  10.183  1.00  0.00
ATOM   1163  N   TYR    78       6.093  11.016   8.697  1.00  0.00
ATOM   1164  H   TYR    78       6.523  11.187   7.799  1.00  0.00
ATOM   1165  CA  TYR    78       6.579   9.886   9.498  1.00  0.00
ATOM   1166  HA  TYR    78       5.818   9.638  10.238  1.00  0.00
ATOM   1167  CB  TYR    78       6.875   8.650   8.675  1.00  0.00
ATOM   1168  HB2 TYR    78       5.954   8.388   8.154  1.00  0.00
ATOM   1169  HB3 TYR    78       7.616   8.992   7.953  1.00  0.00
ATOM   1170  CG  TYR    78       7.403   7.439   9.404  1.00  0.00
ATOM   1171  CD1 TYR    78       6.593   6.578  10.133  1.00  0.00
ATOM   1172  HD1 TYR    78       5.529   6.803  10.207  1.00  0.00
ATOM   1173  CE1 TYR    78       7.109   5.455  10.758  1.00  0.00
ATOM   1174  HE1 TYR    78       6.440   4.795  11.311  1.00  0.00
ATOM   1175  CZ  TYR    78       8.445   5.160  10.669  1.00  0.00
ATOM   1176  OH  TYR    78       8.989   4.064  11.297  1.00  0.00
ATOM   1177  HH  TYR    78       8.341   3.552  11.787  1.00  0.00
ATOM   1178  CE2 TYR    78       9.276   5.988   9.951  1.00  0.00
ATOM   1179  HE2 TYR    78      10.338   5.754   9.876  1.00  0.00
ATOM   1180  CD2 TYR    78       8.768   7.118   9.323  1.00  0.00
ATOM   1181  HD2 TYR    78       9.431   7.772   8.756  1.00  0.00
ATOM   1182  C   TYR    78       7.864  10.288  10.226  1.00  0.00
ATOM   1183  O   TYR    78       8.698  11.056   9.743  1.00  0.00
ATOM   1184  N   THR    79       8.012   9.693  11.398  1.00  0.00
ATOM   1185  H   THR    79       7.282   9.097  11.759  1.00  0.00
ATOM   1186  CA  THR    79       9.199   9.942  12.247  1.00  0.00
ATOM   1187  HA  THR    79       9.975  10.424  11.653  1.00  0.00
ATOM   1188  CB  THR    79       8.755  10.906  13.344  1.00  0.00
ATOM   1189  HB  THR    79       9.601  11.186  13.971  1.00  0.00
ATOM   1190  CG2 THR    79       8.195  12.145  12.668  1.00  0.00
ATOM   1191 HG21 THR    79       7.348  11.867  12.042  1.00  0.00
ATOM   1192 HG22 THR    79       7.867  12.857  13.426  1.00  0.00
ATOM   1193 HG23 THR    79       8.968  12.603  12.051  1.00  0.00
ATOM   1194  OG1 THR    79       7.709  10.264  14.082  1.00  0.00
ATOM   1195  HG1 THR    79       7.407  10.848  14.782  1.00  0.00
ATOM   1196  C   THR    79       9.705   8.600  12.747  1.00  0.00
ATOM   1197  O   THR    79      10.847   8.218  12.485  1.00  0.00
ATOM   1198  N   SER    80       8.765   7.946  13.420  1.00  0.00
ATOM   1199  H   SER    80       7.880   8.402  13.588  1.00  0.00
ATOM   1200  CA  SER    80       8.976   6.620  13.983  1.00  0.00
ATOM   1201  HA  SER    80       9.686   6.091  13.346  1.00  0.00
ATOM   1202  CB  SER    80       9.520   6.634  15.416  1.00  0.00
ATOM   1203  HB2 SER    80       9.858   5.618  15.618  1.00  0.00
ATOM   1204  HB3 SER    80      10.378   7.306  15.405  1.00  0.00
ATOM   1205  OG  SER    80       8.614   7.041  16.431  1.00  0.00
ATOM   1206  HG  SER    80       9.054   7.014  17.283  1.00  0.00
ATOM   1207  C   SER    80       7.688   5.775  13.969  1.00  0.00
ATOM   1208  O   SER    80       6.539   6.204  13.860  1.00  0.00
ATOM   1209  N   GLY    81       7.989   4.500  14.113  1.00  0.00
ATOM   1210  H   GLY    81       8.987   4.357  14.169  1.00  0.00
ATOM   1211  CA  GLY    81       7.133   3.354  14.196  1.00  0.00
ATOM   1212  HA2 GLY    81       7.734   2.591  14.691  1.00  0.00
ATOM   1213  HA3 GLY    81       6.320   3.659  14.855  1.00  0.00
ATOM   1214  C   GLY    81       6.543   2.768  12.920  1.00  0.00
ATOM   1215  O   GLY    81       7.166   2.570  11.882  1.00  0.00
ATOM   1216  N   PHE    82       5.262   2.481  13.145  1.00  0.00
ATOM   1217  H   PHE    82       4.935   2.575  14.096  1.00  0.00
ATOM   1218  CA  PHE    82       4.345   1.950  12.150  1.00  0.00
ATOM   1219  HA  PHE    82       4.854   1.209  11.534  1.00  0.00
ATOM   1220  CB  PHE    82       3.150   1.281  12.833  1.00  0.00
ATOM   1221  HB2 PHE    82       2.857   1.752  13.771  1.00  0.00
ATOM   1222  HB3 PHE    82       2.285   1.217  12.174  1.00  0.00
ATOM   1223  CG  PHE    82       3.544  -0.135  13.167  1.00  0.00
ATOM   1224  CD1 PHE    82       4.287  -0.841  12.225  1.00  0.00
ATOM   1225  HD1 PHE    82       4.523  -0.337  11.288  1.00  0.00
ATOM   1226  CE1 PHE    82       4.725  -2.139  12.445  1.00  0.00
ATOM   1227  HE1 PHE    82       5.319  -2.693  11.718  1.00  0.00
ATOM   1228  CZ  PHE    82       4.376  -2.732  13.654  1.00  0.00
ATOM   1229  HZ  PHE    82       4.690  -3.754  13.867  1.00  0.00
ATOM   1230  CE2 PHE    82       3.626  -2.025  14.591  1.00  0.00
ATOM   1231  HE2 PHE    82       3.366  -2.520  15.527  1.00  0.00
ATOM   1232  CD2 PHE    82       3.214  -0.727  14.359  1.00  0.00
ATOM   1233  HD2 PHE    82       2.638  -0.194  15.116  1.00  0.00
ATOM   1234  C   PHE    82       3.989   3.126  11.231  1.00  0.00
ATOM   1235  O   PHE    82       3.710   4.208  11.775  1.00  0.00
ATOM   1236  N   ARG    83       4.068   2.869   9.934  1.00  0.00
ATOM   1237  H   ARG    83       4.385   1.952   9.652  1.00  0.00
ATOM   1238  CA  ARG    83       3.791   3.864   8.888  1.00  0.00
ATOM   1239  HA  ARG    83       4.380   4.757   9.097  1.00  0.00
ATOM   1240  CB  ARG    83       4.131   3.374   7.493  1.00  0.00
ATOM   1241  HB2 ARG    83       3.390   2.609   7.259  1.00  0.00
ATOM   1242  HB3 ARG    83       3.988   4.231   6.835  1.00  0.00
ATOM   1243  CG  ARG    83       5.523   2.807   7.290  1.00  0.00
ATOM   1244  HG2 ARG    83       6.231   3.616   7.109  1.00  0.00
ATOM   1245  HG3 ARG    83       5.830   2.248   8.174  1.00  0.00
ATOM   1246  CD  ARG    83       5.497   1.883   6.094  1.00  0.00
ATOM   1247  HD2 ARG    83       6.473   1.405   6.012  1.00  0.00
ATOM   1248  HD3 ARG    83       4.735   1.124   6.268  1.00  0.00
ATOM   1249  NE  ARG    83       5.204   2.561   4.843  1.00  0.00
ATOM   1250  HE  ARG    83       5.498   3.521   4.948  1.00  0.00
ATOM   1251  CZ  ARG    83       4.652   2.189   3.694  1.00  0.00
ATOM   1252  NH1 ARG    83       4.204   0.951   3.479  1.00  0.00
ATOM   1253 HH11 ARG    83       4.279   0.257   4.209  1.00  0.00
ATOM   1254 HH12 ARG    83       3.792   0.714   2.589  1.00  0.00
ATOM   1255  NH2 ARG    83       4.518   3.006   2.652  1.00  0.00
ATOM   1256 HH21 ARG    83       4.844   3.960   2.716  1.00  0.00
ATOM   1257 HH22 ARG    83       4.090   2.668   1.802  1.00  0.00
ATOM   1258  C   ARG    83       2.320   4.267   8.980  1.00  0.00
ATOM   1259  O   ARG    83       1.541   3.453   9.469  1.00  0.00
ATOM   1260  N   ASN    84       2.028   5.471   8.534  1.00  0.00
ATOM   1261  H   ASN    84       2.806   6.008   8.178  1.00  0.00
ATOM   1262  CA  ASN    84       0.708   6.085   8.532  1.00  0.00
ATOM   1263  HA  ASN    84       0.045   5.576   9.231  1.00  0.00
ATOM   1264  CB  ASN    84       0.848   7.561   8.970  1.00  0.00
ATOM   1265  HB2 ASN    84      -0.119   8.061   8.917  1.00  0.00
ATOM   1266  HB3 ASN    84       1.228   7.615   9.991  1.00  0.00
ATOM   1267  CG  ASN    84       1.820   8.284   8.051  1.00  0.00
ATOM   1268  OD1 ASN    84       2.127   7.840   6.950  1.00  0.00
ATOM   1269  ND2 ASN    84       2.341   9.425   8.471  1.00  0.00
ATOM   1270 HD21 ASN    84       2.990   9.927   7.883  1.00  0.00
ATOM   1271 HD22 ASN    84       2.087   9.788   9.379  1.00  0.00
ATOM   1272  C   ASN    84       0.039   6.031   7.166  1.00  0.00
ATOM   1273  O   ASN    84       0.562   5.399   6.232  1.00  0.00
ATOM   1274  N   SER    85      -1.067   6.757   7.063  1.00  0.00
ATOM   1275  H   SER    85      -1.445   7.219   7.878  1.00  0.00
ATOM   1276  CA  SER    85      -1.831   6.824   5.804  1.00  0.00
ATOM   1277  HA  SER    85      -1.599   5.994   5.136  1.00  0.00
ATOM   1278  CB  SER    85      -3.302   6.726   6.212  1.00  0.00
ATOM   1279  HB2 SER    85      -3.957   6.721   5.341  1.00  0.00
ATOM   1280  HB3 SER    85      -3.490   5.836   6.812  1.00  0.00
ATOM   1281  OG  SER    85      -3.561   7.882   6.990  1.00  0.00
ATOM   1282  HG  SER    85      -4.476   7.876   7.277  1.00  0.00
ATOM   1283  C   SER    85      -1.566   8.026   4.912  1.00  0.00
ATOM   1284  O   SER    85      -2.344   8.308   3.978  1.00  0.00
ATOM   1285  N   ASP    86      -0.435   8.731   5.136  1.00  0.00
ATOM   1286  H   ASP    86       0.195   8.473   5.883  1.00  0.00
ATOM   1287  CA  ASP    86      -0.102   9.904   4.317  1.00  0.00
ATOM   1288  HA  ASP    86      -0.989  10.133   3.726  1.00  0.00
ATOM   1289  CB  ASP    86       0.330  11.174   5.071  1.00  0.00
ATOM   1290  HB2 ASP    86       1.275  10.974   5.575  1.00  0.00
ATOM   1291  HB3 ASP    86       0.475  11.958   4.326  1.00  0.00
ATOM   1292  CG  ASP    86      -0.699  11.629   6.088  1.00  0.00
ATOM   1293  OD1 ASP    86      -1.921  11.460   5.897  1.00  0.00
ATOM   1294  OD2 ASP    86      -0.248  12.165   7.132  1.00  0.00
ATOM   1295  C   ASP    86       1.039   9.601   3.350  1.00  0.00
ATOM   1296  O   ASP    86       2.080   9.089   3.735  1.00  0.00
ATOM   1297  N   ARG    87       0.758   9.980   2.108  1.00  0.00
ATOM   1298  H   ARG    87      -0.152  10.374   1.914  1.00  0.00
ATOM   1299  CA  ARG    87       1.685   9.813   1.005  1.00  0.00
ATOM   1300  HA  ARG    87       2.704   9.799   1.390  1.00  0.00
ATOM   1301  CB  ARG    87       1.426   8.488   0.238  1.00  0.00
ATOM   1302  HB2 ARG    87       0.600   8.712  -0.437  1.00  0.00
ATOM   1303  HB3 ARG    87       2.333   8.319  -0.342  1.00  0.00
ATOM   1304  CG  ARG    87       1.099   7.237   1.044  1.00  0.00
ATOM   1305  HG2 ARG    87       0.456   7.546   1.868  1.00  0.00
ATOM   1306  HG3 ARG    87       0.546   6.568   0.384  1.00  0.00
ATOM   1307  CD  ARG    87       2.310   6.516   1.593  1.00  0.00
ATOM   1308  HD2 ARG    87       2.945   6.181   0.772  1.00  0.00
ATOM   1309  HD3 ARG    87       2.877   7.185   2.240  1.00  0.00
ATOM   1310  NE  ARG    87       1.903   5.365   2.362  1.00  0.00
ATOM   1311  HE  ARG    87       1.786   4.540   1.791  1.00  0.00
ATOM   1312  CZ  ARG    87       1.671   5.272   3.653  1.00  0.00
ATOM   1313  NH1 ARG    87       1.846   6.362   4.383  1.00  0.00
ATOM   1314 HH11 ARG    87       2.147   7.219   3.941  1.00  0.00
ATOM   1315 HH12 ARG    87       1.679   6.332   5.379  1.00  0.00
ATOM   1316  NH2 ARG    87       1.281   4.116   4.200  1.00  0.00
ATOM   1317 HH21 ARG    87       1.161   3.300   3.617  1.00  0.00
ATOM   1318 HH22 ARG    87       1.108   4.065   5.193  1.00  0.00
ATOM   1319  C   ARG    87       1.638  10.956  -0.004  1.00  0.00
ATOM   1320  O   ARG    87       0.665  11.620  -0.289  1.00  0.00
ATOM   1321  N   ILE    88       2.779  11.197  -0.622  1.00  0.00
ATOM   1322  H   ILE    88       3.597  10.686  -0.324  1.00  0.00
ATOM   1323  CA  ILE    88       2.928  12.178  -1.673  1.00  0.00
ATOM   1324  HA  ILE    88       1.996  12.724  -1.822  1.00  0.00
ATOM   1325  CB  ILE    88       4.068  13.172  -1.440  1.00  0.00
ATOM   1326  HB  ILE    88       3.908  13.682  -0.490  1.00  0.00
ATOM   1327  CG2 ILE    88       5.404  12.442  -1.405  1.00  0.00
ATOM   1328 HG21 ILE    88       5.565  11.931  -2.354  1.00  0.00
ATOM   1329 HG22 ILE    88       6.207  13.160  -1.238  1.00  0.00
ATOM   1330 HG23 ILE    88       5.398  11.710  -0.597  1.00  0.00
ATOM   1331  CG1 ILE    88       4.042  14.286  -2.515  1.00  0.00
ATOM   1332 HG12 ILE    88       4.502  13.891  -3.421  1.00  0.00
ATOM   1333 HG13 ILE    88       3.001  14.536  -2.716  1.00  0.00
ATOM   1334  CD1 ILE    88       4.791  15.543  -2.070  1.00  0.00
ATOM   1335 HD11 ILE    88       5.833  15.294  -1.869  1.00  0.00
ATOM   1336 HD12 ILE    88       4.743  16.293  -2.859  1.00  0.00
ATOM   1337 HD13 ILE    88       4.332  15.939  -1.164  1.00  0.00
ATOM   1338  C   ILE    88       3.158  11.334  -2.938  1.00  0.00
ATOM   1339  O   ILE    88       3.919  10.354  -2.789  1.00  0.00
ATOM   1340  N   LEU    89       2.516  11.715  -4.023  1.00  0.00
ATOM   1341  H   LEU    89       1.862  12.481  -3.949  1.00  0.00
ATOM   1342  CA  LEU    89       2.624  11.014  -5.307  1.00  0.00
ATOM   1343  HA  LEU    89       3.362  10.214  -5.252  1.00  0.00
ATOM   1344  CB  LEU    89       1.273  10.405  -5.633  1.00  0.00
ATOM   1345  HB2 LEU    89       0.689  11.325  -5.623  1.00  0.00
ATOM   1346  HB3 LEU    89       1.390  10.060  -6.660  1.00  0.00
ATOM   1347  CG  LEU    89       0.552   9.337  -4.818  1.00  0.00
ATOM   1348  HG  LEU    89      -0.413   9.154  -5.291  1.00  0.00
ATOM   1349  CD1 LEU    89       1.334   8.024  -4.729  1.00  0.00
ATOM   1350 HD11 LEU    89       2.298   8.207  -4.256  1.00  0.00
ATOM   1351 HD12 LEU    89       0.769   7.304  -4.137  1.00  0.00
ATOM   1352 HD13 LEU    89       1.491   7.626  -5.731  1.00  0.00
ATOM   1353  CD2 LEU    89       0.166   9.726  -3.394  1.00  0.00
ATOM   1354 HD21 LEU    89      -0.502  10.587  -3.420  1.00  0.00
ATOM   1355 HD22 LEU    89      -0.340   8.889  -2.912  1.00  0.00
ATOM   1356 HD23 LEU    89       1.064   9.980  -2.830  1.00  0.00
ATOM   1357  C   LEU    89       3.144  11.951  -6.378  1.00  0.00
ATOM   1358  O   LEU    89       2.599  13.042  -6.658  1.00  0.00
ATOM   1359  N   TYR    90       4.248  11.572  -7.019  1.00  0.00
ATOM   1360  H   TYR    90       4.757  10.744  -6.746  1.00  0.00
ATOM   1361  CA  TYR    90       4.841  12.453  -8.051  1.00  0.00
ATOM   1362  HA  TYR    90       4.126  13.219  -8.350  1.00  0.00
ATOM   1363  CB  TYR    90       6.097  13.147  -7.479  1.00  0.00
ATOM   1364  HB2 TYR    90       6.540  13.709  -8.301  1.00  0.00
ATOM   1365  HB3 TYR    90       5.767  13.838  -6.703  1.00  0.00
ATOM   1366  CG  TYR    90       7.126  12.200  -6.905  1.00  0.00
ATOM   1367  CD1 TYR    90       7.009  11.664  -5.622  1.00  0.00
ATOM   1368  HD1 TYR    90       6.155  11.950  -5.008  1.00  0.00
ATOM   1369  CE1 TYR    90       7.958  10.781  -5.124  1.00  0.00
ATOM   1370  HE1 TYR    90       7.871  10.358  -4.123  1.00  0.00
ATOM   1371  CZ  TYR    90       9.029  10.454  -5.916  1.00  0.00
ATOM   1372  OH  TYR    90       9.959   9.570  -5.423  1.00  0.00
ATOM   1373  HH  TYR    90       9.752   9.262  -4.538  1.00  0.00
ATOM   1374  CE2 TYR    90       9.206  10.958  -7.180  1.00  0.00
ATOM   1375  HE2 TYR    90      10.059  10.684  -7.801  1.00  0.00
ATOM   1376  CD2 TYR    90       8.255  11.843  -7.661  1.00  0.00
ATOM   1377  HD2 TYR    90       8.371  12.284  -8.651  1.00  0.00
ATOM   1378  C   TYR    90       5.111  11.754  -9.374  1.00  0.00
ATOM   1379  O   TYR    90       5.517  10.578  -9.398  1.00  0.00
ATOM   1380  N   SER    91       4.845  12.452 -10.467  1.00  0.00
ATOM   1381  H   SER    91       4.361  13.337 -10.411  1.00  0.00
ATOM   1382  CA  SER    91       5.075  11.869 -11.793  1.00  0.00
ATOM   1383  HA  SER    91       5.216  10.793 -11.689  1.00  0.00
ATOM   1384  CB  SER    91       3.903  12.118 -12.740  1.00  0.00
ATOM   1385  HB2 SER    91       4.065  11.476 -13.606  1.00  0.00
ATOM   1386  HB3 SER    91       3.007  11.795 -12.211  1.00  0.00
ATOM   1387  OG  SER    91       3.742  13.438 -13.164  1.00  0.00
ATOM   1388  HG  SER    91       2.985  13.495 -13.752  1.00  0.00
ATOM   1389  C   SER    91       6.436  12.318 -12.339  1.00  0.00
ATOM   1390  O   SER    91       7.108  13.286 -11.942  1.00  0.00
ATOM   1391  N   SER    92       6.821  11.488 -13.309  1.00  0.00
ATOM   1392  H   SER    92       6.233  10.687 -13.494  1.00  0.00
ATOM   1393  CA  SER    92       8.091  11.609 -14.048  1.00  0.00
ATOM   1394  HA  SER    92       8.924  11.506 -13.353  1.00  0.00
ATOM   1395  CB  SER    92       8.214  10.528 -15.121  1.00  0.00
ATOM   1396  HB2 SER    92       9.129  10.729 -15.678  1.00  0.00
ATOM   1397  HB3 SER    92       8.305   9.571 -14.607  1.00  0.00
ATOM   1398  OG  SER    92       7.120  10.481 -16.013  1.00  0.00
ATOM   1399  HG  SER    92       7.262   9.784 -16.658  1.00  0.00
ATOM   1400  C   SER    92       8.226  13.026 -14.628  1.00  0.00
ATOM   1401  O   SER    92       9.336  13.551 -14.850  1.00  0.00
ATOM   1402  N   ASP    93       7.047  13.587 -14.840  1.00  0.00
ATOM   1403  H   ASP    93       6.223  13.030 -14.660  1.00  0.00
ATOM   1404  CA  ASP    93       6.871  14.920 -15.384  1.00  0.00
ATOM   1405  HA  ASP    93       7.850  15.296 -15.682  1.00  0.00
ATOM   1406  CB  ASP    93       5.941  14.977 -16.587  1.00  0.00
ATOM   1407  HB2 ASP    93       5.739  16.036 -16.745  1.00  0.00
ATOM   1408  HB3 ASP    93       6.506  14.585 -17.433  1.00  0.00
ATOM   1409  CG  ASP    93       4.635  14.229 -16.466  1.00  0.00
ATOM   1410  OD1 ASP    93       4.349  13.525 -15.467  1.00  0.00
ATOM   1411  OD2 ASP    93       3.901  14.385 -17.473  1.00  0.00
ATOM   1412  C   ASP    93       6.364  15.906 -14.329  1.00  0.00
ATOM   1413  O   ASP    93       5.656  16.860 -14.688  1.00  0.00
ATOM   1414  N   TRP    94       6.737  15.607 -13.096  1.00  0.00
ATOM   1415  H   TRP    94       7.158  14.708 -12.912  1.00  0.00
ATOM   1416  CA  TRP    94       6.428  16.472 -11.961  1.00  0.00
ATOM   1417  HA  TRP    94       6.495  15.941 -11.011  1.00  0.00
ATOM   1418  CB  TRP    94       7.525  17.618 -11.980  1.00  0.00
ATOM   1419  HB2 TRP    94       7.298  18.324 -12.779  1.00  0.00
ATOM   1420  HB3 TRP    94       7.741  18.166 -11.063  1.00  0.00
ATOM   1421  CG  TRP    94       8.802  16.913 -12.375  1.00  0.00
ATOM   1422  CD1 TRP    94       9.411  16.943 -13.600  1.00  0.00
ATOM   1423  HD1 TRP    94       8.958  17.580 -14.359  1.00  0.00
ATOM   1424  NE1 TRP    94      10.518  16.120 -13.601  1.00  0.00
ATOM   1425  HE1 TRP    94      11.142  15.963 -14.379  1.00  0.00
ATOM   1426  CE2 TRP    94      10.618  15.528 -12.367  1.00  0.00
ATOM   1427  CZ2 TRP    94      11.554  14.604 -11.884  1.00  0.00
ATOM   1428  HZ2 TRP    94      12.353  14.284 -12.553  1.00  0.00
ATOM   1429  CH2 TRP    94      11.408  14.157 -10.598  1.00  0.00
ATOM   1430  HH2 TRP    94      12.132  13.448 -10.196  1.00  0.00
ATOM   1431  CZ3 TRP    94      10.346  14.590  -9.777  1.00  0.00
ATOM   1432  HZ3 TRP    94      10.219  14.233  -8.755  1.00  0.00
ATOM   1433  CE3 TRP    94       9.422  15.501 -10.269  1.00  0.00
ATOM   1434  HE3 TRP    94       8.610  15.790  -9.602  1.00  0.00
ATOM   1435  CD2 TRP    94       9.550  15.993 -11.575  1.00  0.00
ATOM   1436  C   TRP    94       5.051  17.068 -11.764  1.00  0.00
ATOM   1437  O   TRP    94       4.763  18.266 -11.751  1.00  0.00
ATOM   1438  N   LEU    95       4.099  16.177 -11.563  1.00  0.00
ATOM   1439  H   LEU    95       4.488  15.245 -11.588  1.00  0.00
ATOM   1440  CA  LEU    95       2.702  16.325 -11.244  1.00  0.00
ATOM   1441  HA  LEU    95       2.473  17.377 -11.419  1.00  0.00
ATOM   1442  CB  LEU    95       1.698  15.486 -11.981  1.00  0.00
ATOM   1443  HB2 LEU    95       2.136  14.493 -11.879  1.00  0.00
ATOM   1444  HB3 LEU    95       0.819  15.561 -11.341  1.00  0.00
ATOM   1445  CG  LEU    95       1.294  15.714 -13.422  1.00  0.00
ATOM   1446  HG  LEU    95       2.165  15.511 -14.045  1.00  0.00
ATOM   1447  CD1 LEU    95       0.137  14.832 -13.866  1.00  0.00
ATOM   1448 HD11 LEU    95      -0.735  15.034 -13.243  1.00  0.00
ATOM   1449 HD12 LEU    95      -0.103  15.044 -14.907  1.00  0.00
ATOM   1450 HD13 LEU    95       0.419  13.784 -13.765  1.00  0.00
ATOM   1451  CD2 LEU    95       0.880  17.176 -13.609  1.00  0.00
ATOM   1452 HD21 LEU    95       1.719  17.826 -13.359  1.00  0.00
ATOM   1453 HD22 LEU    95       0.589  17.342 -14.646  1.00  0.00
ATOM   1454 HD23 LEU    95       0.038  17.403 -12.955  1.00  0.00
ATOM   1455  C   LEU    95       2.820  15.799  -9.781  1.00  0.00
ATOM   1456  O   LEU    95       3.462  14.752  -9.624  1.00  0.00
ATOM   1457  N   ILE    96       2.256  16.522  -8.838  1.00  0.00
ATOM   1458  H   ILE    96       1.807  17.407  -9.028  1.00  0.00
ATOM   1459  CA  ILE    96       2.370  16.088  -7.447  1.00  0.00
ATOM   1460  HA  ILE    96       2.687  15.045  -7.414  1.00  0.00
ATOM   1461  CB  ILE    96       3.397  16.963  -6.689  1.00  0.00
ATOM   1462  HB  ILE    96       3.037  17.991  -6.650  1.00  0.00
ATOM   1463  CG2 ILE    96       3.575  16.434  -5.276  1.00  0.00
ATOM   1464 HG21 ILE    96       3.935  15.406  -5.315  1.00  0.00
ATOM   1465 HG22 ILE    96       4.299  17.052  -4.745  1.00  0.00
ATOM   1466 HG23 ILE    96       2.619  16.464  -4.753  1.00  0.00
ATOM   1467  CG1 ILE    96       4.727  16.929  -7.438  1.00  0.00
ATOM   1468 HG12 ILE    96       5.210  15.990  -7.169  1.00  0.00
ATOM   1469 HG13 ILE    96       4.485  16.921  -8.500  1.00  0.00
ATOM   1470  CD1 ILE    96       5.660  18.075  -7.145  1.00  0.00
ATOM   1471 HD11 ILE    96       5.903  18.083  -6.082  1.00  0.00
ATOM   1472 HD12 ILE    96       6.575  17.957  -7.725  1.00  0.00
ATOM   1473 HD13 ILE    96       5.178  19.015  -7.414  1.00  0.00
ATOM   1474  C   ILE    96       1.013  16.092  -6.782  1.00  0.00
ATOM   1475  O   ILE    96       0.316  17.095  -6.890  1.00  0.00
ATOM   1476  N   TYR    97       0.702  14.970  -6.172  1.00  0.00
ATOM   1477  H   TYR    97       1.415  14.255  -6.157  1.00  0.00
ATOM   1478  CA  TYR    97      -0.521  14.726  -5.468  1.00  0.00
ATOM   1479  HA  TYR    97      -1.084  15.659  -5.458  1.00  0.00
ATOM   1480  CB  TYR    97      -1.408  13.623  -6.065  1.00  0.00
ATOM   1481  HB2 TYR    97      -0.737  12.785  -6.255  1.00  0.00
ATOM   1482  HB3 TYR    97      -2.167  13.323  -5.342  1.00  0.00
ATOM   1483  CG  TYR    97      -2.071  14.031  -7.343  1.00  0.00
ATOM   1484  CD1 TYR    97      -1.267  14.315  -8.436  1.00  0.00
ATOM   1485  HD1 TYR    97      -0.189  14.192  -8.336  1.00  0.00
ATOM   1486  CE1 TYR    97      -1.806  14.744  -9.632  1.00  0.00
ATOM   1487  HE1 TYR    97      -1.185  14.983 -10.496  1.00  0.00
ATOM   1488  CZ  TYR    97      -3.188  14.856  -9.719  1.00  0.00
ATOM   1489  OH  TYR    97      -3.706  15.256 -10.947  1.00  0.00
ATOM   1490  HH  TYR    97      -3.027  15.412 -11.607  1.00  0.00
ATOM   1491  CE2 TYR    97      -4.015  14.598  -8.646  1.00  0.00
ATOM   1492  HE2 TYR    97      -5.097  14.708  -8.720  1.00  0.00
ATOM   1493  CD2 TYR    97      -3.442  14.193  -7.457  1.00  0.00
ATOM   1494  HD2 TYR    97      -4.071  13.996  -6.589  1.00  0.00
ATOM   1495  C   TYR    97      -0.173  14.206  -4.076  1.00  0.00
ATOM   1496  O   TYR    97       0.926  13.744  -3.778  1.00  0.00
ATOM   1497  N   LYS    98      -1.206  14.301  -3.267  1.00  0.00
ATOM   1498  H   LYS    98      -2.099  14.703  -3.515  1.00  0.00
ATOM   1499  CA  LYS    98      -1.026  13.794  -1.896  1.00  0.00
ATOM   1500  HA  LYS    98      -0.154  13.144  -1.835  1.00  0.00
ATOM   1501  CB  LYS    98      -0.812  14.983  -0.971  1.00  0.00
ATOM   1502  HB2 LYS    98      -0.692  14.624   0.051  1.00  0.00
ATOM   1503  HB3 LYS    98       0.088  15.518  -1.276  1.00  0.00
ATOM   1504  CG  LYS    98      -2.026  15.936  -1.042  1.00  0.00
ATOM   1505  HG2 LYS    98      -1.741  16.912  -1.435  1.00  0.00
ATOM   1506  HG3 LYS    98      -2.823  15.517  -1.655  1.00  0.00
ATOM   1507  CD  LYS    98      -2.521  16.093   0.403  1.00  0.00
ATOM   1508  HD2 LYS    98      -3.301  15.355   0.594  1.00  0.00
ATOM   1509  HD3 LYS    98      -1.688  15.925   1.085  1.00  0.00
ATOM   1510  CE  LYS    98      -3.079  17.487   0.622  1.00  0.00
ATOM   1511  HE2 LYS    98      -2.375  18.210   0.210  1.00  0.00
ATOM   1512  HE3 LYS    98      -4.030  17.566   0.094  1.00  0.00
ATOM   1513  NZ  LYS    98      -3.291  17.767   2.069  1.00  0.00
ATOM   1514  HZ1 LYS    98      -2.410  17.695   2.558  1.00  0.00
ATOM   1515  HZ2 LYS    98      -3.662  18.700   2.181  1.00  0.00
ATOM   1516  HZ3 LYS    98      -3.943  17.097   2.451  1.00  0.00
ATOM   1517  C   LYS    98      -2.317  13.032  -1.611  1.00  0.00
ATOM   1518  O   LYS    98      -3.310  13.251  -2.332  1.00  0.00
ATOM   1519  N   THR    99      -2.248  12.199  -0.606  1.00  0.00
ATOM   1520  H   THR    99      -1.330  12.056  -0.210  1.00  0.00
ATOM   1521  CA  THR    99      -3.364  11.401  -0.083  1.00  0.00
ATOM   1522  HA  THR    99      -4.259  11.998  -0.260  1.00  0.00
ATOM   1523  CB  THR    99      -3.577  10.002  -0.691  1.00  0.00
ATOM   1524  HB  THR    99      -3.747  10.115  -1.762  1.00  0.00
ATOM   1525  CG2 THR    99      -2.377   9.105  -0.462  1.00  0.00
ATOM   1526 HG21 THR    99      -2.206   8.991   0.609  1.00  0.00
ATOM   1527 HG22 THR    99      -2.564   8.126  -0.905  1.00  0.00
ATOM   1528 HG23 THR    99      -1.496   9.550  -0.924  1.00  0.00
ATOM   1529  OG1 THR    99      -4.728   9.387  -0.049  1.00  0.00
ATOM   1530  HG1 THR    99      -4.872   8.513  -0.419  1.00  0.00
ATOM   1531  C   THR    99      -3.142  11.319   1.439  1.00  0.00
ATOM   1532  O   THR    99      -2.006  11.138   1.936  1.00  0.00
ATOM   1533  N   THR   100      -4.229  11.477   2.180  1.00  0.00
ATOM   1534  H   THR   100      -5.148  11.719   1.838  1.00  0.00
ATOM   1535  CA  THR   100      -4.036  11.348   3.640  1.00  0.00
ATOM   1536  HA  THR   100      -3.021  10.999   3.829  1.00  0.00
ATOM   1537  CB  THR   100      -4.237  12.695   4.364  1.00  0.00
ATOM   1538  HB  THR   100      -4.213  12.518   5.439  1.00  0.00
ATOM   1539  CG2 THR   100      -3.145  13.695   3.989  1.00  0.00
ATOM   1540 HG21 THR   100      -3.168  13.873   2.914  1.00  0.00
ATOM   1541 HG22 THR   100      -3.315  14.634   4.516  1.00  0.00
ATOM   1542 HG23 THR   100      -2.171  13.293   4.269  1.00  0.00
ATOM   1543  OG1 THR   100      -5.513  13.205   3.949  1.00  0.00
ATOM   1544  HG1 THR   100      -5.677  14.047   4.380  1.00  0.00
ATOM   1545  C   THR   100      -5.002  10.293   4.155  1.00  0.00
ATOM   1546  O   THR   100      -5.202  10.143   5.366  1.00  0.00
ATOM   1547  N   ASP   101      -5.610   9.612   3.175  1.00  0.00
ATOM   1548  H   ASP   101      -5.488   9.868   2.206  1.00  0.00
ATOM   1549  CA  ASP   101      -6.581   8.563   3.500  1.00  0.00
ATOM   1550  HA  ASP   101      -6.552   8.387   4.575  1.00  0.00
ATOM   1551  CB  ASP   101      -8.016   8.927   3.102  1.00  0.00
ATOM   1552  HB2 ASP   101      -8.610   8.071   3.421  1.00  0.00
ATOM   1553  HB3 ASP   101      -8.303   9.805   3.681  1.00  0.00
ATOM   1554  CG  ASP   101      -8.257   9.187   1.649  1.00  0.00
ATOM   1555  OD1 ASP   101      -7.325   9.030   0.835  1.00  0.00
ATOM   1556  OD2 ASP   101      -9.390   9.597   1.302  1.00  0.00
ATOM   1557  C   ASP   101      -6.180   7.189   2.910  1.00  0.00
ATOM   1558  O   ASP   101      -7.087   6.406   2.559  1.00  0.00
ATOM   1559  N   HIE   102      -4.874   6.991   2.836  1.00  0.00
ATOM   1560  H   HIE   102      -4.217   7.721   3.073  1.00  0.00
ATOM   1561  CA  HIE   102      -4.352   5.739   2.312  1.00  0.00
ATOM   1562  HA  HIE   102      -3.273   5.812   2.176  1.00  0.00
ATOM   1563  CB  HIE   102      -4.646   4.601   3.290  1.00  0.00
ATOM   1564  HB2 HIE   102      -4.634   5.037   4.289  1.00  0.00
ATOM   1565  HB3 HIE   102      -5.638   4.202   3.080  1.00  0.00
ATOM   1566  CG  HIE   102      -3.709   3.428   3.322  1.00  0.00
ATOM   1567  ND1 HIE   102      -4.104   2.113   3.426  1.00  0.00
ATOM   1568  CE1 HIE   102      -3.037   1.348   3.416  1.00  0.00
ATOM   1569  HE1 HIE   102      -3.161   0.268   3.497  1.00  0.00
ATOM   1570  NE2 HIE   102      -1.939   2.096   3.302  1.00  0.00
ATOM   1571  HE2 HIE   102      -0.979   1.784   3.271  1.00  0.00
ATOM   1572  CD2 HIE   102      -2.341   3.397   3.231  1.00  0.00
ATOM   1573  HD2 HIE   102      -1.603   4.191   3.121  1.00  0.00
ATOM   1574  C   HIE   102      -4.881   5.411   0.925  1.00  0.00
ATOM   1575  O   HIE   102      -5.438   4.309   0.748  1.00  0.00
ATOM   1576  N   TYR   103      -4.691   6.312   0.004  1.00  0.00
ATOM   1577  H   TYR   103      -4.389   7.207   0.361  1.00  0.00
ATOM   1578  CA  TYR   103      -5.007   6.206  -1.411  1.00  0.00
ATOM   1579  HA  TYR   103      -4.729   7.128  -1.923  1.00  0.00
ATOM   1580  CB  TYR   103      -4.223   5.022  -2.055  1.00  0.00
ATOM   1581  HB2 TYR   103      -4.881   4.164  -1.918  1.00  0.00
ATOM   1582  HB3 TYR   103      -4.167   5.271  -3.115  1.00  0.00
ATOM   1583  CG  TYR   103      -2.838   4.683  -1.541  1.00  0.00
ATOM   1584  CD1 TYR   103      -2.616   3.790  -0.491  1.00  0.00
ATOM   1585  HD1 TYR   103      -3.480   3.318  -0.024  1.00  0.00
ATOM   1586  CE1 TYR   103      -1.335   3.497  -0.037  1.00  0.00
ATOM   1587  HE1 TYR   103      -1.183   2.830   0.812  1.00  0.00
ATOM   1588  CZ  TYR   103      -0.263   4.107  -0.628  1.00  0.00
ATOM   1589  OH  TYR   103       1.027   3.791  -0.215  1.00  0.00
ATOM   1590  HH  TYR   103       1.047   3.135   0.486  1.00  0.00
ATOM   1591  CE2 TYR   103      -0.410   5.000  -1.685  1.00  0.00
ATOM   1592  HE2 TYR   103       0.437   5.479  -2.175  1.00  0.00
ATOM   1593  CD2 TYR   103      -1.692   5.271  -2.106  1.00  0.00
ATOM   1594  HD2 TYR   103      -1.861   5.977  -2.919  1.00  0.00
ATOM   1595  C   TYR   103      -6.459   6.139  -1.885  1.00  0.00
ATOM   1596  O   TYR   103      -6.711   5.925  -3.089  1.00  0.00
ATOM   1597  N   GLN   104      -7.385   6.337  -0.969  1.00  0.00
ATOM   1598  H   GLN   104      -7.130   6.515  -0.008  1.00  0.00
ATOM   1599  CA  GLN   104      -8.805   6.340  -1.322  1.00  0.00
ATOM   1600  HA  GLN   104      -9.036   5.413  -1.848  1.00  0.00
ATOM   1601  CB  GLN   104      -9.714   6.449  -0.107  1.00  0.00
ATOM   1602  HB2 GLN   104      -9.124   6.918   0.680  1.00  0.00
ATOM   1603  HB3 GLN   104     -10.533   7.110  -0.390  1.00  0.00
ATOM   1604  CG  GLN   104     -10.272   5.146   0.394  1.00  0.00
ATOM   1605  HG2 GLN   104     -11.154   4.956  -0.217  1.00  0.00
ATOM   1606  HG3 GLN   104      -9.539   4.356   0.229  1.00  0.00
ATOM   1607  CD  GLN   104     -10.682   5.129   1.857  1.00  0.00
ATOM   1608  OE1 GLN   104      -9.908   5.443   2.787  1.00  0.00
ATOM   1609  NE2 GLN   104     -11.926   4.700   2.083  1.00  0.00
ATOM   1610 HE21 GLN   104     -12.277   4.658   3.029  1.00  0.00
ATOM   1611 HE22 GLN   104     -12.509   4.420   1.308  1.00  0.00
ATOM   1612  C   GLN   104      -9.032   7.576  -2.198  1.00  0.00
ATOM   1613  O   GLN   104      -9.681   7.533  -3.240  1.00  0.00
ATOM   1614  N   THR   105      -8.420   8.658  -1.718  1.00  0.00
ATOM   1615  H   THR   105      -7.897   8.598  -0.856  1.00  0.00
ATOM   1616  CA  THR   105      -8.532   9.965  -2.374  1.00  0.00
ATOM   1617  HA  THR   105      -8.919   9.940  -3.393  1.00  0.00
ATOM   1618  CB  THR   105      -9.555  10.723  -1.471  1.00  0.00
ATOM   1619  HB  THR   105     -10.246   9.966  -1.101  1.00  0.00
ATOM   1620  CG2 THR   105      -8.981  11.486  -0.312  1.00  0.00
ATOM   1621 HG21 THR   105      -8.290  12.243  -0.682  1.00  0.00
ATOM   1622 HG22 THR   105      -9.788  11.969   0.240  1.00  0.00
ATOM   1623 HG23 THR   105      -8.450  10.800   0.347  1.00  0.00
ATOM   1624  OG1 THR   105     -10.225  11.601  -2.361  1.00  0.00
ATOM   1625  HG1 THR   105     -10.880  12.110  -1.876  1.00  0.00
ATOM   1626  C   THR   105      -7.266  10.746  -2.555  1.00  0.00
ATOM   1627  O   THR   105      -6.437  10.732  -1.670  1.00  0.00
ATOM   1628  N   PHE   106      -7.132  11.426  -3.664  1.00  0.00
ATOM   1629  H   PHE   106      -7.919  11.375  -4.295  1.00  0.00
ATOM   1630  CA  PHE   106      -5.980  12.210  -4.063  1.00  0.00
ATOM   1631  HA  PHE   106      -5.272  12.256  -3.236  1.00  0.00
ATOM   1632  CB  PHE   106      -5.268  11.590  -5.289  1.00  0.00
ATOM   1633  HB2 PHE   106      -5.910  11.642  -6.168  1.00  0.00
ATOM   1634  HB3 PHE   106      -4.328  12.102  -5.495  1.00  0.00
ATOM   1635  CG  PHE   106      -4.928  10.118  -5.084  1.00  0.00
ATOM   1636  CD1 PHE   106      -3.717   9.797  -4.494  1.00  0.00
ATOM   1637  HD1 PHE   106      -3.029  10.578  -4.172  1.00  0.00
ATOM   1638  CE1 PHE   106      -3.386   8.466  -4.315  1.00  0.00
ATOM   1639  HE1 PHE   106      -2.430   8.229  -3.850  1.00  0.00
ATOM   1640  CZ  PHE   106      -4.234   7.448  -4.711  1.00  0.00
ATOM   1641  HZ  PHE   106      -3.973   6.399  -4.571  1.00  0.00
ATOM   1642  CE2 PHE   106      -5.437   7.788  -5.294  1.00  0.00
ATOM   1643  HE2 PHE   106      -6.122   7.005  -5.618  1.00  0.00
ATOM   1644  CD2 PHE   106      -5.770   9.103  -5.468  1.00  0.00
ATOM   1645  HD2 PHE   106      -6.725   9.368  -5.922  1.00  0.00
ATOM   1646  C   PHE   106      -6.261  13.662  -4.442  1.00  0.00
ATOM   1647  O   PHE   106      -7.224  13.948  -5.135  1.00  0.00
ATOM   1648  N   THR   107      -5.360  14.536  -4.009  1.00  0.00
ATOM   1649  H   THR   107      -4.568  14.199  -3.482  1.00  0.00
ATOM   1650  CA  THR   107      -5.460  15.965  -4.267  1.00  0.00
ATOM   1651  HA  THR   107      -6.283  16.206  -4.939  1.00  0.00
ATOM   1652  CB  THR   107      -5.687  16.702  -2.921  1.00  0.00
ATOM   1653  HB  THR   107      -4.731  16.798  -2.406  1.00  0.00
ATOM   1654  CG2 THR   107      -6.276  18.087  -3.156  1.00  0.00
ATOM   1655 HG21 THR   107      -7.233  17.993  -3.670  1.00  0.00
ATOM   1656 HG22 THR   107      -6.427  18.586  -2.198  1.00  0.00
ATOM   1657 HG23 THR   107      -5.592  18.675  -3.767  1.00  0.00
ATOM   1658  OG1 THR   107      -6.553  15.952  -2.066  1.00  0.00
ATOM   1659  HG1 THR   107      -6.679  16.426  -1.241  1.00  0.00
ATOM   1660  C   THR   107      -4.188  16.499  -4.905  1.00  0.00
ATOM   1661  O   THR   107      -3.147  16.216  -4.292  1.00  0.00
ATOM   1662  N   LYS   108      -4.332  17.196  -6.019  1.00  0.00
ATOM   1663  H   LYS   108      -5.259  17.315  -6.402  1.00  0.00
ATOM   1664  CA  LYS   108      -3.207  17.804  -6.725  1.00  0.00
ATOM   1665  HA  LYS   108      -2.405  17.071  -6.820  1.00  0.00
ATOM   1666  CB  LYS   108      -3.604  18.269  -8.112  1.00  0.00
ATOM   1667  HB2 LYS   108      -4.081  17.421  -8.604  1.00  0.00
ATOM   1668  HB3 LYS   108      -4.334  19.068  -7.979  1.00  0.00
ATOM   1669  CG  LYS   108      -2.457  18.770  -8.968  1.00  0.00
ATOM   1670  HG2 LYS   108      -2.294  19.834  -8.794  1.00  0.00
ATOM   1671  HG3 LYS   108      -1.545  18.220  -8.735  1.00  0.00
ATOM   1672  CD  LYS   108      -2.827  18.545 -10.426  1.00  0.00
ATOM   1673  HD2 LYS   108      -2.724  17.484 -10.651  1.00  0.00
ATOM   1674  HD3 LYS   108      -3.864  18.848 -10.573  1.00  0.00
ATOM   1675  CE  LYS   108      -1.923  19.354 -11.360  1.00  0.00
ATOM   1676  HE2 LYS   108      -0.981  18.827 -11.510  1.00  0.00
ATOM   1677  HE3 LYS   108      -2.417  19.496 -12.321  1.00  0.00
ATOM   1678  NZ  LYS   108      -1.654  20.687 -10.735  1.00  0.00
ATOM   1679  HZ1 LYS   108      -1.196  20.555  -9.845  1.00  0.00
ATOM   1680  HZ2 LYS   108      -1.057  21.229 -11.343  1.00  0.00
ATOM   1681  HZ3 LYS   108      -2.526  21.176 -10.596  1.00  0.00
ATOM   1682  C   LYS   108      -2.661  19.024  -5.970  1.00  0.00
ATOM   1683  O   LYS   108      -3.444  19.942  -5.750  1.00  0.00
ATOM   1684  N   ILE   109      -1.381  19.016  -5.613  1.00  0.00
ATOM   1685  H   ILE   109      -0.840  18.172  -5.739  1.00  0.00
ATOM   1686  CA  ILE   109      -0.771  20.129  -4.883  1.00  0.00
ATOM   1687  HA  ILE   109      -1.453  20.972  -4.771  1.00  0.00
ATOM   1688  CB  ILE   109      -0.260  19.696  -3.498  1.00  0.00
ATOM   1689  HB  ILE   109       0.151  20.566  -2.988  1.00  0.00
ATOM   1690  CG2 ILE   109      -1.398  19.099  -2.655  1.00  0.00
ATOM   1691 HG21 ILE   109      -1.810  18.228  -3.165  1.00  0.00
ATOM   1692 HG22 ILE   109      -1.011  18.801  -1.681  1.00  0.00
ATOM   1693 HG23 ILE   109      -2.181  19.845  -2.521  1.00  0.00
ATOM   1694  CG1 ILE   109       0.921  18.730  -3.628  1.00  0.00
ATOM   1695 HG12 ILE   109       0.665  17.924  -4.316  1.00  0.00
ATOM   1696 HG13 ILE   109       1.795  19.263  -4.003  1.00  0.00
ATOM   1697  CD1 ILE   109       1.232  18.146  -2.254  1.00  0.00
ATOM   1698 HD11 ILE   109       0.359  17.612  -1.879  1.00  0.00
ATOM   1699 HD12 ILE   109       2.073  17.456  -2.334  1.00  0.00
ATOM   1700 HD13 ILE   109       1.488  18.951  -1.566  1.00  0.00
ATOM   1701  C   ILE   109       0.299  20.874  -5.670  1.00  0.00
ATOM   1702  O   ILE   109       0.822  21.857  -5.156  1.00  0.00
ATOM   1703  N   ARG   110       0.623  20.466  -6.877  1.00  0.00
ATOM   1704  H   ARG   110       0.185  19.633  -7.243  1.00  0.00
ATOM   1705  CA  ARG   110       1.635  21.142  -7.703  1.00  0.00
ATOM   1706  HA  ARG   110       1.438  22.210  -7.602  1.00  0.00
ATOM   1707  CB  ARG   110       3.109  20.885  -7.389  1.00  0.00
ATOM   1708  HB2 ARG   110       3.233  19.862  -7.746  1.00  0.00
ATOM   1709  HB3 ARG   110       3.602  21.571  -8.078  1.00  0.00
ATOM   1710  CG  ARG   110       3.731  21.018  -6.010  1.00  0.00
ATOM   1711  HG2 ARG   110       3.257  20.301  -5.340  1.00  0.00
ATOM   1712  HG3 ARG   110       4.796  20.797  -6.082  1.00  0.00
ATOM   1713  CD  ARG   110       3.541  22.422  -5.465  1.00  0.00
ATOM   1714  HD2 ARG   110       3.950  23.109  -6.206  1.00  0.00
ATOM   1715  HD3 ARG   110       2.468  22.585  -5.372  1.00  0.00
ATOM   1716  NE  ARG   110       4.171  22.698  -4.172  1.00  0.00
ATOM   1717  HE  ARG   110       5.169  22.853  -4.134  1.00  0.00
ATOM   1718  CZ  ARG   110       3.472  22.761  -3.032  1.00  0.00
ATOM   1719  NH1 ARG   110       2.161  22.555  -3.083  1.00  0.00
ATOM   1720 HH11 ARG   110       1.718  22.356  -3.969  1.00  0.00
ATOM   1721 HH12 ARG   110       1.613  22.598  -2.236  1.00  0.00
ATOM   1722  NH2 ARG   110       4.082  23.015  -1.879  1.00  0.00
ATOM   1723 HH21 ARG   110       5.081  23.162  -1.862  1.00  0.00
ATOM   1724 HH22 ARG   110       3.544  23.061  -1.026  1.00  0.00
ATOM   1725  C   ARG   110       1.391  20.740  -9.184  1.00  0.00
ATOM   1726  O   ARG   110       0.940  21.555  -9.986  1.00  0.00
ATOM   1727  OXT ARG   110       1.457  19.617  -9.860  1.00  0.00
TER   
ATOM   1728  N   LYS   111       1.177 -18.449   9.265  1.00  0.00
ATOM   1729  H1  LYS   111       1.215 -18.984   8.409  1.00  0.00
ATOM   1730  H2  LYS   111       0.937 -19.070  10.025  1.00  0.00
ATOM   1731  H3  LYS   111       2.004 -17.872   9.325  1.00  0.00
ATOM   1732  CA  LYS   111       0.048 -17.503   9.164  1.00  0.00
ATOM   1733  HA  LYS   111      -0.668 -17.688   9.965  1.00  0.00
ATOM   1734  CB  LYS   111       0.559 -16.064   9.287  1.00  0.00
ATOM   1735  HB2 LYS   111       0.778 -15.901  10.343  1.00  0.00
ATOM   1736  HB3 LYS   111       1.483 -16.011   8.712  1.00  0.00
ATOM   1737  CG  LYS   111      -0.405 -14.991   8.798  1.00  0.00
ATOM   1738  HG2 LYS   111      -0.546 -15.097   7.722  1.00  0.00
ATOM   1739  HG3 LYS   111      -1.363 -15.110   9.303  1.00  0.00
ATOM   1740  CD  LYS   111       0.162 -13.602   9.103  1.00  0.00
ATOM   1741  HD2 LYS   111      -0.094 -13.392  10.141  1.00  0.00
ATOM   1742  HD3 LYS   111       1.244 -13.689   9.006  1.00  0.00
ATOM   1743  CE  LYS   111      -0.336 -12.469   8.219  1.00  0.00
ATOM   1744  HE2 LYS   111       0.163 -12.624   7.263  1.00  0.00
ATOM   1745  HE3 LYS   111      -1.404 -12.656   8.106  1.00  0.00
ATOM   1746  NZ  LYS   111      -0.120 -11.050   8.674  1.00  0.00
ATOM   1747  HZ1 LYS   111       0.869 -10.877   8.779  1.00  0.00
ATOM   1748  HZ2 LYS   111      -0.502 -10.415   7.988  1.00  0.00
ATOM   1749  HZ3 LYS   111      -0.583 -10.906   9.560  1.00  0.00
ATOM   1750  C   LYS   111      -0.810 -17.630   7.884  1.00  0.00
ATOM   1751  O   LYS   111      -0.345 -17.442   6.734  1.00  0.00
ATOM   1752  N   LYS   112      -2.085 -17.932   8.151  1.00  0.00
ATOM   1753  H   LYS   112      -2.318 -18.060   9.125  1.00  0.00
ATOM   1754  CA  LYS   112      -3.128 -18.130   7.162  1.00  0.00
ATOM   1755  HA  LYS   112      -2.740 -17.998   6.152  1.00  0.00
ATOM   1756  CB  LYS   112      -3.654 -19.588   7.306  1.00  0.00
ATOM   1757  HB2 LYS   112      -2.814 -20.281   7.362  1.00  0.00
ATOM   1758  HB3 LYS   112      -4.258 -19.676   8.208  1.00  0.00
ATOM   1759  CG  LYS   112      -4.508 -19.922   6.087  1.00  0.00
ATOM   1760  HG2 LYS   112      -5.103 -19.040   5.853  1.00  0.00
ATOM   1761  HG3 LYS   112      -3.828 -20.131   5.260  1.00  0.00
ATOM   1762  CD  LYS   112      -5.419 -21.100   6.295  1.00  0.00
ATOM   1763  HD2 LYS   112      -5.787 -21.046   7.320  1.00  0.00
ATOM   1764  HD3 LYS   112      -6.254 -20.988   5.604  1.00  0.00
ATOM   1765  CE  LYS   112      -4.752 -22.440   6.068  1.00  0.00
ATOM   1766  HE2 LYS   112      -4.102 -22.350   5.198  1.00  0.00
ATOM   1767  HE3 LYS   112      -4.151 -22.671   6.948  1.00  0.00
ATOM   1768  NZ  LYS   112      -5.748 -23.542   5.839  1.00  0.00
ATOM   1769  HZ1 LYS   112      -6.305 -23.328   5.024  1.00  0.00
ATOM   1770  HZ2 LYS   112      -5.258 -24.413   5.693  1.00  0.00
ATOM   1771  HZ3 LYS   112      -6.350 -23.625   6.645  1.00  0.00
ATOM   1772  C   LYS   112      -4.308 -17.191   7.221  1.00  0.00
ATOM   1773  O   LYS   112      -4.885 -16.825   8.228  1.00  0.00
ATOM   1774  N   ALA   113      -4.663 -16.729   6.054  1.00  0.00
ATOM   1775  H   ALA   113      -4.051 -17.067   5.324  1.00  0.00
ATOM   1776  CA  ALA   113      -5.740 -15.863   5.688  1.00  0.00
ATOM   1777  HA  ALA   113      -6.267 -15.527   6.581  1.00  0.00
ATOM   1778  CB  ALA   113      -5.356 -14.654   4.871  1.00  0.00
ATOM   1779  HB1 ALA   113      -4.836 -14.976   3.969  1.00  0.00
ATOM   1780  HB2 ALA   113      -6.254 -14.102   4.594  1.00  0.00
ATOM   1781  HB3 ALA   113      -4.701 -14.011   5.458  1.00  0.00
ATOM   1782  C   ALA   113      -6.707 -16.728   4.849  1.00  0.00
ATOM   1783  O   ALA   113      -6.337 -17.325   3.819  1.00  0.00
ATOM   1784  N   VAL   114      -7.922 -16.822   5.315  1.00  0.00
ATOM   1785  H   VAL   114      -8.174 -16.390   6.193  1.00  0.00
ATOM   1786  CA  VAL   114      -8.945 -17.585   4.598  1.00  0.00
ATOM   1787  HA  VAL   114      -8.525 -18.091   3.729  1.00  0.00
ATOM   1788  CB  VAL   114      -9.557 -18.644   5.536  1.00  0.00
ATOM   1789  HB  VAL   114      -9.949 -18.166   6.434  1.00  0.00
ATOM   1790  CG1 VAL   114     -10.689 -19.339   4.797  1.00  0.00
ATOM   1791 HG11 VAL   114     -10.297 -19.817   3.900  1.00  0.00
ATOM   1792 HG12 VAL   114     -11.136 -20.093   5.445  1.00  0.00
ATOM   1793 HG13 VAL   114     -11.445 -18.606   4.517  1.00  0.00
ATOM   1794  CG2 VAL   114      -8.560 -19.678   6.006  1.00  0.00
ATOM   1795 HG21 VAL   114      -7.754 -19.186   6.550  1.00  0.00
ATOM   1796 HG22 VAL   114      -9.058 -20.392   6.663  1.00  0.00
ATOM   1797 HG23 VAL   114      -8.148 -20.204   5.145  1.00  0.00
ATOM   1798  C   VAL   114     -10.038 -16.707   4.061  1.00  0.00
ATOM   1799  O   VAL   114     -10.573 -15.794   4.718  1.00  0.00
ATOM   1800  N   ILE   115     -10.443 -16.883   2.838  1.00  0.00
ATOM   1801  H   ILE   115      -9.954 -17.553   2.261  1.00  0.00
ATOM   1802  CA  ILE   115     -11.565 -16.168   2.261  1.00  0.00
ATOM   1803  HA  ILE   115     -12.010 -15.506   3.004  1.00  0.00
ATOM   1804  CB  ILE   115     -11.270 -15.378   0.989  1.00  0.00
ATOM   1805  HB  ILE   115     -10.750 -16.029   0.286  1.00  0.00
ATOM   1806  CG2 ILE   115     -12.561 -14.865   0.349  1.00  0.00
ATOM   1807 HG21 ILE   115     -13.082 -14.213   1.051  1.00  0.00
ATOM   1808 HG22 ILE   115     -12.322 -14.305  -0.556  1.00  0.00
ATOM   1809 HG23 ILE   115     -13.202 -15.709   0.094  1.00  0.00
ATOM   1810  CG1 ILE   115     -10.276 -14.263   1.328  1.00  0.00
ATOM   1811 HG12 ILE   115     -10.828 -13.468   1.829  1.00  0.00
ATOM   1812 HG13 ILE   115      -9.535 -14.677   2.011  1.00  0.00
ATOM   1813  CD1 ILE   115      -9.572 -13.696   0.099  1.00  0.00
ATOM   1814 HD11 ILE   115     -10.313 -13.281  -0.585  1.00  0.00
ATOM   1815 HD12 ILE   115      -8.881 -12.911   0.405  1.00  0.00
ATOM   1816 HD13 ILE   115      -9.020 -14.490  -0.403  1.00  0.00
ATOM   1817  C   ILE   115     -12.656 -17.210   1.908  1.00  0.00
ATOM   1818  O   ILE   115     -12.319 -18.128   1.122  1.00  0.00
ATOM   1819  N   ASN   116     -13.824 -17.160   2.507  1.00  0.00
ATOM   1820  H   ASN   116     -13.961 -16.489   3.249  1.00  0.00
ATOM   1821  CA  ASN   116     -14.936 -18.055   2.162  1.00  0.00
ATOM   1822  HA  ASN   116     -14.517 -18.963   1.727  1.00  0.00
ATOM   1823  CB  ASN   116     -15.800 -18.439   3.342  1.00  0.00
ATOM   1824  HB2 ASN   116     -16.149 -17.540   3.851  1.00  0.00
ATOM   1825  HB3 ASN   116     -16.657 -19.027   3.015  1.00  0.00
ATOM   1826  CG  ASN   116     -14.991 -19.264   4.318  1.00  0.00
ATOM   1827  OD1 ASN   116     -14.636 -18.746   5.380  1.00  0.00
ATOM   1828  ND2 ASN   116     -14.691 -20.501   3.984  1.00  0.00
ATOM   1829 HD21 ASN   116     -14.152 -21.075   4.616  1.00  0.00
ATOM   1830 HD22 ASN   116     -15.002 -20.871   3.097  1.00  0.00
ATOM   1831  C   ASN   116     -15.743 -17.252   1.109  1.00  0.00
ATOM   1832  O   ASN   116     -16.603 -16.420   1.392  1.00  0.00
ATOM   1833  N   GLY   117     -15.342 -17.550  -0.124  1.00  0.00
ATOM   1834  H   GLY   117     -14.627 -18.255  -0.232  1.00  0.00
ATOM   1835  CA  GLY   117     -15.871 -16.920  -1.315  1.00  0.00
ATOM   1836  HA2 GLY   117     -15.464 -15.909  -1.320  1.00  0.00
ATOM   1837  HA3 GLY   117     -15.458 -17.481  -2.153  1.00  0.00
ATOM   1838  C   GLY   117     -17.391 -16.846  -1.466  1.00  0.00
ATOM   1839  O   GLY   117     -17.871 -15.868  -2.087  1.00  0.00
ATOM   1840  N   GLU   118     -18.170 -17.784  -0.997  1.00  0.00
ATOM   1841  H   GLU   118     -17.777 -18.595  -0.541  1.00  0.00
ATOM   1842  CA  GLU   118     -19.629 -17.711  -1.152  1.00  0.00
ATOM   1843  HA  GLU   118     -19.902 -17.446  -2.174  1.00  0.00
ATOM   1844  CB  GLU   118     -20.206 -19.097  -0.833  1.00  0.00
ATOM   1845  HB2 GLU   118     -21.210 -19.127  -1.258  1.00  0.00
ATOM   1846  HB3 GLU   118     -19.575 -19.827  -1.341  1.00  0.00
ATOM   1847  CG  GLU   118     -20.273 -19.428   0.643  1.00  0.00
ATOM   1848  HG2 GLU   118     -20.701 -18.566   1.156  1.00  0.00
ATOM   1849  HG3 GLU   118     -20.953 -20.275   0.727  1.00  0.00
ATOM   1850  CD  GLU   118     -18.947 -19.782   1.273  1.00  0.00
ATOM   1851  OE1 GLU   118     -17.948 -19.898   0.535  1.00  0.00
ATOM   1852  OE2 GLU   118     -18.872 -19.929   2.509  1.00  0.00
ATOM   1853  C   GLU   118     -20.257 -16.660  -0.252  1.00  0.00
ATOM   1854  O   GLU   118     -21.420 -16.304  -0.361  1.00  0.00
ATOM   1855  N   GLN   119     -19.439 -16.163   0.667  1.00  0.00
ATOM   1856  H   GLN   119     -18.508 -16.549   0.732  1.00  0.00
ATOM   1857  CA  GLN   119     -19.824 -15.134   1.615  1.00  0.00
ATOM   1858  HA  GLN   119     -20.902 -15.178   1.775  1.00  0.00
ATOM   1859  CB  GLN   119     -19.120 -15.321   2.962  1.00  0.00
ATOM   1860  HB2 GLN   119     -18.137 -15.762   2.802  1.00  0.00
ATOM   1861  HB3 GLN   119     -19.008 -14.353   3.452  1.00  0.00
ATOM   1862  CG  GLN   119     -19.965 -16.257   3.858  1.00  0.00
ATOM   1863  HG2 GLN   119     -20.980 -15.904   4.041  1.00  0.00
ATOM   1864  HG3 GLN   119     -19.999 -17.272   3.462  1.00  0.00
ATOM   1865  CD  GLN   119     -19.210 -16.277   5.184  1.00  0.00
ATOM   1866  OE1 GLN   119     -18.007 -16.618   5.157  1.00  0.00
ATOM   1867  NE2 GLN   119     -19.831 -15.911   6.305  1.00  0.00
ATOM   1868 HE21 GLN   119     -19.331 -15.923   7.182  1.00  0.00
ATOM   1869 HE22 GLN   119     -20.798 -15.622   6.271  1.00  0.00
ATOM   1870  C   GLN   119     -19.547 -13.733   1.131  1.00  0.00
ATOM   1871  O   GLN   119     -20.038 -12.844   1.838  1.00  0.00
ATOM   1872  N   ILE   120     -18.853 -13.515   0.044  1.00  0.00
ATOM   1873  H   ILE   120     -18.464 -14.324  -0.419  1.00  0.00
ATOM   1874  CA  ILE   120     -18.498 -12.165  -0.476  1.00  0.00
ATOM   1875  HA  ILE   120     -18.480 -11.413   0.313  1.00  0.00
ATOM   1876  CB  ILE   120     -17.148 -12.153  -1.231  1.00  0.00
ATOM   1877  HB  ILE   120     -17.280 -12.858  -2.052  1.00  0.00
ATOM   1878  CG2 ILE   120     -16.637 -10.828  -1.778  1.00  0.00
ATOM   1879 HG21 ILE   120     -16.504 -10.123  -0.957  1.00  0.00
ATOM   1880 HG22 ILE   120     -15.682 -10.985  -2.279  1.00  0.00
ATOM   1881 HG23 ILE   120     -17.358 -10.425  -2.489  1.00  0.00
ATOM   1882  CG1 ILE   120     -16.024 -12.779  -0.359  1.00  0.00
ATOM   1883 HG12 ILE   120     -16.359 -13.800  -0.174  1.00  0.00
ATOM   1884 HG13 ILE   120     -15.151 -12.796  -1.011  1.00  0.00
ATOM   1885  CD1 ILE   120     -15.662 -12.129   0.942  1.00  0.00
ATOM   1886 HD11 ILE   120     -16.534 -12.112   1.595  1.00  0.00
ATOM   1887 HD12 ILE   120     -14.862 -12.694   1.421  1.00  0.00
ATOM   1888 HD13 ILE   120     -15.326 -11.109   0.758  1.00  0.00
ATOM   1889  C   ILE   120     -19.659 -11.652  -1.316  1.00  0.00
ATOM   1890  O   ILE   120     -20.009 -12.218  -2.355  1.00  0.00
ATOM   1891  N   ARG   121     -20.225 -10.548  -0.834  1.00  0.00
ATOM   1892  H   ARG   121     -20.017 -10.156   0.073  1.00  0.00
ATOM   1893  CA  ARG   121     -21.361  -9.989  -1.593  1.00  0.00
ATOM   1894  HA  ARG   121     -21.563 -10.558  -2.500  1.00  0.00
ATOM   1895  CB  ARG   121     -22.577 -10.086  -0.677  1.00  0.00
ATOM   1896  HB2 ARG   121     -22.454  -9.479   0.221  1.00  0.00
ATOM   1897  HB3 ARG   121     -23.493  -9.794  -1.190  1.00  0.00
ATOM   1898  CG  ARG   121     -22.660 -11.574  -0.283  1.00  0.00
ATOM   1899  HG2 ARG   121     -22.300 -12.107  -1.163  1.00  0.00
ATOM   1900  HG3 ARG   121     -21.937 -11.680   0.526  1.00  0.00
ATOM   1901  CD  ARG   121     -23.970 -12.146   0.143  1.00  0.00
ATOM   1902  HD2 ARG   121     -23.769 -13.197   0.352  1.00  0.00
ATOM   1903  HD3 ARG   121     -24.218 -11.632   1.072  1.00  0.00
ATOM   1904  NE  ARG   121     -25.100 -12.060  -0.749  1.00  0.00
ATOM   1905  HE  ARG   121     -25.205 -11.066  -0.895  1.00  0.00
ATOM   1906  CZ  ARG   121     -25.943 -12.881  -1.354  1.00  0.00
ATOM   1907  NH1 ARG   121     -25.874 -14.208  -1.268  1.00  0.00
ATOM   1908 HH11 ARG   121     -25.146 -14.639  -0.716  1.00  0.00
ATOM   1909 HH12 ARG   121     -26.550 -14.778  -1.756  1.00  0.00
ATOM   1910  NH2 ARG   121     -26.922 -12.329  -2.101  1.00  0.00
ATOM   1911 HH21 ARG   121     -26.987 -11.324  -2.180  1.00  0.00
ATOM   1912 HH22 ARG   121     -27.584 -12.923  -2.579  1.00  0.00
ATOM   1913  C   ARG   121     -21.065  -8.649  -2.163  1.00  0.00
ATOM   1914  O   ARG   121     -22.002  -8.160  -2.801  1.00  0.00
ATOM   1915  N   SER   122     -19.870  -8.112  -2.030  1.00  0.00
ATOM   1916  H   SER   122     -19.213  -8.682  -1.517  1.00  0.00
ATOM   1917  CA  SER   122     -19.408  -6.813  -2.557  1.00  0.00
ATOM   1918  HA  SER   122     -19.745  -6.740  -3.591  1.00  0.00
ATOM   1919  CB  SER   122     -19.913  -5.581  -1.788  1.00  0.00
ATOM   1920  HB2 SER   122     -19.488  -4.690  -2.252  1.00  0.00
ATOM   1921  HB3 SER   122     -20.999  -5.548  -1.868  1.00  0.00
ATOM   1922  OG  SER   122     -19.534  -5.625  -0.398  1.00  0.00
ATOM   1923  HG  SER   122     -19.865  -4.843   0.049  1.00  0.00
ATOM   1924  C   SER   122     -17.876  -6.744  -2.492  1.00  0.00
ATOM   1925  O   SER   122     -17.254  -7.507  -1.769  1.00  0.00
ATOM   1926  N   ILE   123     -17.294  -5.815  -3.197  1.00  0.00
ATOM   1927  H   ILE   123     -17.850  -5.297  -3.863  1.00  0.00
ATOM   1928  CA  ILE   123     -15.836  -5.617  -3.203  1.00  0.00
ATOM   1929  HA  ILE   123     -15.341  -6.589  -3.203  1.00  0.00
ATOM   1930  CB  ILE   123     -15.251  -4.742  -4.332  1.00  0.00
ATOM   1931  HB  ILE   123     -15.257  -5.365  -5.226  1.00  0.00
ATOM   1932  CG2 ILE   123     -15.974  -3.438  -4.619  1.00  0.00
ATOM   1933 HG21 ILE   123     -15.968  -2.814  -3.725  1.00  0.00
ATOM   1934 HG22 ILE   123     -15.470  -2.913  -5.431  1.00  0.00
ATOM   1935 HG23 ILE   123     -17.004  -3.648  -4.908  1.00  0.00
ATOM   1936  CG1 ILE   123     -13.746  -4.459  -4.031  1.00  0.00
ATOM   1937 HG12 ILE   123     -13.287  -3.919  -4.859  1.00  0.00
ATOM   1938 HG13 ILE   123     -13.644  -3.876  -3.116  1.00  0.00
ATOM   1939  CD1 ILE   123     -13.047  -5.817  -3.854  1.00  0.00
ATOM   1940 HD11 ILE   123     -13.149  -6.401  -4.769  1.00  0.00
ATOM   1941 HD12 ILE   123     -11.990  -5.657  -3.641  1.00  0.00
ATOM   1942 HD13 ILE   123     -13.506  -6.358  -3.026  1.00  0.00
ATOM   1943  C   ILE   123     -15.462  -5.152  -1.788  1.00  0.00
ATOM   1944  O   ILE   123     -14.378  -5.367  -1.261  1.00  0.00
ATOM   1945  N   SER   124     -16.420  -4.521  -1.163  1.00  0.00
ATOM   1946  H   SER   124     -17.243  -4.318  -1.712  1.00  0.00
ATOM   1947  CA  SER   124     -16.361  -4.022   0.204  1.00  0.00
ATOM   1948  HA  SER   124     -15.480  -3.401   0.370  1.00  0.00
ATOM   1949  CB  SER   124     -17.625  -3.152   0.408  1.00  0.00
ATOM   1950  HB2 SER   124     -17.547  -2.216  -0.145  1.00  0.00
ATOM   1951  HB3 SER   124     -18.520  -3.687   0.092  1.00  0.00
ATOM   1952  OG  SER   124     -17.705  -2.878   1.787  1.00  0.00
ATOM   1953  HG  SER   124     -18.479  -2.337   1.961  1.00  0.00
ATOM   1954  C   SER   124     -16.236  -5.152   1.211  1.00  0.00
ATOM   1955  O   SER   124     -15.429  -5.123   2.147  1.00  0.00
ATOM   1956  N   ASP   125     -17.005  -6.204   1.057  1.00  0.00
ATOM   1957  H   ASP   125     -17.586  -6.251   0.233  1.00  0.00
ATOM   1958  CA  ASP   125     -16.947  -7.363   1.922  1.00  0.00
ATOM   1959  HA  ASP   125     -17.310  -7.097   2.914  1.00  0.00
ATOM   1960  CB  ASP   125     -17.815  -8.501   1.370  1.00  0.00
ATOM   1961  HB2 ASP   125     -17.732  -8.534   0.284  1.00  0.00
ATOM   1962  HB3 ASP   125     -17.470  -9.446   1.789  1.00  0.00
ATOM   1963  CG  ASP   125     -19.254  -8.275   1.757  1.00  0.00
ATOM   1964  OD1 ASP   125     -19.385  -7.233   2.441  1.00  0.00
ATOM   1965  OD2 ASP   125     -20.131  -9.086   1.381  1.00  0.00
ATOM   1966  C   ASP   125     -15.539  -7.995   1.902  1.00  0.00
ATOM   1967  O   ASP   125     -15.094  -8.488   2.945  1.00  0.00
ATOM   1968  N   LEU   126     -15.031  -7.992   0.669  1.00  0.00
ATOM   1969  H   LEU   126     -15.588  -7.667  -0.109  1.00  0.00
ATOM   1970  CA  LEU   126     -13.700  -8.572   0.386  1.00  0.00
ATOM   1971  HA  LEU   126     -13.622  -9.583   0.787  1.00  0.00
ATOM   1972  CB  LEU   126     -13.520  -8.634  -1.145  1.00  0.00
ATOM   1973  HB2 LEU   126     -14.422  -9.171  -1.440  1.00  0.00
ATOM   1974  HB3 LEU   126     -13.526  -7.642  -1.596  1.00  0.00
ATOM   1975  CG  LEU   126     -12.275  -9.414  -1.630  1.00  0.00
ATOM   1976  HG  LEU   126     -11.381  -8.900  -1.276  1.00  0.00
ATOM   1977  CD1 LEU   126     -12.284 -10.850  -1.094  1.00  0.00
ATOM   1978 HD11 LEU   126     -13.178 -11.364  -1.448  1.00  0.00
ATOM   1979 HD12 LEU   126     -11.399 -11.376  -1.449  1.00  0.00
ATOM   1980 HD13 LEU   126     -12.283 -10.832  -0.004  1.00  0.00
ATOM   1981  CD2 LEU   126     -12.150  -9.327  -3.137  1.00  0.00
ATOM   1982 HD21 LEU   126     -12.052  -8.283  -3.434  1.00  0.00
ATOM   1983 HD22 LEU   126     -11.269  -9.881  -3.461  1.00  0.00
ATOM   1984 HD23 LEU   126     -13.038  -9.755  -3.601  1.00  0.00
ATOM   1985  C   LEU   126     -12.560  -7.834   1.081  1.00  0.00
ATOM   1986  O   LEU   126     -11.702  -8.384   1.759  1.00  0.00
ATOM   1987  N   HIE   127     -12.520  -6.537   0.918  1.00  0.00
ATOM   1988  H   HIE   127     -13.200  -6.102   0.312  1.00  0.00
ATOM   1989  CA  HIE   127     -11.515  -5.682   1.567  1.00  0.00
ATOM   1990  HA  HIE   127     -10.524  -6.027   1.273  1.00  0.00
ATOM   1991  CB  HIE   127     -11.654  -4.185   1.182  1.00  0.00
ATOM   1992  HB2 HIE   127     -12.691  -3.883   1.036  1.00  0.00
ATOM   1993  HB3 HIE   127     -11.177  -3.513   1.895  1.00  0.00
ATOM   1994  CG  HIE   127     -10.958  -3.981  -0.132  1.00  0.00
ATOM   1995  ND1 HIE   127      -9.569  -3.978  -0.200  1.00  0.00
ATOM   1996  CE1 HIE   127      -9.186  -3.785  -1.445  1.00  0.00
ATOM   1997  HE1 HIE   127      -8.135  -3.738  -1.730  1.00  0.00
ATOM   1998  NE2 HIE   127     -10.295  -3.676  -2.174  1.00  0.00
ATOM   1999  HE2 HIE   127     -10.299  -3.532  -3.173  1.00  0.00
ATOM   2000  CD2 HIE   127     -11.414  -3.784  -1.391  1.00  0.00
ATOM   2001  HD2 HIE   127     -12.403  -3.704  -1.841  1.00  0.00
ATOM   2002  C   HIE   127     -11.643  -5.795   3.089  1.00  0.00
ATOM   2003  O   HIE   127     -10.579  -5.825   3.731  1.00  0.00
ATOM   2004  N   GLN   128     -12.892  -5.864   3.552  1.00  0.00
ATOM   2005  H   GLN   128     -13.637  -5.691   2.892  1.00  0.00
ATOM   2006  CA  GLN   128     -13.235  -5.989   4.964  1.00  0.00
ATOM   2007  HA  GLN   128     -12.650  -5.280   5.551  1.00  0.00
ATOM   2008  CB  GLN   128     -14.735  -5.691   5.182  1.00  0.00
ATOM   2009  HB2 GLN   128     -15.203  -5.843   4.210  1.00  0.00
ATOM   2010  HB3 GLN   128     -15.083  -6.457   5.876  1.00  0.00
ATOM   2011  CG  GLN   128     -15.112  -4.305   5.720  1.00  0.00
ATOM   2012  HG2 GLN   128     -15.119  -3.624   4.869  1.00  0.00
ATOM   2013  HG3 GLN   128     -16.113  -4.364   6.147  1.00  0.00
ATOM   2014  CD  GLN   128     -14.166  -3.755   6.775  1.00  0.00
ATOM   2015  OE1 GLN   128     -14.341  -4.002   7.967  1.00  0.00
ATOM   2016  NE2 GLN   128     -13.166  -2.994   6.388  1.00  0.00
ATOM   2017 HE21 GLN   128     -12.526  -2.618   7.073  1.00  0.00
ATOM   2018 HE22 GLN   128     -13.043  -2.788   5.406  1.00  0.00
ATOM   2019  C   GLN   128     -12.756  -7.319   5.539  1.00  0.00
ATOM   2020  O   GLN   128     -12.246  -7.366   6.672  1.00  0.00
ATOM   2021  N   THR   129     -12.858  -8.395   4.756  1.00  0.00
ATOM   2022  H   THR   129     -13.323  -8.294   3.865  1.00  0.00
ATOM   2023  CA  THR   129     -12.374  -9.725   5.141  1.00  0.00
ATOM   2024  HA  THR   129     -12.747  -9.971   6.135  1.00  0.00
ATOM   2025  CB  THR   129     -12.865 -10.809   4.144  1.00  0.00
ATOM   2026  HB  THR   129     -12.480 -10.565   3.155  1.00  0.00
ATOM   2027  CG2 THR   129     -12.394 -12.191   4.541  1.00  0.00
ATOM   2028 HG21 THR   129     -12.779 -12.436   5.531  1.00  0.00
ATOM   2029 HG22 THR   129     -12.759 -12.921   3.818  1.00  0.00
ATOM   2030 HG23 THR   129     -11.305 -12.212   4.560  1.00  0.00
ATOM   2031  OG1 THR   129     -14.273 -10.754   4.173  1.00  0.00
ATOM   2032  HG1 THR   129     -14.631 -11.410   3.570  1.00  0.00
ATOM   2033  C   THR   129     -10.832  -9.750   5.218  1.00  0.00
ATOM   2034  O   THR   129     -10.268 -10.287   6.173  1.00  0.00
ATOM   2035  N   LEU   130     -10.247  -9.121   4.180  1.00  0.00
ATOM   2036  H   LEU   130     -10.817  -8.761   3.428  1.00  0.00
ATOM   2037  CA  LEU   130      -8.776  -8.994   4.068  1.00  0.00
ATOM   2038  HA  LEU   130      -8.318  -9.983   4.100  1.00  0.00
ATOM   2039  CB  LEU   130      -8.388  -8.316   2.747  1.00  0.00
ATOM   2040  HB2 LEU   130      -9.128  -7.522   2.648  1.00  0.00
ATOM   2041  HB3 LEU   130      -7.388  -7.883   2.739  1.00  0.00
ATOM   2042  CG  LEU   130      -8.531  -9.311   1.557  1.00  0.00
ATOM   2043  HG  LEU   130      -9.571  -9.610   1.428  1.00  0.00
ATOM   2044  CD1 LEU   130      -8.054  -8.582   0.307  1.00  0.00
ATOM   2045 HD11 LEU   130      -7.014  -8.283   0.435  1.00  0.00
ATOM   2046 HD12 LEU   130      -8.137  -9.245  -0.554  1.00  0.00
ATOM   2047 HD13 LEU   130      -8.669  -7.697   0.145  1.00  0.00
ATOM   2048  CD2 LEU   130      -7.824 -10.606   1.889  1.00  0.00
ATOM   2049 HD21 LEU   130      -8.269 -11.045   2.782  1.00  0.00
ATOM   2050 HD22 LEU   130      -7.926 -11.300   1.055  1.00  0.00
ATOM   2051 HD23 LEU   130      -6.767 -10.408   2.069  1.00  0.00
ATOM   2052  C   LEU   130      -8.197  -8.221   5.246  1.00  0.00
ATOM   2053  O   LEU   130      -7.240  -8.677   5.869  1.00  0.00
ATOM   2054  N   LYS   131      -8.846  -7.094   5.522  1.00  0.00
ATOM   2055  H   LYS   131      -9.595  -6.780   4.921  1.00  0.00
ATOM   2056  CA  LYS   131      -8.488  -6.262   6.683  1.00  0.00
ATOM   2057  HA  LYS   131      -7.531  -5.764   6.527  1.00  0.00
ATOM   2058  CB  LYS   131      -9.579  -5.188   6.855  1.00  0.00
ATOM   2059  HB2 LYS   131      -9.696  -4.653   5.912  1.00  0.00
ATOM   2060  HB3 LYS   131     -10.517  -5.680   7.112  1.00  0.00
ATOM   2061  CG  LYS   131      -9.205  -4.205   7.952  1.00  0.00
ATOM   2062  HG2 LYS   131      -9.388  -4.694   8.909  1.00  0.00
ATOM   2063  HG3 LYS   131      -8.142  -3.989   7.853  1.00  0.00
ATOM   2064  CD  LYS   131      -9.999  -2.900   7.888  1.00  0.00
ATOM   2065  HD2 LYS   131      -9.766  -2.388   6.954  1.00  0.00
ATOM   2066  HD3 LYS   131     -11.064  -3.129   7.920  1.00  0.00
ATOM   2067  CE  LYS   131      -9.634  -1.994   9.071  1.00  0.00
ATOM   2068  HE2 LYS   131      -9.665  -2.576   9.992  1.00  0.00
ATOM   2069  HE3 LYS   131      -8.629  -1.599   8.925  1.00  0.00
ATOM   2070  NZ  LYS   131     -10.608  -0.860   9.163  1.00  0.00
ATOM   2071  HZ1 LYS   131     -11.539  -1.227   9.299  1.00  0.00
ATOM   2072  HZ2 LYS   131     -10.362  -0.269   9.944  1.00  0.00
ATOM   2073  HZ3 LYS   131     -10.579  -0.321   8.310  1.00  0.00
ATOM   2074  C   LYS   131      -8.373  -7.097   7.958  1.00  0.00
ATOM   2075  O   LYS   131      -7.417  -7.070   8.735  1.00  0.00
ATOM   2076  N   LYS   132      -9.391  -7.896   8.214  1.00  0.00
ATOM   2077  H   LYS   132     -10.222  -7.826   7.643  1.00  0.00
ATOM   2078  CA  LYS   132      -9.420  -8.795   9.379  1.00  0.00
ATOM   2079  HA  LYS   132      -9.090  -8.284  10.284  1.00  0.00
ATOM   2080  CB  LYS   132     -10.881  -9.244   9.572  1.00  0.00
ATOM   2081  HB2 LYS   132     -11.352  -8.438  10.134  1.00  0.00
ATOM   2082  HB3 LYS   132     -11.300  -9.280   8.567  1.00  0.00
ATOM   2083  CG  LYS   132     -11.138 -10.579  10.281  1.00  0.00
ATOM   2084  HG2 LYS   132     -10.667 -11.386   9.719  1.00  0.00
ATOM   2085  HG3 LYS   132     -10.719 -10.544  11.286  1.00  0.00
ATOM   2086  CD  LYS   132     -12.641 -10.828  10.364  1.00  0.00
ATOM   2087  HD2 LYS   132     -13.112 -10.022  10.926  1.00  0.00
ATOM   2088  HD3 LYS   132     -13.060 -10.864   9.359  1.00  0.00
ATOM   2089  CE  LYS   132     -12.897 -12.156  11.069  1.00  0.00
ATOM   2090  HE2 LYS   132     -12.426 -12.963  10.507  1.00  0.00
ATOM   2091  HE3 LYS   132     -12.478 -12.121  12.075  1.00  0.00
ATOM   2092  NZ  LYS   132     -14.345 -12.396  11.150  1.00  0.00
ATOM   2093  HZ1 LYS   132     -14.733 -12.429  10.218  1.00  0.00
ATOM   2094  HZ2 LYS   132     -14.515 -13.276  11.616  1.00  0.00
ATOM   2095  HZ3 LYS   132     -14.782 -11.649  11.671  1.00  0.00
ATOM   2096  C   LYS   132      -8.447  -9.963   9.307  1.00  0.00
ATOM   2097  O   LYS   132      -7.636 -10.204  10.230  1.00  0.00
ATOM   2098  N   GLU   133      -8.466 -10.735   8.212  1.00  0.00
ATOM   2099  H   GLU   133      -9.130 -10.550   7.474  1.00  0.00
ATOM   2100  CA  GLU   133      -7.577 -11.901   8.074  1.00  0.00
ATOM   2101  HA  GLU   133      -7.690 -12.587   8.914  1.00  0.00
ATOM   2102  CB  GLU   133      -7.979 -12.632   6.785  1.00  0.00
ATOM   2103  HB2 GLU   133      -7.940 -11.919   5.962  1.00  0.00
ATOM   2104  HB3 GLU   133      -7.259 -13.431   6.608  1.00  0.00
ATOM   2105  CG  GLU   133      -9.377 -13.222   6.878  1.00  0.00
ATOM   2106  HG2 GLU   133     -10.086 -12.448   7.173  1.00  0.00
ATOM   2107  HG3 GLU   133      -9.679 -13.645   5.920  1.00  0.00
ATOM   2108  CD  GLU   133      -9.356 -14.311   7.926  1.00  0.00
ATOM   2109  OE1 GLU   133      -8.553 -15.273   7.862  1.00  0.00
ATOM   2110  OE2 GLU   133     -10.173 -14.249   8.877  1.00  0.00
ATOM   2111  C   GLU   133      -6.095 -11.549   8.052  1.00  0.00
ATOM   2112  O   GLU   133      -5.177 -12.312   8.452  1.00  0.00
ATOM   2113  N   LEU   134      -5.817 -10.341   7.535  1.00  0.00
ATOM   2114  H   LEU   134      -6.490  -9.696   7.148  1.00  0.00
ATOM   2115  CA  LEU   134      -4.404  -9.973   7.496  1.00  0.00
ATOM   2116  HA  LEU   134      -3.795 -10.870   7.610  1.00  0.00
ATOM   2117  CB  LEU   134      -4.034  -9.293   6.167  1.00  0.00
ATOM   2118  HB2 LEU   134      -4.785  -8.508   6.076  1.00  0.00
ATOM   2119  HB3 LEU   134      -3.041  -8.845   6.186  1.00  0.00
ATOM   2120  CG  LEU   134      -4.142 -10.249   4.961  1.00  0.00
ATOM   2121  HG  LEU   134      -5.102 -10.765   4.981  1.00  0.00
ATOM   2122  CD1 LEU   134      -4.034  -9.435   3.693  1.00  0.00
ATOM   2123 HD11 LEU   134      -3.074  -8.919   3.673  1.00  0.00
ATOM   2124 HD12 LEU   134      -4.109 -10.096   2.830  1.00  0.00
ATOM   2125 HD13 LEU   134      -4.841  -8.703   3.661  1.00  0.00
ATOM   2126  CD2 LEU   134      -3.142 -11.373   5.045  1.00  0.00
ATOM   2127 HD21 LEU   134      -3.318 -11.949   5.954  1.00  0.00
ATOM   2128 HD22 LEU   134      -3.252 -12.023   4.177  1.00  0.00
ATOM   2129 HD23 LEU   134      -2.133 -10.962   5.065  1.00  0.00
ATOM   2130  C   LEU   134      -4.011  -9.052   8.629  1.00  0.00
ATOM   2131  O   LEU   134      -2.821  -8.721   8.604  1.00  0.00
ATOM   2132  N   ALA   135      -4.936  -8.685   9.488  1.00  0.00
ATOM   2133  H   ALA   135      -5.874  -9.054   9.420  1.00  0.00
ATOM   2134  CA  ALA   135      -4.635  -7.743  10.572  1.00  0.00
ATOM   2135  HA  ALA   135      -5.532  -7.573  11.167  1.00  0.00
ATOM   2136  CB  ALA   135      -3.537  -8.299  11.488  1.00  0.00
ATOM   2137  HB1 ALA   135      -2.629  -8.466  10.908  1.00  0.00
ATOM   2138  HB2 ALA   135      -3.332  -7.586  12.286  1.00  0.00
ATOM   2139  HB3 ALA   135      -3.869  -9.243  11.921  1.00  0.00
ATOM   2140  C   ALA   135      -4.137  -6.399  10.031  1.00  0.00
ATOM   2141  O   ALA   135      -3.189  -5.862  10.627  1.00  0.00
ATOM   2142  N   LEU   136      -4.705  -5.857   8.970  1.00  0.00
ATOM   2143  H   LEU   136      -5.485  -6.332   8.539  1.00  0.00
ATOM   2144  CA  LEU   136      -4.248  -4.595   8.381  1.00  0.00
ATOM   2145  HA  LEU   136      -3.191  -4.606   8.116  1.00  0.00
ATOM   2146  CB  LEU   136      -5.079  -4.472   7.086  1.00  0.00
ATOM   2147  HB2 LEU   136      -6.106  -4.524   7.449  1.00  0.00
ATOM   2148  HB3 LEU   136      -4.931  -3.535   6.550  1.00  0.00
ATOM   2149  CG  LEU   136      -4.807  -5.668   6.127  1.00  0.00
ATOM   2150  HG  LEU   136      -5.270  -6.574   6.517  1.00  0.00
ATOM   2151  CD1 LEU   136      -5.409  -5.336   4.765  1.00  0.00
ATOM   2152 HD11 LEU   136      -4.947  -4.430   4.374  1.00  0.00
ATOM   2153 HD12 LEU   136      -5.230  -6.161   4.077  1.00  0.00
ATOM   2154 HD13 LEU   136      -6.483  -5.178   4.871  1.00  0.00
ATOM   2155  CD2 LEU   136      -3.326  -6.053   6.076  1.00  0.00
ATOM   2156 HD21 LEU   136      -2.990  -6.339   7.073  1.00  0.00
ATOM   2157 HD22 LEU   136      -3.191  -6.891   5.393  1.00  0.00
ATOM   2158 HD23 LEU   136      -2.740  -5.202   5.727  1.00  0.00
ATOM   2159  C   LEU   136      -4.475  -3.414   9.283  1.00  0.00
ATOM   2160  O   LEU   136      -5.200  -3.544  10.288  1.00  0.00
ATOM   2161  N   PRO   137      -3.855  -2.285   8.915  1.00  0.00
ATOM   2162  CD  PRO   137      -2.973  -2.039   7.753  1.00  0.00
ATOM   2163  HD2 PRO   137      -3.401  -2.527   6.878  1.00  0.00
ATOM   2164  HD3 PRO   137      -1.991  -2.465   7.963  1.00  0.00
ATOM   2165  CG  PRO   137      -2.930  -0.502   7.613  1.00  0.00
ATOM   2166  HG2 PRO   137      -3.704  -0.165   6.924  1.00  0.00
ATOM   2167  HG3 PRO   137      -1.953  -0.185   7.246  1.00  0.00
ATOM   2168  CB  PRO   137      -3.174   0.013   9.012  1.00  0.00
ATOM   2169  HB2 PRO   137      -3.740   0.942   8.946  1.00  0.00
ATOM   2170  HB3 PRO   137      -2.259   0.185   9.579  1.00  0.00
ATOM   2171  CA  PRO   137      -4.024  -1.070   9.702  1.00  0.00
ATOM   2172  HA  PRO   137      -3.685  -1.266  10.719  1.00  0.00
ATOM   2173  C   PRO   137      -5.474  -0.626   9.730  1.00  0.00
ATOM   2174  O   PRO   137      -6.195  -0.780   8.731  1.00  0.00
ATOM   2175  N   GLU   138      -5.774  -0.008  10.871  1.00  0.00
ATOM   2176  H   GLU   138      -5.121   0.024  11.641  1.00  0.00
ATOM   2177  CA  GLU   138      -7.118   0.549  11.074  1.00  0.00
ATOM   2178  HA  GLU   138      -7.795  -0.297  10.960  1.00  0.00
ATOM   2179  CB  GLU   138      -7.366   1.193  12.434  1.00  0.00
ATOM   2180  HB2 GLU   138      -7.173   0.465  13.222  1.00  0.00
ATOM   2181  HB3 GLU   138      -6.701   2.048  12.559  1.00  0.00
ATOM   2182  CG  GLU   138      -8.801   1.655  12.518  1.00  0.00
ATOM   2183  HG2 GLU   138      -8.995   2.384  11.730  1.00  0.00
ATOM   2184  HG3 GLU   138      -9.467   0.801  12.393  1.00  0.00
ATOM   2185  CD  GLU   138      -9.050   2.300  13.879  1.00  0.00
ATOM   2186  OE1 GLU   138      -8.847   3.540  13.975  1.00  0.00
ATOM   2187  OE2 GLU   138      -9.441   1.547  14.810  1.00  0.00
ATOM   2188  C   GLU   138      -7.430   1.540   9.962  1.00  0.00
ATOM   2189  O   GLU   138      -8.611   1.567   9.637  1.00  0.00
ATOM   2190  N   TYR   139      -6.484   2.266   9.406  1.00  0.00
ATOM   2191  H   TYR   139      -5.541   2.172   9.756  1.00  0.00
ATOM   2192  CA  TYR   139      -6.725   3.200   8.329  1.00  0.00
ATOM   2193  HA  TYR   139      -7.709   3.651   8.459  1.00  0.00
ATOM   2194  CB  TYR   139      -5.669   4.322   8.300  1.00  0.00
ATOM   2195  HB2 TYR   139      -5.890   4.970   7.452  1.00  0.00
ATOM   2196  HB3 TYR   139      -5.754   4.893   9.225  1.00  0.00
ATOM   2197  CG  TYR   139      -4.263   3.781   8.169  1.00  0.00
ATOM   2198  CD1 TYR   139      -3.766   3.358   6.941  1.00  0.00
ATOM   2199  HD1 TYR   139      -4.397   3.407   6.053  1.00  0.00
ATOM   2200  CE1 TYR   139      -2.479   2.878   6.845  1.00  0.00
ATOM   2201  HE1 TYR   139      -2.110   2.593   5.860  1.00  0.00
ATOM   2202  CZ  TYR   139      -1.653   2.788   7.943  1.00  0.00
ATOM   2203  OH  TYR   139      -0.381   2.265   7.826  1.00  0.00
ATOM   2204  HH  TYR   139      -0.169   1.991   6.930  1.00  0.00
ATOM   2205  CE2 TYR   139      -2.134   3.193   9.153  1.00  0.00
ATOM   2206  HE2 TYR   139      -1.491   3.125  10.031  1.00  0.00
ATOM   2207  CD2 TYR   139      -3.430   3.690   9.276  1.00  0.00
ATOM   2208  HD2 TYR   139      -3.801   4.011  10.249  1.00  0.00
ATOM   2209  C   TYR   139      -6.711   2.553   6.935  1.00  0.00
ATOM   2210  O   TYR   139      -6.858   3.272   5.939  1.00  0.00
ATOM   2211  N   TYR   140      -6.550   1.235   6.901  1.00  0.00
ATOM   2212  H   TYR   140      -6.406   0.695   7.743  1.00  0.00
ATOM   2213  CA  TYR   140      -6.507   0.536   5.610  1.00  0.00
ATOM   2214  HA  TYR   140      -5.513   0.597   5.166  1.00  0.00
ATOM   2215  CB  TYR   140      -6.849  -0.961   5.860  1.00  0.00
ATOM   2216  HB2 TYR   140      -6.064  -1.407   6.470  1.00  0.00
ATOM   2217  HB3 TYR   140      -7.796  -1.005   6.398  1.00  0.00
ATOM   2218  CG  TYR   140      -6.975  -1.732   4.549  1.00  0.00
ATOM   2219  CD1 TYR   140      -5.901  -1.722   3.641  1.00  0.00
ATOM   2220  HD1 TYR   140      -4.998  -1.168   3.899  1.00  0.00
ATOM   2221  CE1 TYR   140      -5.977  -2.403   2.431  1.00  0.00
ATOM   2222  HE1 TYR   140      -5.161  -2.381   1.709  1.00  0.00
ATOM   2223  CZ  TYR   140      -7.132  -3.125   2.153  1.00  0.00
ATOM   2224  OH  TYR   140      -7.227  -3.834   0.970  1.00  0.00
ATOM   2225  HH  TYR   140      -6.443  -3.756   0.422  1.00  0.00
ATOM   2226  CE2 TYR   140      -8.210  -3.156   3.040  1.00  0.00
ATOM   2227  HE2 TYR   140      -9.105  -3.726   2.788  1.00  0.00
ATOM   2228  CD2 TYR   140      -8.142  -2.460   4.246  1.00  0.00
ATOM   2229  HD2 TYR   140      -8.985  -2.486   4.938  1.00  0.00
ATOM   2230  C   TYR   140      -7.437   1.155   4.616  1.00  0.00
ATOM   2231  O   TYR   140      -8.647   1.201   4.914  1.00  0.00
ATOM   2232  N   GLY   141      -7.005   1.539   3.461  1.00  0.00
ATOM   2233  H   GLY   141      -6.024   1.378   3.283  1.00  0.00
ATOM   2234  CA  GLY   141      -7.797   2.169   2.422  1.00  0.00
ATOM   2235  HA2 GLY   141      -8.266   2.994   2.958  1.00  0.00
ATOM   2236  HA3 GLY   141      -7.031   2.560   1.752  1.00  0.00
ATOM   2237  C   GLY   141      -8.848   1.454   1.603  1.00  0.00
ATOM   2238  O   GLY   141      -9.565   2.037   0.775  1.00  0.00
ATOM   2239  N   GLU   142      -8.943   0.137   1.803  1.00  0.00
ATOM   2240  H   GLU   142      -8.279  -0.328   2.405  1.00  0.00
ATOM   2241  CA  GLU   142      -9.911  -0.682   1.079  1.00  0.00
ATOM   2242  HA  GLU   142      -9.639  -1.735   1.147  1.00  0.00
ATOM   2243  CB  GLU   142     -11.299  -0.495   1.689  1.00  0.00
ATOM   2244  HB2 GLU   142     -11.652   0.524   1.533  1.00  0.00
ATOM   2245  HB3 GLU   142     -12.008  -1.196   1.248  1.00  0.00
ATOM   2246  CG  GLU   142     -11.179  -0.769   3.192  1.00  0.00
ATOM   2247  HG2 GLU   142     -10.657  -1.716   3.331  1.00  0.00
ATOM   2248  HG3 GLU   142     -10.597   0.036   3.642  1.00  0.00
ATOM   2249  CD  GLU   142     -12.548  -0.840   3.858  1.00  0.00
ATOM   2250  OE1 GLU   142     -13.613  -0.919   3.191  1.00  0.00
ATOM   2251  OE2 GLU   142     -12.547  -0.817   5.105  1.00  0.00
ATOM   2252  C   GLU   142      -9.936  -0.445  -0.419  1.00  0.00
ATOM   2253  O   GLU   142     -10.990  -0.242  -1.029  1.00  0.00
ATOM   2254  N   ASN   143      -8.757  -0.505  -0.994  1.00  0.00
ATOM   2255  H   ASN   143      -7.968  -0.543  -0.365  1.00  0.00
ATOM   2256  CA  ASN   143      -8.500  -0.360  -2.413  1.00  0.00
ATOM   2257  HA  ASN   143      -9.252  -0.887  -3.001  1.00  0.00
ATOM   2258  CB  ASN   143      -8.562   1.138  -2.762  1.00  0.00
ATOM   2259  HB2 ASN   143      -8.537   1.225  -3.849  1.00  0.00
ATOM   2260  HB3 ASN   143      -9.504   1.540  -2.388  1.00  0.00
ATOM   2261  CG  ASN   143      -7.430   1.949  -2.188  1.00  0.00
ATOM   2262  OD1 ASN   143      -6.346   1.918  -2.772  1.00  0.00
ATOM   2263  ND2 ASN   143      -7.656   2.652  -1.072  1.00  0.00
ATOM   2264 HD21 ASN   143      -6.913   3.204  -0.667  1.00  0.00
ATOM   2265 HD22 ASN   143      -8.568   2.627  -0.639  1.00  0.00
ATOM   2266  C   ASN   143      -7.215  -1.088  -2.781  1.00  0.00
ATOM   2267  O   ASN   143      -6.449  -1.512  -1.920  1.00  0.00
ATOM   2268  N   LEU   144      -6.971  -1.221  -4.055  1.00  0.00
ATOM   2269  H   LEU   144      -7.673  -0.894  -4.703  1.00  0.00
ATOM   2270  CA  LEU   144      -5.807  -1.916  -4.591  1.00  0.00
ATOM   2271  HA  LEU   144      -5.732  -2.919  -4.171  1.00  0.00
ATOM   2272  CB  LEU   144      -5.957  -2.033  -6.126  1.00  0.00
ATOM   2273  HB2 LEU   144      -6.038  -1.009  -6.491  1.00  0.00
ATOM   2274  HB3 LEU   144      -5.041  -2.483  -6.508  1.00  0.00
ATOM   2275  CG  LEU   144      -7.161  -2.842  -6.610  1.00  0.00
ATOM   2276  HG  LEU   144      -8.086  -2.336  -6.334  1.00  0.00
ATOM   2277  CD1 LEU   144      -7.083  -2.961  -8.104  1.00  0.00
ATOM   2278 HD11 LEU   144      -6.158  -3.468  -8.380  1.00  0.00
ATOM   2279 HD12 LEU   144      -7.934  -3.536  -8.468  1.00  0.00
ATOM   2280 HD13 LEU   144      -7.099  -1.967  -8.549  1.00  0.00
ATOM   2281  CD2 LEU   144      -7.198  -4.254  -5.973  1.00  0.00
ATOM   2282 HD21 LEU   144      -7.261  -4.162  -4.888  1.00  0.00
ATOM   2283 HD22 LEU   144      -8.068  -4.797  -6.342  1.00  0.00
ATOM   2284 HD23 LEU   144      -6.292  -4.797  -6.239  1.00  0.00
ATOM   2285  C   LEU   144      -4.456  -1.309  -4.208  1.00  0.00
ATOM   2286  O   LEU   144      -3.486  -1.997  -3.847  1.00  0.00
ATOM   2287  N   ASP   145      -4.341   0.010  -4.305  1.00  0.00
ATOM   2288  H   ASP   145      -5.095   0.559  -4.692  1.00  0.00
ATOM   2289  CA  ASP   145      -3.092   0.691  -3.962  1.00  0.00
ATOM   2290  HA  ASP   145      -2.257   0.231  -4.491  1.00  0.00
ATOM   2291  CB  ASP   145      -3.175   2.185  -4.369  1.00  0.00
ATOM   2292  HB2 ASP   145      -4.038   2.644  -3.886  1.00  0.00
ATOM   2293  HB3 ASP   145      -2.268   2.708  -4.066  1.00  0.00
ATOM   2294  CG  ASP   145      -3.332   2.277  -5.879  1.00  0.00
ATOM   2295  OD1 ASP   145      -2.427   1.741  -6.549  1.00  0.00
ATOM   2296  OD2 ASP   145      -4.318   2.871  -6.406  1.00  0.00
ATOM   2297  C   ASP   145      -2.816   0.475  -2.485  1.00  0.00
ATOM   2298  O   ASP   145      -1.644   0.196  -2.157  1.00  0.00
ATOM   2299  N   ALA   146      -3.893   0.607  -1.695  1.00  0.00
ATOM   2300  H   ALA   146      -4.788   0.789  -2.127  1.00  0.00
ATOM   2301  CA  ALA   146      -3.851   0.408  -0.253  1.00  0.00
ATOM   2302  HA  ALA   146      -3.163   1.117   0.207  1.00  0.00
ATOM   2303  CB  ALA   146      -5.195   0.507   0.454  1.00  0.00
ATOM   2304  HB1 ALA   146      -5.892  -0.204   0.010  1.00  0.00
ATOM   2305  HB2 ALA   146      -5.067   0.277   1.512  1.00  0.00
ATOM   2306  HB3 ALA   146      -5.589   1.517   0.347  1.00  0.00
ATOM   2307  C   ALA   146      -3.396  -1.040   0.021  1.00  0.00
ATOM   2308  O   ALA   146      -2.522  -1.250   0.853  1.00  0.00
ATOM   2309  N   LEU   147      -4.036  -1.995  -0.637  1.00  0.00
ATOM   2310  H   LEU   147      -4.823  -1.785  -1.235  1.00  0.00
ATOM   2311  CA  LEU   147      -3.653  -3.401  -0.457  1.00  0.00
ATOM   2312  HA  LEU   147      -3.718  -3.667   0.598  1.00  0.00
ATOM   2313  CB  LEU   147      -4.575  -4.313  -1.244  1.00  0.00
ATOM   2314  HB2 LEU   147      -5.538  -4.098  -0.782  1.00  0.00
ATOM   2315  HB3 LEU   147      -4.594  -3.998  -2.287  1.00  0.00
ATOM   2316  CG  LEU   147      -4.298  -5.826  -1.172  1.00  0.00
ATOM   2317  HG  LEU   147      -3.284  -6.008  -1.528  1.00  0.00
ATOM   2318  CD1 LEU   147      -4.440  -6.358   0.253  1.00  0.00
ATOM   2319 HD11 LEU   147      -5.454  -6.177   0.610  1.00  0.00
ATOM   2320 HD12 LEU   147      -4.237  -7.429   0.264  1.00  0.00
ATOM   2321 HD13 LEU   147      -3.730  -5.848   0.904  1.00  0.00
ATOM   2322  CD2 LEU   147      -5.204  -6.566  -2.166  1.00  0.00
ATOM   2323 HD21 LEU   147      -5.002  -6.210  -3.176  1.00  0.00
ATOM   2324 HD22 LEU   147      -5.005  -7.637  -2.112  1.00  0.00
ATOM   2325 HD23 LEU   147      -6.248  -6.378  -1.916  1.00  0.00
ATOM   2326  C   LEU   147      -2.192  -3.645  -0.866  1.00  0.00
ATOM   2327  O   LEU   147      -1.492  -4.403  -0.186  1.00  0.00
ATOM   2328  N   TRP   148      -1.744  -3.054  -1.940  1.00  0.00
ATOM   2329  H   TRP   148      -2.320  -2.447  -2.506  1.00  0.00
ATOM   2330  CA  TRP   148      -0.366  -3.291  -2.361  1.00  0.00
ATOM   2331  HA  TRP   148      -0.204  -4.363  -2.477  1.00  0.00
ATOM   2332  CB  TRP   148      -0.059  -2.610  -3.678  1.00  0.00
ATOM   2333  HB2 TRP   148      -0.607  -3.113  -4.474  1.00  0.00
ATOM   2334  HB3 TRP   148      -0.341  -1.558  -3.652  1.00  0.00
ATOM   2335  CG  TRP   148       1.390  -2.658  -4.058  1.00  0.00
ATOM   2336  CD1 TRP   148       2.265  -1.603  -3.960  1.00  0.00
ATOM   2337  HD1 TRP   148       1.870  -0.676  -3.546  1.00  0.00
ATOM   2338  NE1 TRP   148       3.503  -1.967  -4.430  1.00  0.00
ATOM   2339  HE1 TRP   148       4.319  -1.372  -4.448  1.00  0.00
ATOM   2340  CE2 TRP   148       3.462  -3.273  -4.841  1.00  0.00
ATOM   2341  CZ2 TRP   148       4.466  -4.079  -5.374  1.00  0.00
ATOM   2342  HZ2 TRP   148       5.462  -3.669  -5.539  1.00  0.00
ATOM   2343  CH2 TRP   148       4.108  -5.386  -5.665  1.00  0.00
ATOM   2344  HH2 TRP   148       4.882  -6.047  -6.055  1.00  0.00
ATOM   2345  CZ3 TRP   148       2.806  -5.892  -5.481  1.00  0.00
ATOM   2346  HZ3 TRP   148       2.531  -6.913  -5.748  1.00  0.00
ATOM   2347  CE3 TRP   148       1.833  -5.080  -4.946  1.00  0.00
ATOM   2348  HE3 TRP   148       0.834  -5.499  -4.827  1.00  0.00
ATOM   2349  CD2 TRP   148       2.151  -3.754  -4.609  1.00  0.00
ATOM   2350  C   TRP   148       0.619  -2.776  -1.309  1.00  0.00
ATOM   2351  O   TRP   148       1.669  -3.374  -1.077  1.00  0.00
ATOM   2352  N   ASP   149       0.245  -1.660  -0.678  1.00  0.00
ATOM   2353  H   ASP   149      -0.598  -1.191  -0.978  1.00  0.00
ATOM   2354  CA  ASP   149       1.074  -1.013   0.336  1.00  0.00
ATOM   2355  HA  ASP   149       2.104  -0.882   0.004  1.00  0.00
ATOM   2356  CB  ASP   149       0.441   0.390   0.557  1.00  0.00
ATOM   2357  HB2 ASP   149       0.557   0.949  -0.371  1.00  0.00
ATOM   2358  HB3 ASP   149      -0.617   0.331   0.815  1.00  0.00
ATOM   2359  CG  ASP   149       1.197   1.099   1.674  1.00  0.00
ATOM   2360  OD1 ASP   149       2.436   1.267   1.489  1.00  0.00
ATOM   2361  OD2 ASP   149       0.559   1.403   2.698  1.00  0.00
ATOM   2362  C   ASP   149       1.219  -1.864   1.580  1.00  0.00
ATOM   2363  O   ASP   149       2.286  -1.966   2.175  1.00  0.00
ATOM   2364  N   ALA   150       0.113  -2.511   1.957  1.00  0.00
ATOM   2365  H   ALA   150      -0.707  -2.371   1.384  1.00  0.00
ATOM   2366  CA  ALA   150       0.004  -3.374   3.111  1.00  0.00
ATOM   2367  HA  ALA   150       0.386  -2.846   3.985  1.00  0.00
ATOM   2368  CB  ALA   150      -1.457  -3.727   3.355  1.00  0.00
ATOM   2369  HB1 ALA   150      -1.851  -4.264   2.492  1.00  0.00
ATOM   2370  HB2 ALA   150      -1.536  -4.357   4.241  1.00  0.00
ATOM   2371  HB3 ALA   150      -2.031  -2.813   3.507  1.00  0.00
ATOM   2372  C   ALA   150       0.777  -4.671   2.953  1.00  0.00
ATOM   2373  O   ALA   150       1.344  -5.169   3.926  1.00  0.00
ATOM   2374  N   LEU   151       0.757  -5.157   1.722  1.00  0.00
ATOM   2375  H   LEU   151       0.197  -4.675   1.034  1.00  0.00
ATOM   2376  CA  LEU   151       1.429  -6.386   1.326  1.00  0.00
ATOM   2377  HA  LEU   151       1.236  -7.130   2.099  1.00  0.00
ATOM   2378  CB  LEU   151       0.983  -6.962  -0.037  1.00  0.00
ATOM   2379  HB2 LEU   151       0.951  -6.088  -0.688  1.00  0.00
ATOM   2380  HB3 LEU   151       1.720  -7.670  -0.416  1.00  0.00
ATOM   2381  CG  LEU   151      -0.424  -7.641  -0.008  1.00  0.00
ATOM   2382  HG  LEU   151      -1.177  -6.906   0.275  1.00  0.00
ATOM   2383  CD1 LEU   151      -0.749  -8.198  -1.400  1.00  0.00
ATOM   2384 HD11 LEU   151       0.004  -8.933  -1.684  1.00  0.00
ATOM   2385 HD12 LEU   151      -1.731  -8.672  -1.382  1.00  0.00
ATOM   2386 HD13 LEU   151      -0.753  -7.384  -2.125  1.00  0.00
ATOM   2387  CD2 LEU   151      -0.653  -8.748   1.034  1.00  0.00
ATOM   2388 HD21 LEU   151      -0.508  -8.342   2.035  1.00  0.00
ATOM   2389 HD22 LEU   151      -1.670  -9.130   0.941  1.00  0.00
ATOM   2390 HD23 LEU   151       0.055  -9.559   0.865  1.00  0.00
ATOM   2391  C   LEU   151       2.939  -6.190   1.307  1.00  0.00
ATOM   2392  O   LEU   151       3.725  -7.033   1.714  1.00  0.00
ATOM   2393  N   THR   152       3.318  -5.014   0.808  1.00  0.00
ATOM   2394  H   THR   152       2.602  -4.409   0.431  1.00  0.00
ATOM   2395  CA  THR   152       4.713  -4.605   0.668  1.00  0.00
ATOM   2396  HA  THR   152       5.402  -5.449   0.725  1.00  0.00
ATOM   2397  CB  THR   152       4.948  -3.865  -0.669  1.00  0.00
ATOM   2398  HB  THR   152       5.969  -3.485  -0.711  1.00  0.00
ATOM   2399  CG2 THR   152       4.726  -4.843  -1.805  1.00  0.00
ATOM   2400 HG21 THR   152       3.705  -5.223  -1.764  1.00  0.00
ATOM   2401 HG22 THR   152       4.888  -4.338  -2.757  1.00  0.00
ATOM   2402 HG23 THR   152       5.426  -5.673  -1.712  1.00  0.00
ATOM   2403  OG1 THR   152       4.103  -2.726  -0.756  1.00  0.00
ATOM   2404  HG1 THR   152       4.258  -2.275  -1.590  1.00  0.00
ATOM   2405  C   THR   152       5.261  -3.778   1.818  1.00  0.00
ATOM   2406  O   THR   152       6.493  -3.555   1.809  1.00  0.00
ATOM   2407  N   GLY   153       4.472  -3.381   2.788  1.00  0.00
ATOM   2408  H   GLY   153       3.487  -3.605   2.814  1.00  0.00
ATOM   2409  CA  GLY   153       5.029  -2.583   3.876  1.00  0.00
ATOM   2410  HA2 GLY   153       6.044  -2.922   4.084  1.00  0.00
ATOM   2411  HA3 GLY   153       5.051  -1.535   3.576  1.00  0.00
ATOM   2412  C   GLY   153       4.197  -2.717   5.134  1.00  0.00
ATOM   2413  O   GLY   153       4.036  -1.731   5.847  1.00  0.00
ATOM   2414  N   TRP   154       3.696  -3.926   5.342  1.00  0.00
ATOM   2415  H   TRP   154       3.783  -4.722   4.727  1.00  0.00
ATOM   2416  CA  TRP   154       2.908  -4.075   6.557  1.00  0.00
ATOM   2417  HA  TRP   154       3.411  -3.569   7.381  1.00  0.00
ATOM   2418  CB  TRP   154       1.510  -3.467   6.390  1.00  0.00
ATOM   2419  HB2 TRP   154       1.517  -2.400   6.168  1.00  0.00
ATOM   2420  HB3 TRP   154       0.944  -3.994   5.622  1.00  0.00
ATOM   2421  CG  TRP   154       0.749  -3.633   7.672  1.00  0.00
ATOM   2422  CD1 TRP   154       0.101  -4.739   8.128  1.00  0.00
ATOM   2423  HD1 TRP   154       0.113  -5.614   7.477  1.00  0.00
ATOM   2424  NE1 TRP   154      -0.451  -4.496   9.366  1.00  0.00
ATOM   2425  HE1 TRP   154      -0.974  -5.161   9.918  1.00  0.00
ATOM   2426  CE2 TRP   154      -0.167  -3.198   9.735  1.00  0.00
ATOM   2427  CZ2 TRP   154      -0.478  -2.445  10.863  1.00  0.00
ATOM   2428  HZ2 TRP   154      -1.070  -2.945  11.630  1.00  0.00
ATOM   2429  CH2 TRP   154      -0.041  -1.153  10.957  1.00  0.00
ATOM   2430  HH2 TRP   154      -0.293  -0.574  11.845  1.00  0.00
ATOM   2431  CZ3 TRP   154       0.722  -0.550   9.946  1.00  0.00
ATOM   2432  HZ3 TRP   154       1.085   0.477   9.999  1.00  0.00
ATOM   2433  CE3 TRP   154       1.033  -1.291   8.820  1.00  0.00
ATOM   2434  HE3 TRP   154       1.623  -0.782   8.057  1.00  0.00
ATOM   2435  CD2 TRP   154       0.598  -2.623   8.692  1.00  0.00
ATOM   2436  C   TRP   154       2.735  -5.513   7.016  1.00  0.00
ATOM   2437  O   TRP   154       2.992  -5.787   8.194  1.00  0.00
ATOM   2438  N   VAL   155       2.294  -6.372   6.091  1.00  0.00
ATOM   2439  H   VAL   155       1.997  -6.078   5.171  1.00  0.00
ATOM   2440  CA  VAL   155       2.073  -7.779   6.483  1.00  0.00
ATOM   2441  HA  VAL   155       1.681  -7.808   7.499  1.00  0.00
ATOM   2442  CB  VAL   155       1.105  -8.544   5.559  1.00  0.00
ATOM   2443  HB  VAL   155       1.094  -9.598   5.838  1.00  0.00
ATOM   2444  CG1 VAL   155      -0.298  -7.969   5.696  1.00  0.00
ATOM   2445 HG11 VAL   155      -0.288  -6.915   5.416  1.00  0.00
ATOM   2446 HG12 VAL   155      -0.980  -8.512   5.041  1.00  0.00
ATOM   2447 HG13 VAL   155      -0.632  -8.066   6.729  1.00  0.00
ATOM   2448  CG2 VAL   155       1.517  -8.482   4.108  1.00  0.00
ATOM   2449 HG21 VAL   155       2.508  -8.921   3.992  1.00  0.00
ATOM   2450 HG22 VAL   155       0.801  -9.037   3.502  1.00  0.00
ATOM   2451 HG23 VAL   155       1.541  -7.442   3.781  1.00  0.00
ATOM   2452  C   VAL   155       3.396  -8.541   6.657  1.00  0.00
ATOM   2453  O   VAL   155       4.447  -8.235   6.077  1.00  0.00
ATOM   2454  N   GLU   156       3.261  -9.544   7.516  1.00  0.00
ATOM   2455  H   GLU   156       2.313  -9.606   7.858  1.00  0.00
ATOM   2456  CA  GLU   156       4.212 -10.529   7.958  1.00  0.00
ATOM   2457  HA  GLU   156       5.221 -10.122   7.892  1.00  0.00
ATOM   2458  CB  GLU   156       3.996 -11.084   9.385  1.00  0.00
ATOM   2459  HB2 GLU   156       4.112 -10.278  10.110  1.00  0.00
ATOM   2460  HB3 GLU   156       2.993 -11.503   9.465  1.00  0.00
ATOM   2461  CG  GLU   156       5.015 -12.162   9.665  1.00  0.00
ATOM   2462  HG2 GLU   156       4.900 -12.969   8.940  1.00  0.00
ATOM   2463  HG3 GLU   156       6.019 -11.744   9.586  1.00  0.00
ATOM   2464  CD  GLU   156       4.802 -12.711  11.074  1.00  0.00
ATOM   2465  OE1 GLU   156       4.018 -13.689  11.199  1.00  0.00
ATOM   2466  OE2 GLU   156       5.426 -12.147  12.012  1.00  0.00
ATOM   2467  C   GLU   156       4.077 -11.746   7.026  1.00  0.00
ATOM   2468  O   GLU   156       2.956 -12.044   6.610  1.00  0.00
ATOM   2469  N   TYR   157       5.228 -12.289   6.750  1.00  0.00
ATOM   2470  H   TYR   157       6.045 -11.869   7.171  1.00  0.00
ATOM   2471  CA  TYR   157       5.406 -13.454   5.938  1.00  0.00
ATOM   2472  HA  TYR   157       4.402 -13.776   5.661  1.00  0.00
ATOM   2473  CB  TYR   157       6.246 -13.334   4.672  1.00  0.00
ATOM   2474  HB2 TYR   157       7.262 -12.966   4.810  1.00  0.00
ATOM   2475  HB3 TYR   157       6.274 -14.287   4.143  1.00  0.00
ATOM   2476  CG  TYR   157       5.446 -12.325   3.859  1.00  0.00
ATOM   2477  CD1 TYR   157       4.269 -12.764   3.251  1.00  0.00
ATOM   2478  HD1 TYR   157       3.931 -13.797   3.331  1.00  0.00
ATOM   2479  CE1 TYR   157       3.525 -11.848   2.534  1.00  0.00
ATOM   2480  HE1 TYR   157       2.596 -12.145   2.047  1.00  0.00
ATOM   2481  CZ  TYR   157       3.959 -10.536   2.454  1.00  0.00
ATOM   2482  OH  TYR   157       3.207  -9.649   1.735  1.00  0.00
ATOM   2483  HH  TYR   157       2.425 -10.049   1.347  1.00  0.00
ATOM   2484  CE2 TYR   157       5.126 -10.096   3.053  1.00  0.00
ATOM   2485  HE2 TYR   157       5.469  -9.066   2.953  1.00  0.00
ATOM   2486  CD2 TYR   157       5.866 -11.004   3.798  1.00  0.00
ATOM   2487  HD2 TYR   157       6.762 -10.675   4.324  1.00  0.00
ATOM   2488  C   TYR   157       6.138 -14.496   6.779  1.00  0.00
ATOM   2489  O   TYR   157       6.716 -14.102   7.777  1.00  0.00
ATOM   2490  N   PRO   158       6.001 -15.734   6.336  1.00  0.00
ATOM   2491  CD  PRO   158       6.586 -16.879   7.038  1.00  0.00
ATOM   2492  HD2 PRO   158       6.385 -16.809   8.107  1.00  0.00
ATOM   2493  HD3 PRO   158       7.662 -16.914   6.872  1.00  0.00
ATOM   2494  CG  PRO   158       5.851 -18.060   6.373  1.00  0.00
ATOM   2495  HG2 PRO   158       4.900 -18.253   6.869  1.00  0.00
ATOM   2496  HG3 PRO   158       6.463 -18.961   6.399  1.00  0.00
ATOM   2497  CB  PRO   158       5.647 -17.590   4.959  1.00  0.00
ATOM   2498  HB2 PRO   158       4.822 -18.164   4.537  1.00  0.00
ATOM   2499  HB3 PRO   158       6.494 -17.613   4.273  1.00  0.00
ATOM   2500  CA  PRO   158       5.210 -16.152   5.195  1.00  0.00
ATOM   2501  HA  PRO   158       5.397 -15.484   4.354  1.00  0.00
ATOM   2502  C   PRO   158       3.714 -16.101   5.569  1.00  0.00
ATOM   2503  O   PRO   158       3.183 -16.131   6.688  1.00  0.00
ATOM   2504  N   LEU   159       3.016 -16.025   4.444  1.00  0.00
ATOM   2505  H   LEU   159       3.526 -15.998   3.572  1.00  0.00
ATOM   2506  CA  LEU   159       1.556 -15.973   4.394  1.00  0.00
ATOM   2507  HA  LEU   159       1.117 -16.092   5.385  1.00  0.00
ATOM   2508  CB  LEU   159       1.174 -14.584   3.851  1.00  0.00
ATOM   2509  HB2 LEU   159       1.580 -13.927   4.621  1.00  0.00
ATOM   2510  HB3 LEU   159       1.708 -14.419   2.916  1.00  0.00
ATOM   2511  CG  LEU   159      -0.312 -14.276   3.651  1.00  0.00
ATOM   2512  HG  LEU   159      -0.713 -14.893   2.847  1.00  0.00
ATOM   2513  CD1 LEU   159      -1.055 -14.586   4.950  1.00  0.00
ATOM   2514 HD11 LEU   159      -0.655 -13.970   5.755  1.00  0.00
ATOM   2515 HD12 LEU   159      -2.116 -14.372   4.823  1.00  0.00
ATOM   2516 HD13 LEU   159      -0.926 -15.639   5.201  1.00  0.00
ATOM   2517  CD2 LEU   159      -0.477 -12.841   3.187  1.00  0.00
ATOM   2518 HD21 LEU   159       0.052 -12.701   2.244  1.00  0.00
ATOM   2519 HD22 LEU   159      -1.536 -12.624   3.045  1.00  0.00
ATOM   2520 HD23 LEU   159      -0.066 -12.166   3.938  1.00  0.00
ATOM   2521  C   LEU   159       1.010 -17.062   3.485  1.00  0.00
ATOM   2522  O   LEU   159       1.558 -17.336   2.417  1.00  0.00
ATOM   2523  N   VAL   160      -0.065 -17.626   4.023  1.00  0.00
ATOM   2524  H   VAL   160      -0.374 -17.398   4.957  1.00  0.00
ATOM   2525  CA  VAL   160      -0.806 -18.647   3.277  1.00  0.00
ATOM   2526  HA  VAL   160      -0.344 -18.790   2.300  1.00  0.00
ATOM   2527  CB  VAL   160      -1.001 -20.010   3.926  1.00  0.00
ATOM   2528  HB  VAL   160      -1.484 -19.893   4.897  1.00  0.00
ATOM   2529  CG1 VAL   160      -1.893 -20.867   3.010  1.00  0.00
ATOM   2530 HG11 VAL   160      -1.411 -20.985   2.040  1.00  0.00
ATOM   2531 HG12 VAL   160      -2.043 -21.848   3.462  1.00  0.00
ATOM   2532 HG13 VAL   160      -2.858 -20.377   2.879  1.00  0.00
ATOM   2533  CG2 VAL   160       0.352 -20.648   4.229  1.00  0.00
ATOM   2534 HG21 VAL   160       0.913 -20.006   4.908  1.00  0.00
ATOM   2535 HG22 VAL   160       0.199 -21.622   4.693  1.00  0.00
ATOM   2536 HG23 VAL   160       0.911 -20.771   3.302  1.00  0.00
ATOM   2537  C   VAL   160      -2.166 -17.995   3.002  1.00  0.00
ATOM   2538  O   VAL   160      -2.859 -17.603   3.943  1.00  0.00
ATOM   2539  N   LEU   161      -2.456 -17.808   1.736  1.00  0.00
ATOM   2540  H   LEU   161      -1.794 -18.012   1.000  1.00  0.00
ATOM   2541  CA  LEU   161      -3.750 -17.244   1.367  1.00  0.00
ATOM   2542  HA  LEU   161      -4.229 -16.877   2.275  1.00  0.00
ATOM   2543  CB  LEU   161      -3.664 -16.103   0.369  1.00  0.00
ATOM   2544  HB2 LEU   161      -3.110 -15.329   0.900  1.00  0.00
ATOM   2545  HB3 LEU   161      -3.081 -16.445  -0.486  1.00  0.00
ATOM   2546  CG  LEU   161      -5.007 -15.527  -0.123  1.00  0.00
ATOM   2547  HG  LEU   161      -5.564 -16.349  -0.574  1.00  0.00
ATOM   2548  CD1 LEU   161      -5.843 -14.891   0.968  1.00  0.00
ATOM   2549 HD11 LEU   161      -5.288 -14.068   1.419  1.00  0.00
ATOM   2550 HD12 LEU   161      -6.771 -14.510   0.541  1.00  0.00
ATOM   2551 HD13 LEU   161      -6.073 -15.635   1.731  1.00  0.00
ATOM   2552  CD2 LEU   161      -4.735 -14.500  -1.221  1.00  0.00
ATOM   2553 HD21 LEU   161      -4.216 -14.982  -2.050  1.00  0.00
ATOM   2554 HD22 LEU   161      -5.679 -14.086  -1.576  1.00  0.00
ATOM   2555 HD23 LEU   161      -4.114 -13.697  -0.823  1.00  0.00
ATOM   2556  C   LEU   161      -4.641 -18.359   0.784  1.00  0.00
ATOM   2557  O   LEU   161      -4.370 -18.886  -0.285  1.00  0.00
ATOM   2558  N   GLU   162      -5.684 -18.713   1.529  1.00  0.00
ATOM   2559  H   GLU   162      -5.815 -18.358   2.465  1.00  0.00
ATOM   2560  CA  GLU   162      -6.612 -19.729   1.037  1.00  0.00
ATOM   2561  HA  GLU   162      -6.217 -20.149   0.112  1.00  0.00
ATOM   2562  CB  GLU   162      -6.815 -20.866   2.045  1.00  0.00
ATOM   2563  HB2 GLU   162      -5.883 -21.410   2.201  1.00  0.00
ATOM   2564  HB3 GLU   162      -7.170 -20.474   2.998  1.00  0.00
ATOM   2565  CG  GLU   162      -7.870 -21.816   1.456  1.00  0.00
ATOM   2566  HG2 GLU   162      -8.797 -21.252   1.348  1.00  0.00
ATOM   2567  HG3 GLU   162      -7.533 -22.151   0.475  1.00  0.00
ATOM   2568  CD  GLU   162      -8.110 -23.013   2.342  1.00  0.00
ATOM   2569  OE1 GLU   162      -7.579 -23.196   3.443  1.00  0.00
ATOM   2570  OE2 GLU   162      -8.911 -23.811   1.809  1.00  0.00
ATOM   2571  C   GLU   162      -7.939 -19.058   0.641  1.00  0.00
ATOM   2572  O   GLU   162      -8.721 -18.555   1.461  1.00  0.00
ATOM   2573  N   TRP   163      -8.183 -19.087  -0.667  1.00  0.00
ATOM   2574  H   TRP   163      -7.498 -19.473  -1.301  1.00  0.00
ATOM   2575  CA  TRP   163      -9.386 -18.491  -1.229  1.00  0.00
ATOM   2576  HA  TRP   163      -9.937 -17.943  -0.465  1.00  0.00
ATOM   2577  CB  TRP   163      -8.980 -17.516  -2.331  1.00  0.00
ATOM   2578  HB2 TRP   163      -8.147 -16.917  -1.964  1.00  0.00
ATOM   2579  HB3 TRP   163      -8.673 -18.054  -3.227  1.00  0.00
ATOM   2580  CG  TRP   163     -10.044 -16.556  -2.752  1.00  0.00
ATOM   2581  CD1 TRP   163     -11.412 -16.677  -2.871  1.00  0.00
ATOM   2582  HD1 TRP   163     -11.847 -17.640  -2.604  1.00  0.00
ATOM   2583  NE1 TRP   163     -11.954 -15.495  -3.324  1.00  0.00
ATOM   2584  HE1 TRP   163     -12.940 -15.305  -3.435  1.00  0.00
ATOM   2585  CE2 TRP   163     -10.935 -14.596  -3.548  1.00  0.00
ATOM   2586  CZ2 TRP   163     -10.958 -13.279  -4.006  1.00  0.00
ATOM   2587  HZ2 TRP   163     -11.932 -12.862  -4.261  1.00  0.00
ATOM   2588  CH2 TRP   163      -9.774 -12.587  -4.111  1.00  0.00
ATOM   2589  HH2 TRP   163      -9.768 -11.557  -4.466  1.00  0.00
ATOM   2590  CZ3 TRP   163      -8.567 -13.188  -3.767  1.00  0.00
ATOM   2591  HZ3 TRP   163      -7.629 -12.639  -3.851  1.00  0.00
ATOM   2592  CE3 TRP   163      -8.517 -14.508  -3.305  1.00  0.00
ATOM   2593  HE3 TRP   163      -7.548 -14.967  -3.106  1.00  0.00
ATOM   2594  CD2 TRP   163      -9.733 -15.200  -3.178  1.00  0.00
ATOM   2595  C   TRP   163     -10.339 -19.556  -1.727  1.00  0.00
ATOM   2596  O   TRP   163     -10.033 -20.149  -2.760  1.00  0.00
ATOM   2597  N   ARG   164     -11.404 -19.775  -0.976  1.00  0.00
ATOM   2598  H   ARG   164     -11.557 -19.266  -0.117  1.00  0.00
ATOM   2599  CA  ARG   164     -12.376 -20.823  -1.353  1.00  0.00
ATOM   2600  HA  ARG   164     -11.877 -21.567  -1.974  1.00  0.00
ATOM   2601  CB  ARG   164     -12.964 -21.527  -0.120  1.00  0.00
ATOM   2602  HB2 ARG   164     -13.512 -20.770   0.441  1.00  0.00
ATOM   2603  HB3 ARG   164     -13.660 -22.279  -0.491  1.00  0.00
ATOM   2604  CG  ARG   164     -11.935 -22.192   0.794  1.00  0.00
ATOM   2605  HG2 ARG   164     -11.729 -23.193   0.415  1.00  0.00
ATOM   2606  HG3 ARG   164     -11.019 -21.601   0.774  1.00  0.00
ATOM   2607  CD  ARG   164     -12.444 -22.287   2.216  1.00  0.00
ATOM   2608  HD2 ARG   164     -12.756 -21.275   2.473  1.00  0.00
ATOM   2609  HD3 ARG   164     -13.319 -22.934   2.162  1.00  0.00
ATOM   2610  NE  ARG   164     -11.578 -22.773   3.240  1.00  0.00
ATOM   2611  HE  ARG   164     -10.819 -23.240   2.765  1.00  0.00
ATOM   2612  CZ  ARG   164     -11.562 -22.727   4.559  1.00  0.00
ATOM   2613  NH1 ARG   164     -12.542 -22.108   5.252  1.00  0.00
ATOM   2614 HH11 ARG   164     -13.306 -21.669   4.758  1.00  0.00
ATOM   2615 HH12 ARG   164     -12.507 -22.087   6.261  1.00  0.00
ATOM   2616  NH2 ARG   164     -10.570 -23.319   5.241  1.00  0.00
ATOM   2617 HH21 ARG   164      -9.835 -23.799   4.743  1.00  0.00
ATOM   2618 HH22 ARG   164     -10.562 -23.281   6.251  1.00  0.00
ATOM   2619  C   ARG   164     -13.485 -20.230  -2.185  1.00  0.00
ATOM   2620  O   ARG   164     -13.728 -19.009  -2.097  1.00  0.00
ATOM   2621  N   GLN   165     -14.161 -21.015  -2.999  1.00  0.00
ATOM   2622  H   GLN   165     -13.904 -21.990  -3.055  1.00  0.00
ATOM   2623  CA  GLN   165     -15.274 -20.531  -3.851  1.00  0.00
ATOM   2624  HA  GLN   165     -15.506 -21.308  -4.580  1.00  0.00
ATOM   2625  CB  GLN   165     -16.550 -20.197  -3.069  1.00  0.00
ATOM   2626  HB2 GLN   165     -16.386 -19.225  -2.604  1.00  0.00
ATOM   2627  HB3 GLN   165     -17.353 -20.119  -3.801  1.00  0.00
ATOM   2628  CG  GLN   165     -16.936 -21.215  -1.996  1.00  0.00
ATOM   2629  HG2 GLN   165     -16.056 -21.464  -1.403  1.00  0.00
ATOM   2630  HG3 GLN   165     -17.725 -20.849  -1.339  1.00  0.00
ATOM   2631  CD  GLN   165     -17.424 -22.466  -2.684  1.00  0.00
ATOM   2632  OE1 GLN   165     -17.233 -23.599  -2.229  1.00  0.00
ATOM   2633  NE2 GLN   165     -18.048 -22.291  -3.850  1.00  0.00
ATOM   2634 HE21 GLN   165     -18.397 -23.091  -4.358  1.00  0.00
ATOM   2635 HE22 GLN   165     -18.169 -21.359  -4.219  1.00  0.00
ATOM   2636  C   GLN   165     -14.845 -19.265  -4.601  1.00  0.00
ATOM   2637  O   GLN   165     -15.618 -18.306  -4.498  1.00  0.00
ATOM   2638  N   PHE   166     -13.697 -19.310  -5.242  1.00  0.00
ATOM   2639  H   PHE   166     -13.114 -20.135  -5.222  1.00  0.00
ATOM   2640  CA  PHE   166     -13.215 -18.147  -5.956  1.00  0.00
ATOM   2641  HA  PHE   166     -13.042 -17.349  -5.234  1.00  0.00
ATOM   2642  CB  PHE   166     -11.913 -18.403  -6.728  1.00  0.00
ATOM   2643  HB2 PHE   166     -11.121 -18.782  -6.082  1.00  0.00
ATOM   2644  HB3 PHE   166     -12.056 -19.085  -7.565  1.00  0.00
ATOM   2645  CG  PHE   166     -11.412 -17.107  -7.308  1.00  0.00
ATOM   2646  CD1 PHE   166     -10.695 -16.214  -6.540  1.00  0.00
ATOM   2647  HD1 PHE   166     -10.467 -16.485  -5.509  1.00  0.00
ATOM   2648  CE1 PHE   166     -10.269 -15.006  -7.045  1.00  0.00
ATOM   2649  HE1 PHE   166      -9.739 -14.340  -6.365  1.00  0.00
ATOM   2650  CZ  PHE   166     -10.491 -14.618  -8.374  1.00  0.00
ATOM   2651  HZ  PHE   166     -10.162 -13.675  -8.810  1.00  0.00
ATOM   2652  CE2 PHE   166     -11.186 -15.539  -9.152  1.00  0.00
ATOM   2653  HE2 PHE   166     -11.376 -15.307 -10.200  1.00  0.00
ATOM   2654  CD2 PHE   166     -11.635 -16.738  -8.613  1.00  0.00
ATOM   2655  HD2 PHE   166     -12.195 -17.438  -9.233  1.00  0.00
ATOM   2656  C   PHE   166     -14.252 -17.630  -6.935  1.00  0.00
ATOM   2657  O   PHE   166     -14.504 -16.431  -6.975  1.00  0.00
ATOM   2658  N   GLU   167     -14.877 -18.434  -7.755  1.00  0.00
ATOM   2659  H   GLU   167     -14.638 -19.415  -7.725  1.00  0.00
ATOM   2660  CA  GLU   167     -15.842 -17.982  -8.771  1.00  0.00
ATOM   2661  HA  GLU   167     -15.394 -17.217  -9.405  1.00  0.00
ATOM   2662  CB  GLU   167     -16.248 -19.174  -9.653  1.00  0.00
ATOM   2663  HB2 GLU   167     -17.175 -19.603  -9.273  1.00  0.00
ATOM   2664  HB3 GLU   167     -16.400 -18.829 -10.676  1.00  0.00
ATOM   2665  CG  GLU   167     -15.147 -20.239  -9.632  1.00  0.00
ATOM   2666  HG2 GLU   167     -14.964 -20.535  -8.599  1.00  0.00
ATOM   2667  HG3 GLU   167     -15.524 -21.094 -10.193  1.00  0.00
ATOM   2668  CD  GLU   167     -13.844 -19.756 -10.259  1.00  0.00
ATOM   2669  OE1 GLU   167     -13.953 -18.699 -10.953  1.00  0.00
ATOM   2670  OE2 GLU   167     -12.816 -20.460  -9.983  1.00  0.00
ATOM   2671  C   GLU   167     -17.089 -17.300  -8.263  1.00  0.00
ATOM   2672  O   GLU   167     -17.534 -16.422  -8.992  1.00  0.00
ATOM   2673  N   GLN   168     -17.578 -17.755  -7.118  1.00  0.00
ATOM   2674  H   GLN   168     -17.162 -18.587  -6.725  1.00  0.00
ATOM   2675  CA  GLN   168     -18.784 -17.185  -6.453  1.00  0.00
ATOM   2676  HA  GLN   168     -19.626 -17.159  -7.146  1.00  0.00
ATOM   2677  CB  GLN   168     -19.156 -18.058  -5.274  1.00  0.00
ATOM   2678  HB2 GLN   168     -18.268 -18.291  -4.686  1.00  0.00
ATOM   2679  HB3 GLN   168     -19.884 -17.547  -4.644  1.00  0.00
ATOM   2680  CG  GLN   168     -19.771 -19.363  -5.814  1.00  0.00
ATOM   2681  HG2 GLN   168     -20.356 -19.148  -6.708  1.00  0.00
ATOM   2682  HG3 GLN   168     -19.013 -20.111  -6.048  1.00  0.00
ATOM   2683  CD  GLN   168     -20.683 -19.919  -4.769  1.00  0.00
ATOM   2684  OE1 GLN   168     -21.022 -19.125  -3.887  1.00  0.00
ATOM   2685  NE2 GLN   168     -21.131 -21.147  -4.674  1.00  0.00
ATOM   2686 HE21 GLN   168     -21.747 -21.399  -3.914  1.00  0.00
ATOM   2687 HE22 GLN   168     -20.858 -21.836  -5.360  1.00  0.00
ATOM   2688  C   GLN   168     -18.495 -15.741  -6.127  1.00  0.00
ATOM   2689  O   GLN   168     -19.193 -14.776  -6.383  1.00  0.00
ATOM   2690  N   SER   169     -17.315 -15.603  -5.559  1.00  0.00
ATOM   2691  H   SER   169     -16.813 -16.476  -5.480  1.00  0.00
ATOM   2692  CA  SER   169     -16.634 -14.385  -5.182  1.00  0.00
ATOM   2693  HA  SER   169     -16.934 -13.980  -4.216  1.00  0.00
ATOM   2694  CB  SER   169     -15.163 -14.900  -5.073  1.00  0.00
ATOM   2695  HB2 SER   169     -15.129 -15.955  -4.803  1.00  0.00
ATOM   2696  HB3 SER   169     -14.616 -14.745  -6.003  1.00  0.00
ATOM   2697  OG  SER   169     -14.592 -14.162  -4.085  1.00  0.00
ATOM   2698  HG  SER   169     -13.679 -14.434  -3.968  1.00  0.00
ATOM   2699  C   SER   169     -16.616 -13.316  -6.252  1.00  0.00
ATOM   2700  O   SER   169     -16.915 -12.142  -6.109  1.00  0.00
ATOM   2701  N   LYS   170     -16.186 -13.698  -7.439  1.00  0.00
ATOM   2702  H   LYS   170     -15.872 -14.657  -7.399  1.00  0.00
ATOM   2703  CA  LYS   170     -16.031 -12.963  -8.709  1.00  0.00
ATOM   2704  HA  LYS   170     -15.424 -12.065  -8.588  1.00  0.00
ATOM   2705  CB  LYS   170     -15.307 -13.919  -9.670  1.00  0.00
ATOM   2706  HB2 LYS   170     -14.610 -14.501  -9.067  1.00  0.00
ATOM   2707  HB3 LYS   170     -16.068 -14.581 -10.085  1.00  0.00
ATOM   2708  CG  LYS   170     -14.543 -13.231 -10.818  1.00  0.00
ATOM   2709  HG2 LYS   170     -15.188 -12.444 -11.209  1.00  0.00
ATOM   2710  HG3 LYS   170     -13.647 -12.785 -10.387  1.00  0.00
ATOM   2711  CD  LYS   170     -14.140 -14.189 -11.972  1.00  0.00
ATOM   2712  HD2 LYS   170     -14.986 -14.240 -12.658  1.00  0.00
ATOM   2713  HD3 LYS   170     -13.287 -13.740 -12.480  1.00  0.00
ATOM   2714  CE  LYS   170     -13.772 -15.610 -11.507  1.00  0.00
ATOM   2715  HE2 LYS   170     -13.185 -15.510 -10.593  1.00  0.00
ATOM   2716  HE3 LYS   170     -14.703 -16.131 -11.285  1.00  0.00
ATOM   2717  NZ  LYS   170     -13.001 -16.381 -12.505  1.00  0.00
ATOM   2718  HZ1 LYS   170     -12.137 -15.898 -12.710  1.00  0.00
ATOM   2719  HZ2 LYS   170     -12.794 -17.298 -12.136  1.00  0.00
ATOM   2720  HZ3 LYS   170     -13.544 -16.474 -13.352  1.00  0.00
ATOM   2721  C   LYS   170     -17.363 -12.449  -9.274  1.00  0.00
ATOM   2722  O   LYS   170     -17.498 -11.341  -9.816  1.00  0.00
ATOM   2723  N   GLN   171     -18.384 -13.288  -9.124  1.00  0.00
ATOM   2724  H   GLN   171     -18.128 -14.113  -8.600  1.00  0.00
ATOM   2725  CA  GLN   171     -19.762 -13.125  -9.511  1.00  0.00
ATOM   2726  HA  GLN   171     -19.709 -13.033 -10.596  1.00  0.00
ATOM   2727  CB  GLN   171     -20.837 -14.129  -9.163  1.00  0.00
ATOM   2728  HB2 GLN   171     -21.142 -13.685  -8.216  1.00  0.00
ATOM   2729  HB3 GLN   171     -21.547 -13.849  -9.941  1.00  0.00
ATOM   2730  CG  GLN   171     -20.809 -15.613  -9.028  1.00  0.00
ATOM   2731  HG2 GLN   171     -20.731 -15.958 -10.059  1.00  0.00
ATOM   2732  HG3 GLN   171     -19.861 -15.781  -8.517  1.00  0.00
ATOM   2733  CD  GLN   171     -21.897 -16.428  -8.321  1.00  0.00
ATOM   2734  OE1 GLN   171     -22.983 -15.957  -7.951  1.00  0.00
ATOM   2735  NE2 GLN   171     -21.656 -17.743  -8.105  1.00  0.00
ATOM   2736 HE21 GLN   171     -22.351 -18.311  -7.641  1.00  0.00
ATOM   2737 HE22 GLN   171     -20.783 -18.150  -8.408  1.00  0.00
ATOM   2738  C   GLN   171     -20.278 -11.874  -8.754  1.00  0.00
ATOM   2739  O   GLN   171     -20.947 -11.041  -9.372  1.00  0.00
ATOM   2740  N   LEU   172     -19.980 -11.782  -7.484  1.00  0.00
ATOM   2741  H   LEU   172     -19.488 -12.520  -7.003  1.00  0.00
ATOM   2742  CA  LEU   172     -20.460 -10.642  -6.702  1.00  0.00
ATOM   2743  HA  LEU   172     -21.353 -10.186  -7.129  1.00  0.00
ATOM   2744  CB  LEU   172     -20.822 -11.243  -5.317  1.00  0.00
ATOM   2745  HB2 LEU   172     -20.047 -11.966  -5.065  1.00  0.00
ATOM   2746  HB3 LEU   172     -20.906 -10.507  -4.517  1.00  0.00
ATOM   2747  CG  LEU   172     -22.180 -11.977  -5.489  1.00  0.00
ATOM   2748  HG  LEU   172     -22.036 -12.810  -6.176  1.00  0.00
ATOM   2749  CD1 LEU   172     -22.700 -12.496  -4.175  1.00  0.00
ATOM   2750 HD11 LEU   172     -22.845 -11.664  -3.487  1.00  0.00
ATOM   2751 HD12 LEU   172     -23.651 -13.004  -4.336  1.00  0.00
ATOM   2752 HD13 LEU   172     -21.982 -13.197  -3.750  1.00  0.00
ATOM   2753  CD2 LEU   172     -23.105 -10.959  -6.171  1.00  0.00
ATOM   2754 HD21 LEU   172     -22.681 -10.670  -7.133  1.00  0.00
ATOM   2755 HD22 LEU   172     -24.087 -11.406  -6.326  1.00  0.00
ATOM   2756 HD23 LEU   172     -23.204 -10.077  -5.538  1.00  0.00
ATOM   2757  C   LEU   172     -19.548  -9.449  -6.581  1.00  0.00
ATOM   2758  O   LEU   172     -20.000  -8.435  -6.025  1.00  0.00
ATOM   2759  N   THR   173     -18.317  -9.503  -7.088  1.00  0.00
ATOM   2760  H   THR   173     -17.937 -10.328  -7.529  1.00  0.00
ATOM   2761  CA  THR   173     -17.455  -8.318  -6.963  1.00  0.00
ATOM   2762  HA  THR   173     -17.875  -7.537  -6.329  1.00  0.00
ATOM   2763  CB  THR   173     -16.094  -8.749  -6.377  1.00  0.00
ATOM   2764  HB  THR   173     -15.381  -7.933  -6.494  1.00  0.00
ATOM   2765  CG2 THR   173     -16.238  -9.087  -4.908  1.00  0.00
ATOM   2766 HG21 THR   173     -16.951  -9.903  -4.791  1.00  0.00
ATOM   2767 HG22 THR   173     -15.271  -9.389  -4.507  1.00  0.00
ATOM   2768 HG23 THR   173     -16.597  -8.211  -4.367  1.00  0.00
ATOM   2769  OG1 THR   173     -15.657  -9.839  -7.187  1.00  0.00
ATOM   2770  HG1 THR   173     -14.807 -10.153  -6.869  1.00  0.00
ATOM   2771  C   THR   173     -17.247  -7.619  -8.301  1.00  0.00
ATOM   2772  O   THR   173     -16.571  -6.611  -8.406  1.00  0.00
ATOM   2773  N   GLU   174     -17.843  -8.250  -9.294  1.00  0.00
ATOM   2774  H   GLU   174     -18.340  -9.095  -9.050  1.00  0.00
ATOM   2775  CA  GLU   174     -17.785  -7.865 -10.697  1.00  0.00
ATOM   2776  HA  GLU   174     -18.244  -8.609 -11.348  1.00  0.00
ATOM   2777  CB  GLU   174     -18.538  -6.528 -10.869  1.00  0.00
ATOM   2778  HB2 GLU   174     -19.582  -6.660 -10.589  1.00  0.00
ATOM   2779  HB3 GLU   174     -18.084  -5.770 -10.231  1.00  0.00
ATOM   2780  CG  GLU   174     -18.456  -6.086 -12.311  1.00  0.00
ATOM   2781  HG2 GLU   174     -17.411  -5.953 -12.592  1.00  0.00
ATOM   2782  HG3 GLU   174     -18.910  -6.843 -12.950  1.00  0.00
ATOM   2783  CD  GLU   174     -19.200  -4.764 -12.481  1.00  0.00
ATOM   2784  OE1 GLU   174     -18.537  -3.705 -12.320  1.00  0.00
ATOM   2785  OE2 GLU   174     -20.425  -4.826 -12.771  1.00  0.00
ATOM   2786  C   GLU   174     -16.319  -7.789 -11.113  1.00  0.00
ATOM   2787  O   GLU   174     -15.839  -6.669 -11.417  1.00  0.00
ATOM   2788  N   ASN   175     -15.549  -8.892 -11.112  1.00  0.00
ATOM   2789  H   ASN   175     -15.863  -9.796 -10.788  1.00  0.00
ATOM   2790  CA  ASN   175     -14.122  -8.736 -11.490  1.00  0.00
ATOM   2791  HA  ASN   175     -13.736  -9.747 -11.621  1.00  0.00
ATOM   2792  CB  ASN   175     -14.030  -7.995 -12.840  1.00  0.00
ATOM   2793  HB2 ASN   175     -14.629  -8.518 -13.584  1.00  0.00
ATOM   2794  HB3 ASN   175     -14.404  -6.978 -12.722  1.00  0.00
ATOM   2795  CG  ASN   175     -12.591  -7.929 -13.332  1.00  0.00
ATOM   2796  OD1 ASN   175     -11.683  -8.431 -12.672  1.00  0.00
ATOM   2797  ND2 ASN   175     -12.385  -7.308 -14.495  1.00  0.00
ATOM   2798 HD21 ASN   175     -11.449  -7.237 -14.867  1.00  0.00
ATOM   2799 HD22 ASN   175     -13.166  -6.913 -14.999  1.00  0.00
ATOM   2800  C   ASN   175     -13.252  -8.059 -10.419  1.00  0.00
ATOM   2801  O   ASN   175     -12.017  -8.010 -10.579  1.00  0.00
ATOM   2802  N   GLY   176     -13.764  -7.520  -9.338  1.00  0.00
ATOM   2803  H   GLY   176     -14.767  -7.501  -9.223  1.00  0.00
ATOM   2804  CA  GLY   176     -12.942  -6.946  -8.291  1.00  0.00
ATOM   2805  HA2 GLY   176     -12.248  -6.208  -8.693  1.00  0.00
ATOM   2806  HA3 GLY   176     -13.553  -6.485  -7.515  1.00  0.00
ATOM   2807  C   GLY   176     -12.143  -8.096  -7.678  1.00  0.00
ATOM   2808  O   GLY   176     -11.005  -7.913  -7.232  1.00  0.00
ATOM   2809  N   ALA   177     -12.677  -9.331  -7.643  1.00  0.00
ATOM   2810  H   ALA   177     -13.619  -9.482  -7.975  1.00  0.00
ATOM   2811  CA  ALA   177     -11.948 -10.479  -7.046  1.00  0.00
ATOM   2812  HA  ALA   177     -11.705 -10.186  -6.025  1.00  0.00
ATOM   2813  CB  ALA   177     -12.816 -11.738  -7.001  1.00  0.00
ATOM   2814  HB1 ALA   177     -13.060 -12.049  -8.017  1.00  0.00
ATOM   2815  HB2 ALA   177     -12.272 -12.537  -6.498  1.00  0.00
ATOM   2816  HB3 ALA   177     -13.736 -11.526  -6.456  1.00  0.00
ATOM   2817  C   ALA   177     -10.635 -10.790  -7.770  1.00  0.00
ATOM   2818  O   ALA   177      -9.610 -11.154  -7.205  1.00  0.00
ATOM   2819  N   GLU   178     -10.645 -10.669  -9.087  1.00  0.00
ATOM   2820  H   GLU   178     -11.543 -10.481  -9.508  1.00  0.00
ATOM   2821  CA  GLU   178      -9.504 -10.918  -9.970  1.00  0.00
ATOM   2822  HA  GLU   178      -9.040 -11.880  -9.754  1.00  0.00
ATOM   2823  CB  GLU   178     -10.032 -10.940 -11.414  1.00  0.00
ATOM   2824  HB2 GLU   178     -10.936 -11.549 -11.400  1.00  0.00
ATOM   2825  HB3 GLU   178     -10.292  -9.911 -11.661  1.00  0.00
ATOM   2826  CG  GLU   178      -9.072 -11.483 -12.455  1.00  0.00
ATOM   2827  HG2 GLU   178      -9.556 -11.392 -13.428  1.00  0.00
ATOM   2828  HG3 GLU   178      -8.175 -10.865 -12.437  1.00  0.00
ATOM   2829  CD  GLU   178      -8.685 -12.964 -12.208  1.00  0.00
ATOM   2830  OE1 GLU   178      -9.650 -13.714 -11.896  1.00  0.00
ATOM   2831  OE2 GLU   178      -7.434 -13.166 -12.364  1.00  0.00
ATOM   2832  C   GLU   178      -8.378  -9.915  -9.706  1.00  0.00
ATOM   2833  O   GLU   178      -7.225 -10.344  -9.557  1.00  0.00
ATOM   2834  N   SER   179      -8.712  -8.635  -9.627  1.00  0.00
ATOM   2835  H   SER   179      -9.693  -8.432  -9.753  1.00  0.00
ATOM   2836  CA  SER   179      -7.807  -7.525  -9.342  1.00  0.00
ATOM   2837  HA  SER   179      -7.119  -7.343 -10.168  1.00  0.00
ATOM   2838  CB  SER   179      -8.692  -6.273  -9.151  1.00  0.00
ATOM   2839  HB2 SER   179      -9.572  -6.441  -8.529  1.00  0.00
ATOM   2840  HB3 SER   179      -8.153  -5.398  -8.788  1.00  0.00
ATOM   2841  OG  SER   179      -9.093  -6.057 -10.478  1.00  0.00
ATOM   2842  HG  SER   179      -9.666  -5.287 -10.518  1.00  0.00
ATOM   2843  C   SER   179      -6.991  -7.713  -8.063  1.00  0.00
ATOM   2844  O   SER   179      -5.769  -7.556  -7.981  1.00  0.00
ATOM   2845  N   VAL   180      -7.809  -8.115  -7.078  1.00  0.00
ATOM   2846  H   VAL   180      -8.804  -8.172  -7.247  1.00  0.00
ATOM   2847  CA  VAL   180      -7.320  -8.412  -5.744  1.00  0.00
ATOM   2848  HA  VAL   180      -6.685  -7.600  -5.387  1.00  0.00
ATOM   2849  CB  VAL   180      -8.413  -8.659  -4.719  1.00  0.00
ATOM   2850  HB  VAL   180      -9.179  -9.295  -5.163  1.00  0.00
ATOM   2851  CG1 VAL   180      -7.837  -9.345  -3.482  1.00  0.00
ATOM   2852 HG11 VAL   180      -7.071  -8.709  -3.038  1.00  0.00
ATOM   2853 HG12 VAL   180      -8.633  -9.515  -2.757  1.00  0.00
ATOM   2854 HG13 VAL   180      -7.395 -10.299  -3.768  1.00  0.00
ATOM   2855  CG2 VAL   180      -9.047  -7.313  -4.396  1.00  0.00
ATOM   2856 HG21 VAL   180      -9.466  -6.881  -5.305  1.00  0.00
ATOM   2857 HG22 VAL   180      -9.840  -7.451  -3.661  1.00  0.00
ATOM   2858 HG23 VAL   180      -8.290  -6.642  -3.991  1.00  0.00
ATOM   2859  C   VAL   180      -6.413  -9.621  -5.893  1.00  0.00
ATOM   2860  O   VAL   180      -5.270  -9.545  -5.409  1.00  0.00
ATOM   2861  N   LEU   181      -6.850 -10.687  -6.529  1.00  0.00
ATOM   2862  H   LEU   181      -7.795 -10.749  -6.880  1.00  0.00
ATOM   2863  CA  LEU   181      -5.962 -11.849  -6.703  1.00  0.00
ATOM   2864  HA  LEU   181      -5.704 -12.274  -5.733  1.00  0.00
ATOM   2865  CB  LEU   181      -6.675 -12.928  -7.537  1.00  0.00
ATOM   2866  HB2 LEU   181      -7.561 -13.206  -6.967  1.00  0.00
ATOM   2867  HB3 LEU   181      -6.978 -12.470  -8.478  1.00  0.00
ATOM   2868  CG  LEU   181      -5.841 -14.176  -7.823  1.00  0.00
ATOM   2869  HG  LEU   181      -4.948 -13.857  -8.360  1.00  0.00
ATOM   2870  CD1 LEU   181      -5.429 -14.944  -6.556  1.00  0.00
ATOM   2871 HD11 LEU   181      -6.321 -15.265  -6.019  1.00  0.00
ATOM   2872 HD12 LEU   181      -4.840 -15.818  -6.835  1.00  0.00
ATOM   2873 HD13 LEU   181      -4.833 -14.295  -5.915  1.00  0.00
ATOM   2874  CD2 LEU   181      -6.653 -15.114  -8.726  1.00  0.00
ATOM   2875 HD21 LEU   181      -6.890 -14.605  -9.661  1.00  0.00
ATOM   2876 HD22 LEU   181      -6.070 -16.010  -8.939  1.00  0.00
ATOM   2877 HD23 LEU   181      -7.578 -15.395  -8.222  1.00  0.00
ATOM   2878  C   LEU   181      -4.640 -11.469  -7.376  1.00  0.00
ATOM   2879  O   LEU   181      -3.537 -11.887  -6.963  1.00  0.00
ATOM   2880  N   GLN   182      -4.740 -10.645  -8.419  1.00  0.00
ATOM   2881  H   GLN   182      -5.656 -10.397  -8.764  1.00  0.00
ATOM   2882  CA  GLN   182      -3.556 -10.182  -9.175  1.00  0.00
ATOM   2883  HA  GLN   182      -2.964 -11.026  -9.527  1.00  0.00
ATOM   2884  CB  GLN   182      -4.039  -9.400 -10.370  1.00  0.00
ATOM   2885  HB2 GLN   182      -4.837 -10.003 -10.803  1.00  0.00
ATOM   2886  HB3 GLN   182      -4.460  -8.482  -9.960  1.00  0.00
ATOM   2887  CG  GLN   182      -3.031  -9.055 -11.442  1.00  0.00
ATOM   2888  HG2 GLN   182      -2.218  -8.471 -11.013  1.00  0.00
ATOM   2889  HG3 GLN   182      -2.632  -9.976 -11.867  1.00  0.00
ATOM   2890  CD  GLN   182      -3.685  -8.235 -12.570  1.00  0.00
ATOM   2891  OE1 GLN   182      -4.352  -8.802 -13.472  1.00  0.00
ATOM   2892  NE2 GLN   182      -3.547  -6.890 -12.587  1.00  0.00
ATOM   2893 HE21 GLN   182      -3.975  -6.351 -13.326  1.00  0.00
ATOM   2894 HE22 GLN   182      -3.017  -6.430 -11.860  1.00  0.00
ATOM   2895  C   GLN   182      -2.538  -9.405  -8.362  1.00  0.00
ATOM   2896  O   GLN   182      -1.342  -9.485  -8.629  1.00  0.00
ATOM   2897  N   VAL   183      -2.979  -8.689  -7.348  1.00  0.00
ATOM   2898  H   VAL   183      -3.977  -8.607  -7.217  1.00  0.00
ATOM   2899  CA  VAL   183      -2.101  -7.918  -6.474  1.00  0.00
ATOM   2900  HA  VAL   183      -1.324  -7.406  -7.041  1.00  0.00
ATOM   2901  CB  VAL   183      -2.884  -6.879  -5.671  1.00  0.00
ATOM   2902  HB  VAL   183      -3.815  -7.336  -5.335  1.00  0.00
ATOM   2903  CG1 VAL   183      -2.094  -6.384  -4.459  1.00  0.00
ATOM   2904 HG11 VAL   183      -1.163  -5.926  -4.793  1.00  0.00
ATOM   2905 HG12 VAL   183      -2.685  -5.647  -3.915  1.00  0.00
ATOM   2906 HG13 VAL   183      -1.869  -7.225  -3.802  1.00  0.00
ATOM   2907  CG2 VAL   183      -3.272  -5.679  -6.575  1.00  0.00
ATOM   2908 HG21 VAL   183      -3.892  -6.031  -7.400  1.00  0.00
ATOM   2909 HG22 VAL   183      -3.829  -4.947  -5.990  1.00  0.00
ATOM   2910 HG23 VAL   183      -2.369  -5.215  -6.972  1.00  0.00
ATOM   2911  C   VAL   183      -1.325  -8.876  -5.608  1.00  0.00
ATOM   2912  O   VAL   183      -0.129  -8.642  -5.426  1.00  0.00
ATOM   2913  N   PHE   184      -1.982  -9.932  -5.120  1.00  0.00
ATOM   2914  H   PHE   184      -2.967 -10.062  -5.305  1.00  0.00
ATOM   2915  CA  PHE   184      -1.297 -10.922  -4.294  1.00  0.00
ATOM   2916  HA  PHE   184      -0.796 -10.373  -3.497  1.00  0.00
ATOM   2917  CB  PHE   184      -2.161 -11.995  -3.674  1.00  0.00
ATOM   2918  HB2 PHE   184      -2.946 -12.311  -4.361  1.00  0.00
ATOM   2919  HB3 PHE   184      -1.544 -12.853  -3.408  1.00  0.00
ATOM   2920  CG  PHE   184      -2.845 -11.553  -2.417  1.00  0.00
ATOM   2921  CD1 PHE   184      -4.062 -10.903  -2.465  1.00  0.00
ATOM   2922  HD1 PHE   184      -4.554 -10.725  -3.421  1.00  0.00
ATOM   2923  CE1 PHE   184      -4.653 -10.481  -1.299  1.00  0.00
ATOM   2924  HE1 PHE   184      -5.588  -9.923  -1.349  1.00  0.00
ATOM   2925  CZ  PHE   184      -4.085 -10.751  -0.090  1.00  0.00
ATOM   2926  HZ  PHE   184      -4.579 -10.423   0.825  1.00  0.00
ATOM   2927  CE2 PHE   184      -2.874 -11.443  -0.020  1.00  0.00
ATOM   2928  HE2 PHE   184      -2.422 -11.686   0.942  1.00  0.00
ATOM   2929  CD2 PHE   184      -2.249 -11.821  -1.192  1.00  0.00
ATOM   2930  HD2 PHE   184      -1.286 -12.331  -1.157  1.00  0.00
ATOM   2931  C   PHE   184      -0.265 -11.621  -5.163  1.00  0.00
ATOM   2932  O   PHE   184       0.795 -11.928  -4.591  1.00  0.00
ATOM   2933  N   ARG   185      -0.511 -11.842  -6.424  1.00  0.00
ATOM   2934  H   ARG   185      -1.402 -11.546  -6.796  1.00  0.00
ATOM   2935  CA  ARG   185       0.438 -12.490  -7.330  1.00  0.00
ATOM   2936  HA  ARG   185       0.794 -13.429  -6.906  1.00  0.00
ATOM   2937  CB  ARG   185      -0.265 -12.788  -8.651  1.00  0.00
ATOM   2938  HB2 ARG   185      -0.751 -11.893  -9.040  1.00  0.00
ATOM   2939  HB3 ARG   185       0.444 -13.165  -9.388  1.00  0.00
ATOM   2940  CG  ARG   185      -1.334 -13.870  -8.362  1.00  0.00
ATOM   2941  HG2 ARG   185      -1.514 -13.924  -7.289  1.00  0.00
ATOM   2942  HG3 ARG   185      -2.261 -13.610  -8.874  1.00  0.00
ATOM   2943  CD  ARG   185      -0.840 -15.223  -8.863  1.00  0.00
ATOM   2944  HD2 ARG   185       0.229 -15.356  -8.693  1.00  0.00
ATOM   2945  HD3 ARG   185      -1.385 -16.050  -8.409  1.00  0.00
ATOM   2946  NE  ARG   185      -1.086 -15.231 -10.285  1.00  0.00
ATOM   2947  HE  ARG   185      -1.972 -14.765 -10.422  1.00  0.00
ATOM   2948  CZ  ARG   185      -0.451 -15.681 -11.332  1.00  0.00
ATOM   2949  NH1 ARG   185       0.676 -16.325 -11.339  1.00  0.00
ATOM   2950 HH11 ARG   185       1.147 -16.520 -10.467  1.00  0.00
ATOM   2951 HH12 ARG   185       1.076 -16.627 -12.216  1.00  0.00
ATOM   2952  NH2 ARG   185      -1.079 -15.415 -12.467  1.00  0.00
ATOM   2953 HH21 ARG   185      -1.955 -14.912 -12.450  1.00  0.00
ATOM   2954 HH22 ARG   185      -0.680 -15.716 -13.344  1.00  0.00
ATOM   2955  C   ARG   185       1.645 -11.612  -7.627  1.00  0.00
ATOM   2956  O   ARG   185       2.727 -12.218  -7.720  1.00  0.00
ATOM   2957  N   GLU   186       1.452 -10.298  -7.759  1.00  0.00
ATOM   2958  H   GLU   186       0.533  -9.879  -7.747  1.00  0.00
ATOM   2959  CA  GLU   186       2.607  -9.433  -8.014  1.00  0.00
ATOM   2960  HA  GLU   186       3.237  -9.867  -8.790  1.00  0.00
ATOM   2961  CB  GLU   186       2.130  -8.057  -8.484  1.00  0.00
ATOM   2962  HB2 GLU   186       1.764  -7.463  -7.647  1.00  0.00
ATOM   2963  HB3 GLU   186       2.931  -7.518  -8.989  1.00  0.00
ATOM   2964  CG  GLU   186       0.987  -8.311  -9.468  1.00  0.00
ATOM   2965  HG2 GLU   186       1.297  -9.022 -10.233  1.00  0.00
ATOM   2966  HG3 GLU   186       0.134  -8.715  -8.922  1.00  0.00
ATOM   2967  CD  GLU   186       0.591  -6.997 -10.128  1.00  0.00
ATOM   2968  OE1 GLU   186       1.061  -5.934  -9.639  1.00  0.00
ATOM   2969  OE2 GLU   186      -0.170  -7.121 -11.126  1.00  0.00
ATOM   2970  C   GLU   186       3.540  -9.272  -6.828  1.00  0.00
ATOM   2971  O   GLU   186       4.769  -9.215  -6.991  1.00  0.00
ATOM   2972  N   ALA   187       2.961  -9.213  -5.648  1.00  0.00
ATOM   2973  H   ALA   187       1.956  -9.242  -5.551  1.00  0.00
ATOM   2974  CA  ALA   187       3.773  -9.096  -4.435  1.00  0.00
ATOM   2975  HA  ALA   187       4.418  -8.217  -4.442  1.00  0.00
ATOM   2976  CB  ALA   187       2.859  -9.025  -3.199  1.00  0.00
ATOM   2977  HB1 ALA   187       2.214  -9.903  -3.173  1.00  0.00
ATOM   2978  HB2 ALA   187       3.470  -8.996  -2.297  1.00  0.00
ATOM   2979  HB3 ALA   187       2.246  -8.125  -3.252  1.00  0.00
ATOM   2980  C   ALA   187       4.683 -10.335  -4.356  1.00  0.00
ATOM   2981  O   ALA   187       5.842 -10.417  -3.931  1.00  0.00
ATOM   2982  N   LYS   188       4.001 -11.439  -4.747  1.00  0.00
ATOM   2983  H   LYS   188       3.020 -11.384  -4.981  1.00  0.00
ATOM   2984  CA  LYS   188       4.636 -12.751  -4.737  1.00  0.00
ATOM   2985  HA  LYS   188       5.085 -12.942  -3.762  1.00  0.00
ATOM   2986  CB  LYS   188       3.609 -13.821  -5.013  1.00  0.00
ATOM   2987  HB2 LYS   188       2.717 -13.579  -4.434  1.00  0.00
ATOM   2988  HB3 LYS   188       3.372 -13.785  -6.076  1.00  0.00
ATOM   2989  CG  LYS   188       4.086 -15.214  -4.648  1.00  0.00
ATOM   2990  HG2 LYS   188       5.092 -15.399  -5.025  1.00  0.00
ATOM   2991  HG3 LYS   188       4.070 -15.368  -3.569  1.00  0.00
ATOM   2992  CD  LYS   188       3.113 -16.172  -5.310  1.00  0.00
ATOM   2993  HD2 LYS   188       2.171 -15.627  -5.385  1.00  0.00
ATOM   2994  HD3 LYS   188       3.510 -16.349  -6.310  1.00  0.00
ATOM   2995  CE  LYS   188       2.876 -17.489  -4.624  1.00  0.00
ATOM   2996  HE2 LYS   188       2.388 -17.310  -3.666  1.00  0.00
ATOM   2997  HE3 LYS   188       2.231 -18.106  -5.250  1.00  0.00
ATOM   2998  NZ  LYS   188       4.184 -18.203  -4.396  1.00  0.00
ATOM   2999  HZ1 LYS   188       4.782 -17.632  -3.816  1.00  0.00
ATOM   3000  HZ2 LYS   188       4.011 -19.085  -3.935  1.00  0.00
ATOM   3001  HZ3 LYS   188       4.636 -18.369  -5.284  1.00  0.00
ATOM   3002  C   LYS   188       5.795 -12.749  -5.736  1.00  0.00
ATOM   3003  O   LYS   188       6.910 -13.123  -5.379  1.00  0.00
ATOM   3004  N   ALA   189       5.533 -12.345  -6.954  1.00  0.00
ATOM   3005  H   ALA   189       4.601 -12.036  -7.190  1.00  0.00
ATOM   3006  CA  ALA   189       6.558 -12.298  -7.987  1.00  0.00
ATOM   3007  HA  ALA   189       6.855 -13.315  -8.242  1.00  0.00
ATOM   3008  CB  ALA   189       6.133 -11.585  -9.254  1.00  0.00
ATOM   3009  HB1 ALA   189       5.842 -10.562  -9.016  1.00  0.00
ATOM   3010  HB2 ALA   189       6.964 -11.570  -9.960  1.00  0.00
ATOM   3011  HB3 ALA   189       5.288 -12.109  -9.701  1.00  0.00
ATOM   3012  C   ALA   189       7.763 -11.538  -7.459  1.00  0.00
ATOM   3013  O   ALA   189       8.904 -11.926  -7.638  1.00  0.00
ATOM   3014  N   GLU   190       7.477 -10.437  -6.843  1.00  0.00
ATOM   3015  H   GLU   190       6.510 -10.150  -6.791  1.00  0.00
ATOM   3016  CA  GLU   190       8.490  -9.557  -6.276  1.00  0.00
ATOM   3017  HA  GLU   190       9.299  -9.372  -6.983  1.00  0.00
ATOM   3018  CB  GLU   190       7.805  -8.233  -5.964  1.00  0.00
ATOM   3019  HB2 GLU   190       6.839  -8.440  -5.505  1.00  0.00
ATOM   3020  HB3 GLU   190       8.428  -7.676  -5.263  1.00  0.00
ATOM   3021  CG  GLU   190       7.599  -7.403  -7.238  1.00  0.00
ATOM   3022  HG2 GLU   190       8.322  -7.652  -8.014  1.00  0.00
ATOM   3023  HG3 GLU   190       6.589  -7.524  -7.630  1.00  0.00
ATOM   3024  CD  GLU   190       7.805  -5.940  -6.795  1.00  0.00
ATOM   3025  OE1 GLU   190       7.723  -5.732  -5.535  1.00  0.00
ATOM   3026  OE2 GLU   190       8.043  -5.077  -7.671  1.00  0.00
ATOM   3027  C   GLU   190       9.153 -10.145  -5.054  1.00  0.00
ATOM   3028  O   GLU   190       9.896  -9.432  -4.365  1.00  0.00
ATOM   3029  N   GLY   191       8.895 -11.404  -4.725  1.00  0.00
ATOM   3030  H   GLY   191       8.266 -11.987  -5.259  1.00  0.00
ATOM   3031  CA  GLY   191       9.532 -11.971  -3.561  1.00  0.00
ATOM   3032  HA2 GLY   191       9.867 -12.960  -3.874  1.00  0.00
ATOM   3033  HA3 GLY   191      10.398 -11.336  -3.374  1.00  0.00
ATOM   3034  C   GLY   191       8.741 -12.101  -2.298  1.00  0.00
ATOM   3035  O   GLY   191       9.376 -12.771  -1.440  1.00  0.00
ATOM   3036  N   ALA   192       7.533 -11.584  -2.096  1.00  0.00
ATOM   3037  H   ALA   192       7.023 -10.998  -2.742  1.00  0.00
ATOM   3038  CA  ALA   192       6.931 -11.864  -0.782  1.00  0.00
ATOM   3039  HA  ALA   192       7.593 -11.600   0.043  1.00  0.00
ATOM   3040  CB  ALA   192       5.651 -11.106  -0.631  1.00  0.00
ATOM   3041  HB1 ALA   192       4.975 -11.367  -1.445  1.00  0.00
ATOM   3042  HB2 ALA   192       5.187 -11.361   0.322  1.00  0.00
ATOM   3043  HB3 ALA   192       5.857 -10.036  -0.659  1.00  0.00
ATOM   3044  C   ALA   192       6.726 -13.370  -0.704  1.00  0.00
ATOM   3045  O   ALA   192       6.418 -13.996  -1.723  1.00  0.00
ATOM   3046  N   ASP   193       6.895 -13.956   0.450  1.00  0.00
ATOM   3047  H   ASP   193       7.251 -13.429   1.234  1.00  0.00
ATOM   3048  CA  ASP   193       6.700 -15.416   0.616  1.00  0.00
ATOM   3049  HA  ASP   193       6.901 -15.898  -0.341  1.00  0.00
ATOM   3050  CB  ASP   193       7.616 -16.043   1.685  1.00  0.00
ATOM   3051  HB2 ASP   193       8.649 -15.824   1.417  1.00  0.00
ATOM   3052  HB3 ASP   193       7.384 -15.579   2.644  1.00  0.00
ATOM   3053  CG  ASP   193       7.428 -17.548   1.792  1.00  0.00
ATOM   3054  OD1 ASP   193       6.682 -18.146   0.957  1.00  0.00
ATOM   3055  OD2 ASP   193       8.001 -18.201   2.692  1.00  0.00
ATOM   3056  C   ASP   193       5.215 -15.770   0.900  1.00  0.00
ATOM   3057  O   ASP   193       4.742 -15.998   2.013  1.00  0.00
ATOM   3058  N   ILE   194       4.472 -15.782  -0.205  1.00  0.00
ATOM   3059  H   ILE   194       4.944 -15.570  -1.073  1.00  0.00
ATOM   3060  CA  ILE   194       3.035 -16.044  -0.245  1.00  0.00
ATOM   3061  HA  ILE   194       2.639 -16.158   0.764  1.00  0.00
ATOM   3062  CB  ILE   194       2.312 -14.870  -0.954  1.00  0.00
ATOM   3063  HB  ILE   194       2.722 -14.780  -1.960  1.00  0.00
ATOM   3064  CG2 ILE   194       0.798 -15.084  -1.038  1.00  0.00
ATOM   3065 HG21 ILE   194       0.387 -15.174  -0.032  1.00  0.00
ATOM   3066 HG22 ILE   194       0.338 -14.235  -1.543  1.00  0.00
ATOM   3067 HG23 ILE   194       0.590 -15.996  -1.598  1.00  0.00
ATOM   3068  CG1 ILE   194       2.560 -13.535  -0.238  1.00  0.00
ATOM   3069 HG12 ILE   194       2.001 -13.529   0.697  1.00  0.00
ATOM   3070 HG13 ILE   194       3.626 -13.444  -0.025  1.00  0.00
ATOM   3071  CD1 ILE   194       2.114 -12.363  -1.104  1.00  0.00
ATOM   3072 HD11 ILE   194       1.049 -12.453  -1.317  1.00  0.00
ATOM   3073 HD12 ILE   194       2.301 -11.429  -0.575  1.00  0.00
ATOM   3074 HD13 ILE   194       2.674 -12.369  -2.040  1.00  0.00
ATOM   3075  C   ILE   194       2.647 -17.333  -0.949  1.00  0.00
ATOM   3076  O   ILE   194       3.074 -17.517  -2.086  1.00  0.00
ATOM   3077  N   THR   195       1.891 -18.181  -0.297  1.00  0.00
ATOM   3078  H   THR   195       1.629 -17.989   0.660  1.00  0.00
ATOM   3079  CA  THR   195       1.386 -19.417  -0.926  1.00  0.00
ATOM   3080  HA  THR   195       1.911 -19.640  -1.855  1.00  0.00
ATOM   3081  CB  THR   195       1.515 -20.621   0.008  1.00  0.00
ATOM   3082  HB  THR   195       1.048 -20.372   0.961  1.00  0.00
ATOM   3083  CG2 THR   195       0.846 -21.845  -0.576  1.00  0.00
ATOM   3084 HG21 THR   195       1.313 -22.094  -1.529  1.00  0.00
ATOM   3085 HG22 THR   195       0.956 -22.683   0.112  1.00  0.00
ATOM   3086 HG23 THR   195      -0.213 -21.641  -0.734  1.00  0.00
ATOM   3087  OG1 THR   195       2.924 -20.724   0.165  1.00  0.00
ATOM   3088  HG1 THR   195       3.128 -21.461   0.744  1.00  0.00
ATOM   3089  C   THR   195      -0.108 -19.148  -1.227  1.00  0.00
ATOM   3090  O   THR   195      -0.860 -18.765  -0.315  1.00  0.00
ATOM   3091  N   ILE   196      -0.506 -19.274  -2.460  1.00  0.00
ATOM   3092  H   ILE   196       0.164 -19.454  -3.194  1.00  0.00
ATOM   3093  CA  ILE   196      -1.897 -19.068  -2.833  1.00  0.00
ATOM   3094  HA  ILE   196      -2.463 -18.663  -1.994  1.00  0.00
ATOM   3095  CB  ILE   196      -2.004 -18.119  -4.024  1.00  0.00
ATOM   3096  HB  ILE   196      -1.409 -18.536  -4.837  1.00  0.00
ATOM   3097  CG2 ILE   196      -3.447 -17.919  -4.498  1.00  0.00
ATOM   3098 HG21 ILE   196      -4.042 -17.501  -3.686  1.00  0.00
ATOM   3099 HG22 ILE   196      -3.460 -17.235  -5.347  1.00  0.00
ATOM   3100 HG23 ILE   196      -3.867 -18.879  -4.800  1.00  0.00
ATOM   3101  CG1 ILE   196      -1.391 -16.745  -3.649  1.00  0.00
ATOM   3102 HG12 ILE   196      -2.078 -16.242  -2.968  1.00  0.00
ATOM   3103 HG13 ILE   196      -0.443 -16.925  -3.141  1.00  0.00
ATOM   3104  CD1 ILE   196      -1.154 -15.871  -4.865  1.00  0.00
ATOM   3105 HD11 ILE   196      -2.101 -15.690  -5.374  1.00  0.00
ATOM   3106 HD12 ILE   196      -0.724 -14.920  -4.552  1.00  0.00
ATOM   3107 HD13 ILE   196      -0.467 -16.373  -5.546  1.00  0.00
ATOM   3108  C   ILE   196      -2.566 -20.413  -3.113  1.00  0.00
ATOM   3109  O   ILE   196      -2.092 -21.245  -3.899  1.00  0.00
ATOM   3110  N   ILE   197      -3.686 -20.601  -2.437  1.00  0.00
ATOM   3111  H   ILE   197      -3.999 -19.895  -1.786  1.00  0.00
ATOM   3112  CA  ILE   197      -4.501 -21.794  -2.604  1.00  0.00
ATOM   3113  HA  ILE   197      -4.044 -22.446  -3.347  1.00  0.00
ATOM   3114  CB  ILE   197      -4.726 -22.575  -1.312  1.00  0.00
ATOM   3115  HB  ILE   197      -5.297 -21.937  -0.637  1.00  0.00
ATOM   3116  CG2 ILE   197      -5.483 -23.906  -1.526  1.00  0.00
ATOM   3117 HG21 ILE   197      -4.912 -24.544  -2.200  1.00  0.00
ATOM   3118 HG22 ILE   197      -5.609 -24.411  -0.568  1.00  0.00
ATOM   3119 HG23 ILE   197      -6.461 -23.702  -1.961  1.00  0.00
ATOM   3120  CG1 ILE   197      -3.333 -22.813  -0.687  1.00  0.00
ATOM   3121 HG12 ILE   197      -2.723 -23.350  -1.413  1.00  0.00
ATOM   3122 HG13 ILE   197      -2.883 -21.842  -0.483  1.00  0.00
ATOM   3123  CD1 ILE   197      -3.411 -23.606   0.584  1.00  0.00
ATOM   3124 HD11 ILE   197      -3.861 -24.577   0.381  1.00  0.00
ATOM   3125 HD12 ILE   197      -2.407 -23.748   0.986  1.00  0.00
ATOM   3126 HD13 ILE   197      -4.020 -23.069   1.311  1.00  0.00
ATOM   3127  C   ILE   197      -5.870 -21.334  -3.128  1.00  0.00
ATOM   3128  O   ILE   197      -6.516 -20.606  -2.390  1.00  0.00
ATOM   3129  N   LEU   198      -6.217 -21.761  -4.316  1.00  0.00
ATOM   3130  H   LEU   198      -5.552 -22.330  -4.821  1.00  0.00
ATOM   3131  CA  LEU   198      -7.500 -21.470  -4.950  1.00  0.00
ATOM   3132  HA  LEU   198      -7.989 -20.632  -4.454  1.00  0.00
ATOM   3133  CB  LEU   198      -7.268 -21.108  -6.384  1.00  0.00
ATOM   3134  HB2 LEU   198      -6.640 -21.904  -6.784  1.00  0.00
ATOM   3135  HB3 LEU   198      -8.211 -21.081  -6.930  1.00  0.00
ATOM   3136  CG  LEU   198      -6.554 -19.772  -6.540  1.00  0.00
ATOM   3137  HG  LEU   198      -5.627 -19.766  -5.966  1.00  0.00
ATOM   3138  CD1 LEU   198      -6.238 -19.592  -8.016  1.00  0.00
ATOM   3139 HD11 LEU   198      -7.165 -19.597  -8.590  1.00  0.00
ATOM   3140 HD12 LEU   198      -5.724 -18.642  -8.165  1.00  0.00
ATOM   3141 HD13 LEU   198      -5.598 -20.407  -8.353  1.00  0.00
ATOM   3142  CD2 LEU   198      -7.404 -18.649  -5.983  1.00  0.00
ATOM   3143 HD21 LEU   198      -7.595 -18.828  -4.925  1.00  0.00
ATOM   3144 HD22 LEU   198      -6.879 -17.702  -6.102  1.00  0.00
ATOM   3145 HD23 LEU   198      -8.351 -18.609  -6.521  1.00  0.00
ATOM   3146  C   LEU   198      -8.284 -22.759  -4.807  1.00  0.00
ATOM   3147  O   LEU   198      -7.976 -23.688  -5.570  1.00  0.00
ATOM   3148  N   SER   199      -9.219 -22.804  -3.872  1.00  0.00
ATOM   3149  H   SER   199      -9.428 -22.036  -3.250  1.00  0.00
ATOM   3150  CA  SER   199      -9.937 -24.094  -3.665  1.00  0.00
ATOM   3151  HA  SER   199      -9.646 -24.849  -4.396  1.00  0.00
ATOM   3152  CB  SER   199      -9.517 -24.581  -2.260  1.00  0.00
ATOM   3153  HB2 SER   199     -10.144 -25.422  -1.964  1.00  0.00
ATOM   3154  HB3 SER   199      -8.474 -24.894  -2.280  1.00  0.00
ATOM   3155  OG  SER   199      -9.675 -23.522  -1.325  1.00  0.00
ATOM   3156  HG  SER   199      -9.415 -23.825  -0.452  1.00  0.00
ATOM   3157  C   SER   199     -11.459 -24.116  -3.801  1.00  0.00
ATOM   3158  O   SER   199     -12.123 -24.990  -3.247  1.00  0.00
ATOM   3159  OXT SER   199     -11.930 -23.184  -4.502  1.00  0.00
TER   
