# Supplementary material for: Convergence and equilibrium in molecular dynamics simulations
Source: Commun Chem. 2024 Feb 7;7:26. doi: 10.1038/s42004-024-01114-5 (PMC10850365; doi:10.1038/s42004-024-01114-5)
Supplement: Supplementary file 21 — Supplementary Data 10 [file 42004_2024_1114_MOESM21_ESM.txt]

CRYST1   84.330   84.330   84.330 109.47 109.47 109.47               1
ATOM      1  N   ALA     1      43.944  28.059  27.759  1.00  0.00           N  
ATOM      2  H1  ALA     1      43.854  29.065  27.732  1.00  0.00           H  
ATOM      3  H2  ALA     1      43.046  27.659  27.990  1.00  0.00           H  
ATOM      4  H3  ALA     1      44.236  27.771  26.836  1.00  0.00           H  
ATOM      5  CA  ALA     1      44.980  27.600  28.655  1.00  0.00           C  
ATOM      6  HA  ALA     1      45.802  28.269  28.400  1.00  0.00           H  
ATOM      7  CB  ALA     1      45.478  26.155  28.365  1.00  0.00           C  
ATOM      8  HB1 ALA     1      45.627  25.988  27.298  1.00  0.00           H  
ATOM      9  HB2 ALA     1      46.368  25.967  28.965  1.00  0.00           H  
ATOM     10  HB3 ALA     1      44.650  25.467  28.540  1.00  0.00           H  
ATOM     11  C   ALA     1      44.604  27.934  30.128  1.00  0.00           C  
ATOM     12  O   ALA     1      43.455  28.068  30.434  1.00  0.00           O  
ATOM     13  N   GLN     2      45.559  27.970  31.039  1.00  0.00           N  
ATOM     14  H   GLN     2      46.516  28.212  30.827  1.00  0.00           H  
ATOM     15  CA  GLN     2      45.350  27.854  32.574  1.00  0.00           C  
ATOM     16  HA  GLN     2      44.737  26.987  32.821  1.00  0.00           H  
ATOM     17  CB  GLN     2      46.741  27.788  33.229  1.00  0.00           C  
ATOM     18  HB2 GLN     2      46.579  27.842  34.306  1.00  0.00           H  
ATOM     19  HB3 GLN     2      47.283  26.859  33.049  1.00  0.00           H  
ATOM     20  CG  GLN     2      47.622  29.065  32.822  1.00  0.00           C  
ATOM     21  HG2 GLN     2      47.801  29.190  31.754  1.00  0.00           H  
ATOM     22  HG3 GLN     2      46.999  29.887  33.174  1.00  0.00           H  
ATOM     23  CD  GLN     2      48.891  29.237  33.599  1.00  0.00           C  
ATOM     24  OE1 GLN     2      49.063  28.572  34.632  1.00  0.00           O  
ATOM     25  NE2 GLN     2      49.894  30.043  33.213  1.00  0.00           N  
ATOM     26 HE21 GLN     2      50.630  30.231  33.879  1.00  0.00           H  
ATOM     27 HE22 GLN     2      49.883  30.577  32.355  1.00  0.00           H  
ATOM     28  C   GLN     2      44.464  28.952  33.129  1.00  0.00           C  
ATOM     29  O   GLN     2      44.616  30.065  32.646  1.00  0.00           O  
ATOM     30  N   VAL     3      43.655  28.808  34.192  1.00  0.00           N  
ATOM     31  H   VAL     3      43.757  27.932  34.685  1.00  0.00           H  
ATOM     32  CA  VAL     3      43.053  29.847  35.031  1.00  0.00           C  
ATOM     33  HA  VAL     3      43.085  30.764  34.442  1.00  0.00           H  
ATOM     34  CB  VAL     3      41.658  29.554  35.482  1.00  0.00           C  
ATOM     35  HB  VAL     3      41.738  28.593  35.990  1.00  0.00           H  
ATOM     36  CG1 VAL     3      40.924  30.417  36.515  1.00  0.00           C  
ATOM     37 HG11 VAL     3      40.559  31.298  35.987  1.00  0.00           H  
ATOM     38 HG12 VAL     3      40.065  29.911  36.956  1.00  0.00           H  
ATOM     39 HG13 VAL     3      41.690  30.681  37.244  1.00  0.00           H  
ATOM     40  CG2 VAL     3      40.670  29.239  34.297  1.00  0.00           C  
ATOM     41 HG21 VAL     3      39.709  28.816  34.588  1.00  0.00           H  
ATOM     42 HG22 VAL     3      40.612  30.103  33.635  1.00  0.00           H  
ATOM     43 HG23 VAL     3      41.096  28.451  33.677  1.00  0.00           H  
ATOM     44  C   VAL     3      44.045  30.119  36.193  1.00  0.00           C  
ATOM     45  O   VAL     3      44.118  29.366  37.182  1.00  0.00           O  
ATOM     46  N   ILE     4      44.839  31.132  36.038  1.00  0.00           N  
ATOM     47  H   ILE     4      44.736  31.690  35.202  1.00  0.00           H  
ATOM     48  CA  ILE     4      45.638  31.731  37.102  1.00  0.00           C  
ATOM     49  HA  ILE     4      46.171  30.920  37.598  1.00  0.00           H  
ATOM     50  CB  ILE     4      46.739  32.754  36.577  1.00  0.00           C  
ATOM     51  HB  ILE     4      46.275  33.616  36.098  1.00  0.00           H  
ATOM     52  CG2 ILE     4      47.708  33.069  37.759  1.00  0.00           C  
ATOM     53 HG21 ILE     4      47.243  33.376  38.696  1.00  0.00           H  
ATOM     54 HG22 ILE     4      48.405  32.263  37.985  1.00  0.00           H  
ATOM     55 HG23 ILE     4      48.359  33.863  37.393  1.00  0.00           H  
ATOM     56  CG1 ILE     4      47.617  32.179  35.440  1.00  0.00           C  
ATOM     57 HG12 ILE     4      48.299  31.403  35.786  1.00  0.00           H  
ATOM     58 HG13 ILE     4      46.927  31.699  34.746  1.00  0.00           H  
ATOM     59  CD1 ILE     4      48.415  33.254  34.750  1.00  0.00           C  
ATOM     60 HD11 ILE     4      47.874  34.169  34.505  1.00  0.00           H  
ATOM     61 HD12 ILE     4      49.242  33.596  35.372  1.00  0.00           H  
ATOM     62 HD13 ILE     4      48.886  32.853  33.852  1.00  0.00           H  
ATOM     63  C   ILE     4      44.658  32.294  38.143  1.00  0.00           C  
ATOM     64  O   ILE     4      43.821  33.118  37.736  1.00  0.00           O  
ATOM     65  N   ASN     5      44.884  32.085  39.428  1.00  0.00           N  
ATOM     66  H   ASN     5      45.640  31.438  39.601  1.00  0.00           H  
ATOM     67  CA  ASN     5      43.818  32.256  40.433  1.00  0.00           C  
ATOM     68  HA  ASN     5      43.238  33.146  40.189  1.00  0.00           H  
ATOM     69  CB  ASN     5      42.798  31.085  40.358  1.00  0.00           C  
ATOM     70  HB2 ASN     5      42.485  30.784  39.359  1.00  0.00           H  
ATOM     71  HB3 ASN     5      43.278  30.249  40.867  1.00  0.00           H  
ATOM     72  CG  ASN     5      41.561  31.422  41.117  1.00  0.00           C  
ATOM     73  OD1 ASN     5      41.218  32.542  41.175  1.00  0.00           O  
ATOM     74  ND2 ASN     5      40.893  30.488  41.751  1.00  0.00           N  
ATOM     75 HD21 ASN     5      39.934  30.734  41.953  1.00  0.00           H  
ATOM     76 HD22 ASN     5      41.081  29.554  41.416  1.00  0.00           H  
ATOM     77  C   ASN     5      44.334  32.487  41.853  1.00  0.00           C  
ATOM     78  O   ASN     5      43.612  32.534  42.824  1.00  0.00           O  
ATOM     79  N   THR     6      45.697  32.546  41.955  1.00  0.00           N  
ATOM     80  H   THR     6      46.260  32.665  41.125  1.00  0.00           H  
ATOM     81  CA  THR     6      46.356  32.597  43.323  1.00  0.00           C  
ATOM     82  HA  THR     6      45.546  32.562  44.052  1.00  0.00           H  
ATOM     83  CB  THR     6      47.314  31.454  43.567  1.00  0.00           C  
ATOM     84  HB  THR     6      47.946  31.701  44.420  1.00  0.00           H  
ATOM     85  CG2 THR     6      46.547  30.103  43.609  1.00  0.00           C  
ATOM     86 HG21 THR     6      46.017  30.015  44.557  1.00  0.00           H  
ATOM     87 HG22 THR     6      45.849  30.020  42.775  1.00  0.00           H  
ATOM     88 HG23 THR     6      47.227  29.252  43.586  1.00  0.00           H  
ATOM     89  OG1 THR     6      48.242  31.362  42.537  1.00  0.00           O  
ATOM     90  HG1 THR     6      48.814  30.605  42.685  1.00  0.00           H  
ATOM     91  C   THR     6      47.048  33.902  43.586  1.00  0.00           C  
ATOM     92  O   THR     6      47.291  34.636  42.661  1.00  0.00           O  
ATOM     93  N   PHE     7      47.251  34.241  44.820  1.00  0.00           N  
ATOM     94  H   PHE     7      47.100  33.513  45.505  1.00  0.00           H  
ATOM     95  CA  PHE     7      48.010  35.504  45.224  1.00  0.00           C  
ATOM     96  HA  PHE     7      47.391  36.334  44.884  1.00  0.00           H  
ATOM     97  CB  PHE     7      48.116  35.689  46.753  1.00  0.00           C  
ATOM     98  HB2 PHE     7      48.807  34.936  47.133  1.00  0.00           H  
ATOM     99  HB3 PHE     7      48.587  36.637  47.011  1.00  0.00           H  
ATOM    100  CG  PHE     7      46.862  35.665  47.555  1.00  0.00           C  
ATOM    101  CD1 PHE     7      46.545  34.602  48.401  1.00  0.00           C  
ATOM    102  HD1 PHE     7      47.237  33.775  48.454  1.00  0.00           H  
ATOM    103  CE1 PHE     7      45.402  34.652  49.177  1.00  0.00           C  
ATOM    104  HE1 PHE     7      45.069  33.827  49.789  1.00  0.00           H  
ATOM    105  CZ  PHE     7      44.714  35.817  49.269  1.00  0.00           C  
ATOM    106  HZ  PHE     7      43.866  36.024  49.905  1.00  0.00           H  
ATOM    107  CE2 PHE     7      45.034  36.947  48.501  1.00  0.00           C  
ATOM    108  HE2 PHE     7      44.552  37.894  48.691  1.00  0.00           H  
ATOM    109  CD2 PHE     7      46.113  36.827  47.622  1.00  0.00           C  
ATOM    110  HD2 PHE     7      46.383  37.636  46.960  1.00  0.00           H  
ATOM    111  C   PHE     7      49.343  35.566  44.501  1.00  0.00           C  
ATOM    112  O   PHE     7      49.624  36.517  43.799  1.00  0.00           O  
ATOM    113  N   ASP     8      50.135  34.523  44.832  1.00  0.00           N  
ATOM    114  H   ASP     8      49.845  33.847  45.525  1.00  0.00           H  
ATOM    115  CA  ASP     8      51.404  34.347  44.147  1.00  0.00           C  
ATOM    116  HA  ASP     8      52.030  35.227  44.296  1.00  0.00           H  
ATOM    117  CB  ASP     8      52.044  33.054  44.711  1.00  0.00           C  
ATOM    118  HB2 ASP     8      51.289  32.268  44.687  1.00  0.00           H  
ATOM    119  HB3 ASP     8      52.896  32.723  44.117  1.00  0.00           H  
ATOM    120  CG  ASP     8      52.398  33.279  46.178  1.00  0.00           C  
ATOM    121  OD1 ASP     8      53.622  33.336  46.429  1.00  0.00           O  
ATOM    122  OD2 ASP     8      51.490  33.139  47.017  1.00  0.00           O  
ATOM    123  C   ASP     8      51.364  34.276  42.615  1.00  0.00           C  
ATOM    124  O   ASP     8      52.331  34.709  42.031  1.00  0.00           O  
ATOM    125  N   GLY     9      50.294  33.771  41.906  1.00  0.00           N  
ATOM    126  H   GLY     9      49.446  33.498  42.381  1.00  0.00           H  
ATOM    127  CA  GLY     9      50.328  33.584  40.453  1.00  0.00           C  
ATOM    128  HA2 GLY     9      51.292  33.109  40.273  1.00  0.00           H  
ATOM    129  HA3 GLY     9      49.518  32.873  40.288  1.00  0.00           H  
ATOM    130  C   GLY     9      50.003  34.872  39.708  1.00  0.00           C  
ATOM    131  O   GLY     9      50.563  35.132  38.633  1.00  0.00           O  
ATOM    132  N   VAL    10      49.104  35.642  40.301  1.00  0.00           N  
ATOM    133  H   VAL    10      48.753  35.260  41.167  1.00  0.00           H  
ATOM    134  CA  VAL    10      48.514  36.945  39.760  1.00  0.00           C  
ATOM    135  HA  VAL    10      48.474  36.972  38.671  1.00  0.00           H  
ATOM    136  CB  VAL    10      47.068  36.990  40.305  1.00  0.00           C  
ATOM    137  HB  VAL    10      47.004  37.019  41.392  1.00  0.00           H  
ATOM    138  CG1 VAL    10      46.412  38.330  39.814  1.00  0.00           C  
ATOM    139 HG11 VAL    10      46.652  38.594  38.784  1.00  0.00           H  
ATOM    140 HG12 VAL    10      45.349  38.419  40.042  1.00  0.00           H  
ATOM    141 HG13 VAL    10      47.089  39.110  40.162  1.00  0.00           H  
ATOM    142  CG2 VAL    10      46.210  35.860  39.718  1.00  0.00           C  
ATOM    143 HG21 VAL    10      45.291  35.863  40.304  1.00  0.00           H  
ATOM    144 HG22 VAL    10      46.024  36.002  38.653  1.00  0.00           H  
ATOM    145 HG23 VAL    10      46.595  34.869  39.957  1.00  0.00           H  
ATOM    146  C   VAL    10      49.485  38.072  40.200  1.00  0.00           C  
ATOM    147  O   VAL    10      49.611  39.038  39.482  1.00  0.00           O  
ATOM    148  N   ALA    11      50.073  38.011  41.397  1.00  0.00           N  
ATOM    149  H   ALA    11      49.900  37.257  42.047  1.00  0.00           H  
ATOM    150  CA  ALA    11      51.158  38.958  41.589  1.00  0.00           C  
ATOM    151  HA  ALA    11      50.792  39.984  41.548  1.00  0.00           H  
ATOM    152  CB  ALA    11      51.684  38.770  42.997  1.00  0.00           C  
ATOM    153  HB1 ALA    11      52.030  37.762  43.225  1.00  0.00           H  
ATOM    154  HB2 ALA    11      52.542  39.422  43.158  1.00  0.00           H  
ATOM    155  HB3 ALA    11      50.931  39.105  43.710  1.00  0.00           H  
ATOM    156  C   ALA    11      52.329  38.802  40.640  1.00  0.00           C  
ATOM    157  O   ALA    11      52.849  39.826  40.126  1.00  0.00           O  
ATOM    158  N   ASP    12      52.664  37.531  40.239  1.00  0.00           N  
ATOM    159  H   ASP    12      52.093  36.782  40.604  1.00  0.00           H  
ATOM    160  CA  ASP    12      53.817  37.147  39.376  1.00  0.00           C  
ATOM    161  HA  ASP    12      54.703  37.687  39.711  1.00  0.00           H  
ATOM    162  CB  ASP    12      54.123  35.678  39.420  1.00  0.00           C  
ATOM    163  HB2 ASP    12      54.357  35.309  40.419  1.00  0.00           H  
ATOM    164  HB3 ASP    12      53.278  35.089  39.064  1.00  0.00           H  
ATOM    165  CG  ASP    12      55.311  35.341  38.522  1.00  0.00           C  
ATOM    166  OD1 ASP    12      56.450  35.798  38.863  1.00  0.00           O  
ATOM    167  OD2 ASP    12      55.158  34.873  37.375  1.00  0.00           O  
ATOM    168  C   ASP    12      53.491  37.678  37.988  1.00  0.00           C  
ATOM    169  O   ASP    12      54.407  38.303  37.387  1.00  0.00           O  
ATOM    170  N   TYR    13      52.284  37.520  37.485  1.00  0.00           N  
ATOM    171  H   TYR    13      51.633  36.884  37.924  1.00  0.00           H  
ATOM    172  CA  TYR    13      51.856  38.150  36.225  1.00  0.00           C  
ATOM    173  HA  TYR    13      52.494  37.950  35.364  1.00  0.00           H  
ATOM    174  CB  TYR    13      50.483  37.517  35.827  1.00  0.00           C  
ATOM    175  HB2 TYR    13      50.425  36.503  36.223  1.00  0.00           H  
ATOM    176  HB3 TYR    13      49.713  38.105  36.328  1.00  0.00           H  
ATOM    177  CG  TYR    13      50.119  37.455  34.399  1.00  0.00           C  
ATOM    178  CD1 TYR    13      49.646  38.617  33.785  1.00  0.00           C  
ATOM    179  HD1 TYR    13      49.686  39.539  34.346  1.00  0.00           H  
ATOM    180  CE1 TYR    13      49.223  38.627  32.376  1.00  0.00           C  
ATOM    181  HE1 TYR    13      48.936  39.557  31.906  1.00  0.00           H  
ATOM    182  CZ  TYR    13      49.245  37.415  31.632  1.00  0.00           C  
ATOM    183  OH  TYR    13      48.898  37.504  30.337  1.00  0.00           O  
ATOM    184  HH  TYR    13      49.095  36.674  29.896  1.00  0.00           H  
ATOM    185  CE2 TYR    13      49.660  36.258  32.278  1.00  0.00           C  
ATOM    186  HE2 TYR    13      49.635  35.311  31.760  1.00  0.00           H  
ATOM    187  CD2 TYR    13      50.172  36.247  33.608  1.00  0.00           C  
ATOM    188  HD2 TYR    13      50.557  35.301  33.958  1.00  0.00           H  
ATOM    189  C   TYR    13      51.797  39.676  36.164  1.00  0.00           C  
ATOM    190  O   TYR    13      52.443  40.155  35.265  1.00  0.00           O  
ATOM    191  N   LEU    14      51.163  40.375  37.146  1.00  0.00           N  
ATOM    192  H   LEU    14      50.602  39.890  37.832  1.00  0.00           H  
ATOM    193  CA  LEU    14      51.124  41.845  37.261  1.00  0.00           C  
ATOM    194  HA  LEU    14      50.470  42.253  36.490  1.00  0.00           H  
ATOM    195  CB  LEU    14      50.486  42.020  38.628  1.00  0.00           C  
ATOM    196  HB2 LEU    14      50.985  41.262  39.232  1.00  0.00           H  
ATOM    197  HB3 LEU    14      50.857  42.952  39.056  1.00  0.00           H  
ATOM    198  CG  LEU    14      48.894  41.997  38.812  1.00  0.00           C  
ATOM    199  HG  LEU    14      48.408  41.178  38.282  1.00  0.00           H  
ATOM    200  CD1 LEU    14      48.493  41.817  40.318  1.00  0.00           C  
ATOM    201 HD11 LEU    14      47.444  41.537  40.413  1.00  0.00           H  
ATOM    202 HD12 LEU    14      49.238  41.185  40.802  1.00  0.00           H  
ATOM    203 HD13 LEU    14      48.643  42.747  40.865  1.00  0.00           H  
ATOM    204  CD2 LEU    14      48.227  43.224  38.362  1.00  0.00           C  
ATOM    205 HD21 LEU    14      48.676  44.141  38.743  1.00  0.00           H  
ATOM    206 HD22 LEU    14      48.141  43.190  37.276  1.00  0.00           H  
ATOM    207 HD23 LEU    14      47.171  43.175  38.630  1.00  0.00           H  
ATOM    208  C   LEU    14      52.535  42.400  37.192  1.00  0.00           C  
ATOM    209  O   LEU    14      52.825  43.259  36.332  1.00  0.00           O  
ATOM    210  N   GLN    15      53.508  41.975  38.026  1.00  0.00           N  
ATOM    211  H   GLN    15      53.263  41.246  38.681  1.00  0.00           H  
ATOM    212  CA  GLN    15      54.847  42.501  38.003  1.00  0.00           C  
ATOM    213  HA  GLN    15      54.921  43.570  38.202  1.00  0.00           H  
ATOM    214  CB  GLN    15      55.596  41.832  39.216  1.00  0.00           C  
ATOM    215  HB2 GLN    15      54.868  41.682  40.014  1.00  0.00           H  
ATOM    216  HB3 GLN    15      55.930  40.854  38.870  1.00  0.00           H  
ATOM    217  CG  GLN    15      56.725  42.668  39.840  1.00  0.00           C  
ATOM    218  HG2 GLN    15      57.349  42.808  38.958  1.00  0.00           H  
ATOM    219  HG3 GLN    15      56.349  43.602  40.258  1.00  0.00           H  
ATOM    220  CD  GLN    15      57.532  41.890  40.812  1.00  0.00           C  
ATOM    221  OE1 GLN    15      57.584  40.670  40.760  1.00  0.00           O  
ATOM    222  NE2 GLN    15      58.271  42.558  41.615  1.00  0.00           N  
ATOM    223 HE21 GLN    15      58.809  42.022  42.280  1.00  0.00           H  
ATOM    224 HE22 GLN    15      58.229  43.565  41.546  1.00  0.00           H  
ATOM    225  C   GLN    15      55.570  42.257  36.650  1.00  0.00           C  
ATOM    226  O   GLN    15      56.438  43.049  36.192  1.00  0.00           O  
ATOM    227  N   THR    16      55.333  41.119  36.024  1.00  0.00           N  
ATOM    228  H   THR    16      54.767  40.451  36.528  1.00  0.00           H  
ATOM    229  CA  THR    16      56.024  40.696  34.785  1.00  0.00           C  
ATOM    230  HA  THR    16      57.095  40.888  34.845  1.00  0.00           H  
ATOM    231  CB  THR    16      55.868  39.152  34.674  1.00  0.00           C  
ATOM    232  HB  THR    16      54.817  38.862  34.653  1.00  0.00           H  
ATOM    233  CG2 THR    16      56.735  38.518  33.544  1.00  0.00           C  
ATOM    234 HG21 THR    16      56.643  37.433  33.592  1.00  0.00           H  
ATOM    235 HG22 THR    16      56.373  38.945  32.609  1.00  0.00           H  
ATOM    236 HG23 THR    16      57.756  38.898  33.596  1.00  0.00           H  
ATOM    237  OG1 THR    16      56.445  38.551  35.818  1.00  0.00           O  
ATOM    238  HG1 THR    16      55.666  38.465  36.372  1.00  0.00           H  
ATOM    239  C   THR    16      55.428  41.424  33.547  1.00  0.00           C  
ATOM    240  O   THR    16      56.202  41.741  32.667  1.00  0.00           O  
ATOM    241  N   TYR    17      54.121  41.547  33.385  1.00  0.00           N  
ATOM    242  H   TYR    17      53.489  41.230  34.106  1.00  0.00           H  
ATOM    243  CA  TYR    17      53.428  42.065  32.178  1.00  0.00           C  
ATOM    244  HA  TYR    17      54.292  42.397  31.601  1.00  0.00           H  
ATOM    245  CB  TYR    17      52.742  40.939  31.407  1.00  0.00           C  
ATOM    246  HB2 TYR    17      51.785  40.877  31.926  1.00  0.00           H  
ATOM    247  HB3 TYR    17      52.593  41.322  30.398  1.00  0.00           H  
ATOM    248  CG  TYR    17      53.325  39.614  31.287  1.00  0.00           C  
ATOM    249  CD1 TYR    17      53.216  38.637  32.276  1.00  0.00           C  
ATOM    250  HD1 TYR    17      52.731  38.915  33.200  1.00  0.00           H  
ATOM    251  CE1 TYR    17      53.665  37.336  32.001  1.00  0.00           C  
ATOM    252  HE1 TYR    17      53.534  36.608  32.787  1.00  0.00           H  
ATOM    253  CZ  TYR    17      54.396  37.041  30.892  1.00  0.00           C  
ATOM    254  OH  TYR    17      54.851  35.770  30.642  1.00  0.00           O  
ATOM    255  HH  TYR    17      54.859  35.610  29.696  1.00  0.00           H  
ATOM    256  CE2 TYR    17      54.602  38.065  29.932  1.00  0.00           C  
ATOM    257  HE2 TYR    17      55.244  37.898  29.079  1.00  0.00           H  
ATOM    258  CD2 TYR    17      54.034  39.300  30.112  1.00  0.00           C  
ATOM    259  HD2 TYR    17      54.029  40.025  29.312  1.00  0.00           H  
ATOM    260  C   TYR    17      52.530  43.318  32.342  1.00  0.00           C  
ATOM    261  O   TYR    17      51.802  43.697  31.457  1.00  0.00           O  
ATOM    262  N   HIE    18      52.480  43.830  33.592  1.00  0.00           N  
ATOM    263  H   HIE    18      53.042  43.409  34.318  1.00  0.00           H  
ATOM    264  CA  HIE    18      51.825  45.121  33.970  1.00  0.00           C  
ATOM    265  HA  HIE    18      51.978  45.283  35.036  1.00  0.00           H  
ATOM    266  CB  HIE    18      52.507  46.394  33.323  1.00  0.00           C  
ATOM    267  HB2 HIE    18      52.433  46.425  32.236  1.00  0.00           H  
ATOM    268  HB3 HIE    18      52.286  47.343  33.810  1.00  0.00           H  
ATOM    269  CG  HIE    18      54.021  46.274  33.476  1.00  0.00           C  
ATOM    270  ND1 HIE    18      55.000  46.574  32.557  1.00  0.00           N  
ATOM    271  CE1 HIE    18      56.218  46.193  33.089  1.00  0.00           C  
ATOM    272  HE1 HIE    18      57.124  46.192  32.502  1.00  0.00           H  
ATOM    273  NE2 HIE    18      56.038  45.645  34.288  1.00  0.00           N  
ATOM    274  HE2 HIE    18      56.770  45.123  34.750  1.00  0.00           H  
ATOM    275  CD2 HIE    18      54.655  45.774  34.576  1.00  0.00           C  
ATOM    276  HD2 HIE    18      54.218  45.364  35.474  1.00  0.00           H  
ATOM    277  C   HIE    18      50.337  45.194  33.916  1.00  0.00           C  
ATOM    278  O   HIE    18      49.799  46.282  33.735  1.00  0.00           O  
ATOM    279  N   LYS    19      49.746  44.025  34.075  1.00  0.00           N  
ATOM    280  H   LYS    19      50.363  43.227  34.021  1.00  0.00           H  
ATOM    281  CA  LYS    19      48.270  43.829  33.987  1.00  0.00           C  
ATOM    282  HA  LYS    19      47.774  44.709  34.397  1.00  0.00           H  
ATOM    283  CB  LYS    19      47.805  43.817  32.500  1.00  0.00           C  
ATOM    284  HB2 LYS    19      46.716  43.826  32.466  1.00  0.00           H  
ATOM    285  HB3 LYS    19      48.138  44.801  32.169  1.00  0.00           H  
ATOM    286  CG  LYS    19      48.356  42.715  31.592  1.00  0.00           C  
ATOM    287  HG2 LYS    19      49.432  42.873  31.520  1.00  0.00           H  
ATOM    288  HG3 LYS    19      48.280  41.708  32.002  1.00  0.00           H  
ATOM    289  CD  LYS    19      47.646  42.824  30.263  1.00  0.00           C  
ATOM    290  HD2 LYS    19      46.582  42.719  30.471  1.00  0.00           H  
ATOM    291  HD3 LYS    19      47.850  43.776  29.772  1.00  0.00           H  
ATOM    292  CE  LYS    19      48.194  41.757  29.286  1.00  0.00           C  
ATOM    293  HE2 LYS    19      49.079  42.131  28.771  1.00  0.00           H  
ATOM    294  HE3 LYS    19      48.556  40.812  29.693  1.00  0.00           H  
ATOM    295  NZ  LYS    19      47.286  41.370  28.194  1.00  0.00           N  
ATOM    296  HZ1 LYS    19      47.630  40.616  27.618  1.00  0.00           H  
ATOM    297  HZ2 LYS    19      46.389  41.051  28.530  1.00  0.00           H  
ATOM    298  HZ3 LYS    19      47.176  42.058  27.463  1.00  0.00           H  
ATOM    299  C   LYS    19      47.860  42.505  34.554  1.00  0.00           C  
ATOM    300  O   LYS    19      48.682  41.623  34.776  1.00  0.00           O  
ATOM    301  N   LEU    20      46.517  42.396  34.807  1.00  0.00           N  
ATOM    302  H   LEU    20      45.930  43.157  34.497  1.00  0.00           H  
ATOM    303  CA  LEU    20      46.025  41.068  35.191  1.00  0.00           C  
ATOM    304  HA  LEU    20      46.592  40.770  36.073  1.00  0.00           H  
ATOM    305  CB  LEU    20      44.573  41.270  35.679  1.00  0.00           C  
ATOM    306  HB2 LEU    20      44.006  41.743  34.877  1.00  0.00           H  
ATOM    307  HB3 LEU    20      44.218  40.264  35.902  1.00  0.00           H  
ATOM    308  CG  LEU    20      44.457  42.193  36.874  1.00  0.00           C  
ATOM    309  HG  LEU    20      44.923  43.160  36.684  1.00  0.00           H  
ATOM    310  CD1 LEU    20      42.977  42.543  37.129  1.00  0.00           C  
ATOM    311 HD11 LEU    20      42.356  41.775  37.590  1.00  0.00           H  
ATOM    312 HD12 LEU    20      43.002  43.414  37.784  1.00  0.00           H  
ATOM    313 HD13 LEU    20      42.589  42.899  36.174  1.00  0.00           H  
ATOM    314  CD2 LEU    20      44.979  41.532  38.159  1.00  0.00           C  
ATOM    315 HD21 LEU    20      44.230  40.751  38.292  1.00  0.00           H  
ATOM    316 HD22 LEU    20      45.984  41.110  38.193  1.00  0.00           H  
ATOM    317 HD23 LEU    20      44.873  42.279  38.944  1.00  0.00           H  
ATOM    318  C   LEU    20      46.126  40.074  33.959  1.00  0.00           C  
ATOM    319  O   LEU    20      45.888  40.480  32.773  1.00  0.00           O  
ATOM    320  N   PRO    21      46.252  38.765  34.218  1.00  0.00           N  
ATOM    321  CD  PRO    21      46.516  38.097  35.445  1.00  0.00           C  
ATOM    322  HD2 PRO    21      45.703  38.329  36.133  1.00  0.00           H  
ATOM    323  HD3 PRO    21      47.467  38.450  35.843  1.00  0.00           H  
ATOM    324  CG  PRO    21      46.621  36.592  35.231  1.00  0.00           C  
ATOM    325  HG2 PRO    21      46.216  36.046  36.084  1.00  0.00           H  
ATOM    326  HG3 PRO    21      47.630  36.287  34.954  1.00  0.00           H  
ATOM    327  CB  PRO    21      45.792  36.353  34.057  1.00  0.00           C  
ATOM    328  HB2 PRO    21      44.780  36.105  34.379  1.00  0.00           H  
ATOM    329  HB3 PRO    21      46.291  35.611  33.434  1.00  0.00           H  
ATOM    330  CA  PRO    21      45.723  37.757  33.295  1.00  0.00           C  
ATOM    331  HA  PRO    21      46.460  37.673  32.496  1.00  0.00           H  
ATOM    332  C   PRO    21      44.318  38.000  32.667  1.00  0.00           C  
ATOM    333  O   PRO    21      43.306  38.468  33.251  1.00  0.00           O  
ATOM    334  N   ASP    22      44.187  37.432  31.422  1.00  0.00           N  
ATOM    335  H   ASP    22      44.916  36.907  30.962  1.00  0.00           H  
ATOM    336  CA  ASP    22      42.815  37.307  30.790  1.00  0.00           C  
ATOM    337  HA  ASP    22      42.354  38.288  30.907  1.00  0.00           H  
ATOM    338  CB  ASP    22      43.002  36.960  29.270  1.00  0.00           C  
ATOM    339  HB2 ASP    22      42.014  37.030  28.816  1.00  0.00           H  
ATOM    340  HB3 ASP    22      43.636  37.741  28.851  1.00  0.00           H  
ATOM    341  CG  ASP    22      43.562  35.578  29.061  1.00  0.00           C  
ATOM    342  OD1 ASP    22      44.648  35.330  29.578  1.00  0.00           O  
ATOM    343  OD2 ASP    22      42.923  34.674  28.491  1.00  0.00           O  
ATOM    344  C   ASP    22      41.841  36.386  31.572  1.00  0.00           C  
ATOM    345  O   ASP    22      40.691  36.228  31.174  1.00  0.00           O  
ATOM    346  N   ASN    23      42.196  35.723  32.686  1.00  0.00           N  
ATOM    347  H   ASN    23      43.133  35.874  33.032  1.00  0.00           H  
ATOM    348  CA  ASN    23      41.237  35.219  33.611  1.00  0.00           C  
ATOM    349  HA  ASN    23      40.457  34.685  33.068  1.00  0.00           H  
ATOM    350  CB  ASN    23      41.863  34.237  34.594  1.00  0.00           C  
ATOM    351  HB2 ASN    23      42.386  34.841  35.335  1.00  0.00           H  
ATOM    352  HB3 ASN    23      41.034  33.754  35.112  1.00  0.00           H  
ATOM    353  CG  ASN    23      42.764  33.224  33.928  1.00  0.00           C  
ATOM    354  OD1 ASN    23      43.906  33.043  34.143  1.00  0.00           O  
ATOM    355  ND2 ASN    23      42.283  32.440  32.994  1.00  0.00           N  
ATOM    356 HD21 ASN    23      42.805  31.642  32.661  1.00  0.00           H  
ATOM    357 HD22 ASN    23      41.377  32.593  32.574  1.00  0.00           H  
ATOM    358  C   ASN    23      40.422  36.341  34.268  1.00  0.00           C  
ATOM    359  O   ASN    23      39.330  36.129  34.835  1.00  0.00           O  
ATOM    360  N   TYR    24      40.812  37.602  34.118  1.00  0.00           N  
ATOM    361  H   TYR    24      41.690  37.788  33.655  1.00  0.00           H  
ATOM    362  CA  TYR    24      40.153  38.791  34.744  1.00  0.00           C  
ATOM    363  HA  TYR    24      39.387  38.484  35.455  1.00  0.00           H  
ATOM    364  CB  TYR    24      41.203  39.628  35.518  1.00  0.00           C  
ATOM    365  HB2 TYR    24      41.993  40.065  34.907  1.00  0.00           H  
ATOM    366  HB3 TYR    24      40.647  40.472  35.928  1.00  0.00           H  
ATOM    367  CG  TYR    24      41.716  38.828  36.703  1.00  0.00           C  
ATOM    368  CD1 TYR    24      41.035  39.045  37.936  1.00  0.00           C  
ATOM    369  HD1 TYR    24      40.158  39.675  37.960  1.00  0.00           H  
ATOM    370  CE1 TYR    24      41.425  38.427  39.077  1.00  0.00           C  
ATOM    371  HE1 TYR    24      40.897  38.558  40.009  1.00  0.00           H  
ATOM    372  CZ  TYR    24      42.439  37.492  39.128  1.00  0.00           C  
ATOM    373  OH  TYR    24      42.719  36.718  40.212  1.00  0.00           O  
ATOM    374  HH  TYR    24      42.267  37.075  40.980  1.00  0.00           H  
ATOM    375  CE2 TYR    24      43.119  37.196  37.869  1.00  0.00           C  
ATOM    376  HE2 TYR    24      43.807  36.369  37.770  1.00  0.00           H  
ATOM    377  CD2 TYR    24      42.766  37.882  36.707  1.00  0.00           C  
ATOM    378  HD2 TYR    24      43.189  37.576  35.762  1.00  0.00           H  
ATOM    379  C   TYR    24      39.320  39.682  33.783  1.00  0.00           C  
ATOM    380  O   TYR    24      39.633  39.816  32.627  1.00  0.00           O  
ATOM    381  N   ILE    25      38.302  40.315  34.338  1.00  0.00           N  
ATOM    382  H   ILE    25      38.115  40.164  35.319  1.00  0.00           H  
ATOM    383  CA  ILE    25      37.292  41.133  33.659  1.00  0.00           C  
ATOM    384  HA  ILE    25      37.773  41.615  32.807  1.00  0.00           H  
ATOM    385  CB  ILE    25      36.129  40.226  33.125  1.00  0.00           C  
ATOM    386  HB  ILE    25      36.478  39.341  32.591  1.00  0.00           H  
ATOM    387  CG2 ILE    25      35.266  39.547  34.192  1.00  0.00           C  
ATOM    388 HG21 ILE    25      34.703  40.334  34.694  1.00  0.00           H  
ATOM    389 HG22 ILE    25      34.690  38.675  33.882  1.00  0.00           H  
ATOM    390 HG23 ILE    25      35.961  39.131  34.921  1.00  0.00           H  
ATOM    391  CG1 ILE    25      35.178  40.913  32.145  1.00  0.00           C  
ATOM    392 HG12 ILE    25      34.734  41.750  32.684  1.00  0.00           H  
ATOM    393 HG13 ILE    25      35.694  41.508  31.392  1.00  0.00           H  
ATOM    394  CD1 ILE    25      33.961  40.226  31.434  1.00  0.00           C  
ATOM    395 HD11 ILE    25      33.353  39.696  32.167  1.00  0.00           H  
ATOM    396 HD12 ILE    25      33.226  40.897  30.989  1.00  0.00           H  
ATOM    397 HD13 ILE    25      34.285  39.525  30.664  1.00  0.00           H  
ATOM    398  C   ILE    25      36.727  42.241  34.483  1.00  0.00           C  
ATOM    399  O   ILE    25      36.616  42.147  35.712  1.00  0.00           O  
ATOM    400  N   THR    26      36.529  43.401  33.817  1.00  0.00           N  
ATOM    401  H   THR    26      36.649  43.524  32.822  1.00  0.00           H  
ATOM    402  CA  THR    26      36.257  44.624  34.515  1.00  0.00           C  
ATOM    403  HA  THR    26      36.651  44.684  35.529  1.00  0.00           H  
ATOM    404  CB  THR    26      36.821  45.769  33.724  1.00  0.00           C  
ATOM    405  HB  THR    26      36.608  46.789  34.042  1.00  0.00           H  
ATOM    406  CG2 THR    26      38.306  45.676  33.510  1.00  0.00           C  
ATOM    407 HG21 THR    26      38.590  44.774  32.967  1.00  0.00           H  
ATOM    408 HG22 THR    26      38.700  46.563  33.015  1.00  0.00           H  
ATOM    409 HG23 THR    26      38.929  45.532  34.393  1.00  0.00           H  
ATOM    410  OG1 THR    26      36.164  45.804  32.445  1.00  0.00           O  
ATOM    411  HG1 THR    26      36.557  45.126  31.890  1.00  0.00           H  
ATOM    412  C   THR    26      34.728  44.839  34.592  1.00  0.00           C  
ATOM    413  O   THR    26      33.982  44.260  33.774  1.00  0.00           O  
ATOM    414  N   LYS    27      34.229  45.505  35.620  1.00  0.00           N  
ATOM    415  H   LYS    27      34.897  46.016  36.179  1.00  0.00           H  
ATOM    416  CA  LYS    27      32.782  45.514  36.051  1.00  0.00           C  
ATOM    417  HA  LYS    27      32.527  44.491  36.328  1.00  0.00           H  
ATOM    418  CB  LYS    27      32.690  46.322  37.319  1.00  0.00           C  
ATOM    419  HB2 LYS    27      33.067  47.337  37.191  1.00  0.00           H  
ATOM    420  HB3 LYS    27      31.664  46.297  37.686  1.00  0.00           H  
ATOM    421  CG  LYS    27      33.454  45.714  38.492  1.00  0.00           C  
ATOM    422  HG2 LYS    27      32.816  44.943  38.923  1.00  0.00           H  
ATOM    423  HG3 LYS    27      34.371  45.244  38.136  1.00  0.00           H  
ATOM    424  CD  LYS    27      33.875  46.672  39.598  1.00  0.00           C  
ATOM    425  HD2 LYS    27      34.189  45.970  40.371  1.00  0.00           H  
ATOM    426  HD3 LYS    27      34.736  47.259  39.278  1.00  0.00           H  
ATOM    427  CE  LYS    27      32.914  47.684  40.100  1.00  0.00           C  
ATOM    428  HE2 LYS    27      32.444  48.155  39.236  1.00  0.00           H  
ATOM    429  HE3 LYS    27      32.155  47.185  40.701  1.00  0.00           H  
ATOM    430  NZ  LYS    27      33.481  48.835  40.834  1.00  0.00           N  
ATOM    431  HZ1 LYS    27      33.943  48.590  41.699  1.00  0.00           H  
ATOM    432  HZ2 LYS    27      34.280  49.208  40.341  1.00  0.00           H  
ATOM    433  HZ3 LYS    27      32.846  49.611  40.956  1.00  0.00           H  
ATOM    434  C   LYS    27      31.789  45.904  34.988  1.00  0.00           C  
ATOM    435  O   LYS    27      30.826  45.239  34.732  1.00  0.00           O  
ATOM    436  N   SER    28      32.084  46.930  34.278  1.00  0.00           N  
ATOM    437  H   SER    28      32.947  47.399  34.512  1.00  0.00           H  
ATOM    438  CA  SER    28      31.183  47.343  33.183  1.00  0.00           C  
ATOM    439  HA  SER    28      30.140  47.354  33.499  1.00  0.00           H  
ATOM    440  CB  SER    28      31.535  48.741  32.640  1.00  0.00           C  
ATOM    441  HB2 SER    28      30.967  48.914  31.726  1.00  0.00           H  
ATOM    442  HB3 SER    28      31.244  49.416  33.445  1.00  0.00           H  
ATOM    443  OG  SER    28      32.906  48.768  32.380  1.00  0.00           O  
ATOM    444  HG  SER    28      33.103  48.254  31.593  1.00  0.00           H  
ATOM    445  C   SER    28      31.155  46.333  32.015  1.00  0.00           C  
ATOM    446  O   SER    28      30.123  46.139  31.418  1.00  0.00           O  
ATOM    447  N   GLU    29      32.252  45.668  31.685  1.00  0.00           N  
ATOM    448  H   GLU    29      33.052  45.881  32.263  1.00  0.00           H  
ATOM    449  CA  GLU    29      32.298  44.600  30.612  1.00  0.00           C  
ATOM    450  HA  GLU    29      31.631  44.851  29.787  1.00  0.00           H  
ATOM    451  CB  GLU    29      33.637  44.404  29.917  1.00  0.00           C  
ATOM    452  HB2 GLU    29      34.424  44.150  30.626  1.00  0.00           H  
ATOM    453  HB3 GLU    29      33.690  43.616  29.166  1.00  0.00           H  
ATOM    454  CG  GLU    29      34.136  45.601  29.141  1.00  0.00           C  
ATOM    455  HG2 GLU    29      35.124  45.814  29.549  1.00  0.00           H  
ATOM    456  HG3 GLU    29      34.172  45.295  28.095  1.00  0.00           H  
ATOM    457  CD  GLU    29      33.392  46.966  29.174  1.00  0.00           C  
ATOM    458  OE1 GLU    29      33.659  47.827  30.074  1.00  0.00           O  
ATOM    459  OE2 GLU    29      32.479  47.190  28.307  1.00  0.00           O  
ATOM    460  C   GLU    29      31.761  43.316  31.090  1.00  0.00           C  
ATOM    461  O   GLU    29      31.205  42.493  30.291  1.00  0.00           O  
ATOM    462  N   ALA    30      31.763  43.052  32.414  1.00  0.00           N  
ATOM    463  H   ALA    30      32.160  43.729  33.049  1.00  0.00           H  
ATOM    464  CA  ALA    30      31.038  41.949  33.006  1.00  0.00           C  
ATOM    465  HA  ALA    30      31.181  41.029  32.439  1.00  0.00           H  
ATOM    466  CB  ALA    30      31.465  41.658  34.399  1.00  0.00           C  
ATOM    467  HB1 ALA    30      32.453  41.201  34.334  1.00  0.00           H  
ATOM    468  HB2 ALA    30      31.472  42.545  35.032  1.00  0.00           H  
ATOM    469  HB3 ALA    30      30.831  40.848  34.760  1.00  0.00           H  
ATOM    470  C   ALA    30      29.528  42.154  32.760  1.00  0.00           C  
ATOM    471  O   ALA    30      28.800  41.276  32.273  1.00  0.00           O  
ATOM    472  N   GLN    31      29.041  43.354  33.054  1.00  0.00           N  
ATOM    473  H   GLN    31      29.673  43.968  33.547  1.00  0.00           H  
ATOM    474  CA  GLN    31      27.598  43.792  32.921  1.00  0.00           C  
ATOM    475  HA  GLN    31      26.979  43.043  33.416  1.00  0.00           H  
ATOM    476  CB  GLN    31      27.298  45.119  33.634  1.00  0.00           C  
ATOM    477  HB2 GLN    31      27.726  45.095  34.636  1.00  0.00           H  
ATOM    478  HB3 GLN    31      27.958  45.836  33.145  1.00  0.00           H  
ATOM    479  CG  GLN    31      25.858  45.560  33.590  1.00  0.00           C  
ATOM    480  HG2 GLN    31      25.680  45.952  32.588  1.00  0.00           H  
ATOM    481  HG3 GLN    31      25.153  44.736  33.698  1.00  0.00           H  
ATOM    482  CD  GLN    31      25.528  46.813  34.428  1.00  0.00           C  
ATOM    483  OE1 GLN    31      26.279  47.324  35.269  1.00  0.00           O  
ATOM    484  NE2 GLN    31      24.463  47.371  33.962  1.00  0.00           N  
ATOM    485 HE21 GLN    31      24.141  48.253  34.334  1.00  0.00           H  
ATOM    486 HE22 GLN    31      23.899  46.826  33.327  1.00  0.00           H  
ATOM    487  C   GLN    31      27.060  43.771  31.484  1.00  0.00           C  
ATOM    488  O   GLN    31      25.967  43.430  31.218  1.00  0.00           O  
ATOM    489  N   ALA    32      27.930  44.153  30.504  1.00  0.00           N  
ATOM    490  H   ALA    32      28.817  44.535  30.799  1.00  0.00           H  
ATOM    491  CA  ALA    32      27.631  44.066  29.030  1.00  0.00           C  
ATOM    492  HA  ALA    32      26.616  44.391  28.803  1.00  0.00           H  
ATOM    493  CB  ALA    32      28.656  44.910  28.286  1.00  0.00           C  
ATOM    494  HB1 ALA    32      28.370  44.910  27.234  1.00  0.00           H  
ATOM    495  HB2 ALA    32      28.445  45.917  28.646  1.00  0.00           H  
ATOM    496  HB3 ALA    32      29.706  44.620  28.276  1.00  0.00           H  
ATOM    497  C   ALA    32      27.643  42.581  28.588  1.00  0.00           C  
ATOM    498  O   ALA    32      26.767  42.118  27.876  1.00  0.00           O  
ATOM    499  N   LEU    33      28.581  41.796  29.037  1.00  0.00           N  
ATOM    500  H   LEU    33      29.312  42.233  29.578  1.00  0.00           H  
ATOM    501  CA  LEU    33      28.500  40.269  28.993  1.00  0.00           C  
ATOM    502  HA  LEU    33      28.395  40.021  27.937  1.00  0.00           H  
ATOM    503  CB  LEU    33      29.787  39.721  29.573  1.00  0.00           C  
ATOM    504  HB2 LEU    33      30.664  40.270  29.229  1.00  0.00           H  
ATOM    505  HB3 LEU    33      29.661  39.871  30.646  1.00  0.00           H  
ATOM    506  CG  LEU    33      29.965  38.218  29.317  1.00  0.00           C  
ATOM    507  HG  LEU    33      29.225  37.651  29.882  1.00  0.00           H  
ATOM    508  CD1 LEU    33      29.757  37.906  27.810  1.00  0.00           C  
ATOM    509 HD11 LEU    33      29.891  36.825  27.767  1.00  0.00           H  
ATOM    510 HD12 LEU    33      28.707  37.958  27.523  1.00  0.00           H  
ATOM    511 HD13 LEU    33      30.327  38.609  27.203  1.00  0.00           H  
ATOM    512  CD2 LEU    33      31.348  37.778  29.740  1.00  0.00           C  
ATOM    513 HD21 LEU    33      32.101  38.492  29.407  1.00  0.00           H  
ATOM    514 HD22 LEU    33      31.370  37.621  30.818  1.00  0.00           H  
ATOM    515 HD23 LEU    33      31.473  36.801  29.272  1.00  0.00           H  
ATOM    516  C   LEU    33      27.191  39.667  29.626  1.00  0.00           C  
ATOM    517  O   LEU    33      26.622  38.723  29.097  1.00  0.00           O  
ATOM    518  N   GLY    34      26.681  40.215  30.699  1.00  0.00           N  
ATOM    519  H   GLY    34      27.301  40.870  31.153  1.00  0.00           H  
ATOM    520  CA  GLY    34      25.349  40.114  31.334  1.00  0.00           C  
ATOM    521  HA2 GLY    34      24.714  40.998  31.279  1.00  0.00           H  
ATOM    522  HA3 GLY    34      24.672  39.460  30.784  1.00  0.00           H  
ATOM    523  C   GLY    34      25.297  39.681  32.761  1.00  0.00           C  
ATOM    524  O   GLY    34      24.258  39.232  33.278  1.00  0.00           O  
ATOM    525  N   TRP    35      26.433  39.796  33.377  1.00  0.00           N  
ATOM    526  H   TRP    35      27.217  40.244  32.923  1.00  0.00           H  
ATOM    527  CA  TRP    35      26.566  39.519  34.796  1.00  0.00           C  
ATOM    528  HA  TRP    35      26.395  38.451  34.937  1.00  0.00           H  
ATOM    529  CB  TRP    35      28.064  39.890  35.164  1.00  0.00           C  
ATOM    530  HB2 TRP    35      28.676  39.302  34.480  1.00  0.00           H  
ATOM    531  HB3 TRP    35      28.265  40.949  35.004  1.00  0.00           H  
ATOM    532  CG  TRP    35      28.539  39.806  36.602  1.00  0.00           C  
ATOM    533  CD1 TRP    35      28.603  38.644  37.351  1.00  0.00           C  
ATOM    534  HD1 TRP    35      28.330  37.638  37.070  1.00  0.00           H  
ATOM    535  NE1 TRP    35      29.013  38.935  38.610  1.00  0.00           N  
ATOM    536  HE1 TRP    35      29.156  38.258  39.346  1.00  0.00           H  
ATOM    537  CE2 TRP    35      29.372  40.281  38.710  1.00  0.00           C  
ATOM    538  CZ2 TRP    35      29.916  40.963  39.782  1.00  0.00           C  
ATOM    539  HZ2 TRP    35      30.221  40.497  40.708  1.00  0.00           H  
ATOM    540  CH2 TRP    35      30.148  42.377  39.649  1.00  0.00           C  
ATOM    541  HH2 TRP    35      30.727  42.855  40.425  1.00  0.00           H  
ATOM    542  CZ3 TRP    35      29.814  43.033  38.461  1.00  0.00           C  
ATOM    543  HZ3 TRP    35      29.977  44.081  38.258  1.00  0.00           H  
ATOM    544  CE3 TRP    35      29.121  42.330  37.424  1.00  0.00           C  
ATOM    545  HE3 TRP    35      28.800  42.813  36.513  1.00  0.00           H  
ATOM    546  CD2 TRP    35      29.004  40.887  37.451  1.00  0.00           C  
ATOM    547  C   TRP    35      25.515  40.377  35.597  1.00  0.00           C  
ATOM    548  O   TRP    35      25.452  41.543  35.331  1.00  0.00           O  
ATOM    549  N   VAL    36      24.701  39.736  36.415  1.00  0.00           N  
ATOM    550  H   VAL    36      24.922  38.775  36.629  1.00  0.00           H  
ATOM    551  CA  VAL    36      23.678  40.382  37.178  1.00  0.00           C  
ATOM    552  HA  VAL    36      22.987  40.951  36.557  1.00  0.00           H  
ATOM    553  CB  VAL    36      22.811  39.362  38.029  1.00  0.00           C  
ATOM    554  HB  VAL    36      23.519  38.759  38.596  1.00  0.00           H  
ATOM    555  CG1 VAL    36      21.899  40.025  39.081  1.00  0.00           C  
ATOM    556 HG11 VAL    36      21.277  39.261  39.546  1.00  0.00           H  
ATOM    557 HG12 VAL    36      22.524  40.490  39.843  1.00  0.00           H  
ATOM    558 HG13 VAL    36      21.261  40.800  38.657  1.00  0.00           H  
ATOM    559  CG2 VAL    36      21.965  38.534  37.020  1.00  0.00           C  
ATOM    560 HG21 VAL    36      22.530  38.112  36.188  1.00  0.00           H  
ATOM    561 HG22 VAL    36      21.324  37.787  37.489  1.00  0.00           H  
ATOM    562 HG23 VAL    36      21.249  39.208  36.551  1.00  0.00           H  
ATOM    563  C   VAL    36      24.391  41.414  38.049  1.00  0.00           C  
ATOM    564  O   VAL    36      25.352  41.167  38.768  1.00  0.00           O  
ATOM    565  N   ALA    37      24.063  42.737  37.786  1.00  0.00           N  
ATOM    566  H   ALA    37      23.224  42.918  37.253  1.00  0.00           H  
ATOM    567  CA  ALA    37      24.665  43.943  38.176  1.00  0.00           C  
ATOM    568  HA  ALA    37      25.628  43.968  37.666  1.00  0.00           H  
ATOM    569  CB  ALA    37      23.822  45.068  37.549  1.00  0.00           C  
ATOM    570  HB1 ALA    37      23.737  45.022  36.464  1.00  0.00           H  
ATOM    571  HB2 ALA    37      22.863  45.141  38.061  1.00  0.00           H  
ATOM    572  HB3 ALA    37      24.176  46.064  37.817  1.00  0.00           H  
ATOM    573  C   ALA    37      24.889  44.167  39.685  1.00  0.00           C  
ATOM    574  O   ALA    37      25.798  44.929  40.093  1.00  0.00           O  
ATOM    575  N   SER    38      24.117  43.426  40.514  1.00  0.00           N  
ATOM    576  H   SER    38      23.481  42.734  40.147  1.00  0.00           H  
ATOM    577  CA  SER    38      24.402  43.428  41.971  1.00  0.00           C  
ATOM    578  HA  SER    38      25.473  43.548  42.132  1.00  0.00           H  
ATOM    579  CB  SER    38      23.675  44.623  42.572  1.00  0.00           C  
ATOM    580  HB2 SER    38      24.197  45.525  42.253  1.00  0.00           H  
ATOM    581  HB3 SER    38      22.693  44.736  42.111  1.00  0.00           H  
ATOM    582  OG  SER    38      23.553  44.528  43.964  1.00  0.00           O  
ATOM    583  HG  SER    38      24.358  44.881  44.351  1.00  0.00           H  
ATOM    584  C   SER    38      24.065  42.028  42.491  1.00  0.00           C  
ATOM    585  O   SER    38      22.950  41.541  42.301  1.00  0.00           O  
ATOM    586  N   LYS    39      24.915  41.381  43.241  1.00  0.00           N  
ATOM    587  H   LYS    39      25.822  41.817  43.323  1.00  0.00           H  
ATOM    588  CA  LYS    39      24.673  40.069  43.856  1.00  0.00           C  
ATOM    589  HA  LYS    39      25.536  39.774  44.454  1.00  0.00           H  
ATOM    590  CB  LYS    39      23.487  40.146  44.831  1.00  0.00           C  
ATOM    591  HB2 LYS    39      22.571  40.168  44.242  1.00  0.00           H  
ATOM    592  HB3 LYS    39      23.515  39.223  45.411  1.00  0.00           H  
ATOM    593  CG  LYS    39      23.468  41.246  45.827  1.00  0.00           C  
ATOM    594  HG2 LYS    39      24.467  41.337  46.254  1.00  0.00           H  
ATOM    595  HG3 LYS    39      23.105  42.108  45.266  1.00  0.00           H  
ATOM    596  CD  LYS    39      22.319  41.075  46.804  1.00  0.00           C  
ATOM    597  HD2 LYS    39      21.422  40.677  46.329  1.00  0.00           H  
ATOM    598  HD3 LYS    39      22.610  40.365  47.578  1.00  0.00           H  
ATOM    599  CE  LYS    39      21.907  42.341  47.600  1.00  0.00           C  
ATOM    600  HE2 LYS    39      21.143  41.998  48.298  1.00  0.00           H  
ATOM    601  HE3 LYS    39      22.748  42.735  48.171  1.00  0.00           H  
ATOM    602  NZ  LYS    39      21.417  43.475  46.792  1.00  0.00           N  
ATOM    603  HZ1 LYS    39      20.702  43.130  46.167  1.00  0.00           H  
ATOM    604  HZ2 LYS    39      21.174  44.258  47.382  1.00  0.00           H  
ATOM    605  HZ3 LYS    39      22.181  43.819  46.229  1.00  0.00           H  
ATOM    606  C   LYS    39      24.628  38.974  42.862  1.00  0.00           C  
ATOM    607  O   LYS    39      24.006  37.975  43.180  1.00  0.00           O  
ATOM    608  N   GLY    40      25.321  39.087  41.732  1.00  0.00           N  
ATOM    609  H   GLY    40      25.907  39.892  41.561  1.00  0.00           H  
ATOM    610  CA  GLY    40      25.273  38.084  40.645  1.00  0.00           C  
ATOM    611  HA2 GLY    40      24.278  37.641  40.695  1.00  0.00           H  
ATOM    612  HA3 GLY    40      25.497  38.583  39.702  1.00  0.00           H  
ATOM    613  C   GLY    40      26.327  36.918  40.828  1.00  0.00           C  
ATOM    614  O   GLY    40      27.149  36.932  41.737  1.00  0.00           O  
ATOM    615  N   ASN    41      26.332  36.046  39.789  1.00  0.00           N  
ATOM    616  H   ASN    41      25.760  36.267  38.987  1.00  0.00           H  
ATOM    617  CA  ASN    41      27.375  34.971  39.681  1.00  0.00           C  
ATOM    618  HA  ASN    41      28.201  35.089  40.382  1.00  0.00           H  
ATOM    619  CB  ASN    41      26.712  33.592  39.966  1.00  0.00           C  
ATOM    620  HB2 ASN    41      26.049  33.553  40.830  1.00  0.00           H  
ATOM    621  HB3 ASN    41      25.926  33.469  39.221  1.00  0.00           H  
ATOM    622  CG  ASN    41      27.778  32.547  40.033  1.00  0.00           C  
ATOM    623  OD1 ASN    41      28.977  32.749  39.833  1.00  0.00           O  
ATOM    624  ND2 ASN    41      27.368  31.317  40.007  1.00  0.00           N  
ATOM    625 HD21 ASN    41      27.972  30.508  40.026  1.00  0.00           H  
ATOM    626 HD22 ASN    41      26.390  31.069  39.971  1.00  0.00           H  
ATOM    627  C   ASN    41      28.023  34.900  38.271  1.00  0.00           C  
ATOM    628  O   ASN    41      27.494  34.249  37.357  1.00  0.00           O  
ATOM    629  N   LEU    42      29.195  35.522  38.089  1.00  0.00           N  
ATOM    630  H   LEU    42      29.629  35.901  38.919  1.00  0.00           H  
ATOM    631  CA  LEU    42      30.041  35.490  36.899  1.00  0.00           C  
ATOM    632  HA  LEU    42      29.579  36.105  36.127  1.00  0.00           H  
ATOM    633  CB  LEU    42      31.343  36.237  37.245  1.00  0.00           C  
ATOM    634  HB2 LEU    42      31.190  37.160  37.805  1.00  0.00           H  
ATOM    635  HB3 LEU    42      31.978  35.598  37.859  1.00  0.00           H  
ATOM    636  CG  LEU    42      32.189  36.592  35.953  1.00  0.00           C  
ATOM    637  HG  LEU    42      32.482  35.682  35.428  1.00  0.00           H  
ATOM    638  CD1 LEU    42      31.546  37.611  35.109  1.00  0.00           C  
ATOM    639 HD11 LEU    42      30.533  37.282  34.878  1.00  0.00           H  
ATOM    640 HD12 LEU    42      31.424  38.558  35.636  1.00  0.00           H  
ATOM    641 HD13 LEU    42      31.989  37.689  34.116  1.00  0.00           H  
ATOM    642  CD2 LEU    42      33.441  37.179  36.518  1.00  0.00           C  
ATOM    643 HD21 LEU    42      33.349  38.229  36.796  1.00  0.00           H  
ATOM    644 HD22 LEU    42      33.791  36.650  37.404  1.00  0.00           H  
ATOM    645 HD23 LEU    42      34.250  37.032  35.803  1.00  0.00           H  
ATOM    646  C   LEU    42      30.334  34.077  36.305  1.00  0.00           C  
ATOM    647  O   LEU    42      30.409  34.010  35.066  1.00  0.00           O  
ATOM    648  N   ALA    43      30.454  32.997  37.073  1.00  0.00           N  
ATOM    649  H   ALA    43      30.257  33.079  38.060  1.00  0.00           H  
ATOM    650  CA  ALA    43      30.622  31.629  36.554  1.00  0.00           C  
ATOM    651  HA  ALA    43      31.472  31.472  35.890  1.00  0.00           H  
ATOM    652  CB  ALA    43      30.966  30.738  37.788  1.00  0.00           C  
ATOM    653  HB1 ALA    43      31.065  29.691  37.504  1.00  0.00           H  
ATOM    654  HB2 ALA    43      31.927  31.046  38.201  1.00  0.00           H  
ATOM    655  HB3 ALA    43      30.182  30.788  38.543  1.00  0.00           H  
ATOM    656  C   ALA    43      29.445  31.157  35.696  1.00  0.00           C  
ATOM    657  O   ALA    43      29.593  30.304  34.854  1.00  0.00           O  
ATOM    658  N   ASP    44      28.312  31.788  35.863  1.00  0.00           N  
ATOM    659  H   ASP    44      28.286  32.633  36.415  1.00  0.00           H  
ATOM    660  CA  ASP    44      27.115  31.327  35.117  1.00  0.00           C  
ATOM    661  HA  ASP    44      27.136  30.243  35.002  1.00  0.00           H  
ATOM    662  CB  ASP    44      25.845  31.482  35.953  1.00  0.00           C  
ATOM    663  HB2 ASP    44      25.899  32.539  36.210  1.00  0.00           H  
ATOM    664  HB3 ASP    44      24.943  31.302  35.368  1.00  0.00           H  
ATOM    665  CG  ASP    44      25.911  30.562  37.228  1.00  0.00           C  
ATOM    666  OD1 ASP    44      24.927  30.611  37.982  1.00  0.00           O  
ATOM    667  OD2 ASP    44      26.730  29.615  37.365  1.00  0.00           O  
ATOM    668  C   ASP    44      26.978  32.025  33.708  1.00  0.00           C  
ATOM    669  O   ASP    44      26.098  31.636  32.892  1.00  0.00           O  
ATOM    670  N   VAL    45      27.906  32.939  33.438  1.00  0.00           N  
ATOM    671  H   VAL    45      28.547  33.085  34.205  1.00  0.00           H  
ATOM    672  CA  VAL    45      28.020  33.705  32.219  1.00  0.00           C  
ATOM    673  HA  VAL    45      27.293  33.205  31.579  1.00  0.00           H  
ATOM    674  CB  VAL    45      27.752  35.143  32.293  1.00  0.00           C  
ATOM    675  HB  VAL    45      27.875  35.593  31.307  1.00  0.00           H  
ATOM    676  CG1 VAL    45      26.231  35.428  32.569  1.00  0.00           C  
ATOM    677 HG11 VAL    45      25.626  34.868  31.856  1.00  0.00           H  
ATOM    678 HG12 VAL    45      26.047  35.154  33.608  1.00  0.00           H  
ATOM    679 HG13 VAL    45      26.137  36.512  32.502  1.00  0.00           H  
ATOM    680  CG2 VAL    45      28.600  36.005  33.205  1.00  0.00           C  
ATOM    681 HG21 VAL    45      29.620  35.626  33.266  1.00  0.00           H  
ATOM    682 HG22 VAL    45      28.595  37.021  32.810  1.00  0.00           H  
ATOM    683 HG23 VAL    45      28.180  36.005  34.211  1.00  0.00           H  
ATOM    684  C   VAL    45      29.457  33.524  31.553  1.00  0.00           C  
ATOM    685  O   VAL    45      29.486  33.352  30.363  1.00  0.00           O  
ATOM    686  N   ALA    46      30.540  33.466  32.322  1.00  0.00           N  
ATOM    687  H   ALA    46      30.422  33.846  33.250  1.00  0.00           H  
ATOM    688  CA  ALA    46      31.905  33.278  31.812  1.00  0.00           C  
ATOM    689  HA  ALA    46      31.865  32.661  30.914  1.00  0.00           H  
ATOM    690  CB  ALA    46      32.388  34.694  31.480  1.00  0.00           C  
ATOM    691  HB1 ALA    46      33.356  34.664  30.980  1.00  0.00           H  
ATOM    692  HB2 ALA    46      31.735  35.182  30.757  1.00  0.00           H  
ATOM    693  HB3 ALA    46      32.428  35.399  32.311  1.00  0.00           H  
ATOM    694  C   ALA    46      32.762  32.433  32.695  1.00  0.00           C  
ATOM    695  O   ALA    46      33.476  32.956  33.537  1.00  0.00           O  
ATOM    696  N   PRO    47      32.703  31.077  32.536  1.00  0.00           N  
ATOM    697  CD  PRO    47      31.730  30.277  31.777  1.00  0.00           C  
ATOM    698  HD2 PRO    47      32.012  30.486  30.745  1.00  0.00           H  
ATOM    699  HD3 PRO    47      30.696  30.513  32.030  1.00  0.00           H  
ATOM    700  CG  PRO    47      32.100  28.866  32.110  1.00  0.00           C  
ATOM    701  HG2 PRO    47      32.026  28.119  31.319  1.00  0.00           H  
ATOM    702  HG3 PRO    47      31.503  28.775  33.017  1.00  0.00           H  
ATOM    703  CB  PRO    47      33.538  28.843  32.544  1.00  0.00           C  
ATOM    704  HB2 PRO    47      34.121  28.790  31.624  1.00  0.00           H  
ATOM    705  HB3 PRO    47      33.693  28.038  33.262  1.00  0.00           H  
ATOM    706  CA  PRO    47      33.649  30.182  33.254  1.00  0.00           C  
ATOM    707  HA  PRO    47      33.295  30.138  34.284  1.00  0.00           H  
ATOM    708  C   PRO    47      35.155  30.559  33.297  1.00  0.00           C  
ATOM    709  O   PRO    47      35.796  30.810  32.266  1.00  0.00           O  
ATOM    710  N   GLY    48      35.790  30.488  34.509  1.00  0.00           N  
ATOM    711  H   GLY    48      35.298  30.360  35.382  1.00  0.00           H  
ATOM    712  CA  GLY    48      37.219  30.863  34.726  1.00  0.00           C  
ATOM    713  HA2 GLY    48      37.311  30.696  35.799  1.00  0.00           H  
ATOM    714  HA3 GLY    48      37.904  30.275  34.116  1.00  0.00           H  
ATOM    715  C   GLY    48      37.412  32.357  34.558  1.00  0.00           C  
ATOM    716  O   GLY    48      38.575  32.791  34.538  1.00  0.00           O  
ATOM    717  N   LYS    49      36.384  33.225  34.297  1.00  0.00           N  
ATOM    718  H   LYS    49      35.472  32.850  34.076  1.00  0.00           H  
ATOM    719  CA  LYS    49      36.576  34.685  34.436  1.00  0.00           C  
ATOM    720  HA  LYS    49      37.611  34.871  34.148  1.00  0.00           H  
ATOM    721  CB  LYS    49      35.728  35.576  33.491  1.00  0.00           C  
ATOM    722  HB2 LYS    49      34.670  35.370  33.652  1.00  0.00           H  
ATOM    723  HB3 LYS    49      35.978  36.635  33.547  1.00  0.00           H  
ATOM    724  CG  LYS    49      36.043  35.268  32.022  1.00  0.00           C  
ATOM    725  HG2 LYS    49      36.044  34.183  31.915  1.00  0.00           H  
ATOM    726  HG3 LYS    49      35.342  35.694  31.304  1.00  0.00           H  
ATOM    727  CD  LYS    49      37.381  35.743  31.494  1.00  0.00           C  
ATOM    728  HD2 LYS    49      37.489  36.779  31.816  1.00  0.00           H  
ATOM    729  HD3 LYS    49      38.126  35.142  32.015  1.00  0.00           H  
ATOM    730  CE  LYS    49      37.319  35.612  29.962  1.00  0.00           C  
ATOM    731  HE2 LYS    49      36.840  34.703  29.596  1.00  0.00           H  
ATOM    732  HE3 LYS    49      36.658  36.431  29.680  1.00  0.00           H  
ATOM    733  NZ  LYS    49      38.619  35.828  29.227  1.00  0.00           N  
ATOM    734  HZ1 LYS    49      39.183  34.990  29.207  1.00  0.00           H  
ATOM    735  HZ2 LYS    49      38.481  36.072  28.257  1.00  0.00           H  
ATOM    736  HZ3 LYS    49      39.153  36.564  29.667  1.00  0.00           H  
ATOM    737  C   LYS    49      36.345  35.098  35.938  1.00  0.00           C  
ATOM    738  O   LYS    49      35.483  34.445  36.531  1.00  0.00           O  
ATOM    739  N   SER    50      36.992  36.176  36.397  1.00  0.00           N  
ATOM    740  H   SER    50      37.607  36.634  35.739  1.00  0.00           H  
ATOM    741  CA  SER    50      36.779  36.827  37.773  1.00  0.00           C  
ATOM    742  HA  SER    50      35.844  36.494  38.223  1.00  0.00           H  
ATOM    743  CB  SER    50      37.931  36.238  38.747  1.00  0.00           C  
ATOM    744  HB2 SER    50      37.758  35.170  38.880  1.00  0.00           H  
ATOM    745  HB3 SER    50      38.829  36.286  38.130  1.00  0.00           H  
ATOM    746  OG  SER    50      38.062  36.954  39.953  1.00  0.00           O  
ATOM    747  HG  SER    50      38.692  36.406  40.426  1.00  0.00           H  
ATOM    748  C   SER    50      36.901  38.338  37.659  1.00  0.00           C  
ATOM    749  O   SER    50      37.633  38.835  36.833  1.00  0.00           O  
ATOM    750  N   ILE    51      36.199  39.092  38.500  1.00  0.00           N  
ATOM    751  H   ILE    51      35.802  38.573  39.270  1.00  0.00           H  
ATOM    752  CA  ILE    51      36.150  40.548  38.482  1.00  0.00           C  
ATOM    753  HA  ILE    51      35.768  40.894  37.521  1.00  0.00           H  
ATOM    754  CB  ILE    51      35.122  41.081  39.435  1.00  0.00           C  
ATOM    755  HB  ILE    51      35.309  40.589  40.389  1.00  0.00           H  
ATOM    756  CG2 ILE    51      35.263  42.573  39.665  1.00  0.00           C  
ATOM    757 HG21 ILE    51      34.356  42.992  40.103  1.00  0.00           H  
ATOM    758 HG22 ILE    51      36.188  42.782  40.203  1.00  0.00           H  
ATOM    759 HG23 ILE    51      35.489  42.931  38.661  1.00  0.00           H  
ATOM    760  CG1 ILE    51      33.600  40.714  39.054  1.00  0.00           C  
ATOM    761 HG12 ILE    51      33.448  39.645  38.902  1.00  0.00           H  
ATOM    762 HG13 ILE    51      32.940  40.916  39.898  1.00  0.00           H  
ATOM    763  CD1 ILE    51      33.019  41.526  37.806  1.00  0.00           C  
ATOM    764 HD11 ILE    51      32.110  41.040  37.453  1.00  0.00           H  
ATOM    765 HD12 ILE    51      32.783  42.542  38.123  1.00  0.00           H  
ATOM    766 HD13 ILE    51      33.747  41.626  37.001  1.00  0.00           H  
ATOM    767  C   ILE    51      37.547  41.056  38.852  1.00  0.00           C  
ATOM    768  O   ILE    51      38.141  40.672  39.830  1.00  0.00           O  
ATOM    769  N   GLY    52      38.120  41.917  38.058  1.00  0.00           N  
ATOM    770  H   GLY    52      37.681  42.260  37.216  1.00  0.00           H  
ATOM    771  CA  GLY    52      39.278  42.603  38.456  1.00  0.00           C  
ATOM    772  HA2 GLY    52      39.168  43.021  39.457  1.00  0.00           H  
ATOM    773  HA3 GLY    52      40.118  41.917  38.353  1.00  0.00           H  
ATOM    774  C   GLY    52      39.699  43.811  37.554  1.00  0.00           C  
ATOM    775  O   GLY    52      39.355  43.904  36.394  1.00  0.00           O  
ATOM    776  N   GLY    53      40.239  44.892  38.176  1.00  0.00           N  
ATOM    777  H   GLY    53      40.604  44.779  39.111  1.00  0.00           H  
ATOM    778  CA  GLY    53      40.791  45.964  37.424  1.00  0.00           C  
ATOM    779  HA2 GLY    53      41.841  45.677  37.372  1.00  0.00           H  
ATOM    780  HA3 GLY    53      40.330  45.944  36.436  1.00  0.00           H  
ATOM    781  C   GLY    53      40.506  47.358  38.080  1.00  0.00           C  
ATOM    782  O   GLY    53      41.319  48.266  37.868  1.00  0.00           O  
ATOM    783  N   ASP    54      39.382  47.577  38.807  1.00  0.00           N  
ATOM    784  H   ASP    54      38.762  46.819  39.056  1.00  0.00           H  
ATOM    785  CA  ASP    54      38.942  48.963  39.164  1.00  0.00           C  
ATOM    786  HA  ASP    54      39.043  49.536  38.242  1.00  0.00           H  
ATOM    787  CB  ASP    54      37.453  48.960  39.574  1.00  0.00           C  
ATOM    788  HB2 ASP    54      36.923  48.079  39.211  1.00  0.00           H  
ATOM    789  HB3 ASP    54      37.514  48.782  40.648  1.00  0.00           H  
ATOM    790  CG  ASP    54      36.691  50.239  39.215  1.00  0.00           C  
ATOM    791  OD1 ASP    54      37.323  51.148  38.691  1.00  0.00           O  
ATOM    792  OD2 ASP    54      35.492  50.329  39.527  1.00  0.00           O  
ATOM    793  C   ASP    54      39.855  49.583  40.189  1.00  0.00           C  
ATOM    794  O   ASP    54      40.557  48.899  40.956  1.00  0.00           O  
ATOM    795  N   ILE    55      39.862  50.892  40.197  1.00  0.00           N  
ATOM    796  H   ILE    55      39.142  51.320  39.632  1.00  0.00           H  
ATOM    797  CA  ILE    55      40.675  51.681  41.174  1.00  0.00           C  
ATOM    798  HA  ILE    55      41.694  51.310  41.066  1.00  0.00           H  
ATOM    799  CB  ILE    55      40.717  53.108  40.556  1.00  0.00           C  
ATOM    800  HB  ILE    55      39.730  53.485  40.286  1.00  0.00           H  
ATOM    801  CG2 ILE    55      41.361  54.004  41.613  1.00  0.00           C  
ATOM    802 HG21 ILE    55      41.312  54.995  41.161  1.00  0.00           H  
ATOM    803 HG22 ILE    55      40.822  54.098  42.556  1.00  0.00           H  
ATOM    804 HG23 ILE    55      42.380  53.671  41.806  1.00  0.00           H  
ATOM    805  CG1 ILE    55      41.599  53.170  39.324  1.00  0.00           C  
ATOM    806 HG12 ILE    55      42.634  52.881  39.506  1.00  0.00           H  
ATOM    807 HG13 ILE    55      41.287  52.347  38.681  1.00  0.00           H  
ATOM    808  CD1 ILE    55      41.450  54.499  38.501  1.00  0.00           C  
ATOM    809 HD11 ILE    55      42.339  55.112  38.652  1.00  0.00           H  
ATOM    810 HD12 ILE    55      41.442  54.358  37.421  1.00  0.00           H  
ATOM    811 HD13 ILE    55      40.507  54.962  38.791  1.00  0.00           H  
ATOM    812  C   ILE    55      40.172  51.562  42.616  1.00  0.00           C  
ATOM    813  O   ILE    55      39.047  51.900  42.919  1.00  0.00           O  
ATOM    814  N   PHE    56      41.002  51.104  43.519  1.00  0.00           N  
ATOM    815  H   PHE    56      41.974  51.027  43.256  1.00  0.00           H  
ATOM    816  CA  PHE    56      40.776  50.859  44.954  1.00  0.00           C  
ATOM    817  HA  PHE    56      39.766  50.481  45.111  1.00  0.00           H  
ATOM    818  CB  PHE    56      41.827  49.763  45.408  1.00  0.00           C  
ATOM    819  HB2 PHE    56      41.621  48.812  44.916  1.00  0.00           H  
ATOM    820  HB3 PHE    56      42.833  50.111  45.173  1.00  0.00           H  
ATOM    821  CG  PHE    56      41.737  49.422  46.827  1.00  0.00           C  
ATOM    822  CD1 PHE    56      40.869  48.368  47.271  1.00  0.00           C  
ATOM    823  HD1 PHE    56      40.285  47.784  46.575  1.00  0.00           H  
ATOM    824  CE1 PHE    56      40.774  48.133  48.624  1.00  0.00           C  
ATOM    825  HE1 PHE    56      40.035  47.399  48.910  1.00  0.00           H  
ATOM    826  CZ  PHE    56      41.567  48.792  49.612  1.00  0.00           C  
ATOM    827  HZ  PHE    56      41.596  48.630  50.679  1.00  0.00           H  
ATOM    828  CE2 PHE    56      42.421  49.818  49.134  1.00  0.00           C  
ATOM    829  HE2 PHE    56      43.039  50.325  49.860  1.00  0.00           H  
ATOM    830  CD2 PHE    56      42.474  50.137  47.776  1.00  0.00           C  
ATOM    831  HD2 PHE    56      43.112  50.962  47.497  1.00  0.00           H  
ATOM    832  C   PHE    56      40.931  52.177  45.735  1.00  0.00           C  
ATOM    833  O   PHE    56      41.636  53.102  45.249  1.00  0.00           O  
ATOM    834  N   SER    57      40.278  52.378  46.853  1.00  0.00           N  
ATOM    835  H   SER    57      39.728  51.607  47.203  1.00  0.00           H  
ATOM    836  CA  SER    57      39.972  53.768  47.452  1.00  0.00           C  
ATOM    837  HA  SER    57      40.380  54.523  46.780  1.00  0.00           H  
ATOM    838  CB  SER    57      38.494  53.984  47.458  1.00  0.00           C  
ATOM    839  HB2 SER    57      38.144  55.012  47.556  1.00  0.00           H  
ATOM    840  HB3 SER    57      38.143  53.778  46.447  1.00  0.00           H  
ATOM    841  OG  SER    57      37.667  53.199  48.284  1.00  0.00           O  
ATOM    842  HG  SER    57      37.646  52.257  48.099  1.00  0.00           H  
ATOM    843  C   SER    57      40.781  54.044  48.789  1.00  0.00           C  
ATOM    844  O   SER    57      40.919  55.218  49.180  1.00  0.00           O  
ATOM    845  N   ASN    58      41.314  53.075  49.471  1.00  0.00           N  
ATOM    846  H   ASN    58      40.933  52.170  49.238  1.00  0.00           H  
ATOM    847  CA  ASN    58      42.148  53.154  50.665  1.00  0.00           C  
ATOM    848  HA  ASN    58      42.228  52.132  51.033  1.00  0.00           H  
ATOM    849  CB  ASN    58      43.477  53.598  50.068  1.00  0.00           C  
ATOM    850  HB2 ASN    58      43.737  53.099  49.134  1.00  0.00           H  
ATOM    851  HB3 ASN    58      43.425  54.683  49.969  1.00  0.00           H  
ATOM    852  CG  ASN    58      44.652  53.323  51.046  1.00  0.00           C  
ATOM    853  OD1 ASN    58      44.682  52.335  51.773  1.00  0.00           O  
ATOM    854  ND2 ASN    58      45.579  54.173  51.170  1.00  0.00           N  
ATOM    855 HD21 ASN    58      46.270  54.004  51.887  1.00  0.00           H  
ATOM    856 HD22 ASN    58      45.533  55.060  50.689  1.00  0.00           H  
ATOM    857  C   ASN    58      41.496  54.083  51.736  1.00  0.00           C  
ATOM    858  O   ASN    58      42.066  55.019  52.244  1.00  0.00           O  
ATOM    859  N   ARG    59      40.279  53.792  52.132  1.00  0.00           N  
ATOM    860  H   ARG    59      39.907  52.995  51.636  1.00  0.00           H  
ATOM    861  CA  ARG    59      39.398  54.631  52.891  1.00  0.00           C  
ATOM    862  HA  ARG    59      39.519  55.682  52.628  1.00  0.00           H  
ATOM    863  CB  ARG    59      37.922  54.379  52.681  1.00  0.00           C  
ATOM    864  HB2 ARG    59      37.608  53.335  52.668  1.00  0.00           H  
ATOM    865  HB3 ARG    59      37.245  54.887  53.367  1.00  0.00           H  
ATOM    866  CG  ARG    59      37.552  54.957  51.278  1.00  0.00           C  
ATOM    867  HG2 ARG    59      37.829  56.009  51.201  1.00  0.00           H  
ATOM    868  HG3 ARG    59      38.195  54.449  50.560  1.00  0.00           H  
ATOM    869  CD  ARG    59      36.060  54.703  51.054  1.00  0.00           C  
ATOM    870  HD2 ARG    59      35.936  53.624  51.143  1.00  0.00           H  
ATOM    871  HD3 ARG    59      35.459  55.212  51.808  1.00  0.00           H  
ATOM    872  NE  ARG    59      35.753  55.194  49.658  1.00  0.00           N  
ATOM    873  HE  ARG    59      35.907  54.488  48.953  1.00  0.00           H  
ATOM    874  CZ  ARG    59      35.445  56.416  49.302  1.00  0.00           C  
ATOM    875  NH1 ARG    59      35.437  57.460  50.053  1.00  0.00           N  
ATOM    876 HH11 ARG    59      36.059  57.424  50.847  1.00  0.00           H  
ATOM    877 HH12 ARG    59      35.261  58.365  49.640  1.00  0.00           H  
ATOM    878  NH2 ARG    59      35.184  56.639  48.035  1.00  0.00           N  
ATOM    879 HH21 ARG    59      35.271  55.928  47.323  1.00  0.00           H  
ATOM    880 HH22 ARG    59      35.012  57.599  47.772  1.00  0.00           H  
ATOM    881  C   ARG    59      39.840  54.660  54.364  1.00  0.00           C  
ATOM    882  O   ARG    59      39.783  55.659  55.068  1.00  0.00           O  
ATOM    883  N   GLU    60      40.341  53.551  54.946  1.00  0.00           N  
ATOM    884  H   GLU    60      40.327  52.725  54.364  1.00  0.00           H  
ATOM    885  CA  GLU    60      41.062  53.576  56.209  1.00  0.00           C  
ATOM    886  HA  GLU    60      40.623  54.275  56.921  1.00  0.00           H  
ATOM    887  CB  GLU    60      41.091  52.125  56.793  1.00  0.00           C  
ATOM    888  HB2 GLU    60      41.596  51.447  56.105  1.00  0.00           H  
ATOM    889  HB3 GLU    60      41.575  52.073  57.768  1.00  0.00           H  
ATOM    890  CG  GLU    60      39.754  51.492  56.982  1.00  0.00           C  
ATOM    891  HG2 GLU    60      39.277  51.491  56.002  1.00  0.00           H  
ATOM    892  HG3 GLU    60      39.972  50.435  57.136  1.00  0.00           H  
ATOM    893  CD  GLU    60      38.989  52.073  58.148  1.00  0.00           C  
ATOM    894  OE1 GLU    60      39.321  53.122  58.728  1.00  0.00           O  
ATOM    895  OE2 GLU    60      38.136  51.394  58.552  1.00  0.00           O  
ATOM    896  C   GLU    60      42.507  54.121  56.087  1.00  0.00           C  
ATOM    897  O   GLU    60      43.201  54.056  57.150  1.00  0.00           O  
ATOM    898  N   GLY    61      43.003  54.510  54.933  1.00  0.00           N  
ATOM    899  H   GLY    61      42.544  54.220  54.081  1.00  0.00           H  
ATOM    900  CA  GLY    61      44.348  55.050  54.876  1.00  0.00           C  
ATOM    901  HA2 GLY    61      44.464  55.521  53.900  1.00  0.00           H  
ATOM    902  HA3 GLY    61      44.511  55.841  55.608  1.00  0.00           H  
ATOM    903  C   GLY    61      45.510  54.015  55.001  1.00  0.00           C  
ATOM    904  O   GLY    61      46.630  54.451  55.277  1.00  0.00           O  
ATOM    905  N   LYS    62      45.282  52.718  54.819  1.00  0.00           N  
ATOM    906  H   LYS    62      44.398  52.411  54.439  1.00  0.00           H  
ATOM    907  CA  LYS    62      46.363  51.778  55.165  1.00  0.00           C  
ATOM    908  HA  LYS    62      46.848  52.130  56.075  1.00  0.00           H  
ATOM    909  CB  LYS    62      45.836  50.428  55.614  1.00  0.00           C  
ATOM    910  HB2 LYS    62      45.346  49.956  54.762  1.00  0.00           H  
ATOM    911  HB3 LYS    62      46.651  49.720  55.764  1.00  0.00           H  
ATOM    912  CG  LYS    62      44.867  50.279  56.769  1.00  0.00           C  
ATOM    913  HG2 LYS    62      43.902  50.705  56.498  1.00  0.00           H  
ATOM    914  HG3 LYS    62      44.644  49.218  56.881  1.00  0.00           H  
ATOM    915  CD  LYS    62      45.369  50.765  58.091  1.00  0.00           C  
ATOM    916  HD2 LYS    62      46.196  50.151  58.448  1.00  0.00           H  
ATOM    917  HD3 LYS    62      45.791  51.764  57.977  1.00  0.00           H  
ATOM    918  CE  LYS    62      44.167  50.818  59.007  1.00  0.00           C  
ATOM    919  HE2 LYS    62      44.448  51.274  59.956  1.00  0.00           H  
ATOM    920  HE3 LYS    62      43.432  51.518  58.610  1.00  0.00           H  
ATOM    921  NZ  LYS    62      43.570  49.533  59.272  1.00  0.00           N  
ATOM    922  HZ1 LYS    62      42.684  49.723  59.719  1.00  0.00           H  
ATOM    923  HZ2 LYS    62      43.416  49.070  58.387  1.00  0.00           H  
ATOM    924  HZ3 LYS    62      44.202  49.011  59.861  1.00  0.00           H  
ATOM    925  C   LYS    62      47.515  51.696  54.227  1.00  0.00           C  
ATOM    926  O   LYS    62      48.674  51.790  54.674  1.00  0.00           O  
ATOM    927  N   LEU    63      47.252  51.623  52.910  1.00  0.00           N  
ATOM    928  H   LEU    63      46.312  51.607  52.542  1.00  0.00           H  
ATOM    929  CA  LEU    63      48.373  51.406  51.927  1.00  0.00           C  
ATOM    930  HA  LEU    63      48.994  50.567  52.241  1.00  0.00           H  
ATOM    931  CB  LEU    63      47.858  50.823  50.572  1.00  0.00           C  
ATOM    932  HB2 LEU    63      47.192  51.555  50.115  1.00  0.00           H  
ATOM    933  HB3 LEU    63      48.734  50.628  49.952  1.00  0.00           H  
ATOM    934  CG  LEU    63      46.985  49.542  50.780  1.00  0.00           C  
ATOM    935  HG  LEU    63      46.272  49.589  51.603  1.00  0.00           H  
ATOM    936  CD1 LEU    63      46.165  49.293  49.553  1.00  0.00           C  
ATOM    937 HD11 LEU    63      45.335  49.991  49.435  1.00  0.00           H  
ATOM    938 HD12 LEU    63      46.752  49.369  48.638  1.00  0.00           H  
ATOM    939 HD13 LEU    63      45.720  48.299  49.521  1.00  0.00           H  
ATOM    940  CD2 LEU    63      47.931  48.365  51.084  1.00  0.00           C  
ATOM    941 HD21 LEU    63      47.517  47.363  50.972  1.00  0.00           H  
ATOM    942 HD22 LEU    63      48.888  48.390  50.562  1.00  0.00           H  
ATOM    943 HD23 LEU    63      48.164  48.454  52.145  1.00  0.00           H  
ATOM    944  C   LEU    63      49.376  52.633  51.824  1.00  0.00           C  
ATOM    945  O   LEU    63      48.926  53.781  51.748  1.00  0.00           O  
ATOM    946  N   PRO    64      50.701  52.364  51.646  1.00  0.00           N  
ATOM    947  CD  PRO    64      51.369  51.043  51.629  1.00  0.00           C  
ATOM    948  HD2 PRO    64      51.212  50.627  50.634  1.00  0.00           H  
ATOM    949  HD3 PRO    64      50.970  50.294  52.314  1.00  0.00           H  
ATOM    950  CG  PRO    64      52.841  51.434  51.736  1.00  0.00           C  
ATOM    951  HG2 PRO    64      53.406  50.588  51.343  1.00  0.00           H  
ATOM    952  HG3 PRO    64      53.024  51.522  52.807  1.00  0.00           H  
ATOM    953  CB  PRO    64      52.963  52.721  51.048  1.00  0.00           C  
ATOM    954  HB2 PRO    64      52.989  52.683  49.959  1.00  0.00           H  
ATOM    955  HB3 PRO    64      53.851  53.295  51.311  1.00  0.00           H  
ATOM    956  CA  PRO    64      51.680  53.468  51.439  1.00  0.00           C  
ATOM    957  HA  PRO    64      51.792  54.052  52.352  1.00  0.00           H  
ATOM    958  C   PRO    64      51.239  54.462  50.299  1.00  0.00           C  
ATOM    959  O   PRO    64      51.023  54.039  49.146  1.00  0.00           O  
ATOM    960  N   GLY    65      51.235  55.715  50.586  1.00  0.00           N  
ATOM    961  H   GLY    65      51.291  55.947  51.567  1.00  0.00           H  
ATOM    962  CA  GLY    65      51.032  56.802  49.606  1.00  0.00           C  
ATOM    963  HA2 GLY    65      50.598  56.339  48.720  1.00  0.00           H  
ATOM    964  HA3 GLY    65      50.310  57.471  50.076  1.00  0.00           H  
ATOM    965  C   GLY    65      52.327  57.608  49.269  1.00  0.00           C  
ATOM    966  O   GLY    65      53.273  56.956  48.866  1.00  0.00           O  
ATOM    967  N   LYS    66      52.463  58.923  49.509  1.00  0.00           N  
ATOM    968  H   LYS    66      51.587  59.349  49.775  1.00  0.00           H  
ATOM    969  CA  LYS    66      53.533  59.927  49.241  1.00  0.00           C  
ATOM    970  HA  LYS    66      52.994  60.823  49.552  1.00  0.00           H  
ATOM    971  CB  LYS    66      54.657  59.614  50.235  1.00  0.00           C  
ATOM    972  HB2 LYS    66      54.261  59.333  51.211  1.00  0.00           H  
ATOM    973  HB3 LYS    66      55.188  58.739  49.858  1.00  0.00           H  
ATOM    974  CG  LYS    66      55.579  60.833  50.466  1.00  0.00           C  
ATOM    975  HG2 LYS    66      55.779  61.379  49.544  1.00  0.00           H  
ATOM    976  HG3 LYS    66      54.980  61.539  51.042  1.00  0.00           H  
ATOM    977  CD  LYS    66      56.831  60.451  51.246  1.00  0.00           C  
ATOM    978  HD2 LYS    66      56.586  59.817  52.098  1.00  0.00           H  
ATOM    979  HD3 LYS    66      57.538  59.804  50.726  1.00  0.00           H  
ATOM    980  CE  LYS    66      57.488  61.733  51.812  1.00  0.00           C  
ATOM    981  HE2 LYS    66      56.622  62.184  52.297  1.00  0.00           H  
ATOM    982  HE3 LYS    66      58.303  61.542  52.510  1.00  0.00           H  
ATOM    983  NZ  LYS    66      57.874  62.563  50.680  1.00  0.00           N  
ATOM    984  HZ1 LYS    66      58.781  62.335  50.299  1.00  0.00           H  
ATOM    985  HZ2 LYS    66      57.123  62.586  50.005  1.00  0.00           H  
ATOM    986  HZ3 LYS    66      58.006  63.511  51.001  1.00  0.00           H  
ATOM    987  C   LYS    66      53.932  60.116  47.754  1.00  0.00           C  
ATOM    988  O   LYS    66      53.823  61.240  47.327  1.00  0.00           O  
ATOM    989  N   SER    67      54.260  58.996  47.056  1.00  0.00           N  
ATOM    990  H   SER    67      54.337  58.157  47.612  1.00  0.00           H  
ATOM    991  CA  SER    67      54.245  58.955  45.617  1.00  0.00           C  
ATOM    992  HA  SER    67      54.855  59.770  45.226  1.00  0.00           H  
ATOM    993  CB  SER    67      54.872  57.653  45.175  1.00  0.00           C  
ATOM    994  HB2 SER    67      55.907  57.618  45.516  1.00  0.00           H  
ATOM    995  HB3 SER    67      54.269  56.803  45.494  1.00  0.00           H  
ATOM    996  OG  SER    67      54.937  57.682  43.800  1.00  0.00           O  
ATOM    997  HG  SER    67      55.610  57.044  43.552  1.00  0.00           H  
ATOM    998  C   SER    67      52.817  59.126  45.152  1.00  0.00           C  
ATOM    999  O   SER    67      51.839  58.577  45.806  1.00  0.00           O  
ATOM   1000  N   GLY    68      52.579  59.708  44.007  1.00  0.00           N  
ATOM   1001  H   GLY    68      53.378  60.168  43.593  1.00  0.00           H  
ATOM   1002  CA  GLY    68      51.321  60.056  43.396  1.00  0.00           C  
ATOM   1003  HA2 GLY    68      50.589  60.314  44.161  1.00  0.00           H  
ATOM   1004  HA3 GLY    68      51.463  60.917  42.742  1.00  0.00           H  
ATOM   1005  C   GLY    68      50.626  59.027  42.653  1.00  0.00           C  
ATOM   1006  O   GLY    68      50.174  59.271  41.526  1.00  0.00           O  
ATOM   1007  N   ARG    69      50.614  57.790  43.212  1.00  0.00           N  
ATOM   1008  H   ARG    69      51.019  57.782  44.138  1.00  0.00           H  
ATOM   1009  CA  ARG    69      50.122  56.613  42.541  1.00  0.00           C  
ATOM   1010  HA  ARG    69      50.405  56.770  41.500  1.00  0.00           H  
ATOM   1011  CB  ARG    69      50.813  55.403  43.177  1.00  0.00           C  
ATOM   1012  HB2 ARG    69      50.624  54.443  42.696  1.00  0.00           H  
ATOM   1013  HB3 ARG    69      51.884  55.593  43.105  1.00  0.00           H  
ATOM   1014  CG  ARG    69      50.433  55.142  44.619  1.00  0.00           C  
ATOM   1015  HG2 ARG    69      50.736  55.926  45.312  1.00  0.00           H  
ATOM   1016  HG3 ARG    69      49.348  55.224  44.687  1.00  0.00           H  
ATOM   1017  CD  ARG    69      50.852  53.885  45.301  1.00  0.00           C  
ATOM   1018  HD2 ARG    69      50.716  53.933  46.382  1.00  0.00           H  
ATOM   1019  HD3 ARG    69      50.273  53.038  44.933  1.00  0.00           H  
ATOM   1020  NE  ARG    69      52.262  53.516  44.998  1.00  0.00           N  
ATOM   1021  HE  ARG    69      52.348  52.983  44.144  1.00  0.00           H  
ATOM   1022  CZ  ARG    69      53.397  53.785  45.692  1.00  0.00           C  
ATOM   1023  NH1 ARG    69      53.365  54.427  46.829  1.00  0.00           N  
ATOM   1024 HH11 ARG    69      52.487  54.563  47.309  1.00  0.00           H  
ATOM   1025 HH12 ARG    69      54.204  54.416  47.392  1.00  0.00           H  
ATOM   1026  NH2 ARG    69      54.504  53.395  45.137  1.00  0.00           N  
ATOM   1027 HH21 ARG    69      54.505  52.666  44.438  1.00  0.00           H  
ATOM   1028 HH22 ARG    69      55.382  53.702  45.530  1.00  0.00           H  
ATOM   1029  C   ARG    69      48.621  56.429  42.512  1.00  0.00           C  
ATOM   1030  O   ARG    69      47.900  57.101  43.204  1.00  0.00           O  
ATOM   1031  N   THR    70      48.241  55.416  41.815  1.00  0.00           N  
ATOM   1032  H   THR    70      48.945  54.927  41.279  1.00  0.00           H  
ATOM   1033  CA  THR    70      46.877  54.779  41.767  1.00  0.00           C  
ATOM   1034  HA  THR    70      46.138  55.304  42.372  1.00  0.00           H  
ATOM   1035  CB  THR    70      46.256  54.638  40.419  1.00  0.00           C  
ATOM   1036  HB  THR    70      46.804  53.959  39.765  1.00  0.00           H  
ATOM   1037  CG2 THR    70      44.741  54.206  40.394  1.00  0.00           C  
ATOM   1038 HG21 THR    70      44.221  54.821  41.129  1.00  0.00           H  
ATOM   1039 HG22 THR    70      44.350  54.437  39.403  1.00  0.00           H  
ATOM   1040 HG23 THR    70      44.674  53.142  40.618  1.00  0.00           H  
ATOM   1041  OG1 THR    70      46.185  56.018  40.035  1.00  0.00           O  
ATOM   1042  HG1 THR    70      47.101  56.301  39.994  1.00  0.00           H  
ATOM   1043  C   THR    70      47.051  53.338  42.312  1.00  0.00           C  
ATOM   1044  O   THR    70      47.893  52.567  41.844  1.00  0.00           O  
ATOM   1045  N   TRP    71      46.115  52.949  43.177  1.00  0.00           N  
ATOM   1046  H   TRP    71      45.432  53.625  43.488  1.00  0.00           H  
ATOM   1047  CA  TRP    71      45.803  51.554  43.577  1.00  0.00           C  
ATOM   1048  HA  TRP    71      46.672  50.921  43.397  1.00  0.00           H  
ATOM   1049  CB  TRP    71      45.371  51.504  45.059  1.00  0.00           C  
ATOM   1050  HB2 TRP    71      44.526  52.156  45.279  1.00  0.00           H  
ATOM   1051  HB3 TRP    71      44.968  50.516  45.283  1.00  0.00           H  
ATOM   1052  CG  TRP    71      46.549  51.897  45.994  1.00  0.00           C  
ATOM   1053  CD1 TRP    71      46.735  53.014  46.819  1.00  0.00           C  
ATOM   1054  HD1 TRP    71      46.088  53.863  46.980  1.00  0.00           H  
ATOM   1055  NE1 TRP    71      47.985  52.965  47.294  1.00  0.00           N  
ATOM   1056  HE1 TRP    71      48.274  53.645  47.984  1.00  0.00           H  
ATOM   1057  CE2 TRP    71      48.633  51.760  46.984  1.00  0.00           C  
ATOM   1058  CZ2 TRP    71      49.782  51.220  47.478  1.00  0.00           C  
ATOM   1059  HZ2 TRP    71      50.413  51.873  48.064  1.00  0.00           H  
ATOM   1060  CH2 TRP    71      50.196  50.001  46.949  1.00  0.00           C  
ATOM   1061  HH2 TRP    71      51.187  49.653  47.201  1.00  0.00           H  
ATOM   1062  CZ3 TRP    71      49.343  49.277  46.085  1.00  0.00           C  
ATOM   1063  HZ3 TRP    71      49.645  48.298  45.745  1.00  0.00           H  
ATOM   1064  CE3 TRP    71      48.123  49.783  45.687  1.00  0.00           C  
ATOM   1065  HE3 TRP    71      47.475  49.305  44.968  1.00  0.00           H  
ATOM   1066  CD2 TRP    71      47.774  51.045  46.131  1.00  0.00           C  
ATOM   1067  C   TRP    71      44.588  51.013  42.757  1.00  0.00           C  
ATOM   1068  O   TRP    71      43.598  51.736  42.592  1.00  0.00           O  
ATOM   1069  N   ARG    72      44.753  49.838  42.211  1.00  0.00           N  
ATOM   1070  H   ARG    72      45.553  49.291  42.494  1.00  0.00           H  
ATOM   1071  CA  ARG    72      43.695  48.990  41.612  1.00  0.00           C  
ATOM   1072  HA  ARG    72      42.730  49.494  41.645  1.00  0.00           H  
ATOM   1073  CB  ARG    72      44.179  48.658  40.140  1.00  0.00           C  
ATOM   1074  HB2 ARG    72      45.214  48.315  40.152  1.00  0.00           H  
ATOM   1075  HB3 ARG    72      43.624  47.771  39.835  1.00  0.00           H  
ATOM   1076  CG  ARG    72      44.037  49.902  39.257  1.00  0.00           C  
ATOM   1077  HG2 ARG    72      43.063  50.385  39.337  1.00  0.00           H  
ATOM   1078  HG3 ARG    72      44.739  50.617  39.686  1.00  0.00           H  
ATOM   1079  CD  ARG    72      44.410  49.577  37.777  1.00  0.00           C  
ATOM   1080  HD2 ARG    72      45.402  49.136  37.683  1.00  0.00           H  
ATOM   1081  HD3 ARG    72      43.748  48.769  37.468  1.00  0.00           H  
ATOM   1082  NE  ARG    72      44.307  50.846  36.997  1.00  0.00           N  
ATOM   1083  HE  ARG    72      45.143  51.393  36.845  1.00  0.00           H  
ATOM   1084  CZ  ARG    72      43.169  51.284  36.448  1.00  0.00           C  
ATOM   1085  NH1 ARG    72      42.014  50.671  36.459  1.00  0.00           N  
ATOM   1086 HH11 ARG    72      41.871  49.888  37.080  1.00  0.00           H  
ATOM   1087 HH12 ARG    72      41.265  50.986  35.859  1.00  0.00           H  
ATOM   1088  NH2 ARG    72      43.090  52.437  35.907  1.00  0.00           N  
ATOM   1089 HH21 ARG    72      43.922  53.002  35.818  1.00  0.00           H  
ATOM   1090 HH22 ARG    72      42.207  52.793  35.568  1.00  0.00           H  
ATOM   1091  C   ARG    72      43.543  47.654  42.370  1.00  0.00           C  
ATOM   1092  O   ARG    72      44.457  47.308  43.148  1.00  0.00           O  
ATOM   1093  N   GLU    73      42.470  46.914  42.115  1.00  0.00           N  
ATOM   1094  H   GLU    73      41.764  47.201  41.452  1.00  0.00           H  
ATOM   1095  CA  GLU    73      42.149  45.696  42.846  1.00  0.00           C  
ATOM   1096  HA  GLU    73      43.097  45.235  43.125  1.00  0.00           H  
ATOM   1097  CB  GLU    73      41.404  46.035  44.107  1.00  0.00           C  
ATOM   1098  HB2 GLU    73      42.121  46.629  44.673  1.00  0.00           H  
ATOM   1099  HB3 GLU    73      40.529  46.675  43.993  1.00  0.00           H  
ATOM   1100  CG  GLU    73      40.941  44.936  45.060  1.00  0.00           C  
ATOM   1101  HG2 GLU    73      41.438  43.990  44.846  1.00  0.00           H  
ATOM   1102  HG3 GLU    73      41.198  45.352  46.034  1.00  0.00           H  
ATOM   1103  CD  GLU    73      39.451  44.637  45.003  1.00  0.00           C  
ATOM   1104  OE1 GLU    73      38.823  44.750  43.968  1.00  0.00           O  
ATOM   1105  OE2 GLU    73      38.847  44.354  46.056  1.00  0.00           O  
ATOM   1106  C   GLU    73      41.387  44.640  42.020  1.00  0.00           C  
ATOM   1107  O   GLU    73      40.612  44.900  41.107  1.00  0.00           O  
ATOM   1108  N   ALA    74      41.608  43.379  42.399  1.00  0.00           N  
ATOM   1109  H   ALA    74      42.268  43.215  43.145  1.00  0.00           H  
ATOM   1110  CA  ALA    74      41.017  42.198  41.711  1.00  0.00           C  
ATOM   1111  HA  ALA    74      40.076  42.433  41.213  1.00  0.00           H  
ATOM   1112  CB  ALA    74      41.981  41.687  40.683  1.00  0.00           C  
ATOM   1113  HB1 ALA    74      42.990  41.626  41.091  1.00  0.00           H  
ATOM   1114  HB2 ALA    74      41.631  40.718  40.329  1.00  0.00           H  
ATOM   1115  HB3 ALA    74      42.072  42.347  39.820  1.00  0.00           H  
ATOM   1116  C   ALA    74      40.672  41.057  42.725  1.00  0.00           C  
ATOM   1117  O   ALA    74      41.256  41.058  43.842  1.00  0.00           O  
ATOM   1118  N   ASP    75      39.767  40.161  42.363  1.00  0.00           N  
ATOM   1119  H   ASP    75      39.295  40.114  41.472  1.00  0.00           H  
ATOM   1120  CA  ASP    75      39.499  38.938  43.197  1.00  0.00           C  
ATOM   1121  HA  ASP    75      39.344  39.206  44.242  1.00  0.00           H  
ATOM   1122  CB  ASP    75      38.212  38.362  42.823  1.00  0.00           C  
ATOM   1123  HB2 ASP    75      38.106  38.690  41.789  1.00  0.00           H  
ATOM   1124  HB3 ASP    75      38.275  37.275  42.767  1.00  0.00           H  
ATOM   1125  CG  ASP    75      37.050  38.828  43.621  1.00  0.00           C  
ATOM   1126  OD1 ASP    75      37.098  39.960  44.143  1.00  0.00           O  
ATOM   1127  OD2 ASP    75      36.165  37.981  43.794  1.00  0.00           O  
ATOM   1128  C   ASP    75      40.606  37.842  43.245  1.00  0.00           C  
ATOM   1129  O   ASP    75      41.336  37.671  42.313  1.00  0.00           O  
ATOM   1130  N   ILE    76      40.588  37.011  44.258  1.00  0.00           N  
ATOM   1131  H   ILE    76      39.976  37.190  45.041  1.00  0.00           H  
ATOM   1132  CA  ILE    76      41.476  35.882  44.365  1.00  0.00           C  
ATOM   1133  HA  ILE    76      41.921  35.648  43.397  1.00  0.00           H  
ATOM   1134  CB  ILE    76      42.696  36.125  45.239  1.00  0.00           C  
ATOM   1135  HB  ILE    76      42.276  36.663  46.089  1.00  0.00           H  
ATOM   1136  CG2 ILE    76      43.478  34.946  45.837  1.00  0.00           C  
ATOM   1137 HG21 ILE    76      42.805  34.436  46.526  1.00  0.00           H  
ATOM   1138 HG22 ILE    76      43.884  34.273  45.082  1.00  0.00           H  
ATOM   1139 HG23 ILE    76      44.457  35.224  46.227  1.00  0.00           H  
ATOM   1140  CG1 ILE    76      43.662  37.147  44.551  1.00  0.00           C  
ATOM   1141 HG12 ILE    76      43.025  37.984  44.265  1.00  0.00           H  
ATOM   1142 HG13 ILE    76      44.385  37.593  45.234  1.00  0.00           H  
ATOM   1143  CD1 ILE    76      44.485  36.535  43.430  1.00  0.00           C  
ATOM   1144 HD11 ILE    76      43.957  36.496  42.478  1.00  0.00           H  
ATOM   1145 HD12 ILE    76      45.376  37.133  43.241  1.00  0.00           H  
ATOM   1146 HD13 ILE    76      44.862  35.573  43.777  1.00  0.00           H  
ATOM   1147  C   ILE    76      40.651  34.689  44.896  1.00  0.00           C  
ATOM   1148  O   ILE    76      39.611  34.838  45.470  1.00  0.00           O  
ATOM   1149  N   ASN    77      41.103  33.500  44.565  1.00  0.00           N  
ATOM   1150  H   ASN    77      42.029  33.390  44.178  1.00  0.00           H  
ATOM   1151  CA  ASN    77      40.340  32.227  44.773  1.00  0.00           C  
ATOM   1152  HA  ASN    77      40.826  31.626  44.005  1.00  0.00           H  
ATOM   1153  CB  ASN    77      40.553  31.567  46.118  1.00  0.00           C  
ATOM   1154  HB2 ASN    77      40.020  32.259  46.770  1.00  0.00           H  
ATOM   1155  HB3 ASN    77      40.214  30.533  46.048  1.00  0.00           H  
ATOM   1156  CG  ASN    77      41.998  31.563  46.594  1.00  0.00           C  
ATOM   1157  OD1 ASN    77      42.815  30.744  46.082  1.00  0.00           O  
ATOM   1158  ND2 ASN    77      42.272  32.244  47.634  1.00  0.00           N  
ATOM   1159 HD21 ASN    77      43.137  31.949  48.065  1.00  0.00           H  
ATOM   1160 HD22 ASN    77      41.659  32.910  48.082  1.00  0.00           H  
ATOM   1161  C   ASN    77      38.917  32.256  44.306  1.00  0.00           C  
ATOM   1162  O   ASN    77      38.156  31.401  44.702  1.00  0.00           O  
ATOM   1163  N   TYR    78      38.573  33.245  43.420  1.00  0.00           N  
ATOM   1164  H   TYR    78      39.248  33.878  43.016  1.00  0.00           H  
ATOM   1165  CA  TYR    78      37.226  33.174  42.802  1.00  0.00           C  
ATOM   1166  HA  TYR    78      36.606  33.243  43.696  1.00  0.00           H  
ATOM   1167  CB  TYR    78      37.050  34.386  41.876  1.00  0.00           C  
ATOM   1168  HB2 TYR    78      37.247  35.260  42.497  1.00  0.00           H  
ATOM   1169  HB3 TYR    78      37.879  34.355  41.170  1.00  0.00           H  
ATOM   1170  CG  TYR    78      35.586  34.218  41.439  1.00  0.00           C  
ATOM   1171  CD1 TYR    78      34.518  34.572  42.288  1.00  0.00           C  
ATOM   1172  HD1 TYR    78      34.702  35.138  43.189  1.00  0.00           H  
ATOM   1173  CE1 TYR    78      33.180  34.271  41.913  1.00  0.00           C  
ATOM   1174  HE1 TYR    78      32.360  34.498  42.579  1.00  0.00           H  
ATOM   1175  CZ  TYR    78      32.920  33.751  40.639  1.00  0.00           C  
ATOM   1176  OH  TYR    78      31.647  33.584  40.239  1.00  0.00           O  
ATOM   1177  HH  TYR    78      31.033  33.918  40.897  1.00  0.00           H  
ATOM   1178  CE2 TYR    78      34.015  33.354  39.772  1.00  0.00           C  
ATOM   1179  HE2 TYR    78      33.717  33.033  38.785  1.00  0.00           H  
ATOM   1180  CD2 TYR    78      35.311  33.575  40.244  1.00  0.00           C  
ATOM   1181  HD2 TYR    78      36.181  33.239  39.699  1.00  0.00           H  
ATOM   1182  C   TYR    78      36.994  31.862  42.024  1.00  0.00           C  
ATOM   1183  O   TYR    78      37.999  31.380  41.412  1.00  0.00           O  
ATOM   1184  N   THR    79      35.811  31.241  42.191  1.00  0.00           N  
ATOM   1185  H   THR    79      35.114  31.647  42.799  1.00  0.00           H  
ATOM   1186  CA  THR    79      35.401  30.062  41.389  1.00  0.00           C  
ATOM   1187  HA  THR    79      35.979  30.085  40.465  1.00  0.00           H  
ATOM   1188  CB  THR    79      35.618  28.700  42.061  1.00  0.00           C  
ATOM   1189  HB  THR    79      35.228  27.863  41.482  1.00  0.00           H  
ATOM   1190  CG2 THR    79      37.109  28.387  42.142  1.00  0.00           C  
ATOM   1191 HG21 THR    79      37.512  28.529  41.139  1.00  0.00           H  
ATOM   1192 HG22 THR    79      37.555  29.055  42.879  1.00  0.00           H  
ATOM   1193 HG23 THR    79      37.302  27.358  42.443  1.00  0.00           H  
ATOM   1194  OG1 THR    79      35.108  28.694  43.373  1.00  0.00           O  
ATOM   1195  HG1 THR    79      34.461  27.990  43.452  1.00  0.00           H  
ATOM   1196  C   THR    79      33.893  30.266  41.097  1.00  0.00           C  
ATOM   1197  O   THR    79      33.515  30.037  39.916  1.00  0.00           O  
ATOM   1198  N   SER    80      32.989  30.706  42.018  1.00  0.00           N  
ATOM   1199  H   SER    80      33.317  30.865  42.960  1.00  0.00           H  
ATOM   1200  CA  SER    80      31.533  30.720  41.776  1.00  0.00           C  
ATOM   1201  HA  SER    80      31.312  31.165  40.805  1.00  0.00           H  
ATOM   1202  CB  SER    80      30.907  29.311  41.841  1.00  0.00           C  
ATOM   1203  HB2 SER    80      31.381  28.599  41.165  1.00  0.00           H  
ATOM   1204  HB3 SER    80      31.118  28.809  42.784  1.00  0.00           H  
ATOM   1205  OG  SER    80      29.507  29.325  41.578  1.00  0.00           O  
ATOM   1206  HG  SER    80      29.416  28.976  40.688  1.00  0.00           H  
ATOM   1207  C   SER    80      30.963  31.679  42.860  1.00  0.00           C  
ATOM   1208  O   SER    80      31.578  32.025  43.859  1.00  0.00           O  
ATOM   1209  N   GLY    81      29.714  32.175  42.509  1.00  0.00           N  
ATOM   1210  H   GLY    81      29.345  31.856  41.624  1.00  0.00           H  
ATOM   1211  CA  GLY    81      28.984  33.065  43.305  1.00  0.00           C  
ATOM   1212  HA2 GLY    81      27.912  33.024  43.111  1.00  0.00           H  
ATOM   1213  HA3 GLY    81      29.143  32.823  44.356  1.00  0.00           H  
ATOM   1214  C   GLY    81      29.450  34.535  43.127  1.00  0.00           C  
ATOM   1215  O   GLY    81      30.071  34.809  42.102  1.00  0.00           O  
ATOM   1216  N   PHE    82      28.942  35.404  43.958  1.00  0.00           N  
ATOM   1217  H   PHE    82      28.489  35.065  44.795  1.00  0.00           H  
ATOM   1218  CA  PHE    82      29.496  36.773  44.006  1.00  0.00           C  
ATOM   1219  HA  PHE    82      29.316  37.205  43.021  1.00  0.00           H  
ATOM   1220  CB  PHE    82      28.558  37.542  44.938  1.00  0.00           C  
ATOM   1221  HB2 PHE    82      27.520  37.409  44.632  1.00  0.00           H  
ATOM   1222  HB3 PHE    82      28.647  37.194  45.967  1.00  0.00           H  
ATOM   1223  CG  PHE    82      28.899  38.989  45.049  1.00  0.00           C  
ATOM   1224  CD1 PHE    82      28.371  39.928  44.168  1.00  0.00           C  
ATOM   1225  HD1 PHE    82      27.741  39.548  43.377  1.00  0.00           H  
ATOM   1226  CE1 PHE    82      28.591  41.309  44.349  1.00  0.00           C  
ATOM   1227  HE1 PHE    82      28.175  42.042  43.674  1.00  0.00           H  
ATOM   1228  CZ  PHE    82      29.251  41.748  45.501  1.00  0.00           C  
ATOM   1229  HZ  PHE    82      29.468  42.782  45.723  1.00  0.00           H  
ATOM   1230  CE2 PHE    82      29.830  40.820  46.385  1.00  0.00           C  
ATOM   1231  HE2 PHE    82      30.445  41.145  47.212  1.00  0.00           H  
ATOM   1232  CD2 PHE    82      29.556  39.441  46.222  1.00  0.00           C  
ATOM   1233  HD2 PHE    82      29.820  38.800  47.050  1.00  0.00           H  
ATOM   1234  C   PHE    82      30.956  36.880  44.411  1.00  0.00           C  
ATOM   1235  O   PHE    82      31.508  35.833  44.754  1.00  0.00           O  
ATOM   1236  N   ARG    83      31.552  38.082  44.415  1.00  0.00           N  
ATOM   1237  H   ARG    83      30.984  38.859  44.110  1.00  0.00           H  
ATOM   1238  CA  ARG    83      32.989  38.365  44.730  1.00  0.00           C  
ATOM   1239  HA  ARG    83      33.511  37.864  43.915  1.00  0.00           H  
ATOM   1240  CB  ARG    83      33.353  39.794  44.640  1.00  0.00           C  
ATOM   1241  HB2 ARG    83      32.617  40.304  45.263  1.00  0.00           H  
ATOM   1242  HB3 ARG    83      34.290  39.875  45.190  1.00  0.00           H  
ATOM   1243  CG  ARG    83      33.328  40.291  43.212  1.00  0.00           C  
ATOM   1244  HG2 ARG    83      33.904  39.632  42.563  1.00  0.00           H  
ATOM   1245  HG3 ARG    83      32.293  40.338  42.875  1.00  0.00           H  
ATOM   1246  CD  ARG    83      33.855  41.754  43.225  1.00  0.00           C  
ATOM   1247  HD2 ARG    83      33.470  42.259  42.339  1.00  0.00           H  
ATOM   1248  HD3 ARG    83      33.559  42.256  44.146  1.00  0.00           H  
ATOM   1249  NE  ARG    83      35.326  41.793  43.184  1.00  0.00           N  
ATOM   1250  HE  ARG    83      35.722  40.888  43.394  1.00  0.00           H  
ATOM   1251  CZ  ARG    83      36.156  42.792  43.248  1.00  0.00           C  
ATOM   1252  NH1 ARG    83      35.753  44.044  43.256  1.00  0.00           N  
ATOM   1253 HH11 ARG    83      34.777  44.301  43.224  1.00  0.00           H  
ATOM   1254 HH12 ARG    83      36.447  44.705  43.573  1.00  0.00           H  
ATOM   1255  NH2 ARG    83      37.404  42.559  43.570  1.00  0.00           N  
ATOM   1256 HH21 ARG    83      37.616  41.592  43.769  1.00  0.00           H  
ATOM   1257 HH22 ARG    83      38.050  43.313  43.753  1.00  0.00           H  
ATOM   1258  C   ARG    83      33.481  37.821  46.109  1.00  0.00           C  
ATOM   1259  O   ARG    83      32.774  37.869  47.042  1.00  0.00           O  
ATOM   1260  N   ASN    84      34.677  37.288  46.204  1.00  0.00           N  
ATOM   1261  H   ASN    84      35.347  37.370  45.453  1.00  0.00           H  
ATOM   1262  CA  ASN    84      35.243  36.614  47.388  1.00  0.00           C  
ATOM   1263  HA  ASN    84      34.482  36.079  47.955  1.00  0.00           H  
ATOM   1264  CB  ASN    84      36.222  35.626  46.864  1.00  0.00           C  
ATOM   1265  HB2 ASN    84      35.723  35.092  46.055  1.00  0.00           H  
ATOM   1266  HB3 ASN    84      37.058  36.100  46.350  1.00  0.00           H  
ATOM   1267  CG  ASN    84      36.745  34.633  47.839  1.00  0.00           C  
ATOM   1268  OD1 ASN    84      36.403  34.489  48.970  1.00  0.00           O  
ATOM   1269  ND2 ASN    84      37.765  33.937  47.508  1.00  0.00           N  
ATOM   1270 HD21 ASN    84      38.216  33.609  48.350  1.00  0.00           H  
ATOM   1271 HD22 ASN    84      38.275  34.250  46.693  1.00  0.00           H  
ATOM   1272  C   ASN    84      35.780  37.662  48.477  1.00  0.00           C  
ATOM   1273  O   ASN    84      35.886  38.799  48.221  1.00  0.00           O  
ATOM   1274  N   SER    85      36.139  37.215  49.656  1.00  0.00           N  
ATOM   1275  H   SER    85      36.127  36.213  49.780  1.00  0.00           H  
ATOM   1276  CA  SER    85      36.844  37.950  50.708  1.00  0.00           C  
ATOM   1277  HA  SER    85      36.352  38.910  50.869  1.00  0.00           H  
ATOM   1278  CB  SER    85      36.714  37.194  51.996  1.00  0.00           C  
ATOM   1279  HB2 SER    85      35.669  37.007  52.244  1.00  0.00           H  
ATOM   1280  HB3 SER    85      37.110  36.203  51.775  1.00  0.00           H  
ATOM   1281  OG  SER    85      37.367  37.832  53.061  1.00  0.00           O  
ATOM   1282  HG  SER    85      38.302  37.613  53.086  1.00  0.00           H  
ATOM   1283  C   SER    85      38.348  38.144  50.361  1.00  0.00           C  
ATOM   1284  O   SER    85      38.946  39.139  50.787  1.00  0.00           O  
ATOM   1285  N   ASP    86      38.945  37.214  49.585  1.00  0.00           N  
ATOM   1286  H   ASP    86      38.395  36.471  49.178  1.00  0.00           H  
ATOM   1287  CA  ASP    86      40.350  37.301  49.094  1.00  0.00           C  
ATOM   1288  HA  ASP    86      40.929  37.640  49.953  1.00  0.00           H  
ATOM   1289  CB  ASP    86      40.901  35.904  48.784  1.00  0.00           C  
ATOM   1290  HB2 ASP    86      40.464  35.614  47.829  1.00  0.00           H  
ATOM   1291  HB3 ASP    86      41.987  36.002  48.750  1.00  0.00           H  
ATOM   1292  CG  ASP    86      40.533  34.808  49.770  1.00  0.00           C  
ATOM   1293  OD1 ASP    86      40.293  35.157  50.950  1.00  0.00           O  
ATOM   1294  OD2 ASP    86      40.586  33.621  49.339  1.00  0.00           O  
ATOM   1295  C   ASP    86      40.449  38.244  47.902  1.00  0.00           C  
ATOM   1296  O   ASP    86      39.709  38.232  46.936  1.00  0.00           O  
ATOM   1297  N   ARG    87      41.518  39.027  47.964  1.00  0.00           N  
ATOM   1298  H   ARG    87      42.088  38.905  48.788  1.00  0.00           H  
ATOM   1299  CA  ARG    87      41.804  40.103  46.994  1.00  0.00           C  
ATOM   1300  HA  ARG    87      41.449  39.768  46.020  1.00  0.00           H  
ATOM   1301  CB  ARG    87      41.231  41.468  47.402  1.00  0.00           C  
ATOM   1302  HB2 ARG    87      41.887  41.848  48.185  1.00  0.00           H  
ATOM   1303  HB3 ARG    87      41.290  42.113  46.526  1.00  0.00           H  
ATOM   1304  CG  ARG    87      39.654  41.508  47.746  1.00  0.00           C  
ATOM   1305  HG2 ARG    87      39.400  40.729  48.465  1.00  0.00           H  
ATOM   1306  HG3 ARG    87      39.500  42.540  48.063  1.00  0.00           H  
ATOM   1307  CD  ARG    87      38.699  41.193  46.535  1.00  0.00           C  
ATOM   1308  HD2 ARG    87      38.854  42.025  45.848  1.00  0.00           H  
ATOM   1309  HD3 ARG    87      39.069  40.294  46.044  1.00  0.00           H  
ATOM   1310  NE  ARG    87      37.362  40.959  46.999  1.00  0.00           N  
ATOM   1311  HE  ARG    87      37.157  40.142  47.556  1.00  0.00           H  
ATOM   1312  CZ  ARG    87      36.351  41.785  46.949  1.00  0.00           C  
ATOM   1313  NH1 ARG    87      36.447  42.948  46.416  1.00  0.00           N  
ATOM   1314 HH11 ARG    87      37.245  43.292  45.903  1.00  0.00           H  
ATOM   1315 HH12 ARG    87      35.653  43.558  46.549  1.00  0.00           H  
ATOM   1316  NH2 ARG    87      35.148  41.432  47.424  1.00  0.00           N  
ATOM   1317 HH21 ARG    87      35.132  40.514  47.845  1.00  0.00           H  
ATOM   1318 HH22 ARG    87      34.427  42.107  47.635  1.00  0.00           H  
ATOM   1319  C   ARG    87      43.264  40.305  46.695  1.00  0.00           C  
ATOM   1320  O   ARG    87      44.068  40.087  47.584  1.00  0.00           O  
ATOM   1321  N   ILE    88      43.637  40.882  45.522  1.00  0.00           N  
ATOM   1322  H   ILE    88      42.926  41.223  44.892  1.00  0.00           H  
ATOM   1323  CA  ILE    88      44.976  41.420  45.162  1.00  0.00           C  
ATOM   1324  HA  ILE    88      45.530  41.497  46.098  1.00  0.00           H  
ATOM   1325  CB  ILE    88      45.789  40.454  44.204  1.00  0.00           C  
ATOM   1326  HB  ILE    88      45.742  39.428  44.569  1.00  0.00           H  
ATOM   1327  CG2 ILE    88      45.006  40.459  42.821  1.00  0.00           C  
ATOM   1328 HG21 ILE    88      45.392  39.669  42.177  1.00  0.00           H  
ATOM   1329 HG22 ILE    88      43.985  40.100  42.947  1.00  0.00           H  
ATOM   1330 HG23 ILE    88      44.991  41.399  42.269  1.00  0.00           H  
ATOM   1331  CG1 ILE    88      47.289  40.789  43.969  1.00  0.00           C  
ATOM   1332 HG12 ILE    88      47.474  41.779  43.553  1.00  0.00           H  
ATOM   1333 HG13 ILE    88      47.767  40.835  44.948  1.00  0.00           H  
ATOM   1334  CD1 ILE    88      48.058  39.720  43.286  1.00  0.00           C  
ATOM   1335 HD11 ILE    88      49.100  40.006  43.430  1.00  0.00           H  
ATOM   1336 HD12 ILE    88      48.066  38.820  43.901  1.00  0.00           H  
ATOM   1337 HD13 ILE    88      47.858  39.451  42.248  1.00  0.00           H  
ATOM   1338  C   ILE    88      44.926  42.794  44.610  1.00  0.00           C  
ATOM   1339  O   ILE    88      44.039  43.049  43.803  1.00  0.00           O  
ATOM   1340  N   LEU    89      45.900  43.622  45.004  1.00  0.00           N  
ATOM   1341  H   LEU    89      46.721  43.313  45.505  1.00  0.00           H  
ATOM   1342  CA  LEU    89      45.801  45.039  44.839  1.00  0.00           C  
ATOM   1343  HA  LEU    89      45.108  45.180  44.010  1.00  0.00           H  
ATOM   1344  CB  LEU    89      45.113  45.763  46.065  1.00  0.00           C  
ATOM   1345  HB2 LEU    89      45.820  46.430  46.557  1.00  0.00           H  
ATOM   1346  HB3 LEU    89      44.526  46.519  45.543  1.00  0.00           H  
ATOM   1347  CG  LEU    89      44.281  45.108  47.175  1.00  0.00           C  
ATOM   1348  HG  LEU    89      43.450  44.593  46.694  1.00  0.00           H  
ATOM   1349  CD1 LEU    89      45.098  44.104  48.056  1.00  0.00           C  
ATOM   1350 HD11 LEU    89      45.955  44.523  48.582  1.00  0.00           H  
ATOM   1351 HD12 LEU    89      44.539  43.756  48.924  1.00  0.00           H  
ATOM   1352 HD13 LEU    89      45.352  43.130  47.639  1.00  0.00           H  
ATOM   1353  CD2 LEU    89      43.650  46.094  48.127  1.00  0.00           C  
ATOM   1354 HD21 LEU    89      44.360  46.861  48.438  1.00  0.00           H  
ATOM   1355 HD22 LEU    89      42.842  46.579  47.580  1.00  0.00           H  
ATOM   1356 HD23 LEU    89      43.416  45.616  49.078  1.00  0.00           H  
ATOM   1357  C   LEU    89      47.175  45.533  44.594  1.00  0.00           C  
ATOM   1358  O   LEU    89      48.140  45.208  45.343  1.00  0.00           O  
ATOM   1359  N   TYR    90      47.312  46.416  43.588  1.00  0.00           N  
ATOM   1360  H   TYR    90      46.468  46.762  43.155  1.00  0.00           H  
ATOM   1361  CA  TYR    90      48.630  46.840  43.170  1.00  0.00           C  
ATOM   1362  HA  TYR    90      49.432  46.726  43.899  1.00  0.00           H  
ATOM   1363  CB  TYR    90      48.982  46.003  41.885  1.00  0.00           C  
ATOM   1364  HB2 TYR    90      49.899  46.382  41.433  1.00  0.00           H  
ATOM   1365  HB3 TYR    90      49.160  44.979  42.212  1.00  0.00           H  
ATOM   1366  CG  TYR    90      47.880  46.003  40.809  1.00  0.00           C  
ATOM   1367  CD1 TYR    90      46.836  45.055  40.895  1.00  0.00           C  
ATOM   1368  HD1 TYR    90      46.813  44.328  41.693  1.00  0.00           H  
ATOM   1369  CE1 TYR    90      45.782  45.028  39.957  1.00  0.00           C  
ATOM   1370  HE1 TYR    90      44.957  44.359  40.153  1.00  0.00           H  
ATOM   1371  CZ  TYR    90      45.805  45.992  38.872  1.00  0.00           C  
ATOM   1372  OH  TYR    90      44.828  45.904  37.968  1.00  0.00           O  
ATOM   1373  HH  TYR    90      45.211  45.953  37.089  1.00  0.00           H  
ATOM   1374  CE2 TYR    90      47.056  46.731  38.654  1.00  0.00           C  
ATOM   1375  HE2 TYR    90      47.261  47.234  37.720  1.00  0.00           H  
ATOM   1376  CD2 TYR    90      48.037  46.778  39.658  1.00  0.00           C  
ATOM   1377  HD2 TYR    90      48.970  47.283  39.455  1.00  0.00           H  
ATOM   1378  C   TYR    90      48.672  48.259  42.705  1.00  0.00           C  
ATOM   1379  O   TYR    90      47.683  48.884  42.295  1.00  0.00           O  
ATOM   1380  N   SER    91      49.856  48.763  42.886  1.00  0.00           N  
ATOM   1381  H   SER    91      50.526  48.171  43.357  1.00  0.00           H  
ATOM   1382  CA  SER    91      50.200  50.082  42.461  1.00  0.00           C  
ATOM   1383  HA  SER    91      49.477  50.852  42.729  1.00  0.00           H  
ATOM   1384  CB  SER    91      51.517  50.468  43.131  1.00  0.00           C  
ATOM   1385  HB2 SER    91      51.417  50.367  44.212  1.00  0.00           H  
ATOM   1386  HB3 SER    91      52.241  49.722  42.804  1.00  0.00           H  
ATOM   1387  OG  SER    91      51.748  51.794  42.775  1.00  0.00           O  
ATOM   1388  HG  SER    91      52.703  51.884  42.785  1.00  0.00           H  
ATOM   1389  C   SER    91      50.461  50.203  40.919  1.00  0.00           C  
ATOM   1390  O   SER    91      50.809  49.241  40.229  1.00  0.00           O  
ATOM   1391  N   SER    92      50.346  51.413  40.402  1.00  0.00           N  
ATOM   1392  H   SER    92      50.081  52.179  41.006  1.00  0.00           H  
ATOM   1393  CA  SER    92      50.655  51.833  39.024  1.00  0.00           C  
ATOM   1394  HA  SER    92      50.203  51.134  38.320  1.00  0.00           H  
ATOM   1395  CB  SER    92      50.109  53.194  38.713  1.00  0.00           C  
ATOM   1396  HB2 SER    92      50.680  53.617  37.887  1.00  0.00           H  
ATOM   1397  HB3 SER    92      49.033  53.208  38.536  1.00  0.00           H  
ATOM   1398  OG  SER    92      50.265  54.016  39.889  1.00  0.00           O  
ATOM   1399  HG  SER    92      50.823  54.761  39.654  1.00  0.00           H  
ATOM   1400  C   SER    92      52.186  51.837  38.822  1.00  0.00           C  
ATOM   1401  O   SER    92      52.719  52.071  37.709  1.00  0.00           O  
ATOM   1402  N   ASP    93      52.981  51.588  39.897  1.00  0.00           N  
ATOM   1403  H   ASP    93      52.478  51.667  40.769  1.00  0.00           H  
ATOM   1404  CA  ASP    93      54.393  51.218  39.833  1.00  0.00           C  
ATOM   1405  HA  ASP    93      54.747  51.411  38.821  1.00  0.00           H  
ATOM   1406  CB  ASP    93      55.240  52.246  40.568  1.00  0.00           C  
ATOM   1407  HB2 ASP    93      56.276  52.221  40.231  1.00  0.00           H  
ATOM   1408  HB3 ASP    93      54.783  53.168  40.209  1.00  0.00           H  
ATOM   1409  CG  ASP    93      55.130  52.390  42.086  1.00  0.00           C  
ATOM   1410  OD1 ASP    93      56.022  53.087  42.685  1.00  0.00           O  
ATOM   1411  OD2 ASP    93      54.232  51.738  42.655  1.00  0.00           O  
ATOM   1412  C   ASP    93      54.774  49.761  40.239  1.00  0.00           C  
ATOM   1413  O   ASP    93      55.967  49.529  40.499  1.00  0.00           O  
ATOM   1414  N   TRP    94      53.771  48.919  40.391  1.00  0.00           N  
ATOM   1415  H   TRP    94      52.866  49.110  39.987  1.00  0.00           H  
ATOM   1416  CA  TRP    94      54.038  47.499  40.624  1.00  0.00           C  
ATOM   1417  HA  TRP    94      53.083  47.004  40.804  1.00  0.00           H  
ATOM   1418  CB  TRP    94      54.614  46.861  39.343  1.00  0.00           C  
ATOM   1419  HB2 TRP    94      55.700  46.866  39.438  1.00  0.00           H  
ATOM   1420  HB3 TRP    94      54.391  45.804  39.488  1.00  0.00           H  
ATOM   1421  CG  TRP    94      54.098  47.403  38.050  1.00  0.00           C  
ATOM   1422  CD1 TRP    94      54.823  48.244  37.295  1.00  0.00           C  
ATOM   1423  HD1 TRP    94      55.853  48.563  37.359  1.00  0.00           H  
ATOM   1424  NE1 TRP    94      53.929  48.799  36.424  1.00  0.00           N  
ATOM   1425  HE1 TRP    94      54.169  49.422  35.666  1.00  0.00           H  
ATOM   1426  CE2 TRP    94      52.635  48.305  36.607  1.00  0.00           C  
ATOM   1427  CZ2 TRP    94      51.435  48.493  36.004  1.00  0.00           C  
ATOM   1428  HZ2 TRP    94      51.373  49.300  35.289  1.00  0.00           H  
ATOM   1429  CH2 TRP    94      50.341  47.673  36.232  1.00  0.00           C  
ATOM   1430  HH2 TRP    94      49.387  47.760  35.735  1.00  0.00           H  
ATOM   1431  CZ3 TRP    94      50.387  46.691  37.229  1.00  0.00           C  
ATOM   1432  HZ3 TRP    94      49.499  46.099  37.393  1.00  0.00           H  
ATOM   1433  CE3 TRP    94      51.595  46.594  37.948  1.00  0.00           C  
ATOM   1434  HE3 TRP    94      51.604  45.979  38.836  1.00  0.00           H  
ATOM   1435  CD2 TRP    94      52.758  47.287  37.566  1.00  0.00           C  
ATOM   1436  C   TRP    94      54.631  47.079  41.998  1.00  0.00           C  
ATOM   1437  O   TRP    94      55.156  45.926  42.135  1.00  0.00           O  
ATOM   1438  N   LEU    95      54.301  47.831  43.073  1.00  0.00           N  
ATOM   1439  H   LEU    95      53.842  48.703  42.851  1.00  0.00           H  
ATOM   1440  CA  LEU    95      54.238  47.313  44.427  1.00  0.00           C  
ATOM   1441  HA  LEU    95      55.043  46.588  44.544  1.00  0.00           H  
ATOM   1442  CB  LEU    95      54.559  48.496  45.367  1.00  0.00           C  
ATOM   1443  HB2 LEU    95      53.946  49.351  45.082  1.00  0.00           H  
ATOM   1444  HB3 LEU    95      54.180  48.178  46.338  1.00  0.00           H  
ATOM   1445  CG  LEU    95      56.048  48.836  45.338  1.00  0.00           C  
ATOM   1446  HG  LEU    95      56.374  48.591  44.327  1.00  0.00           H  
ATOM   1447  CD1 LEU    95      56.303  50.343  45.421  1.00  0.00           C  
ATOM   1448 HD11 LEU    95      55.792  50.717  46.308  1.00  0.00           H  
ATOM   1449 HD12 LEU    95      57.366  50.583  45.396  1.00  0.00           H  
ATOM   1450 HD13 LEU    95      55.924  50.920  44.577  1.00  0.00           H  
ATOM   1451  CD2 LEU    95      56.826  48.166  46.449  1.00  0.00           C  
ATOM   1452 HD21 LEU    95      56.904  47.122  46.143  1.00  0.00           H  
ATOM   1453 HD22 LEU    95      57.855  48.526  46.437  1.00  0.00           H  
ATOM   1454 HD23 LEU    95      56.157  48.294  47.299  1.00  0.00           H  
ATOM   1455  C   LEU    95      52.844  46.638  44.635  1.00  0.00           C  
ATOM   1456  O   LEU    95      51.809  47.141  44.240  1.00  0.00           O  
ATOM   1457  N   ILE    96      52.856  45.435  45.206  1.00  0.00           N  
ATOM   1458  H   ILE    96      53.750  45.119  45.555  1.00  0.00           H  
ATOM   1459  CA  ILE    96      51.741  44.499  45.189  1.00  0.00           C  
ATOM   1460  HA  ILE    96      50.860  45.125  45.047  1.00  0.00           H  
ATOM   1461  CB  ILE    96      51.871  43.421  44.083  1.00  0.00           C  
ATOM   1462  HB  ILE    96      52.601  42.665  44.375  1.00  0.00           H  
ATOM   1463  CG2 ILE    96      50.533  42.611  43.979  1.00  0.00           C  
ATOM   1464 HG21 ILE    96      50.077  42.295  44.917  1.00  0.00           H  
ATOM   1465 HG22 ILE    96      49.797  43.198  43.430  1.00  0.00           H  
ATOM   1466 HG23 ILE    96      50.786  41.705  43.429  1.00  0.00           H  
ATOM   1467  CG1 ILE    96      52.240  43.964  42.694  1.00  0.00           C  
ATOM   1468 HG12 ILE    96      51.641  44.846  42.468  1.00  0.00           H  
ATOM   1469 HG13 ILE    96      53.288  44.257  42.753  1.00  0.00           H  
ATOM   1470  CD1 ILE    96      52.116  42.882  41.559  1.00  0.00           C  
ATOM   1471 HD11 ILE    96      51.063  42.788  41.297  1.00  0.00           H  
ATOM   1472 HD12 ILE    96      52.624  43.426  40.763  1.00  0.00           H  
ATOM   1473 HD13 ILE    96      52.713  42.053  41.941  1.00  0.00           H  
ATOM   1474  C   ILE    96      51.561  43.978  46.665  1.00  0.00           C  
ATOM   1475  O   ILE    96      52.542  43.830  47.426  1.00  0.00           O  
ATOM   1476  N   TYR    97      50.297  43.729  47.038  1.00  0.00           N  
ATOM   1477  H   TYR    97      49.574  43.927  46.361  1.00  0.00           H  
ATOM   1478  CA  TYR    97      49.791  43.370  48.294  1.00  0.00           C  
ATOM   1479  HA  TYR    97      50.563  42.855  48.865  1.00  0.00           H  
ATOM   1480  CB  TYR    97      49.290  44.510  49.179  1.00  0.00           C  
ATOM   1481  HB2 TYR    97      48.662  45.185  48.598  1.00  0.00           H  
ATOM   1482  HB3 TYR    97      48.664  44.224  50.024  1.00  0.00           H  
ATOM   1483  CG  TYR    97      50.384  45.430  49.733  1.00  0.00           C  
ATOM   1484  CD1 TYR    97      50.696  46.634  49.118  1.00  0.00           C  
ATOM   1485  HD1 TYR    97      50.448  46.864  48.093  1.00  0.00           H  
ATOM   1486  CE1 TYR    97      51.621  47.486  49.755  1.00  0.00           C  
ATOM   1487  HE1 TYR    97      51.950  48.406  49.295  1.00  0.00           H  
ATOM   1488  CZ  TYR    97      52.163  47.147  51.016  1.00  0.00           C  
ATOM   1489  OH  TYR    97      53.210  47.929  51.530  1.00  0.00           O  
ATOM   1490  HH  TYR    97      53.013  47.901  52.469  1.00  0.00           H  
ATOM   1491  CE2 TYR    97      51.632  46.048  51.746  1.00  0.00           C  
ATOM   1492  HE2 TYR    97      52.010  45.930  52.751  1.00  0.00           H  
ATOM   1493  CD2 TYR    97      50.735  45.291  51.092  1.00  0.00           C  
ATOM   1494  HD2 TYR    97      50.216  44.472  51.567  1.00  0.00           H  
ATOM   1495  C   TYR    97      48.503  42.502  48.095  1.00  0.00           C  
ATOM   1496  O   TYR    97      47.868  42.573  47.038  1.00  0.00           O  
ATOM   1497  N   LYS    98      48.206  41.699  49.139  1.00  0.00           N  
ATOM   1498  H   LYS    98      48.895  41.558  49.865  1.00  0.00           H  
ATOM   1499  CA  LYS    98      46.998  40.892  49.211  1.00  0.00           C  
ATOM   1500  HA  LYS    98      46.280  41.094  48.416  1.00  0.00           H  
ATOM   1501  CB  LYS    98      47.450  39.469  48.987  1.00  0.00           C  
ATOM   1502  HB2 LYS    98      46.556  38.854  48.890  1.00  0.00           H  
ATOM   1503  HB3 LYS    98      47.785  39.419  47.950  1.00  0.00           H  
ATOM   1504  CG  LYS    98      48.438  39.044  50.009  1.00  0.00           C  
ATOM   1505  HG2 LYS    98      49.395  39.509  49.774  1.00  0.00           H  
ATOM   1506  HG3 LYS    98      48.172  39.474  50.975  1.00  0.00           H  
ATOM   1507  CD  LYS    98      48.527  37.469  50.157  1.00  0.00           C  
ATOM   1508  HD2 LYS    98      47.626  36.993  50.542  1.00  0.00           H  
ATOM   1509  HD3 LYS    98      48.630  37.046  49.158  1.00  0.00           H  
ATOM   1510  CE  LYS    98      49.749  37.189  51.117  1.00  0.00           C  
ATOM   1511  HE2 LYS    98      50.651  37.694  50.773  1.00  0.00           H  
ATOM   1512  HE3 LYS    98      49.626  37.682  52.082  1.00  0.00           H  
ATOM   1513  NZ  LYS    98      50.056  35.754  51.445  1.00  0.00           N  
ATOM   1514  HZ1 LYS    98      49.241  35.169  51.562  1.00  0.00           H  
ATOM   1515  HZ2 LYS    98      50.579  35.254  50.740  1.00  0.00           H  
ATOM   1516  HZ3 LYS    98      50.643  35.553  52.242  1.00  0.00           H  
ATOM   1517  C   LYS    98      46.128  41.126  50.552  1.00  0.00           C  
ATOM   1518  O   LYS    98      46.691  41.756  51.428  1.00  0.00           O  
ATOM   1519  N   THR    99      44.986  40.487  50.500  1.00  0.00           N  
ATOM   1520  H   THR    99      44.781  39.901  49.703  1.00  0.00           H  
ATOM   1521  CA  THR    99      44.306  40.346  51.744  1.00  0.00           C  
ATOM   1522  HA  THR    99      45.010  40.068  52.527  1.00  0.00           H  
ATOM   1523  CB  THR    99      43.524  41.591  52.085  1.00  0.00           C  
ATOM   1524  HB  THR    99      44.208  42.433  52.189  1.00  0.00           H  
ATOM   1525  CG2 THR    99      42.549  41.925  51.030  1.00  0.00           C  
ATOM   1526 HG21 THR    99      41.875  42.708  51.380  1.00  0.00           H  
ATOM   1527 HG22 THR    99      43.098  42.234  50.141  1.00  0.00           H  
ATOM   1528 HG23 THR    99      41.810  41.149  50.836  1.00  0.00           H  
ATOM   1529  OG1 THR    99      42.722  41.440  53.210  1.00  0.00           O  
ATOM   1530  HG1 THR    99      43.273  41.733  53.939  1.00  0.00           H  
ATOM   1531  C   THR    99      43.384  39.115  51.575  1.00  0.00           C  
ATOM   1532  O   THR    99      42.854  38.858  50.514  1.00  0.00           O  
ATOM   1533  N   THR   100      43.001  38.439  52.680  1.00  0.00           N  
ATOM   1534  H   THR   100      43.461  38.837  53.486  1.00  0.00           H  
ATOM   1535  CA  THR   100      41.905  37.469  52.846  1.00  0.00           C  
ATOM   1536  HA  THR   100      41.322  37.360  51.932  1.00  0.00           H  
ATOM   1537  CB  THR   100      42.716  36.199  53.221  1.00  0.00           C  
ATOM   1538  HB  THR   100      43.630  36.117  52.633  1.00  0.00           H  
ATOM   1539  CG2 THR   100      43.147  36.024  54.675  1.00  0.00           C  
ATOM   1540 HG21 THR   100      43.902  35.238  54.673  1.00  0.00           H  
ATOM   1541 HG22 THR   100      43.655  36.893  55.092  1.00  0.00           H  
ATOM   1542 HG23 THR   100      42.363  35.690  55.356  1.00  0.00           H  
ATOM   1543  OG1 THR   100      41.967  34.984  52.979  1.00  0.00           O  
ATOM   1544  HG1 THR   100      41.409  35.177  52.222  1.00  0.00           H  
ATOM   1545  C   THR   100      40.919  37.757  53.941  1.00  0.00           C  
ATOM   1546  O   THR   100      39.761  37.295  53.824  1.00  0.00           O  
ATOM   1547  N   ASP   101      41.183  38.616  54.933  1.00  0.00           N  
ATOM   1548  H   ASP   101      42.126  38.974  54.879  1.00  0.00           H  
ATOM   1549  CA  ASP   101      40.267  39.047  56.023  1.00  0.00           C  
ATOM   1550  HA  ASP   101      39.538  38.245  56.145  1.00  0.00           H  
ATOM   1551  CB  ASP   101      41.080  39.258  57.325  1.00  0.00           C  
ATOM   1552  HB2 ASP   101      40.367  39.379  58.141  1.00  0.00           H  
ATOM   1553  HB3 ASP   101      41.531  38.342  57.708  1.00  0.00           H  
ATOM   1554  CG  ASP   101      42.105  40.401  57.346  1.00  0.00           C  
ATOM   1555  OD1 ASP   101      42.353  41.085  56.353  1.00  0.00           O  
ATOM   1556  OD2 ASP   101      42.703  40.646  58.443  1.00  0.00           O  
ATOM   1557  C   ASP   101      39.511  40.283  55.626  1.00  0.00           C  
ATOM   1558  O   ASP   101      39.113  41.016  56.519  1.00  0.00           O  
ATOM   1559  N   HIE   102      39.329  40.535  54.347  1.00  0.00           N  
ATOM   1560  H   HIE   102      39.707  39.858  53.700  1.00  0.00           H  
ATOM   1561  CA  HIE   102      38.545  41.624  53.744  1.00  0.00           C  
ATOM   1562  HA  HIE   102      38.798  41.698  52.687  1.00  0.00           H  
ATOM   1563  CB  HIE   102      37.053  41.318  53.823  1.00  0.00           C  
ATOM   1564  HB2 HIE   102      36.909  40.267  53.573  1.00  0.00           H  
ATOM   1565  HB3 HIE   102      36.638  41.372  54.829  1.00  0.00           H  
ATOM   1566  CG  HIE   102      36.223  42.114  52.862  1.00  0.00           C  
ATOM   1567  ND1 HIE   102      34.969  42.600  53.186  1.00  0.00           N  
ATOM   1568  CE1 HIE   102      34.413  43.096  52.038  1.00  0.00           C  
ATOM   1569  HE1 HIE   102      33.385  43.423  52.005  1.00  0.00           H  
ATOM   1570  NE2 HIE   102      35.352  42.948  51.032  1.00  0.00           N  
ATOM   1571  HE2 HIE   102      35.261  43.262  50.076  1.00  0.00           H  
ATOM   1572  CD2 HIE   102      36.458  42.220  51.566  1.00  0.00           C  
ATOM   1573  HD2 HIE   102      37.336  41.950  50.998  1.00  0.00           H  
ATOM   1574  C   HIE   102      38.946  43.033  54.203  1.00  0.00           C  
ATOM   1575  O   HIE   102      38.168  43.791  54.799  1.00  0.00           O  
ATOM   1576  N   TYR   103      40.263  43.373  53.959  1.00  0.00           N  
ATOM   1577  H   TYR   103      40.767  42.635  53.491  1.00  0.00           H  
ATOM   1578  CA  TYR   103      40.927  44.684  54.231  1.00  0.00           C  
ATOM   1579  HA  TYR   103      41.899  44.642  53.740  1.00  0.00           H  
ATOM   1580  CB  TYR   103      40.179  45.853  53.568  1.00  0.00           C  
ATOM   1581  HB2 TYR   103      39.474  46.215  54.316  1.00  0.00           H  
ATOM   1582  HB3 TYR   103      40.835  46.698  53.361  1.00  0.00           H  
ATOM   1583  CG  TYR   103      39.520  45.617  52.226  1.00  0.00           C  
ATOM   1584  CD1 TYR   103      38.137  45.838  52.009  1.00  0.00           C  
ATOM   1585  HD1 TYR   103      37.579  46.117  52.890  1.00  0.00           H  
ATOM   1586  CE1 TYR   103      37.611  45.537  50.717  1.00  0.00           C  
ATOM   1587  HE1 TYR   103      36.545  45.644  50.580  1.00  0.00           H  
ATOM   1588  CZ  TYR   103      38.514  45.085  49.702  1.00  0.00           C  
ATOM   1589  OH  TYR   103      37.887  44.718  48.542  1.00  0.00           O  
ATOM   1590  HH  TYR   103      38.362  44.563  47.722  1.00  0.00           H  
ATOM   1591  CE2 TYR   103      39.841  44.779  49.953  1.00  0.00           C  
ATOM   1592  HE2 TYR   103      40.473  44.321  49.206  1.00  0.00           H  
ATOM   1593  CD2 TYR   103      40.319  45.088  51.226  1.00  0.00           C  
ATOM   1594  HD2 TYR   103      41.360  44.940  51.472  1.00  0.00           H  
ATOM   1595  C   TYR   103      41.186  44.953  55.702  1.00  0.00           C  
ATOM   1596  O   TYR   103      41.744  46.003  56.028  1.00  0.00           O  
ATOM   1597  N   GLN   104      40.899  44.060  56.613  1.00  0.00           N  
ATOM   1598  H   GLN   104      40.715  43.136  56.251  1.00  0.00           H  
ATOM   1599  CA  GLN   104      41.298  44.204  58.026  1.00  0.00           C  
ATOM   1600  HA  GLN   104      40.975  45.207  58.303  1.00  0.00           H  
ATOM   1601  CB  GLN   104      40.478  43.223  58.859  1.00  0.00           C  
ATOM   1602  HB2 GLN   104      40.682  42.213  58.505  1.00  0.00           H  
ATOM   1603  HB3 GLN   104      40.736  43.254  59.918  1.00  0.00           H  
ATOM   1604  CG  GLN   104      38.955  43.393  58.699  1.00  0.00           C  
ATOM   1605  HG2 GLN   104      38.663  44.380  59.058  1.00  0.00           H  
ATOM   1606  HG3 GLN   104      38.782  43.318  57.626  1.00  0.00           H  
ATOM   1607  CD  GLN   104      38.192  42.267  59.582  1.00  0.00           C  
ATOM   1608  OE1 GLN   104      38.008  42.259  60.837  1.00  0.00           O  
ATOM   1609  NE2 GLN   104      37.689  41.183  59.060  1.00  0.00           N  
ATOM   1610 HE21 GLN   104      37.054  40.657  59.643  1.00  0.00           H  
ATOM   1611 HE22 GLN   104      37.752  41.162  58.052  1.00  0.00           H  
ATOM   1612  C   GLN   104      42.832  44.065  58.372  1.00  0.00           C  
ATOM   1613  O   GLN   104      43.343  44.531  59.371  1.00  0.00           O  
ATOM   1614  N   THR   105      43.553  43.484  57.401  1.00  0.00           N  
ATOM   1615  H   THR   105      42.941  42.974  56.781  1.00  0.00           H  
ATOM   1616  CA  THR   105      44.925  43.443  57.258  1.00  0.00           C  
ATOM   1617  HA  THR   105      45.495  44.249  57.721  1.00  0.00           H  
ATOM   1618  CB  THR   105      45.458  42.062  57.838  1.00  0.00           C  
ATOM   1619  HB  THR   105      45.307  41.276  57.098  1.00  0.00           H  
ATOM   1620  CG2 THR   105      46.925  42.205  58.189  1.00  0.00           C  
ATOM   1621 HG21 THR   105      47.531  42.508  57.336  1.00  0.00           H  
ATOM   1622 HG22 THR   105      47.105  42.960  58.954  1.00  0.00           H  
ATOM   1623 HG23 THR   105      47.329  41.324  58.689  1.00  0.00           H  
ATOM   1624  OG1 THR   105      44.963  41.713  59.116  1.00  0.00           O  
ATOM   1625  HG1 THR   105      44.060  41.433  58.950  1.00  0.00           H  
ATOM   1626  C   THR   105      45.235  43.449  55.787  1.00  0.00           C  
ATOM   1627  O   THR   105      44.585  42.806  54.926  1.00  0.00           O  
ATOM   1628  N   PHE   106      46.360  44.127  55.529  1.00  0.00           N  
ATOM   1629  H   PHE   106      46.717  44.725  56.261  1.00  0.00           H  
ATOM   1630  CA  PHE   106      47.062  43.943  54.206  1.00  0.00           C  
ATOM   1631  HA  PHE   106      46.437  43.444  53.466  1.00  0.00           H  
ATOM   1632  CB  PHE   106      47.268  45.295  53.552  1.00  0.00           C  
ATOM   1633  HB2 PHE   106      47.878  45.836  54.276  1.00  0.00           H  
ATOM   1634  HB3 PHE   106      47.837  45.303  52.622  1.00  0.00           H  
ATOM   1635  CG  PHE   106      46.011  45.990  53.253  1.00  0.00           C  
ATOM   1636  CD1 PHE   106      45.383  46.682  54.264  1.00  0.00           C  
ATOM   1637  HD1 PHE   106      45.827  46.691  55.249  1.00  0.00           H  
ATOM   1638  CE1 PHE   106      44.213  47.429  54.111  1.00  0.00           C  
ATOM   1639  HE1 PHE   106      43.727  47.987  54.898  1.00  0.00           H  
ATOM   1640  CZ  PHE   106      43.604  47.368  52.905  1.00  0.00           C  
ATOM   1641  HZ  PHE   106      42.657  47.880  52.815  1.00  0.00           H  
ATOM   1642  CE2 PHE   106      44.108  46.588  51.872  1.00  0.00           C  
ATOM   1643  HE2 PHE   106      43.749  46.658  50.855  1.00  0.00           H  
ATOM   1644  CD2 PHE   106      45.311  45.933  52.005  1.00  0.00           C  
ATOM   1645  HD2 PHE   106      45.756  45.456  51.144  1.00  0.00           H  
ATOM   1646  C   PHE   106      48.367  43.170  54.527  1.00  0.00           C  
ATOM   1647  O   PHE   106      49.109  43.490  55.497  1.00  0.00           O  
ATOM   1648  N   THR   107      48.725  42.293  53.625  1.00  0.00           N  
ATOM   1649  H   THR   107      48.031  42.026  52.941  1.00  0.00           H  
ATOM   1650  CA  THR   107      50.034  41.593  53.628  1.00  0.00           C  
ATOM   1651  HA  THR   107      50.633  41.980  54.453  1.00  0.00           H  
ATOM   1652  CB  THR   107      49.869  40.127  53.878  1.00  0.00           C  
ATOM   1653  HB  THR   107      49.245  39.670  53.110  1.00  0.00           H  
ATOM   1654  CG2 THR   107      51.050  39.172  53.920  1.00  0.00           C  
ATOM   1655 HG21 THR   107      50.688  38.144  53.953  1.00  0.00           H  
ATOM   1656 HG22 THR   107      51.570  39.255  52.966  1.00  0.00           H  
ATOM   1657 HG23 THR   107      51.682  39.356  54.789  1.00  0.00           H  
ATOM   1658  OG1 THR   107      49.344  40.051  55.159  1.00  0.00           O  
ATOM   1659  HG1 THR   107      48.447  40.376  55.051  1.00  0.00           H  
ATOM   1660  C   THR   107      50.723  41.773  52.250  1.00  0.00           C  
ATOM   1661  O   THR   107      50.143  41.630  51.189  1.00  0.00           O  
ATOM   1662  N   LYS   108      52.020  42.157  52.295  1.00  0.00           N  
ATOM   1663  H   LYS   108      52.450  42.324  53.193  1.00  0.00           H  
ATOM   1664  CA  LYS   108      52.810  42.509  51.164  1.00  0.00           C  
ATOM   1665  HA  LYS   108      52.306  43.246  50.538  1.00  0.00           H  
ATOM   1666  CB  LYS   108      54.104  43.108  51.657  1.00  0.00           C  
ATOM   1667  HB2 LYS   108      53.930  44.029  52.214  1.00  0.00           H  
ATOM   1668  HB3 LYS   108      54.599  42.409  52.331  1.00  0.00           H  
ATOM   1669  CG  LYS   108      55.099  43.552  50.640  1.00  0.00           C  
ATOM   1670  HG2 LYS   108      55.661  42.693  50.274  1.00  0.00           H  
ATOM   1671  HG3 LYS   108      54.551  43.961  49.791  1.00  0.00           H  
ATOM   1672  CD  LYS   108      56.110  44.574  51.191  1.00  0.00           C  
ATOM   1673  HD2 LYS   108      55.644  45.539  51.390  1.00  0.00           H  
ATOM   1674  HD3 LYS   108      56.545  44.179  52.109  1.00  0.00           H  
ATOM   1675  CE  LYS   108      57.205  44.757  50.157  1.00  0.00           C  
ATOM   1676  HE2 LYS   108      58.140  44.987  50.668  1.00  0.00           H  
ATOM   1677  HE3 LYS   108      57.332  43.832  49.595  1.00  0.00           H  
ATOM   1678  NZ  LYS   108      56.746  45.798  49.150  1.00  0.00           N  
ATOM   1679  HZ1 LYS   108      57.404  45.996  48.410  1.00  0.00           H  
ATOM   1680  HZ2 LYS   108      55.796  45.738  48.812  1.00  0.00           H  
ATOM   1681  HZ3 LYS   108      56.806  46.638  49.708  1.00  0.00           H  
ATOM   1682  C   LYS   108      53.033  41.245  50.368  1.00  0.00           C  
ATOM   1683  O   LYS   108      53.280  40.168  50.922  1.00  0.00           O  
ATOM   1684  N   ILE   109      53.110  41.410  49.076  1.00  0.00           N  
ATOM   1685  H   ILE   109      52.995  42.329  48.675  1.00  0.00           H  
ATOM   1686  CA  ILE   109      53.500  40.319  48.138  1.00  0.00           C  
ATOM   1687  HA  ILE   109      54.055  39.596  48.736  1.00  0.00           H  
ATOM   1688  CB  ILE   109      52.207  39.605  47.610  1.00  0.00           C  
ATOM   1689  HB  ILE   109      51.515  39.441  48.436  1.00  0.00           H  
ATOM   1690  CG2 ILE   109      51.577  40.487  46.527  1.00  0.00           C  
ATOM   1691 HG21 ILE   109      51.216  41.344  47.096  1.00  0.00           H  
ATOM   1692 HG22 ILE   109      52.235  40.721  45.690  1.00  0.00           H  
ATOM   1693 HG23 ILE   109      50.677  40.055  46.090  1.00  0.00           H  
ATOM   1694  CG1 ILE   109      52.557  38.206  47.138  1.00  0.00           C  
ATOM   1695 HG12 ILE   109      53.097  38.350  46.203  1.00  0.00           H  
ATOM   1696 HG13 ILE   109      53.239  37.800  47.885  1.00  0.00           H  
ATOM   1697  CD1 ILE   109      51.370  37.326  46.888  1.00  0.00           C  
ATOM   1698 HD11 ILE   109      50.646  37.821  46.241  1.00  0.00           H  
ATOM   1699 HD12 ILE   109      51.753  36.377  46.514  1.00  0.00           H  
ATOM   1700 HD13 ILE   109      50.836  37.152  47.822  1.00  0.00           H  
ATOM   1701  C   ILE   109      54.551  40.729  47.082  1.00  0.00           C  
ATOM   1702  O   ILE   109      55.231  39.869  46.550  1.00  0.00           O  
ATOM   1703  N   ARG   110      54.875  42.049  46.867  1.00  0.00           N  
ATOM   1704  H   ARG   110      54.459  42.760  47.451  1.00  0.00           H  
ATOM   1705  CA  ARG   110      55.972  42.596  46.031  1.00  0.00           C  
ATOM   1706  HA  ARG   110      56.848  41.965  46.181  1.00  0.00           H  
ATOM   1707  CB  ARG   110      55.587  42.566  44.605  1.00  0.00           C  
ATOM   1708  HB2 ARG   110      54.591  43.003  44.539  1.00  0.00           H  
ATOM   1709  HB3 ARG   110      56.276  43.187  44.032  1.00  0.00           H  
ATOM   1710  CG  ARG   110      55.488  41.226  43.808  1.00  0.00           C  
ATOM   1711  HG2 ARG   110      54.642  40.706  44.257  1.00  0.00           H  
ATOM   1712  HG3 ARG   110      55.244  41.560  42.799  1.00  0.00           H  
ATOM   1713  CD  ARG   110      56.658  40.274  43.775  1.00  0.00           C  
ATOM   1714  HD2 ARG   110      57.475  40.900  43.415  1.00  0.00           H  
ATOM   1715  HD3 ARG   110      57.065  39.934  44.727  1.00  0.00           H  
ATOM   1716  NE  ARG   110      56.428  39.183  42.871  1.00  0.00           N  
ATOM   1717  HE  ARG   110      56.854  39.234  41.956  1.00  0.00           H  
ATOM   1718  CZ  ARG   110      55.583  38.180  43.141  1.00  0.00           C  
ATOM   1719  NH1 ARG   110      54.904  38.116  44.303  1.00  0.00           N  
ATOM   1720 HH11 ARG   110      55.198  38.712  45.064  1.00  0.00           H  
ATOM   1721 HH12 ARG   110      54.469  37.252  44.593  1.00  0.00           H  
ATOM   1722  NH2 ARG   110      55.571  37.146  42.356  1.00  0.00           N  
ATOM   1723 HH21 ARG   110      56.299  37.133  41.656  1.00  0.00           H  
ATOM   1724 HH22 ARG   110      55.083  36.312  42.650  1.00  0.00           H  
ATOM   1725  C   ARG   110      56.278  44.056  46.427  1.00  0.00           C  
ATOM   1726  O   ARG   110      55.391  44.845  46.688  1.00  0.00           O  
ATOM   1727  OXT ARG   110      57.482  44.393  46.479  1.00  0.00           O  
TER    1728      ARG   110 
ATOM   1728  N   LYS   111       9.960  49.406  52.304  1.00  0.00           N  
ATOM   1729  H1  LYS   111       9.030  49.014  52.297  1.00  0.00           H  
ATOM   1730  H2  LYS   111      10.535  48.580  52.387  1.00  0.00           H  
ATOM   1731  H3  LYS   111      10.206  49.831  51.421  1.00  0.00           H  
ATOM   1732  CA  LYS   111      10.293  50.270  53.354  1.00  0.00           C  
ATOM   1733  HA  LYS   111       9.708  51.189  53.326  1.00  0.00           H  
ATOM   1734  CB  LYS   111       9.930  49.596  54.714  1.00  0.00           C  
ATOM   1735  HB2 LYS   111      10.656  48.800  54.880  1.00  0.00           H  
ATOM   1736  HB3 LYS   111      10.095  50.379  55.454  1.00  0.00           H  
ATOM   1737  CG  LYS   111       8.472  49.069  55.009  1.00  0.00           C  
ATOM   1738  HG2 LYS   111       7.723  49.766  54.631  1.00  0.00           H  
ATOM   1739  HG3 LYS   111       8.326  48.134  54.468  1.00  0.00           H  
ATOM   1740  CD  LYS   111       8.260  48.644  56.527  1.00  0.00           C  
ATOM   1741  HD2 LYS   111       8.235  49.551  57.131  1.00  0.00           H  
ATOM   1742  HD3 LYS   111       7.248  48.245  56.595  1.00  0.00           H  
ATOM   1743  CE  LYS   111       9.223  47.608  57.114  1.00  0.00           C  
ATOM   1744  HE2 LYS   111       9.214  46.744  56.450  1.00  0.00           H  
ATOM   1745  HE3 LYS   111      10.198  48.092  57.173  1.00  0.00           H  
ATOM   1746  NZ  LYS   111       8.834  47.026  58.397  1.00  0.00           N  
ATOM   1747  HZ1 LYS   111       8.767  47.833  59.001  1.00  0.00           H  
ATOM   1748  HZ2 LYS   111       7.942  46.552  58.373  1.00  0.00           H  
ATOM   1749  HZ3 LYS   111       9.568  46.442  58.771  1.00  0.00           H  
ATOM   1750  C   LYS   111      11.747  50.712  53.346  1.00  0.00           C  
ATOM   1751  O   LYS   111      12.608  49.903  53.029  1.00  0.00           O  
ATOM   1752  N   LYS   112      12.011  51.932  53.757  1.00  0.00           N  
ATOM   1753  H   LYS   112      11.216  52.465  54.080  1.00  0.00           H  
ATOM   1754  CA  LYS   112      13.429  52.409  53.912  1.00  0.00           C  
ATOM   1755  HA  LYS   112      13.924  52.204  52.963  1.00  0.00           H  
ATOM   1756  CB  LYS   112      13.515  53.933  54.074  1.00  0.00           C  
ATOM   1757  HB2 LYS   112      14.574  54.186  54.037  1.00  0.00           H  
ATOM   1758  HB3 LYS   112      13.046  54.409  53.212  1.00  0.00           H  
ATOM   1759  CG  LYS   112      12.960  54.382  55.417  1.00  0.00           C  
ATOM   1760  HG2 LYS   112      11.912  54.103  55.301  1.00  0.00           H  
ATOM   1761  HG3 LYS   112      13.320  53.885  56.318  1.00  0.00           H  
ATOM   1762  CD  LYS   112      13.041  55.867  55.765  1.00  0.00           C  
ATOM   1763  HD2 LYS   112      14.004  56.290  56.052  1.00  0.00           H  
ATOM   1764  HD3 LYS   112      12.673  56.370  54.871  1.00  0.00           H  
ATOM   1765  CE  LYS   112      12.021  56.281  56.921  1.00  0.00           C  
ATOM   1766  HE2 LYS   112      12.212  57.334  57.129  1.00  0.00           H  
ATOM   1767  HE3 LYS   112      10.991  56.067  56.636  1.00  0.00           H  
ATOM   1768  NZ  LYS   112      12.194  55.540  58.201  1.00  0.00           N  
ATOM   1769  HZ1 LYS   112      13.028  55.862  58.671  1.00  0.00           H  
ATOM   1770  HZ2 LYS   112      11.427  55.748  58.824  1.00  0.00           H  
ATOM   1771  HZ3 LYS   112      12.198  54.563  57.948  1.00  0.00           H  
ATOM   1772  C   LYS   112      14.136  51.661  55.034  1.00  0.00           C  
ATOM   1773  O   LYS   112      13.480  51.125  55.933  1.00  0.00           O  
ATOM   1774  N   ALA   113      15.505  51.620  55.006  1.00  0.00           N  
ATOM   1775  H   ALA   113      15.985  51.929  54.173  1.00  0.00           H  
ATOM   1776  CA  ALA   113      16.308  51.138  56.088  1.00  0.00           C  
ATOM   1777  HA  ALA   113      15.889  50.227  56.516  1.00  0.00           H  
ATOM   1778  CB  ALA   113      17.677  50.722  55.431  1.00  0.00           C  
ATOM   1779  HB1 ALA   113      18.036  51.396  54.653  1.00  0.00           H  
ATOM   1780  HB2 ALA   113      18.483  50.767  56.164  1.00  0.00           H  
ATOM   1781  HB3 ALA   113      17.570  49.704  55.059  1.00  0.00           H  
ATOM   1782  C   ALA   113      16.347  52.211  57.235  1.00  0.00           C  
ATOM   1783  O   ALA   113      16.288  53.366  56.925  1.00  0.00           O  
ATOM   1784  N   VAL   114      16.745  51.783  58.456  1.00  0.00           N  
ATOM   1785  H   VAL   114      16.606  50.802  58.651  1.00  0.00           H  
ATOM   1786  CA  VAL   114      16.961  52.704  59.595  1.00  0.00           C  
ATOM   1787  HA  VAL   114      17.163  53.759  59.407  1.00  0.00           H  
ATOM   1788  CB  VAL   114      15.732  52.655  60.551  1.00  0.00           C  
ATOM   1789  HB  VAL   114      15.596  51.716  61.088  1.00  0.00           H  
ATOM   1790  CG1 VAL   114      15.897  53.705  61.633  1.00  0.00           C  
ATOM   1791 HG11 VAL   114      15.107  53.667  62.383  1.00  0.00           H  
ATOM   1792 HG12 VAL   114      16.843  53.561  62.155  1.00  0.00           H  
ATOM   1793 HG13 VAL   114      15.959  54.682  61.154  1.00  0.00           H  
ATOM   1794  CG2 VAL   114      14.404  52.976  59.958  1.00  0.00           C  
ATOM   1795 HG21 VAL   114      14.448  53.962  59.496  1.00  0.00           H  
ATOM   1796 HG22 VAL   114      14.146  52.192  59.247  1.00  0.00           H  
ATOM   1797 HG23 VAL   114      13.657  53.010  60.751  1.00  0.00           H  
ATOM   1798  C   VAL   114      18.163  52.233  60.349  1.00  0.00           C  
ATOM   1799  O   VAL   114      18.177  51.060  60.723  1.00  0.00           O  
ATOM   1800  N   ILE   115      19.105  53.148  60.586  1.00  0.00           N  
ATOM   1801  H   ILE   115      18.992  54.066  60.180  1.00  0.00           H  
ATOM   1802  CA  ILE   115      20.258  52.881  61.472  1.00  0.00           C  
ATOM   1803  HA  ILE   115      20.157  51.870  61.865  1.00  0.00           H  
ATOM   1804  CB  ILE   115      21.631  53.056  60.751  1.00  0.00           C  
ATOM   1805  HB  ILE   115      21.524  53.994  60.207  1.00  0.00           H  
ATOM   1806  CG2 ILE   115      22.865  53.093  61.629  1.00  0.00           C  
ATOM   1807 HG21 ILE   115      22.692  53.967  62.256  1.00  0.00           H  
ATOM   1808 HG22 ILE   115      22.929  52.191  62.238  1.00  0.00           H  
ATOM   1809 HG23 ILE   115      23.733  53.153  60.972  1.00  0.00           H  
ATOM   1810  CG1 ILE   115      21.830  51.931  59.753  1.00  0.00           C  
ATOM   1811 HG12 ILE   115      22.123  51.058  60.337  1.00  0.00           H  
ATOM   1812 HG13 ILE   115      20.885  51.562  59.355  1.00  0.00           H  
ATOM   1813  CD1 ILE   115      22.729  52.163  58.596  1.00  0.00           C  
ATOM   1814 HD11 ILE   115      22.556  51.353  57.888  1.00  0.00           H  
ATOM   1815 HD12 ILE   115      22.464  53.080  58.072  1.00  0.00           H  
ATOM   1816 HD13 ILE   115      23.753  51.979  58.922  1.00  0.00           H  
ATOM   1817  C   ILE   115      20.102  53.850  62.702  1.00  0.00           C  
ATOM   1818  O   ILE   115      20.306  55.066  62.472  1.00  0.00           O  
ATOM   1819  N   ASN   116      19.780  53.225  63.926  1.00  0.00           N  
ATOM   1820  H   ASN   116      19.507  52.254  63.871  1.00  0.00           H  
ATOM   1821  CA  ASN   116      19.744  53.911  65.193  1.00  0.00           C  
ATOM   1822  HA  ASN   116      19.337  54.919  65.108  1.00  0.00           H  
ATOM   1823  CB  ASN   116      18.773  53.236  66.212  1.00  0.00           C  
ATOM   1824  HB2 ASN   116      19.128  52.235  66.461  1.00  0.00           H  
ATOM   1825  HB3 ASN   116      18.790  53.821  67.132  1.00  0.00           H  
ATOM   1826  CG  ASN   116      17.346  53.183  65.647  1.00  0.00           C  
ATOM   1827  OD1 ASN   116      16.586  54.083  65.623  1.00  0.00           O  
ATOM   1828  ND2 ASN   116      16.907  52.032  65.224  1.00  0.00           N  
ATOM   1829 HD21 ASN   116      16.029  52.044  64.726  1.00  0.00           H  
ATOM   1830 HD22 ASN   116      17.560  51.266  65.136  1.00  0.00           H  
ATOM   1831  C   ASN   116      21.136  54.084  65.783  1.00  0.00           C  
ATOM   1832  O   ASN   116      21.915  53.201  65.519  1.00  0.00           O  
ATOM   1833  N   GLY   117      21.386  55.230  66.486  1.00  0.00           N  
ATOM   1834  H   GLY   117      20.578  55.827  66.590  1.00  0.00           H  
ATOM   1835  CA  GLY   117      22.704  55.709  66.963  1.00  0.00           C  
ATOM   1836  HA2 GLY   117      23.467  55.162  66.410  1.00  0.00           H  
ATOM   1837  HA3 GLY   117      22.738  56.762  66.682  1.00  0.00           H  
ATOM   1838  C   GLY   117      23.004  55.537  68.487  1.00  0.00           C  
ATOM   1839  O   GLY   117      24.120  55.279  68.860  1.00  0.00           O  
ATOM   1840  N   GLU   118      21.947  55.767  69.271  1.00  0.00           N  
ATOM   1841  H   GLU   118      21.023  55.958  68.909  1.00  0.00           H  
ATOM   1842  CA  GLU   118      22.144  55.932  70.745  1.00  0.00           C  
ATOM   1843  HA  GLU   118      22.978  56.613  70.915  1.00  0.00           H  
ATOM   1844  CB  GLU   118      20.886  56.695  71.296  1.00  0.00           C  
ATOM   1845  HB2 GLU   118      20.638  57.538  70.650  1.00  0.00           H  
ATOM   1846  HB3 GLU   118      20.025  56.038  71.173  1.00  0.00           H  
ATOM   1847  CG  GLU   118      21.005  57.269  72.681  1.00  0.00           C  
ATOM   1848  HG2 GLU   118      21.211  56.495  73.420  1.00  0.00           H  
ATOM   1849  HG3 GLU   118      21.774  58.037  72.766  1.00  0.00           H  
ATOM   1850  CD  GLU   118      19.771  57.944  73.189  1.00  0.00           C  
ATOM   1851  OE1 GLU   118      19.834  59.197  73.359  1.00  0.00           O  
ATOM   1852  OE2 GLU   118      18.751  57.229  73.521  1.00  0.00           O  
ATOM   1853  C   GLU   118      22.511  54.585  71.435  1.00  0.00           C  
ATOM   1854  O   GLU   118      23.119  54.507  72.505  1.00  0.00           O  
ATOM   1855  N   GLN   119      22.058  53.523  70.799  1.00  0.00           N  
ATOM   1856  H   GLN   119      21.677  53.640  69.870  1.00  0.00           H  
ATOM   1857  CA  GLN   119      22.267  52.062  71.215  1.00  0.00           C  
ATOM   1858  HA  GLN   119      22.230  52.168  72.299  1.00  0.00           H  
ATOM   1859  CB  GLN   119      20.989  51.197  70.924  1.00  0.00           C  
ATOM   1860  HB2 GLN   119      20.970  50.387  71.653  1.00  0.00           H  
ATOM   1861  HB3 GLN   119      20.064  51.723  71.160  1.00  0.00           H  
ATOM   1862  CG  GLN   119      20.896  50.520  69.555  1.00  0.00           C  
ATOM   1863  HG2 GLN   119      21.690  49.774  69.585  1.00  0.00           H  
ATOM   1864  HG3 GLN   119      20.016  49.878  69.523  1.00  0.00           H  
ATOM   1865  CD  GLN   119      21.030  51.463  68.361  1.00  0.00           C  
ATOM   1866  OE1 GLN   119      20.767  52.621  68.378  1.00  0.00           O  
ATOM   1867  NE2 GLN   119      21.639  51.003  67.319  1.00  0.00           N  
ATOM   1868 HE21 GLN   119      21.852  51.724  66.645  1.00  0.00           H  
ATOM   1869 HE22 GLN   119      21.841  50.022  67.193  1.00  0.00           H  
ATOM   1870  C   GLN   119      23.601  51.400  70.679  1.00  0.00           C  
ATOM   1871  O   GLN   119      23.968  50.334  71.173  1.00  0.00           O  
ATOM   1872  N   ILE   120      24.340  51.992  69.705  1.00  0.00           N  
ATOM   1873  H   ILE   120      24.114  52.954  69.498  1.00  0.00           H  
ATOM   1874  CA  ILE   120      25.649  51.569  69.246  1.00  0.00           C  
ATOM   1875  HA  ILE   120      25.530  50.568  68.831  1.00  0.00           H  
ATOM   1876  CB  ILE   120      26.030  52.405  67.982  1.00  0.00           C  
ATOM   1877  HB  ILE   120      25.900  53.444  68.284  1.00  0.00           H  
ATOM   1878  CG2 ILE   120      27.497  52.478  67.582  1.00  0.00           C  
ATOM   1879 HG21 ILE   120      28.106  52.976  68.337  1.00  0.00           H  
ATOM   1880 HG22 ILE   120      27.956  51.493  67.499  1.00  0.00           H  
ATOM   1881 HG23 ILE   120      27.678  52.977  66.629  1.00  0.00           H  
ATOM   1882  CG1 ILE   120      25.105  52.315  66.800  1.00  0.00           C  
ATOM   1883 HG12 ILE   120      24.180  52.616  67.292  1.00  0.00           H  
ATOM   1884 HG13 ILE   120      25.406  53.025  66.029  1.00  0.00           H  
ATOM   1885  CD1 ILE   120      24.886  50.840  66.287  1.00  0.00           C  
ATOM   1886 HD11 ILE   120      25.834  50.319  66.154  1.00  0.00           H  
ATOM   1887 HD12 ILE   120      24.339  50.217  66.995  1.00  0.00           H  
ATOM   1888 HD13 ILE   120      24.384  50.941  65.325  1.00  0.00           H  
ATOM   1889  C   ILE   120      26.668  51.491  70.403  1.00  0.00           C  
ATOM   1890  O   ILE   120      26.958  52.496  71.111  1.00  0.00           O  
ATOM   1891  N   ARG   121      27.220  50.301  70.608  1.00  0.00           N  
ATOM   1892  H   ARG   121      26.819  49.543  70.074  1.00  0.00           H  
ATOM   1893  CA  ARG   121      28.375  50.047  71.465  1.00  0.00           C  
ATOM   1894  HA  ARG   121      28.191  50.676  72.336  1.00  0.00           H  
ATOM   1895  CB  ARG   121      28.168  48.544  71.803  1.00  0.00           C  
ATOM   1896  HB2 ARG   121      28.224  47.927  70.906  1.00  0.00           H  
ATOM   1897  HB3 ARG   121      29.041  48.304  72.409  1.00  0.00           H  
ATOM   1898  CG  ARG   121      26.936  48.264  72.642  1.00  0.00           C  
ATOM   1899  HG2 ARG   121      27.103  48.757  73.600  1.00  0.00           H  
ATOM   1900  HG3 ARG   121      26.094  48.824  72.236  1.00  0.00           H  
ATOM   1901  CD  ARG   121      26.373  46.738  72.727  1.00  0.00           C  
ATOM   1902  HD2 ARG   121      27.282  46.159  72.892  1.00  0.00           H  
ATOM   1903  HD3 ARG   121      25.639  46.564  73.514  1.00  0.00           H  
ATOM   1904  NE  ARG   121      25.820  46.279  71.442  1.00  0.00           N  
ATOM   1905  HE  ARG   121      26.055  46.901  70.681  1.00  0.00           H  
ATOM   1906  CZ  ARG   121      25.556  45.030  71.208  1.00  0.00           C  
ATOM   1907  NH1 ARG   121      25.457  44.152  72.142  1.00  0.00           N  
ATOM   1908 HH11 ARG   121      25.616  44.494  73.079  1.00  0.00           H  
ATOM   1909 HH12 ARG   121      25.011  43.287  71.873  1.00  0.00           H  
ATOM   1910  NH2 ARG   121      25.395  44.737  69.995  1.00  0.00           N  
ATOM   1911 HH21 ARG   121      25.525  45.446  69.287  1.00  0.00           H  
ATOM   1912 HH22 ARG   121      25.062  43.827  69.708  1.00  0.00           H  
ATOM   1913  C   ARG   121      29.757  50.381  70.969  1.00  0.00           C  
ATOM   1914  O   ARG   121      30.674  50.585  71.792  1.00  0.00           O  
ATOM   1915  N   SER   122      29.939  50.564  69.685  1.00  0.00           N  
ATOM   1916  H   SER   122      29.117  50.729  69.122  1.00  0.00           H  
ATOM   1917  CA  SER   122      31.269  50.938  69.119  1.00  0.00           C  
ATOM   1918  HA  SER   122      31.793  51.744  69.632  1.00  0.00           H  
ATOM   1919  CB  SER   122      32.170  49.737  69.222  1.00  0.00           C  
ATOM   1920  HB2 SER   122      33.141  50.037  68.828  1.00  0.00           H  
ATOM   1921  HB3 SER   122      32.305  49.488  70.275  1.00  0.00           H  
ATOM   1922  OG  SER   122      31.674  48.570  68.622  1.00  0.00           O  
ATOM   1923  HG  SER   122      31.723  47.792  69.182  1.00  0.00           H  
ATOM   1924  C   SER   122      31.051  51.333  67.594  1.00  0.00           C  
ATOM   1925  O   SER   122      30.119  50.820  67.041  1.00  0.00           O  
ATOM   1926  N   ILE   123      32.077  51.848  66.896  1.00  0.00           N  
ATOM   1927  H   ILE   123      32.918  52.173  67.352  1.00  0.00           H  
ATOM   1928  CA  ILE   123      32.162  51.800  65.477  1.00  0.00           C  
ATOM   1929  HA  ILE   123      31.321  52.384  65.105  1.00  0.00           H  
ATOM   1930  CB  ILE   123      33.439  52.540  64.995  1.00  0.00           C  
ATOM   1931  HB  ILE   123      33.373  53.556  65.385  1.00  0.00           H  
ATOM   1932  CG2 ILE   123      34.679  51.820  65.648  1.00  0.00           C  
ATOM   1933 HG21 ILE   123      34.667  51.890  66.736  1.00  0.00           H  
ATOM   1934 HG22 ILE   123      34.826  50.796  65.303  1.00  0.00           H  
ATOM   1935 HG23 ILE   123      35.567  52.320  65.262  1.00  0.00           H  
ATOM   1936  CG1 ILE   123      33.642  52.695  63.458  1.00  0.00           C  
ATOM   1937 HG12 ILE   123      34.472  53.392  63.343  1.00  0.00           H  
ATOM   1938 HG13 ILE   123      33.962  51.711  63.114  1.00  0.00           H  
ATOM   1939  CD1 ILE   123      32.487  53.202  62.544  1.00  0.00           C  
ATOM   1940 HD11 ILE   123      32.279  54.243  62.790  1.00  0.00           H  
ATOM   1941 HD12 ILE   123      32.867  53.340  61.532  1.00  0.00           H  
ATOM   1942 HD13 ILE   123      31.588  52.595  62.430  1.00  0.00           H  
ATOM   1943  C   ILE   123      32.018  50.381  64.895  1.00  0.00           C  
ATOM   1944  O   ILE   123      31.471  50.159  63.830  1.00  0.00           O  
ATOM   1945  N   SER   124      32.525  49.381  65.562  1.00  0.00           N  
ATOM   1946  H   SER   124      33.026  49.511  66.429  1.00  0.00           H  
ATOM   1947  CA  SER   124      32.305  48.003  65.119  1.00  0.00           C  
ATOM   1948  HA  SER   124      32.731  47.932  64.118  1.00  0.00           H  
ATOM   1949  CB  SER   124      33.014  46.958  66.014  1.00  0.00           C  
ATOM   1950  HB2 SER   124      32.504  46.922  66.976  1.00  0.00           H  
ATOM   1951  HB3 SER   124      32.750  45.993  65.579  1.00  0.00           H  
ATOM   1952  OG  SER   124      34.483  47.153  66.209  1.00  0.00           O  
ATOM   1953  HG  SER   124      34.794  46.263  66.392  1.00  0.00           H  
ATOM   1954  C   SER   124      30.844  47.458  65.210  1.00  0.00           C  
ATOM   1955  O   SER   124      30.306  46.742  64.329  1.00  0.00           O  
ATOM   1956  N   ASP   125      30.113  47.905  66.260  1.00  0.00           N  
ATOM   1957  H   ASP   125      30.599  48.574  66.840  1.00  0.00           H  
ATOM   1958  CA  ASP   125      28.663  47.710  66.446  1.00  0.00           C  
ATOM   1959  HA  ASP   125      28.484  46.636  66.407  1.00  0.00           H  
ATOM   1960  CB  ASP   125      28.185  48.139  67.845  1.00  0.00           C  
ATOM   1961  HB2 ASP   125      28.979  47.963  68.571  1.00  0.00           H  
ATOM   1962  HB3 ASP   125      28.001  49.211  67.776  1.00  0.00           H  
ATOM   1963  CG  ASP   125      26.897  47.500  68.358  1.00  0.00           C  
ATOM   1964  OD1 ASP   125      26.630  46.307  68.070  1.00  0.00           O  
ATOM   1965  OD2 ASP   125      26.210  48.021  69.266  1.00  0.00           O  
ATOM   1966  C   ASP   125      27.836  48.403  65.381  1.00  0.00           C  
ATOM   1967  O   ASP   125      26.799  47.871  65.006  1.00  0.00           O  
ATOM   1968  N   LEU   126      28.333  49.499  64.829  1.00  0.00           N  
ATOM   1969  H   LEU   126      29.032  49.898  65.439  1.00  0.00           H  
ATOM   1970  CA  LEU   126      27.760  50.202  63.680  1.00  0.00           C  
ATOM   1971  HA  LEU   126      26.689  50.299  63.854  1.00  0.00           H  
ATOM   1972  CB  LEU   126      28.305  51.592  63.443  1.00  0.00           C  
ATOM   1973  HB2 LEU   126      28.287  52.165  64.369  1.00  0.00           H  
ATOM   1974  HB3 LEU   126      29.307  51.361  63.081  1.00  0.00           H  
ATOM   1975  CG  LEU   126      27.672  52.324  62.254  1.00  0.00           C  
ATOM   1976  HG  LEU   126      27.847  51.728  61.358  1.00  0.00           H  
ATOM   1977  CD1 LEU   126      26.176  52.532  62.610  1.00  0.00           C  
ATOM   1978 HD11 LEU   126      25.636  51.603  62.795  1.00  0.00           H  
ATOM   1979 HD12 LEU   126      26.169  53.084  63.550  1.00  0.00           H  
ATOM   1980 HD13 LEU   126      25.676  53.215  61.923  1.00  0.00           H  
ATOM   1981  CD2 LEU   126      28.432  53.684  62.132  1.00  0.00           C  
ATOM   1982 HD21 LEU   126      27.936  54.226  61.327  1.00  0.00           H  
ATOM   1983 HD22 LEU   126      28.293  54.186  63.090  1.00  0.00           H  
ATOM   1984 HD23 LEU   126      29.492  53.534  61.932  1.00  0.00           H  
ATOM   1985  C   LEU   126      27.905  49.348  62.458  1.00  0.00           C  
ATOM   1986  O   LEU   126      26.907  48.997  61.873  1.00  0.00           O  
ATOM   1987  N   HIE   127      29.102  48.905  62.122  1.00  0.00           N  
ATOM   1988  H   HIE   127      29.921  49.163  62.654  1.00  0.00           H  
ATOM   1989  CA  HIE   127      29.310  47.984  61.052  1.00  0.00           C  
ATOM   1990  HA  HIE   127      28.993  48.555  60.179  1.00  0.00           H  
ATOM   1991  CB  HIE   127      30.824  47.717  60.966  1.00  0.00           C  
ATOM   1992  HB2 HIE   127      31.307  47.603  61.937  1.00  0.00           H  
ATOM   1993  HB3 HIE   127      30.999  46.792  60.416  1.00  0.00           H  
ATOM   1994  CG  HIE   127      31.519  48.861  60.269  1.00  0.00           C  
ATOM   1995  ND1 HIE   127      31.491  49.009  58.876  1.00  0.00           N  
ATOM   1996  CE1 HIE   127      32.423  49.953  58.646  1.00  0.00           C  
ATOM   1997  HE1 HIE   127      32.520  50.376  57.657  1.00  0.00           H  
ATOM   1998  NE2 HIE   127      33.119  50.304  59.722  1.00  0.00           N  
ATOM   1999  HE2 HIE   127      33.941  50.881  59.831  1.00  0.00           H  
ATOM   2000  CD2 HIE   127      32.586  49.539  60.754  1.00  0.00           C  
ATOM   2001  HD2 HIE   127      32.996  49.455  61.750  1.00  0.00           H  
ATOM   2002  C   HIE   127      28.496  46.694  61.130  1.00  0.00           C  
ATOM   2003  O   HIE   127      27.998  46.323  60.071  1.00  0.00           O  
ATOM   2004  N   GLN   128      28.269  46.088  62.338  1.00  0.00           N  
ATOM   2005  H   GLN   128      28.736  46.457  63.154  1.00  0.00           H  
ATOM   2006  CA  GLN   128      27.404  44.890  62.493  1.00  0.00           C  
ATOM   2007  HA  GLN   128      27.605  44.113  61.756  1.00  0.00           H  
ATOM   2008  CB  GLN   128      27.659  44.380  63.900  1.00  0.00           C  
ATOM   2009  HB2 GLN   128      27.511  45.277  64.501  1.00  0.00           H  
ATOM   2010  HB3 GLN   128      26.828  43.722  64.157  1.00  0.00           H  
ATOM   2011  CG  GLN   128      28.918  43.579  64.111  1.00  0.00           C  
ATOM   2012  HG2 GLN   128      29.753  44.151  63.707  1.00  0.00           H  
ATOM   2013  HG3 GLN   128      29.045  43.290  65.154  1.00  0.00           H  
ATOM   2014  CD  GLN   128      28.669  42.317  63.294  1.00  0.00           C  
ATOM   2015  OE1 GLN   128      27.652  41.643  63.380  1.00  0.00           O  
ATOM   2016  NE2 GLN   128      29.652  41.920  62.496  1.00  0.00           N  
ATOM   2017 HE21 GLN   128      29.666  40.966  62.164  1.00  0.00           H  
ATOM   2018 HE22 GLN   128      30.481  42.496  62.480  1.00  0.00           H  
ATOM   2019  C   GLN   128      26.031  45.320  62.261  1.00  0.00           C  
ATOM   2020  O   GLN   128      25.255  44.688  61.539  1.00  0.00           O  
ATOM   2021  N   THR   129      25.527  46.504  62.765  1.00  0.00           N  
ATOM   2022  H   THR   129      26.068  46.994  63.463  1.00  0.00           H  
ATOM   2023  CA  THR   129      24.202  47.108  62.533  1.00  0.00           C  
ATOM   2024  HA  THR   129      23.578  46.347  63.001  1.00  0.00           H  
ATOM   2025  CB  THR   129      24.085  48.461  63.260  1.00  0.00           C  
ATOM   2026  HB  THR   129      24.909  49.100  62.942  1.00  0.00           H  
ATOM   2027  CG2 THR   129      22.749  49.160  63.168  1.00  0.00           C  
ATOM   2028 HG21 THR   129      22.537  49.905  63.935  1.00  0.00           H  
ATOM   2029 HG22 THR   129      22.626  49.607  62.181  1.00  0.00           H  
ATOM   2030 HG23 THR   129      21.922  48.451  63.193  1.00  0.00           H  
ATOM   2031  OG1 THR   129      24.304  48.044  64.643  1.00  0.00           O  
ATOM   2032  HG1 THR   129      25.258  48.108  64.726  1.00  0.00           H  
ATOM   2033  C   THR   129      23.983  47.320  61.021  1.00  0.00           C  
ATOM   2034  O   THR   129      22.915  47.015  60.567  1.00  0.00           O  
ATOM   2035  N   LEU   130      25.071  47.606  60.257  1.00  0.00           N  
ATOM   2036  H   LEU   130      25.918  47.770  60.782  1.00  0.00           H  
ATOM   2037  CA  LEU   130      25.055  47.867  58.747  1.00  0.00           C  
ATOM   2038  HA  LEU   130      24.171  48.443  58.474  1.00  0.00           H  
ATOM   2039  CB  LEU   130      26.324  48.624  58.390  1.00  0.00           C  
ATOM   2040  HB2 LEU   130      27.173  48.167  58.899  1.00  0.00           H  
ATOM   2041  HB3 LEU   130      26.477  48.480  57.321  1.00  0.00           H  
ATOM   2042  CG  LEU   130      26.204  50.131  58.738  1.00  0.00           C  
ATOM   2043  HG  LEU   130      25.631  50.311  59.648  1.00  0.00           H  
ATOM   2044  CD1 LEU   130      27.509  50.817  58.869  1.00  0.00           C  
ATOM   2045 HD11 LEU   130      27.922  50.288  59.727  1.00  0.00           H  
ATOM   2046 HD12 LEU   130      28.153  50.726  57.994  1.00  0.00           H  
ATOM   2047 HD13 LEU   130      27.361  51.881  59.059  1.00  0.00           H  
ATOM   2048  CD2 LEU   130      25.590  50.757  57.490  1.00  0.00           C  
ATOM   2049 HD21 LEU   130      24.651  50.284  57.203  1.00  0.00           H  
ATOM   2050 HD22 LEU   130      25.416  51.827  57.610  1.00  0.00           H  
ATOM   2051 HD23 LEU   130      26.169  50.713  56.568  1.00  0.00           H  
ATOM   2052  C   LEU   130      24.863  46.521  58.000  1.00  0.00           C  
ATOM   2053  O   LEU   130      23.961  46.404  57.169  1.00  0.00           O  
ATOM   2054  N   LYS   131      25.592  45.518  58.473  1.00  0.00           N  
ATOM   2055  H   LYS   131      26.333  45.825  59.088  1.00  0.00           H  
ATOM   2056  CA  LYS   131      25.532  44.169  57.966  1.00  0.00           C  
ATOM   2057  HA  LYS   131      25.781  44.254  56.908  1.00  0.00           H  
ATOM   2058  CB  LYS   131      26.673  43.419  58.604  1.00  0.00           C  
ATOM   2059  HB2 LYS   131      27.544  44.048  58.421  1.00  0.00           H  
ATOM   2060  HB3 LYS   131      26.600  43.349  59.690  1.00  0.00           H  
ATOM   2061  CG  LYS   131      26.966  42.082  57.902  1.00  0.00           C  
ATOM   2062  HG2 LYS   131      26.098  41.492  57.608  1.00  0.00           H  
ATOM   2063  HG3 LYS   131      27.647  42.361  57.098  1.00  0.00           H  
ATOM   2064  CD  LYS   131      27.726  41.146  58.832  1.00  0.00           C  
ATOM   2065  HD2 LYS   131      28.604  41.640  59.248  1.00  0.00           H  
ATOM   2066  HD3 LYS   131      27.039  40.905  59.643  1.00  0.00           H  
ATOM   2067  CE  LYS   131      28.233  39.897  58.155  1.00  0.00           C  
ATOM   2068  HE2 LYS   131      27.426  39.171  58.063  1.00  0.00           H  
ATOM   2069  HE3 LYS   131      28.742  40.136  57.221  1.00  0.00           H  
ATOM   2070  NZ  LYS   131      29.177  39.170  59.039  1.00  0.00           N  
ATOM   2071  HZ1 LYS   131      28.736  38.862  59.894  1.00  0.00           H  
ATOM   2072  HZ2 LYS   131      29.666  38.419  58.574  1.00  0.00           H  
ATOM   2073  HZ3 LYS   131      29.850  39.857  59.345  1.00  0.00           H  
ATOM   2074  C   LYS   131      24.217  43.435  58.154  1.00  0.00           C  
ATOM   2075  O   LYS   131      23.776  42.812  57.184  1.00  0.00           O  
ATOM   2076  N   LYS   132      23.616  43.572  59.371  1.00  0.00           N  
ATOM   2077  H   LYS   132      24.154  44.132  60.017  1.00  0.00           H  
ATOM   2078  CA  LYS   132      22.349  42.945  59.733  1.00  0.00           C  
ATOM   2079  HA  LYS   132      22.226  41.962  59.279  1.00  0.00           H  
ATOM   2080  CB  LYS   132      22.313  42.709  61.210  1.00  0.00           C  
ATOM   2081  HB2 LYS   132      22.240  43.626  61.795  1.00  0.00           H  
ATOM   2082  HB3 LYS   132      21.342  42.296  61.483  1.00  0.00           H  
ATOM   2083  CG  LYS   132      23.417  41.731  61.718  1.00  0.00           C  
ATOM   2084  HG2 LYS   132      23.466  40.815  61.129  1.00  0.00           H  
ATOM   2085  HG3 LYS   132      24.385  42.174  61.485  1.00  0.00           H  
ATOM   2086  CD  LYS   132      23.349  41.578  63.209  1.00  0.00           C  
ATOM   2087  HD2 LYS   132      22.428  41.060  63.475  1.00  0.00           H  
ATOM   2088  HD3 LYS   132      24.163  40.924  63.519  1.00  0.00           H  
ATOM   2089  CE  LYS   132      23.416  42.915  64.008  1.00  0.00           C  
ATOM   2090  HE2 LYS   132      23.986  43.672  63.468  1.00  0.00           H  
ATOM   2091  HE3 LYS   132      22.428  43.374  64.039  1.00  0.00           H  
ATOM   2092  NZ  LYS   132      23.809  42.736  65.410  1.00  0.00           N  
ATOM   2093  HZ1 LYS   132      23.282  41.942  65.746  1.00  0.00           H  
ATOM   2094  HZ2 LYS   132      24.790  42.558  65.569  1.00  0.00           H  
ATOM   2095  HZ3 LYS   132      23.619  43.488  66.057  1.00  0.00           H  
ATOM   2096  C   LYS   132      21.158  43.687  59.146  1.00  0.00           C  
ATOM   2097  O   LYS   132      20.091  43.126  58.855  1.00  0.00           O  
ATOM   2098  N   GLU   133      21.208  45.005  58.946  1.00  0.00           N  
ATOM   2099  H   GLU   133      21.974  45.543  59.324  1.00  0.00           H  
ATOM   2100  CA  GLU   133      20.121  45.821  58.373  1.00  0.00           C  
ATOM   2101  HA  GLU   133      19.142  45.411  58.622  1.00  0.00           H  
ATOM   2102  CB  GLU   133      20.208  47.240  58.942  1.00  0.00           C  
ATOM   2103  HB2 GLU   133      20.208  47.122  60.026  1.00  0.00           H  
ATOM   2104  HB3 GLU   133      21.187  47.609  58.636  1.00  0.00           H  
ATOM   2105  CG  GLU   133      19.139  48.357  58.505  1.00  0.00           C  
ATOM   2106  HG2 GLU   133      19.347  49.257  59.084  1.00  0.00           H  
ATOM   2107  HG3 GLU   133      19.230  48.657  57.461  1.00  0.00           H  
ATOM   2108  CD  GLU   133      17.722  47.954  58.881  1.00  0.00           C  
ATOM   2109  OE1 GLU   133      17.505  46.906  59.533  1.00  0.00           O  
ATOM   2110  OE2 GLU   133      16.795  48.661  58.476  1.00  0.00           O  
ATOM   2111  C   GLU   133      19.955  45.918  56.843  1.00  0.00           C  
ATOM   2112  O   GLU   133      18.847  45.961  56.256  1.00  0.00           O  
ATOM   2113  N   LEU   134      21.121  45.962  56.172  1.00  0.00           N  
ATOM   2114  H   LEU   134      21.963  45.885  56.724  1.00  0.00           H  
ATOM   2115  CA  LEU   134      21.244  46.010  54.699  1.00  0.00           C  
ATOM   2116  HA  LEU   134      20.296  46.268  54.227  1.00  0.00           H  
ATOM   2117  CB  LEU   134      22.238  47.145  54.318  1.00  0.00           C  
ATOM   2118  HB2 LEU   134      23.253  46.760  54.416  1.00  0.00           H  
ATOM   2119  HB3 LEU   134      22.138  47.378  53.258  1.00  0.00           H  
ATOM   2120  CG  LEU   134      21.968  48.440  55.152  1.00  0.00           C  
ATOM   2121  HG  LEU   134      21.960  48.320  56.236  1.00  0.00           H  
ATOM   2122  CD1 LEU   134      23.259  49.167  54.926  1.00  0.00           C  
ATOM   2123 HD11 LEU   134      24.083  48.643  55.410  1.00  0.00           H  
ATOM   2124 HD12 LEU   134      23.505  49.249  53.867  1.00  0.00           H  
ATOM   2125 HD13 LEU   134      23.189  50.144  55.405  1.00  0.00           H  
ATOM   2126  CD2 LEU   134      20.772  49.301  54.744  1.00  0.00           C  
ATOM   2127 HD21 LEU   134      20.435  49.893  55.595  1.00  0.00           H  
ATOM   2128 HD22 LEU   134      20.962  49.982  53.914  1.00  0.00           H  
ATOM   2129 HD23 LEU   134      19.913  48.636  54.655  1.00  0.00           H  
ATOM   2130  C   LEU   134      21.618  44.627  54.092  1.00  0.00           C  
ATOM   2131  O   LEU   134      21.947  44.620  52.883  1.00  0.00           O  
ATOM   2132  N   ALA   135      21.449  43.471  54.776  1.00  0.00           N  
ATOM   2133  H   ALA   135      20.999  43.744  55.638  1.00  0.00           H  
ATOM   2134  CA  ALA   135      21.754  42.120  54.384  1.00  0.00           C  
ATOM   2135  HA  ALA   135      21.906  41.554  55.303  1.00  0.00           H  
ATOM   2136  CB  ALA   135      20.579  41.452  53.703  1.00  0.00           C  
ATOM   2137  HB1 ALA   135      20.279  41.876  52.745  1.00  0.00           H  
ATOM   2138  HB2 ALA   135      20.863  40.410  53.551  1.00  0.00           H  
ATOM   2139  HB3 ALA   135      19.729  41.480  54.384  1.00  0.00           H  
ATOM   2140  C   ALA   135      23.166  41.913  53.703  1.00  0.00           C  
ATOM   2141  O   ALA   135      23.179  41.397  52.558  1.00  0.00           O  
ATOM   2142  N   LEU   136      24.223  42.458  54.159  1.00  0.00           N  
ATOM   2143  H   LEU   136      24.175  42.922  55.055  1.00  0.00           H  
ATOM   2144  CA  LEU   136      25.526  42.484  53.466  1.00  0.00           C  
ATOM   2145  HA  LEU   136      25.394  42.742  52.416  1.00  0.00           H  
ATOM   2146  CB  LEU   136      26.414  43.548  54.128  1.00  0.00           C  
ATOM   2147  HB2 LEU   136      26.597  43.305  55.175  1.00  0.00           H  
ATOM   2148  HB3 LEU   136      27.297  43.660  53.499  1.00  0.00           H  
ATOM   2149  CG  LEU   136      25.718  44.977  54.086  1.00  0.00           C  
ATOM   2150  HG  LEU   136      24.703  44.961  54.484  1.00  0.00           H  
ATOM   2151  CD1 LEU   136      26.633  45.897  54.863  1.00  0.00           C  
ATOM   2152 HD11 LEU   136      27.555  46.033  54.298  1.00  0.00           H  
ATOM   2153 HD12 LEU   136      26.192  46.894  54.863  1.00  0.00           H  
ATOM   2154 HD13 LEU   136      26.821  45.701  55.919  1.00  0.00           H  
ATOM   2155  CD2 LEU   136      25.483  45.456  52.673  1.00  0.00           C  
ATOM   2156 HD21 LEU   136      24.553  45.031  52.298  1.00  0.00           H  
ATOM   2157 HD22 LEU   136      25.449  46.546  52.694  1.00  0.00           H  
ATOM   2158 HD23 LEU   136      26.286  45.241  51.968  1.00  0.00           H  
ATOM   2159  C   LEU   136      26.275  41.121  53.635  1.00  0.00           C  
ATOM   2160  O   LEU   136      25.787  40.382  54.545  1.00  0.00           O  
ATOM   2161  N   PRO   137      27.382  40.847  52.891  1.00  0.00           N  
ATOM   2162  CD  PRO   137      27.979  41.552  51.773  1.00  0.00           C  
ATOM   2163  HD2 PRO   137      28.814  42.183  52.078  1.00  0.00           H  
ATOM   2164  HD3 PRO   137      27.210  42.098  51.227  1.00  0.00           H  
ATOM   2165  CG  PRO   137      28.548  40.523  50.869  1.00  0.00           C  
ATOM   2166  HG2 PRO   137      29.337  41.004  50.289  1.00  0.00           H  
ATOM   2167  HG3 PRO   137      27.813  40.154  50.155  1.00  0.00           H  
ATOM   2168  CB  PRO   137      29.116  39.500  51.795  1.00  0.00           C  
ATOM   2169  HB2 PRO   137      30.128  39.746  52.116  1.00  0.00           H  
ATOM   2170  HB3 PRO   137      29.156  38.529  51.300  1.00  0.00           H  
ATOM   2171  CA  PRO   137      27.996  39.495  52.831  1.00  0.00           C  
ATOM   2172  HA  PRO   137      27.187  38.865  52.459  1.00  0.00           H  
ATOM   2173  C   PRO   137      28.429  38.895  54.129  1.00  0.00           C  
ATOM   2174  O   PRO   137      28.928  39.664  54.972  1.00  0.00           O  
ATOM   2175  N   GLU   138      28.411  37.539  54.244  1.00  0.00           N  
ATOM   2176  H   GLU   138      27.897  36.978  53.579  1.00  0.00           H  
ATOM   2177  CA  GLU   138      28.749  36.996  55.536  1.00  0.00           C  
ATOM   2178  HA  GLU   138      28.092  37.541  56.213  1.00  0.00           H  
ATOM   2179  CB  GLU   138      28.412  35.489  55.529  1.00  0.00           C  
ATOM   2180  HB2 GLU   138      29.075  34.958  54.846  1.00  0.00           H  
ATOM   2181  HB3 GLU   138      28.751  35.148  56.507  1.00  0.00           H  
ATOM   2182  CG  GLU   138      27.025  35.016  55.266  1.00  0.00           C  
ATOM   2183  HG2 GLU   138      26.814  35.140  54.204  1.00  0.00           H  
ATOM   2184  HG3 GLU   138      27.041  33.946  55.472  1.00  0.00           H  
ATOM   2185  CD  GLU   138      25.923  35.712  56.177  1.00  0.00           C  
ATOM   2186  OE1 GLU   138      24.914  36.210  55.577  1.00  0.00           O  
ATOM   2187  OE2 GLU   138      25.975  35.625  57.422  1.00  0.00           O  
ATOM   2188  C   GLU   138      30.173  37.323  55.946  1.00  0.00           C  
ATOM   2189  O   GLU   138      30.387  37.548  57.120  1.00  0.00           O  
ATOM   2190  N   TYR   139      31.124  37.426  55.041  1.00  0.00           N  
ATOM   2191  H   TYR   139      30.940  37.386  54.048  1.00  0.00           H  
ATOM   2192  CA  TYR   139      32.523  37.636  55.295  1.00  0.00           C  
ATOM   2193  HA  TYR   139      32.776  36.966  56.117  1.00  0.00           H  
ATOM   2194  CB  TYR   139      33.263  37.219  54.042  1.00  0.00           C  
ATOM   2195  HB2 TYR   139      34.336  37.231  54.234  1.00  0.00           H  
ATOM   2196  HB3 TYR   139      33.008  36.160  54.030  1.00  0.00           H  
ATOM   2197  CG  TYR   139      32.916  37.925  52.777  1.00  0.00           C  
ATOM   2198  CD1 TYR   139      31.939  37.323  51.935  1.00  0.00           C  
ATOM   2199  HD1 TYR   139      31.320  36.507  52.276  1.00  0.00           H  
ATOM   2200  CE1 TYR   139      31.711  37.901  50.704  1.00  0.00           C  
ATOM   2201  HE1 TYR   139      31.064  37.396  50.002  1.00  0.00           H  
ATOM   2202  CZ  TYR   139      32.451  39.030  50.297  1.00  0.00           C  
ATOM   2203  OH  TYR   139      32.202  39.609  49.158  1.00  0.00           O  
ATOM   2204  HH  TYR   139      32.249  38.983  48.431  1.00  0.00           H  
ATOM   2205  CE2 TYR   139      33.398  39.631  51.166  1.00  0.00           C  
ATOM   2206  HE2 TYR   139      33.855  40.586  50.952  1.00  0.00           H  
ATOM   2207  CD2 TYR   139      33.627  39.065  52.400  1.00  0.00           C  
ATOM   2208  HD2 TYR   139      34.322  39.536  53.078  1.00  0.00           H  
ATOM   2209  C   TYR   139      32.939  39.097  55.691  1.00  0.00           C  
ATOM   2210  O   TYR   139      34.129  39.333  55.863  1.00  0.00           O  
ATOM   2211  N   TYR   140      31.938  39.951  55.676  1.00  0.00           N  
ATOM   2212  H   TYR   140      31.016  39.553  55.570  1.00  0.00           H  
ATOM   2213  CA  TYR   140      32.049  41.386  55.453  1.00  0.00           C  
ATOM   2214  HA  TYR   140      32.454  41.507  54.449  1.00  0.00           H  
ATOM   2215  CB  TYR   140      30.648  42.062  55.653  1.00  0.00           C  
ATOM   2216  HB2 TYR   140      30.036  41.778  54.798  1.00  0.00           H  
ATOM   2217  HB3 TYR   140      30.108  41.616  56.488  1.00  0.00           H  
ATOM   2218  CG  TYR   140      30.705  43.561  55.802  1.00  0.00           C  
ATOM   2219  CD1 TYR   140      31.005  44.429  54.639  1.00  0.00           C  
ATOM   2220  HD1 TYR   140      31.304  43.988  53.699  1.00  0.00           H  
ATOM   2221  CE1 TYR   140      31.103  45.809  54.889  1.00  0.00           C  
ATOM   2222  HE1 TYR   140      31.465  46.435  54.087  1.00  0.00           H  
ATOM   2223  CZ  TYR   140      30.891  46.375  56.152  1.00  0.00           C  
ATOM   2224  OH  TYR   140      30.747  47.734  56.280  1.00  0.00           O  
ATOM   2225  HH  TYR   140      30.812  48.009  57.197  1.00  0.00           H  
ATOM   2226  CE2 TYR   140      30.558  45.558  57.261  1.00  0.00           C  
ATOM   2227  HE2 TYR   140      30.283  46.017  58.199  1.00  0.00           H  
ATOM   2228  CD2 TYR   140      30.528  44.161  57.030  1.00  0.00           C  
ATOM   2229  HD2 TYR   140      30.264  43.572  57.896  1.00  0.00           H  
ATOM   2230  C   TYR   140      33.237  41.907  56.406  1.00  0.00           C  
ATOM   2231  O   TYR   140      33.298  41.606  57.606  1.00  0.00           O  
ATOM   2232  N   GLY   141      34.155  42.723  55.911  1.00  0.00           N  
ATOM   2233  H   GLY   141      34.143  42.713  54.901  1.00  0.00           H  
ATOM   2234  CA  GLY   141      35.312  43.242  56.650  1.00  0.00           C  
ATOM   2235  HA2 GLY   141      35.889  42.354  56.906  1.00  0.00           H  
ATOM   2236  HA3 GLY   141      35.915  43.761  55.905  1.00  0.00           H  
ATOM   2237  C   GLY   141      35.140  44.219  57.793  1.00  0.00           C  
ATOM   2238  O   GLY   141      36.090  44.495  58.586  1.00  0.00           O  
ATOM   2239  N   GLU   142      33.987  44.937  57.852  1.00  0.00           N  
ATOM   2240  H   GLU   142      33.181  44.665  57.307  1.00  0.00           H  
ATOM   2241  CA  GLU   142      33.642  45.868  59.005  1.00  0.00           C  
ATOM   2242  HA  GLU   142      32.704  46.386  58.803  1.00  0.00           H  
ATOM   2243  CB  GLU   142      33.491  45.100  60.365  1.00  0.00           C  
ATOM   2244  HB2 GLU   142      34.505  44.776  60.599  1.00  0.00           H  
ATOM   2245  HB3 GLU   142      33.124  45.763  61.149  1.00  0.00           H  
ATOM   2246  CG  GLU   142      32.405  44.036  60.463  1.00  0.00           C  
ATOM   2247  HG2 GLU   142      31.471  44.528  60.733  1.00  0.00           H  
ATOM   2248  HG3 GLU   142      32.334  43.607  59.463  1.00  0.00           H  
ATOM   2249  CD  GLU   142      32.716  42.981  61.523  1.00  0.00           C  
ATOM   2250  OE1 GLU   142      33.273  41.927  61.206  1.00  0.00           O  
ATOM   2251  OE2 GLU   142      32.308  43.138  62.678  1.00  0.00           O  
ATOM   2252  C   GLU   142      34.632  47.085  59.088  1.00  0.00           C  
ATOM   2253  O   GLU   142      35.044  47.453  60.209  1.00  0.00           O  
ATOM   2254  N   ASN   143      35.073  47.651  57.979  1.00  0.00           N  
ATOM   2255  H   ASN   143      34.677  47.253  57.140  1.00  0.00           H  
ATOM   2256  CA  ASN   143      35.990  48.802  57.896  1.00  0.00           C  
ATOM   2257  HA  ASN   143      35.853  49.394  58.800  1.00  0.00           H  
ATOM   2258  CB  ASN   143      37.357  48.279  57.757  1.00  0.00           C  
ATOM   2259  HB2 ASN   143      38.124  49.050  57.841  1.00  0.00           H  
ATOM   2260  HB3 ASN   143      37.583  47.546  58.531  1.00  0.00           H  
ATOM   2261  CG  ASN   143      37.609  47.521  56.509  1.00  0.00           C  
ATOM   2262  OD1 ASN   143      38.060  48.111  55.483  1.00  0.00           O  
ATOM   2263  ND2 ASN   143      37.396  46.234  56.532  1.00  0.00           N  
ATOM   2264 HD21 ASN   143      37.523  45.585  55.769  1.00  0.00           H  
ATOM   2265 HD22 ASN   143      37.087  45.873  57.424  1.00  0.00           H  
ATOM   2266  C   ASN   143      35.556  49.687  56.730  1.00  0.00           C  
ATOM   2267  O   ASN   143      34.635  49.372  55.957  1.00  0.00           O  
ATOM   2268  N   LEU   144      36.058  50.959  56.564  1.00  0.00           N  
ATOM   2269  H   LEU   144      36.766  51.214  57.238  1.00  0.00           H  
ATOM   2270  CA  LEU   144      35.632  51.932  55.511  1.00  0.00           C  
ATOM   2271  HA  LEU   144      34.557  51.973  55.685  1.00  0.00           H  
ATOM   2272  CB  LEU   144      36.280  53.285  55.743  1.00  0.00           C  
ATOM   2273  HB2 LEU   144      37.318  53.332  55.412  1.00  0.00           H  
ATOM   2274  HB3 LEU   144      35.749  53.927  55.041  1.00  0.00           H  
ATOM   2275  CG  LEU   144      36.092  53.928  57.155  1.00  0.00           C  
ATOM   2276  HG  LEU   144      36.552  53.323  57.936  1.00  0.00           H  
ATOM   2277  CD1 LEU   144      36.841  55.316  57.198  1.00  0.00           C  
ATOM   2278 HD11 LEU   144      37.861  55.372  56.818  1.00  0.00           H  
ATOM   2279 HD12 LEU   144      36.200  55.954  56.588  1.00  0.00           H  
ATOM   2280 HD13 LEU   144      36.735  55.674  58.222  1.00  0.00           H  
ATOM   2281  CD2 LEU   144      34.638  54.086  57.549  1.00  0.00           C  
ATOM   2282 HD21 LEU   144      34.097  54.677  56.810  1.00  0.00           H  
ATOM   2283 HD22 LEU   144      34.147  53.128  57.717  1.00  0.00           H  
ATOM   2284 HD23 LEU   144      34.604  54.616  58.501  1.00  0.00           H  
ATOM   2285  C   LEU   144      35.858  51.474  54.081  1.00  0.00           C  
ATOM   2286  O   LEU   144      34.990  51.605  53.169  1.00  0.00           O  
ATOM   2287  N   ASP   145      36.964  50.801  53.780  1.00  0.00           N  
ATOM   2288  H   ASP   145      37.682  50.723  54.485  1.00  0.00           H  
ATOM   2289  CA  ASP   145      37.070  50.129  52.488  1.00  0.00           C  
ATOM   2290  HA  ASP   145      36.998  50.892  51.714  1.00  0.00           H  
ATOM   2291  CB  ASP   145      38.542  49.499  52.370  1.00  0.00           C  
ATOM   2292  HB2 ASP   145      38.749  48.828  53.204  1.00  0.00           H  
ATOM   2293  HB3 ASP   145      38.620  48.778  51.556  1.00  0.00           H  
ATOM   2294  CG  ASP   145      39.630  50.552  52.172  1.00  0.00           C  
ATOM   2295  OD1 ASP   145      40.285  50.844  53.169  1.00  0.00           O  
ATOM   2296  OD2 ASP   145      39.824  51.141  51.076  1.00  0.00           O  
ATOM   2297  C   ASP   145      36.037  49.035  52.280  1.00  0.00           C  
ATOM   2298  O   ASP   145      35.405  48.966  51.216  1.00  0.00           O  
ATOM   2299  N   ALA   146      35.853  48.170  53.300  1.00  0.00           N  
ATOM   2300  H   ALA   146      36.425  48.173  54.132  1.00  0.00           H  
ATOM   2301  CA  ALA   146      34.752  47.185  53.231  1.00  0.00           C  
ATOM   2302  HA  ALA   146      34.937  46.569  52.351  1.00  0.00           H  
ATOM   2303  CB  ALA   146      34.674  46.208  54.459  1.00  0.00           C  
ATOM   2304  HB1 ALA   146      35.577  45.612  54.325  1.00  0.00           H  
ATOM   2305  HB2 ALA   146      34.750  46.665  55.445  1.00  0.00           H  
ATOM   2306  HB3 ALA   146      33.821  45.535  54.367  1.00  0.00           H  
ATOM   2307  C   ALA   146      33.327  47.717  52.992  1.00  0.00           C  
ATOM   2308  O   ALA   146      32.607  47.129  52.207  1.00  0.00           O  
ATOM   2309  N   LEU   147      32.883  48.780  53.742  1.00  0.00           N  
ATOM   2310  H   LEU   147      33.537  49.104  54.441  1.00  0.00           H  
ATOM   2311  CA  LEU   147      31.760  49.545  53.414  1.00  0.00           C  
ATOM   2312  HA  LEU   147      30.913  48.883  53.592  1.00  0.00           H  
ATOM   2313  CB  LEU   147      31.708  50.719  54.455  1.00  0.00           C  
ATOM   2314  HB2 LEU   147      31.702  50.304  55.463  1.00  0.00           H  
ATOM   2315  HB3 LEU   147      32.506  51.447  54.310  1.00  0.00           H  
ATOM   2316  CG  LEU   147      30.453  51.612  54.179  1.00  0.00           C  
ATOM   2317  HG  LEU   147      30.570  52.027  53.178  1.00  0.00           H  
ATOM   2318  CD1 LEU   147      29.099  50.817  54.233  1.00  0.00           C  
ATOM   2319 HD11 LEU   147      28.857  50.337  55.181  1.00  0.00           H  
ATOM   2320 HD12 LEU   147      28.383  51.614  54.030  1.00  0.00           H  
ATOM   2321 HD13 LEU   147      28.875  50.200  53.363  1.00  0.00           H  
ATOM   2322  CD2 LEU   147      30.514  52.597  55.335  1.00  0.00           C  
ATOM   2323 HD21 LEU   147      29.871  53.470  55.225  1.00  0.00           H  
ATOM   2324 HD22 LEU   147      30.340  52.112  56.296  1.00  0.00           H  
ATOM   2325 HD23 LEU   147      31.524  53.006  55.300  1.00  0.00           H  
ATOM   2326  C   LEU   147      31.650  49.964  51.926  1.00  0.00           C  
ATOM   2327  O   LEU   147      30.571  49.855  51.351  1.00  0.00           O  
ATOM   2328  N   TRP   148      32.786  50.422  51.325  1.00  0.00           N  
ATOM   2329  H   TRP   148      33.604  50.531  51.906  1.00  0.00           H  
ATOM   2330  CA  TRP   148      32.898  50.782  49.918  1.00  0.00           C  
ATOM   2331  HA  TRP   148      32.092  51.424  49.564  1.00  0.00           H  
ATOM   2332  CB  TRP   148      34.168  51.639  49.738  1.00  0.00           C  
ATOM   2333  HB2 TRP   148      34.093  52.506  50.395  1.00  0.00           H  
ATOM   2334  HB3 TRP   148      35.059  51.153  50.135  1.00  0.00           H  
ATOM   2335  CG  TRP   148      34.404  52.186  48.336  1.00  0.00           C  
ATOM   2336  CD1 TRP   148      35.311  51.764  47.416  1.00  0.00           C  
ATOM   2337  HD1 TRP   148      35.940  50.918  47.651  1.00  0.00           H  
ATOM   2338  NE1 TRP   148      35.151  52.403  46.200  1.00  0.00           N  
ATOM   2339  HE1 TRP   148      35.628  52.040  45.387  1.00  0.00           H  
ATOM   2340  CE2 TRP   148      34.113  53.306  46.266  1.00  0.00           C  
ATOM   2341  CZ2 TRP   148      33.582  54.246  45.420  1.00  0.00           C  
ATOM   2342  HZ2 TRP   148      33.821  54.184  44.368  1.00  0.00           H  
ATOM   2343  CH2 TRP   148      32.525  55.072  45.726  1.00  0.00           C  
ATOM   2344  HH2 TRP   148      32.091  55.820  45.079  1.00  0.00           H  
ATOM   2345  CZ3 TRP   148      31.943  54.864  46.983  1.00  0.00           C  
ATOM   2346  HZ3 TRP   148      31.077  55.452  47.253  1.00  0.00           H  
ATOM   2347  CE3 TRP   148      32.453  53.940  47.891  1.00  0.00           C  
ATOM   2348  HE3 TRP   148      31.876  53.825  48.797  1.00  0.00           H  
ATOM   2349  CD2 TRP   148      33.630  53.180  47.582  1.00  0.00           C  
ATOM   2350  C   TRP   148      32.719  49.483  49.031  1.00  0.00           C  
ATOM   2351  O   TRP   148      31.965  49.602  48.060  1.00  0.00           O  
ATOM   2352  N   ASP   149      33.249  48.285  49.345  1.00  0.00           N  
ATOM   2353  H   ASP   149      33.932  48.189  50.083  1.00  0.00           H  
ATOM   2354  CA  ASP   149      33.072  47.110  48.473  1.00  0.00           C  
ATOM   2355  HA  ASP   149      33.384  47.318  47.450  1.00  0.00           H  
ATOM   2356  CB  ASP   149      34.120  45.961  48.881  1.00  0.00           C  
ATOM   2357  HB2 ASP   149      35.123  46.377  48.970  1.00  0.00           H  
ATOM   2358  HB3 ASP   149      33.812  45.593  49.860  1.00  0.00           H  
ATOM   2359  CG  ASP   149      34.102  44.714  47.999  1.00  0.00           C  
ATOM   2360  OD1 ASP   149      33.749  43.627  48.498  1.00  0.00           O  
ATOM   2361  OD2 ASP   149      34.515  44.902  46.859  1.00  0.00           O  
ATOM   2362  C   ASP   149      31.657  46.551  48.484  1.00  0.00           C  
ATOM   2363  O   ASP   149      31.322  45.869  47.516  1.00  0.00           O  
ATOM   2364  N   ALA   150      30.862  46.877  49.453  1.00  0.00           N  
ATOM   2365  H   ALA   150      31.256  47.094  50.357  1.00  0.00           H  
ATOM   2366  CA  ALA   150      29.460  46.501  49.486  1.00  0.00           C  
ATOM   2367  HA  ALA   150      29.382  45.584  48.902  1.00  0.00           H  
ATOM   2368  CB  ALA   150      29.112  46.199  50.954  1.00  0.00           C  
ATOM   2369  HB1 ALA   150      29.824  45.515  51.414  1.00  0.00           H  
ATOM   2370  HB2 ALA   150      29.106  47.101  51.567  1.00  0.00           H  
ATOM   2371  HB3 ALA   150      28.088  45.824  50.963  1.00  0.00           H  
ATOM   2372  C   ALA   150      28.586  47.573  48.865  1.00  0.00           C  
ATOM   2373  O   ALA   150      27.751  47.241  48.021  1.00  0.00           O  
ATOM   2374  N   LEU   151      28.837  48.876  49.141  1.00  0.00           N  
ATOM   2375  H   LEU   151      29.558  49.104  49.811  1.00  0.00           H  
ATOM   2376  CA  LEU   151      28.189  49.959  48.407  1.00  0.00           C  
ATOM   2377  HA  LEU   151      27.144  49.868  48.702  1.00  0.00           H  
ATOM   2378  CB  LEU   151      28.509  51.325  48.981  1.00  0.00           C  
ATOM   2379  HB2 LEU   151      29.579  51.528  49.037  1.00  0.00           H  
ATOM   2380  HB3 LEU   151      28.114  52.140  48.375  1.00  0.00           H  
ATOM   2381  CG  LEU   151      27.734  51.628  50.304  1.00  0.00           C  
ATOM   2382  HG  LEU   151      27.771  50.765  50.969  1.00  0.00           H  
ATOM   2383  CD1 LEU   151      28.595  52.827  50.915  1.00  0.00           C  
ATOM   2384 HD11 LEU   151      28.250  53.074  51.919  1.00  0.00           H  
ATOM   2385 HD12 LEU   151      29.628  52.546  51.116  1.00  0.00           H  
ATOM   2386 HD13 LEU   151      28.409  53.729  50.332  1.00  0.00           H  
ATOM   2387  CD2 LEU   151      26.313  51.980  50.018  1.00  0.00           C  
ATOM   2388 HD21 LEU   151      25.750  51.241  49.448  1.00  0.00           H  
ATOM   2389 HD22 LEU   151      25.876  52.100  51.009  1.00  0.00           H  
ATOM   2390 HD23 LEU   151      26.229  52.881  49.410  1.00  0.00           H  
ATOM   2391  C   LEU   151      28.446  49.861  46.906  1.00  0.00           C  
ATOM   2392  O   LEU   151      27.523  50.013  46.109  1.00  0.00           O  
ATOM   2393  N   THR   152      29.686  49.513  46.421  1.00  0.00           N  
ATOM   2394  H   THR   152      30.413  49.433  47.119  1.00  0.00           H  
ATOM   2395  CA  THR   152      30.029  49.400  44.918  1.00  0.00           C  
ATOM   2396  HA  THR   152      29.425  50.182  44.458  1.00  0.00           H  
ATOM   2397  CB  THR   152      31.516  49.755  44.725  1.00  0.00           C  
ATOM   2398  HB  THR   152      31.720  49.669  43.657  1.00  0.00           H  
ATOM   2399  CG2 THR   152      31.798  51.184  45.176  1.00  0.00           C  
ATOM   2400 HG21 THR   152      31.340  51.426  46.135  1.00  0.00           H  
ATOM   2401 HG22 THR   152      32.862  51.379  45.048  1.00  0.00           H  
ATOM   2402 HG23 THR   152      31.252  51.759  44.428  1.00  0.00           H  
ATOM   2403  OG1 THR   152      32.304  48.883  45.458  1.00  0.00           O  
ATOM   2404  HG1 THR   152      32.097  48.908  46.395  1.00  0.00           H  
ATOM   2405  C   THR   152      29.647  48.162  44.205  1.00  0.00           C  
ATOM   2406  O   THR   152      29.939  48.014  43.005  1.00  0.00           O  
ATOM   2407  N   GLY   153      29.011  47.230  44.887  1.00  0.00           N  
ATOM   2408  H   GLY   153      28.652  47.433  45.808  1.00  0.00           H  
ATOM   2409  CA  GLY   153      28.731  45.915  44.264  1.00  0.00           C  
ATOM   2410  HA2 GLY   153      28.710  45.923  43.174  1.00  0.00           H  
ATOM   2411  HA3 GLY   153      29.642  45.362  44.492  1.00  0.00           H  
ATOM   2412  C   GLY   153      27.470  45.208  44.788  1.00  0.00           C  
ATOM   2413  O   GLY   153      26.411  45.047  44.114  1.00  0.00           O  
ATOM   2414  N   TRP   154      27.485  44.855  46.084  1.00  0.00           N  
ATOM   2415  H   TRP   154      28.215  45.164  46.709  1.00  0.00           H  
ATOM   2416  CA  TRP   154      26.414  44.139  46.762  1.00  0.00           C  
ATOM   2417  HA  TRP   154      26.046  43.356  46.099  1.00  0.00           H  
ATOM   2418  CB  TRP   154      27.023  43.442  48.019  1.00  0.00           C  
ATOM   2419  HB2 TRP   154      27.891  42.848  47.733  1.00  0.00           H  
ATOM   2420  HB3 TRP   154      27.314  44.117  48.824  1.00  0.00           H  
ATOM   2421  CG  TRP   154      26.179  42.394  48.667  1.00  0.00           C  
ATOM   2422  CD1 TRP   154      25.342  42.659  49.676  1.00  0.00           C  
ATOM   2423  HD1 TRP   154      25.188  43.646  50.088  1.00  0.00           H  
ATOM   2424  NE1 TRP   154      24.754  41.479  50.130  1.00  0.00           N  
ATOM   2425  HE1 TRP   154      24.099  41.384  50.893  1.00  0.00           H  
ATOM   2426  CE2 TRP   154      25.063  40.449  49.280  1.00  0.00           C  
ATOM   2427  CZ2 TRP   154      24.692  39.111  49.358  1.00  0.00           C  
ATOM   2428  HZ2 TRP   154      23.957  38.811  50.090  1.00  0.00           H  
ATOM   2429  CH2 TRP   154      25.237  38.195  48.436  1.00  0.00           C  
ATOM   2430  HH2 TRP   154      24.889  37.173  48.395  1.00  0.00           H  
ATOM   2431  CZ3 TRP   154      26.112  38.689  47.464  1.00  0.00           C  
ATOM   2432  HZ3 TRP   154      26.531  38.073  46.683  1.00  0.00           H  
ATOM   2433  CE3 TRP   154      26.455  40.069  47.380  1.00  0.00           C  
ATOM   2434  HE3 TRP   154      27.108  40.472  46.620  1.00  0.00           H  
ATOM   2435  CD2 TRP   154      25.968  40.959  48.352  1.00  0.00           C  
ATOM   2436  C   TRP   154      25.109  44.980  47.045  1.00  0.00           C  
ATOM   2437  O   TRP   154      24.083  44.433  46.756  1.00  0.00           O  
ATOM   2438  N   VAL   155      25.225  46.272  47.419  1.00  0.00           N  
ATOM   2439  H   VAL   155      26.143  46.688  47.485  1.00  0.00           H  
ATOM   2440  CA  VAL   155      24.052  47.204  47.543  1.00  0.00           C  
ATOM   2441  HA  VAL   155      23.269  46.785  48.175  1.00  0.00           H  
ATOM   2442  CB  VAL   155      24.531  48.531  48.258  1.00  0.00           C  
ATOM   2443  HB  VAL   155      25.438  48.868  47.757  1.00  0.00           H  
ATOM   2444  CG1 VAL   155      23.510  49.600  48.283  1.00  0.00           C  
ATOM   2445 HG11 VAL   155      22.672  49.138  48.805  1.00  0.00           H  
ATOM   2446 HG12 VAL   155      23.903  50.567  48.594  1.00  0.00           H  
ATOM   2447 HG13 VAL   155      23.108  49.775  47.285  1.00  0.00           H  
ATOM   2448  CG2 VAL   155      24.818  48.187  49.741  1.00  0.00           C  
ATOM   2449 HG21 VAL   155      25.486  47.328  49.787  1.00  0.00           H  
ATOM   2450 HG22 VAL   155      25.255  49.002  50.319  1.00  0.00           H  
ATOM   2451 HG23 VAL   155      23.855  47.900  50.165  1.00  0.00           H  
ATOM   2452  C   VAL   155      23.377  47.440  46.162  1.00  0.00           C  
ATOM   2453  O   VAL   155      24.118  47.777  45.228  1.00  0.00           O  
ATOM   2454  N   GLU   156      22.100  47.131  46.139  1.00  0.00           N  
ATOM   2455  H   GLU   156      21.503  46.801  46.884  1.00  0.00           H  
ATOM   2456  CA  GLU   156      21.276  47.449  44.849  1.00  0.00           C  
ATOM   2457  HA  GLU   156      21.960  47.555  44.007  1.00  0.00           H  
ATOM   2458  CB  GLU   156      20.284  46.273  44.578  1.00  0.00           C  
ATOM   2459  HB2 GLU   156      20.817  45.343  44.381  1.00  0.00           H  
ATOM   2460  HB3 GLU   156      19.638  46.200  45.452  1.00  0.00           H  
ATOM   2461  CG  GLU   156      19.308  46.565  43.403  1.00  0.00           C  
ATOM   2462  HG2 GLU   156      18.731  47.484  43.507  1.00  0.00           H  
ATOM   2463  HG3 GLU   156      19.860  46.581  42.463  1.00  0.00           H  
ATOM   2464  CD  GLU   156      18.208  45.419  43.277  1.00  0.00           C  
ATOM   2465  OE1 GLU   156      18.432  44.314  43.779  1.00  0.00           O  
ATOM   2466  OE2 GLU   156      17.060  45.676  42.779  1.00  0.00           O  
ATOM   2467  C   GLU   156      20.589  48.829  44.980  1.00  0.00           C  
ATOM   2468  O   GLU   156      20.016  49.143  45.970  1.00  0.00           O  
ATOM   2469  N   TYR   157      20.637  49.730  44.014  1.00  0.00           N  
ATOM   2470  H   TYR   157      21.000  49.333  43.160  1.00  0.00           H  
ATOM   2471  CA  TYR   157      19.979  51.044  44.043  1.00  0.00           C  
ATOM   2472  HA  TYR   157      20.080  51.352  45.084  1.00  0.00           H  
ATOM   2473  CB  TYR   157      20.802  52.028  43.198  1.00  0.00           C  
ATOM   2474  HB2 TYR   157      20.584  51.904  42.137  1.00  0.00           H  
ATOM   2475  HB3 TYR   157      20.520  53.047  43.461  1.00  0.00           H  
ATOM   2476  CG  TYR   157      22.267  51.934  43.469  1.00  0.00           C  
ATOM   2477  CD1 TYR   157      22.825  51.576  44.723  1.00  0.00           C  
ATOM   2478  HD1 TYR   157      22.184  51.536  45.591  1.00  0.00           H  
ATOM   2479  CE1 TYR   157      24.231  51.465  44.823  1.00  0.00           C  
ATOM   2480  HE1 TYR   157      24.690  51.309  45.788  1.00  0.00           H  
ATOM   2481  CZ  TYR   157      25.123  51.464  43.710  1.00  0.00           C  
ATOM   2482  OH  TYR   157      26.496  51.207  43.772  1.00  0.00           O  
ATOM   2483  HH  TYR   157      26.763  50.767  44.583  1.00  0.00           H  
ATOM   2484  CE2 TYR   157      24.547  51.798  42.466  1.00  0.00           C  
ATOM   2485  HE2 TYR   157      25.256  51.950  41.665  1.00  0.00           H  
ATOM   2486  CD2 TYR   157      23.147  52.131  42.379  1.00  0.00           C  
ATOM   2487  HD2 TYR   157      22.708  52.471  41.453  1.00  0.00           H  
ATOM   2488  C   TYR   157      18.495  50.902  43.494  1.00  0.00           C  
ATOM   2489  O   TYR   157      18.166  50.054  42.657  1.00  0.00           O  
ATOM   2490  N   PRO   158      17.539  51.728  43.990  1.00  0.00           N  
ATOM   2491  CD  PRO   158      16.180  51.504  43.577  1.00  0.00           C  
ATOM   2492  HD2 PRO   158      15.775  50.499  43.461  1.00  0.00           H  
ATOM   2493  HD3 PRO   158      16.094  51.965  42.593  1.00  0.00           H  
ATOM   2494  CG  PRO   158      15.320  52.365  44.444  1.00  0.00           C  
ATOM   2495  HG2 PRO   158      15.016  51.882  45.372  1.00  0.00           H  
ATOM   2496  HG3 PRO   158      14.383  52.648  43.965  1.00  0.00           H  
ATOM   2497  CB  PRO   158      16.264  53.565  44.700  1.00  0.00           C  
ATOM   2498  HB2 PRO   158      15.958  54.079  45.612  1.00  0.00           H  
ATOM   2499  HB3 PRO   158      16.215  54.232  43.839  1.00  0.00           H  
ATOM   2500  CA  PRO   158      17.638  52.890  44.887  1.00  0.00           C  
ATOM   2501  HA  PRO   158      18.457  53.543  44.586  1.00  0.00           H  
ATOM   2502  C   PRO   158      17.740  52.454  46.368  1.00  0.00           C  
ATOM   2503  O   PRO   158      17.394  51.303  46.747  1.00  0.00           O  
ATOM   2504  N   LEU   159      18.209  53.338  47.224  1.00  0.00           N  
ATOM   2505  H   LEU   159      18.391  54.236  46.798  1.00  0.00           H  
ATOM   2506  CA  LEU   159      18.229  53.158  48.711  1.00  0.00           C  
ATOM   2507  HA  LEU   159      17.577  52.381  49.109  1.00  0.00           H  
ATOM   2508  CB  LEU   159      19.618  52.654  49.009  1.00  0.00           C  
ATOM   2509  HB2 LEU   159      19.737  51.615  48.702  1.00  0.00           H  
ATOM   2510  HB3 LEU   159      20.239  53.318  48.408  1.00  0.00           H  
ATOM   2511  CG  LEU   159      20.033  52.624  50.508  1.00  0.00           C  
ATOM   2512  HG  LEU   159      19.914  53.596  50.987  1.00  0.00           H  
ATOM   2513  CD1 LEU   159      19.304  51.549  51.322  1.00  0.00           C  
ATOM   2514 HD11 LEU   159      19.616  50.571  50.955  1.00  0.00           H  
ATOM   2515 HD12 LEU   159      19.466  51.694  52.390  1.00  0.00           H  
ATOM   2516 HD13 LEU   159      18.218  51.612  51.245  1.00  0.00           H  
ATOM   2517  CD2 LEU   159      21.485  52.177  50.494  1.00  0.00           C  
ATOM   2518 HD21 LEU   159      21.688  51.229  49.995  1.00  0.00           H  
ATOM   2519 HD22 LEU   159      22.117  52.971  50.098  1.00  0.00           H  
ATOM   2520 HD23 LEU   159      21.803  52.043  51.528  1.00  0.00           H  
ATOM   2521  C   LEU   159      17.903  54.462  49.429  1.00  0.00           C  
ATOM   2522  O   LEU   159      18.498  55.549  49.349  1.00  0.00           O  
ATOM   2523  N   VAL   160      16.897  54.327  50.285  1.00  0.00           N  
ATOM   2524  H   VAL   160      16.231  53.574  50.187  1.00  0.00           H  
ATOM   2525  CA  VAL   160      16.627  55.286  51.333  1.00  0.00           C  
ATOM   2526  HA  VAL   160      17.101  56.238  51.093  1.00  0.00           H  
ATOM   2527  CB  VAL   160      15.129  55.627  51.411  1.00  0.00           C  
ATOM   2528  HB  VAL   160      14.603  54.791  51.873  1.00  0.00           H  
ATOM   2529  CG1 VAL   160      14.949  56.863  52.321  1.00  0.00           C  
ATOM   2530 HG11 VAL   160      13.917  57.198  52.426  1.00  0.00           H  
ATOM   2531 HG12 VAL   160      15.231  56.641  53.350  1.00  0.00           H  
ATOM   2532 HG13 VAL   160      15.425  57.691  51.795  1.00  0.00           H  
ATOM   2533  CG2 VAL   160      14.530  55.917  50.026  1.00  0.00           C  
ATOM   2534 HG21 VAL   160      15.014  56.744  49.506  1.00  0.00           H  
ATOM   2535 HG22 VAL   160      14.726  55.107  49.324  1.00  0.00           H  
ATOM   2536 HG23 VAL   160      13.475  56.191  50.015  1.00  0.00           H  
ATOM   2537  C   VAL   160      17.180  54.834  52.644  1.00  0.00           C  
ATOM   2538  O   VAL   160      16.930  53.681  52.964  1.00  0.00           O  
ATOM   2539  N   LEU   161      17.711  55.661  53.560  1.00  0.00           N  
ATOM   2540  H   LEU   161      17.948  56.601  53.276  1.00  0.00           H  
ATOM   2541  CA  LEU   161      18.406  55.178  54.699  1.00  0.00           C  
ATOM   2542  HA  LEU   161      17.968  54.252  55.071  1.00  0.00           H  
ATOM   2543  CB  LEU   161      19.872  54.929  54.261  1.00  0.00           C  
ATOM   2544  HB2 LEU   161      19.911  54.358  53.333  1.00  0.00           H  
ATOM   2545  HB3 LEU   161      20.381  55.866  54.037  1.00  0.00           H  
ATOM   2546  CG  LEU   161      20.655  54.380  55.512  1.00  0.00           C  
ATOM   2547  HG  LEU   161      20.601  54.972  56.425  1.00  0.00           H  
ATOM   2548  CD1 LEU   161      20.140  52.979  55.768  1.00  0.00           C  
ATOM   2549 HD11 LEU   161      20.072  52.461  54.812  1.00  0.00           H  
ATOM   2550 HD12 LEU   161      20.829  52.405  56.388  1.00  0.00           H  
ATOM   2551 HD13 LEU   161      19.183  53.163  56.258  1.00  0.00           H  
ATOM   2552  CD2 LEU   161      22.073  54.244  55.130  1.00  0.00           C  
ATOM   2553 HD21 LEU   161      22.644  53.993  56.023  1.00  0.00           H  
ATOM   2554 HD22 LEU   161      22.153  53.455  54.382  1.00  0.00           H  
ATOM   2555 HD23 LEU   161      22.395  55.159  54.633  1.00  0.00           H  
ATOM   2556  C   LEU   161      18.285  56.219  55.757  1.00  0.00           C  
ATOM   2557  O   LEU   161      18.690  57.384  55.503  1.00  0.00           O  
ATOM   2558  N   GLU   162      17.660  55.952  56.904  1.00  0.00           N  
ATOM   2559  H   GLU   162      17.180  55.077  57.057  1.00  0.00           H  
ATOM   2560  CA  GLU   162      17.528  56.991  57.938  1.00  0.00           C  
ATOM   2561  HA  GLU   162      17.615  58.009  57.557  1.00  0.00           H  
ATOM   2562  CB  GLU   162      16.177  56.853  58.554  1.00  0.00           C  
ATOM   2563  HB2 GLU   162      15.344  56.917  57.855  1.00  0.00           H  
ATOM   2564  HB3 GLU   162      16.038  55.926  59.110  1.00  0.00           H  
ATOM   2565  CG  GLU   162      15.970  58.075  59.486  1.00  0.00           C  
ATOM   2566  HG2 GLU   162      16.724  57.942  60.262  1.00  0.00           H  
ATOM   2567  HG3 GLU   162      16.081  59.015  58.945  1.00  0.00           H  
ATOM   2568  CD  GLU   162      14.575  57.924  60.236  1.00  0.00           C  
ATOM   2569  OE1 GLU   162      13.722  57.048  59.893  1.00  0.00           O  
ATOM   2570  OE2 GLU   162      14.370  58.731  61.177  1.00  0.00           O  
ATOM   2571  C   GLU   162      18.634  56.828  59.028  1.00  0.00           C  
ATOM   2572  O   GLU   162      18.767  55.694  59.583  1.00  0.00           O  
ATOM   2573  N   TRP   163      19.494  57.828  59.254  1.00  0.00           N  
ATOM   2574  H   TRP   163      19.388  58.668  58.703  1.00  0.00           H  
ATOM   2575  CA  TRP   163      20.458  57.815  60.374  1.00  0.00           C  
ATOM   2576  HA  TRP   163      20.771  56.817  60.681  1.00  0.00           H  
ATOM   2577  CB  TRP   163      21.693  58.579  59.769  1.00  0.00           C  
ATOM   2578  HB2 TRP   163      21.491  59.564  59.349  1.00  0.00           H  
ATOM   2579  HB3 TRP   163      22.369  58.724  60.613  1.00  0.00           H  
ATOM   2580  CG  TRP   163      22.519  57.827  58.804  1.00  0.00           C  
ATOM   2581  CD1 TRP   163      22.484  57.898  57.453  1.00  0.00           C  
ATOM   2582  HD1 TRP   163      21.685  58.357  56.890  1.00  0.00           H  
ATOM   2583  NE1 TRP   163      23.377  57.022  56.808  1.00  0.00           N  
ATOM   2584  HE1 TRP   163      23.468  56.755  55.838  1.00  0.00           H  
ATOM   2585  CE2 TRP   163      24.044  56.390  57.818  1.00  0.00           C  
ATOM   2586  CZ2 TRP   163      25.097  55.418  57.789  1.00  0.00           C  
ATOM   2587  HZ2 TRP   163      25.532  55.086  56.858  1.00  0.00           H  
ATOM   2588  CH2 TRP   163      25.631  54.909  58.972  1.00  0.00           C  
ATOM   2589  HH2 TRP   163      26.435  54.195  58.865  1.00  0.00           H  
ATOM   2590  CZ3 TRP   163      25.121  55.354  60.178  1.00  0.00           C  
ATOM   2591  HZ3 TRP   163      25.595  54.997  61.080  1.00  0.00           H  
ATOM   2592  CE3 TRP   163      24.108  56.345  60.243  1.00  0.00           C  
ATOM   2593  HE3 TRP   163      23.607  56.536  61.181  1.00  0.00           H  
ATOM   2594  CD2 TRP   163      23.526  56.865  59.012  1.00  0.00           C  
ATOM   2595  C   TRP   163      19.870  58.642  61.529  1.00  0.00           C  
ATOM   2596  O   TRP   163      19.725  59.845  61.330  1.00  0.00           O  
ATOM   2597  N   ARG   164      19.616  58.020  62.688  1.00  0.00           N  
ATOM   2598  H   ARG   164      19.726  57.022  62.794  1.00  0.00           H  
ATOM   2599  CA  ARG   164      18.955  58.676  63.823  1.00  0.00           C  
ATOM   2600  HA  ARG   164      18.444  59.618  63.625  1.00  0.00           H  
ATOM   2601  CB  ARG   164      17.803  57.722  64.372  1.00  0.00           C  
ATOM   2602  HB2 ARG   164      18.287  56.754  64.502  1.00  0.00           H  
ATOM   2603  HB3 ARG   164      17.467  58.034  65.361  1.00  0.00           H  
ATOM   2604  CG  ARG   164      16.602  57.540  63.418  1.00  0.00           C  
ATOM   2605  HG2 ARG   164      16.383  58.574  63.153  1.00  0.00           H  
ATOM   2606  HG3 ARG   164      16.934  57.086  62.484  1.00  0.00           H  
ATOM   2607  CD  ARG   164      15.411  56.785  64.024  1.00  0.00           C  
ATOM   2608  HD2 ARG   164      15.807  55.798  64.264  1.00  0.00           H  
ATOM   2609  HD3 ARG   164      14.994  57.266  64.909  1.00  0.00           H  
ATOM   2610  NE  ARG   164      14.315  56.621  63.044  1.00  0.00           N  
ATOM   2611  HE  ARG   164      14.002  57.392  62.471  1.00  0.00           H  
ATOM   2612  CZ  ARG   164      13.394  55.706  63.077  1.00  0.00           C  
ATOM   2613  NH1 ARG   164      13.218  54.780  63.960  1.00  0.00           N  
ATOM   2614 HH11 ARG   164      13.618  54.915  64.877  1.00  0.00           H  
ATOM   2615 HH12 ARG   164      12.597  54.018  63.728  1.00  0.00           H  
ATOM   2616  NH2 ARG   164      12.483  55.766  62.128  1.00  0.00           N  
ATOM   2617 HH21 ARG   164      12.761  56.206  61.263  1.00  0.00           H  
ATOM   2618 HH22 ARG   164      11.782  55.039  62.163  1.00  0.00           H  
ATOM   2619  C   ARG   164      19.838  58.898  65.123  1.00  0.00           C  
ATOM   2620  O   ARG   164      20.763  58.125  65.319  1.00  0.00           O  
ATOM   2621  N   GLN   165      19.650  59.989  65.891  1.00  0.00           N  
ATOM   2622  H   GLN   165      18.960  60.680  65.633  1.00  0.00           H  
ATOM   2623  CA  GLN   165      20.598  60.278  67.024  1.00  0.00           C  
ATOM   2624  HA  GLN   165      20.292  61.245  67.422  1.00  0.00           H  
ATOM   2625  CB  GLN   165      20.342  59.261  68.135  1.00  0.00           C  
ATOM   2626  HB2 GLN   165      20.992  58.419  67.896  1.00  0.00           H  
ATOM   2627  HB3 GLN   165      20.768  59.584  69.084  1.00  0.00           H  
ATOM   2628  CG  GLN   165      18.913  58.829  68.355  1.00  0.00           C  
ATOM   2629  HG2 GLN   165      18.737  59.124  69.390  1.00  0.00           H  
ATOM   2630  HG3 GLN   165      18.161  59.383  67.794  1.00  0.00           H  
ATOM   2631  CD  GLN   165      18.561  57.350  68.188  1.00  0.00           C  
ATOM   2632  OE1 GLN   165      19.054  56.627  67.293  1.00  0.00           O  
ATOM   2633  NE2 GLN   165      17.607  56.857  68.934  1.00  0.00           N  
ATOM   2634 HE21 GLN   165      17.553  55.849  68.972  1.00  0.00           H  
ATOM   2635 HE22 GLN   165      17.139  57.496  69.560  1.00  0.00           H  
ATOM   2636  C   GLN   165      22.112  60.383  66.540  1.00  0.00           C  
ATOM   2637  O   GLN   165      22.972  59.766  67.164  1.00  0.00           O  
ATOM   2638  N   PHE   166      22.443  61.062  65.411  1.00  0.00           N  
ATOM   2639  H   PHE   166      21.659  61.314  64.826  1.00  0.00           H  
ATOM   2640  CA  PHE   166      23.788  61.123  64.867  1.00  0.00           C  
ATOM   2641  HA  PHE   166      24.179  60.106  64.868  1.00  0.00           H  
ATOM   2642  CB  PHE   166      23.816  61.716  63.425  1.00  0.00           C  
ATOM   2643  HB2 PHE   166      22.924  61.348  62.918  1.00  0.00           H  
ATOM   2644  HB3 PHE   166      23.699  62.799  63.475  1.00  0.00           H  
ATOM   2645  CG  PHE   166      25.040  61.348  62.646  1.00  0.00           C  
ATOM   2646  CD1 PHE   166      25.042  60.246  61.724  1.00  0.00           C  
ATOM   2647  HD1 PHE   166      24.133  59.670  61.635  1.00  0.00           H  
ATOM   2648  CE1 PHE   166      26.254  59.786  61.175  1.00  0.00           C  
ATOM   2649  HE1 PHE   166      26.264  58.948  60.494  1.00  0.00           H  
ATOM   2650  CZ  PHE   166      27.362  60.601  61.379  1.00  0.00           C  
ATOM   2651  HZ  PHE   166      28.305  60.388  60.898  1.00  0.00           H  
ATOM   2652  CE2 PHE   166      27.296  61.779  62.114  1.00  0.00           C  
ATOM   2653  HE2 PHE   166      28.170  62.337  62.416  1.00  0.00           H  
ATOM   2654  CD2 PHE   166      26.134  62.095  62.851  1.00  0.00           C  
ATOM   2655  HD2 PHE   166      26.096  62.936  63.528  1.00  0.00           H  
ATOM   2656  C   PHE   166      24.776  61.856  65.741  1.00  0.00           C  
ATOM   2657  O   PHE   166      25.979  61.524  65.905  1.00  0.00           O  
ATOM   2658  N   GLU   167      24.343  62.958  66.292  1.00  0.00           N  
ATOM   2659  H   GLU   167      23.371  63.220  66.211  1.00  0.00           H  
ATOM   2660  CA  GLU   167      25.240  63.732  67.193  1.00  0.00           C  
ATOM   2661  HA  GLU   167      26.199  64.016  66.759  1.00  0.00           H  
ATOM   2662  CB  GLU   167      24.426  65.006  67.640  1.00  0.00           C  
ATOM   2663  HB2 GLU   167      23.467  64.757  68.092  1.00  0.00           H  
ATOM   2664  HB3 GLU   167      24.878  65.558  68.464  1.00  0.00           H  
ATOM   2665  CG  GLU   167      24.287  65.919  66.401  1.00  0.00           C  
ATOM   2666  HG2 GLU   167      23.859  65.336  65.586  1.00  0.00           H  
ATOM   2667  HG3 GLU   167      23.584  66.733  66.581  1.00  0.00           H  
ATOM   2668  CD  GLU   167      25.664  66.491  66.062  1.00  0.00           C  
ATOM   2669  OE1 GLU   167      25.847  66.910  64.900  1.00  0.00           O  
ATOM   2670  OE2 GLU   167      26.598  66.638  66.938  1.00  0.00           O  
ATOM   2671  C   GLU   167      25.552  62.874  68.413  1.00  0.00           C  
ATOM   2672  O   GLU   167      26.674  63.094  68.884  1.00  0.00           O  
ATOM   2673  N   GLN   168      24.824  61.969  69.021  1.00  0.00           N  
ATOM   2674  H   GLN   168      23.841  61.975  68.790  1.00  0.00           H  
ATOM   2675  CA  GLN   168      25.369  61.026  69.961  1.00  0.00           C  
ATOM   2676  HA  GLN   168      25.915  61.645  70.673  1.00  0.00           H  
ATOM   2677  CB  GLN   168      24.159  60.494  70.718  1.00  0.00           C  
ATOM   2678  HB2 GLN   168      23.469  61.298  70.973  1.00  0.00           H  
ATOM   2679  HB3 GLN   168      23.641  59.826  70.030  1.00  0.00           H  
ATOM   2680  CG  GLN   168      24.463  59.691  71.998  1.00  0.00           C  
ATOM   2681  HG2 GLN   168      23.511  59.480  72.484  1.00  0.00           H  
ATOM   2682  HG3 GLN   168      24.965  58.759  71.736  1.00  0.00           H  
ATOM   2683  CD  GLN   168      25.378  60.392  72.974  1.00  0.00           C  
ATOM   2684  OE1 GLN   168      26.437  59.938  73.281  1.00  0.00           O  
ATOM   2685  NE2 GLN   168      25.101  61.631  73.293  1.00  0.00           N  
ATOM   2686 HE21 GLN   168      25.840  62.241  73.613  1.00  0.00           H  
ATOM   2687 HE22 GLN   168      24.339  62.062  72.790  1.00  0.00           H  
ATOM   2688  C   GLN   168      26.250  59.907  69.343  1.00  0.00           C  
ATOM   2689  O   GLN   168      27.244  59.577  69.993  1.00  0.00           O  
ATOM   2690  N   SER   169      25.877  59.391  68.206  1.00  0.00           N  
ATOM   2691  H   SER   169      24.938  59.637  67.928  1.00  0.00           H  
ATOM   2692  CA  SER   169      26.614  58.358  67.504  1.00  0.00           C  
ATOM   2693  HA  SER   169      26.702  57.474  68.135  1.00  0.00           H  
ATOM   2694  CB  SER   169      25.823  57.845  66.271  1.00  0.00           C  
ATOM   2695  HB2 SER   169      24.817  57.504  66.514  1.00  0.00           H  
ATOM   2696  HB3 SER   169      25.690  58.686  65.591  1.00  0.00           H  
ATOM   2697  OG  SER   169      26.544  56.819  65.630  1.00  0.00           O  
ATOM   2698  HG  SER   169      25.936  56.415  65.007  1.00  0.00           H  
ATOM   2699  C   SER   169      28.030  58.819  67.178  1.00  0.00           C  
ATOM   2700  O   SER   169      28.947  57.973  67.345  1.00  0.00           O  
ATOM   2701  N   LYS   170      28.270  60.078  66.795  1.00  0.00           N  
ATOM   2702  H   LYS   170      27.463  60.648  66.582  1.00  0.00           H  
ATOM   2703  CA  LYS   170      29.633  60.725  66.834  1.00  0.00           C  
ATOM   2704  HA  LYS   170      30.176  60.090  66.135  1.00  0.00           H  
ATOM   2705  CB  LYS   170      29.467  62.246  66.546  1.00  0.00           C  
ATOM   2706  HB2 LYS   170      28.625  62.544  67.172  1.00  0.00           H  
ATOM   2707  HB3 LYS   170      30.347  62.777  66.909  1.00  0.00           H  
ATOM   2708  CG  LYS   170      29.223  62.727  65.118  1.00  0.00           C  
ATOM   2709  HG2 LYS   170      30.116  62.536  64.524  1.00  0.00           H  
ATOM   2710  HG3 LYS   170      28.492  62.090  64.619  1.00  0.00           H  
ATOM   2711  CD  LYS   170      28.782  64.151  64.902  1.00  0.00           C  
ATOM   2712  HD2 LYS   170      28.838  64.390  63.840  1.00  0.00           H  
ATOM   2713  HD3 LYS   170      27.702  64.137  65.047  1.00  0.00           H  
ATOM   2714  CE  LYS   170      29.330  65.244  65.801  1.00  0.00           C  
ATOM   2715  HE2 LYS   170      28.805  65.024  66.731  1.00  0.00           H  
ATOM   2716  HE3 LYS   170      30.402  65.056  65.855  1.00  0.00           H  
ATOM   2717  NZ  LYS   170      29.045  66.684  65.311  1.00  0.00           N  
ATOM   2718  HZ1 LYS   170      29.688  67.356  65.705  1.00  0.00           H  
ATOM   2719  HZ2 LYS   170      29.107  66.757  64.305  1.00  0.00           H  
ATOM   2720  HZ3 LYS   170      28.128  66.947  65.641  1.00  0.00           H  
ATOM   2721  C   LYS   170      30.388  60.406  68.107  1.00  0.00           C  
ATOM   2722  O   LYS   170      31.483  59.807  68.117  1.00  0.00           O  
ATOM   2723  N   GLN   171      29.767  60.575  69.340  1.00  0.00           N  
ATOM   2724  H   GLN   171      28.804  60.871  69.399  1.00  0.00           H  
ATOM   2725  CA  GLN   171      30.456  60.345  70.642  1.00  0.00           C  
ATOM   2726  HA  GLN   171      31.449  60.791  70.706  1.00  0.00           H  
ATOM   2727  CB  GLN   171      29.642  60.807  71.838  1.00  0.00           C  
ATOM   2728  HB2 GLN   171      28.807  60.143  72.061  1.00  0.00           H  
ATOM   2729  HB3 GLN   171      30.284  60.952  72.708  1.00  0.00           H  
ATOM   2730  CG  GLN   171      29.008  62.216  71.672  1.00  0.00           C  
ATOM   2731  HG2 GLN   171      28.095  62.009  71.114  1.00  0.00           H  
ATOM   2732  HG3 GLN   171      28.728  62.546  72.673  1.00  0.00           H  
ATOM   2733  CD  GLN   171      29.918  63.267  70.958  1.00  0.00           C  
ATOM   2734  OE1 GLN   171      31.041  63.510  71.339  1.00  0.00           O  
ATOM   2735  NE2 GLN   171      29.499  63.918  69.911  1.00  0.00           N  
ATOM   2736 HE21 GLN   171      30.060  64.497  69.302  1.00  0.00           H  
ATOM   2737 HE22 GLN   171      28.538  63.797  69.626  1.00  0.00           H  
ATOM   2738  C   GLN   171      30.716  58.860  70.778  1.00  0.00           C  
ATOM   2739  O   GLN   171      31.817  58.477  71.095  1.00  0.00           O  
ATOM   2740  N   LEU   172      29.699  57.965  70.474  1.00  0.00           N  
ATOM   2741  H   LEU   172      28.948  58.277  69.875  1.00  0.00           H  
ATOM   2742  CA  LEU   172      29.779  56.493  70.708  1.00  0.00           C  
ATOM   2743  HA  LEU   172      30.368  56.401  71.621  1.00  0.00           H  
ATOM   2744  CB  LEU   172      28.382  55.783  70.830  1.00  0.00           C  
ATOM   2745  HB2 LEU   172      27.795  56.009  69.940  1.00  0.00           H  
ATOM   2746  HB3 LEU   172      28.576  54.758  71.147  1.00  0.00           H  
ATOM   2747  CG  LEU   172      27.526  56.428  71.972  1.00  0.00           C  
ATOM   2748  HG  LEU   172      27.475  57.511  71.853  1.00  0.00           H  
ATOM   2749  CD1 LEU   172      26.156  55.826  72.067  1.00  0.00           C  
ATOM   2750 HD11 LEU   172      25.484  56.442  71.469  1.00  0.00           H  
ATOM   2751 HD12 LEU   172      26.099  54.837  71.612  1.00  0.00           H  
ATOM   2752 HD13 LEU   172      25.781  55.877  73.089  1.00  0.00           H  
ATOM   2753  CD2 LEU   172      28.241  56.142  73.326  1.00  0.00           C  
ATOM   2754 HD21 LEU   172      29.022  56.900  73.374  1.00  0.00           H  
ATOM   2755 HD22 LEU   172      27.593  56.192  74.201  1.00  0.00           H  
ATOM   2756 HD23 LEU   172      28.646  55.130  73.344  1.00  0.00           H  
ATOM   2757  C   LEU   172      30.644  55.746  69.716  1.00  0.00           C  
ATOM   2758  O   LEU   172      30.931  54.557  69.964  1.00  0.00           O  
ATOM   2759  N   THR   173      31.149  56.348  68.633  1.00  0.00           N  
ATOM   2760  H   THR   173      30.621  57.167  68.370  1.00  0.00           H  
ATOM   2761  CA  THR   173      32.119  55.862  67.619  1.00  0.00           C  
ATOM   2762  HA  THR   173      32.345  54.838  67.916  1.00  0.00           H  
ATOM   2763  CB  THR   173      31.449  55.855  66.197  1.00  0.00           C  
ATOM   2764  HB  THR   173      32.146  55.488  65.444  1.00  0.00           H  
ATOM   2765  CG2 THR   173      30.119  55.097  66.009  1.00  0.00           C  
ATOM   2766 HG21 THR   173      29.892  55.049  64.944  1.00  0.00           H  
ATOM   2767 HG22 THR   173      30.100  54.096  66.441  1.00  0.00           H  
ATOM   2768 HG23 THR   173      29.358  55.650  66.561  1.00  0.00           H  
ATOM   2769  OG1 THR   173      31.028  57.176  65.844  1.00  0.00           O  
ATOM   2770  HG1 THR   173      30.258  57.289  66.405  1.00  0.00           H  
ATOM   2771  C   THR   173      33.411  56.679  67.593  1.00  0.00           C  
ATOM   2772  O   THR   173      34.180  56.552  66.617  1.00  0.00           O  
ATOM   2773  N   GLU   174      33.696  57.573  68.494  1.00  0.00           N  
ATOM   2774  H   GLU   174      32.973  57.796  69.164  1.00  0.00           H  
ATOM   2775  CA  GLU   174      34.880  58.486  68.404  1.00  0.00           C  
ATOM   2776  HA  GLU   174      34.718  59.385  68.999  1.00  0.00           H  
ATOM   2777  CB  GLU   174      36.148  57.859  68.963  1.00  0.00           C  
ATOM   2778  HB2 GLU   174      35.915  57.303  69.871  1.00  0.00           H  
ATOM   2779  HB3 GLU   174      36.720  57.300  68.222  1.00  0.00           H  
ATOM   2780  CG  GLU   174      37.179  58.901  69.326  1.00  0.00           C  
ATOM   2781  HG2 GLU   174      38.189  58.495  69.379  1.00  0.00           H  
ATOM   2782  HG3 GLU   174      37.312  59.765  68.676  1.00  0.00           H  
ATOM   2783  CD  GLU   174      37.047  59.465  70.711  1.00  0.00           C  
ATOM   2784  OE1 GLU   174      35.932  59.834  71.086  1.00  0.00           O  
ATOM   2785  OE2 GLU   174      38.055  59.549  71.521  1.00  0.00           O  
ATOM   2786  C   GLU   174      35.064  59.070  66.984  1.00  0.00           C  
ATOM   2787  O   GLU   174      36.024  59.014  66.234  1.00  0.00           O  
ATOM   2788  N   ASN   175      33.920  59.613  66.539  1.00  0.00           N  
ATOM   2789  H   ASN   175      33.140  59.404  67.145  1.00  0.00           H  
ATOM   2790  CA  ASN   175      33.608  60.106  65.164  1.00  0.00           C  
ATOM   2791  HA  ASN   175      32.541  60.326  65.175  1.00  0.00           H  
ATOM   2792  CB  ASN   175      34.290  61.467  64.908  1.00  0.00           C  
ATOM   2793  HB2 ASN   175      35.364  61.369  65.060  1.00  0.00           H  
ATOM   2794  HB3 ASN   175      34.106  61.791  63.884  1.00  0.00           H  
ATOM   2795  CG  ASN   175      33.682  62.618  65.675  1.00  0.00           C  
ATOM   2796  OD1 ASN   175      32.736  63.264  65.284  1.00  0.00           O  
ATOM   2797  ND2 ASN   175      34.243  62.987  66.815  1.00  0.00           N  
ATOM   2798 HD21 ASN   175      33.979  63.890  67.182  1.00  0.00           H  
ATOM   2799 HD22 ASN   175      35.086  62.565  67.178  1.00  0.00           H  
ATOM   2800  C   ASN   175      33.769  59.161  63.858  1.00  0.00           C  
ATOM   2801  O   ASN   175      33.619  59.668  62.738  1.00  0.00           O  
ATOM   2802  N   GLY   176      34.055  57.822  64.074  1.00  0.00           N  
ATOM   2803  H   GLY   176      34.275  57.628  65.040  1.00  0.00           H  
ATOM   2804  CA  GLY   176      33.969  56.753  63.091  1.00  0.00           C  
ATOM   2805  HA2 GLY   176      34.857  56.883  62.472  1.00  0.00           H  
ATOM   2806  HA3 GLY   176      34.137  55.846  63.671  1.00  0.00           H  
ATOM   2807  C   GLY   176      32.642  56.736  62.231  1.00  0.00           C  
ATOM   2808  O   GLY   176      32.684  56.552  60.989  1.00  0.00           O  
ATOM   2809  N   ALA   177      31.584  57.138  62.913  1.00  0.00           N  
ATOM   2810  H   ALA   177      31.660  57.428  63.877  1.00  0.00           H  
ATOM   2811  CA  ALA   177      30.299  57.392  62.346  1.00  0.00           C  
ATOM   2812  HA  ALA   177      30.085  56.410  61.924  1.00  0.00           H  
ATOM   2813  CB  ALA   177      29.231  57.920  63.378  1.00  0.00           C  
ATOM   2814  HB1 ALA   177      28.274  57.974  62.858  1.00  0.00           H  
ATOM   2815  HB2 ALA   177      29.199  57.174  64.172  1.00  0.00           H  
ATOM   2816  HB3 ALA   177      29.580  58.862  63.800  1.00  0.00           H  
ATOM   2817  C   ALA   177      30.321  58.404  61.153  1.00  0.00           C  
ATOM   2818  O   ALA   177      29.818  58.141  60.053  1.00  0.00           O  
ATOM   2819  N   GLU   178      30.881  59.581  61.334  1.00  0.00           N  
ATOM   2820  H   GLU   178      31.380  59.702  62.204  1.00  0.00           H  
ATOM   2821  CA  GLU   178      30.984  60.645  60.263  1.00  0.00           C  
ATOM   2822  HA  GLU   178      30.021  61.000  59.896  1.00  0.00           H  
ATOM   2823  CB  GLU   178      31.575  61.899  60.951  1.00  0.00           C  
ATOM   2824  HB2 GLU   178      30.785  62.319  61.574  1.00  0.00           H  
ATOM   2825  HB3 GLU   178      32.466  61.592  61.500  1.00  0.00           H  
ATOM   2826  CG  GLU   178      31.949  63.004  59.971  1.00  0.00           C  
ATOM   2827  HG2 GLU   178      32.055  63.921  60.552  1.00  0.00           H  
ATOM   2828  HG3 GLU   178      32.945  62.826  59.566  1.00  0.00           H  
ATOM   2829  CD  GLU   178      30.890  63.311  58.925  1.00  0.00           C  
ATOM   2830  OE1 GLU   178      31.152  63.504  57.749  1.00  0.00           O  
ATOM   2831  OE2 GLU   178      29.718  63.287  59.319  1.00  0.00           O  
ATOM   2832  C   GLU   178      31.913  60.118  59.081  1.00  0.00           C  
ATOM   2833  O   GLU   178      31.640  60.413  57.903  1.00  0.00           O  
ATOM   2834  N   SER   179      33.024  59.443  59.350  1.00  0.00           N  
ATOM   2835  H   SER   179      33.248  59.409  60.335  1.00  0.00           H  
ATOM   2836  CA  SER   179      33.872  58.755  58.424  1.00  0.00           C  
ATOM   2837  HA  SER   179      34.232  59.589  57.822  1.00  0.00           H  
ATOM   2838  CB  SER   179      35.039  58.103  59.030  1.00  0.00           C  
ATOM   2839  HB2 SER   179      34.780  57.208  59.596  1.00  0.00           H  
ATOM   2840  HB3 SER   179      35.772  57.838  58.268  1.00  0.00           H  
ATOM   2841  OG  SER   179      35.829  58.990  59.847  1.00  0.00           O  
ATOM   2842  HG  SER   179      36.609  58.446  59.977  1.00  0.00           H  
ATOM   2843  C   SER   179      33.047  57.639  57.671  1.00  0.00           C  
ATOM   2844  O   SER   179      33.133  57.654  56.427  1.00  0.00           O  
ATOM   2845  N   VAL   180      32.179  56.885  58.356  1.00  0.00           N  
ATOM   2846  H   VAL   180      32.075  56.999  59.354  1.00  0.00           H  
ATOM   2847  CA  VAL   180      31.249  55.907  57.674  1.00  0.00           C  
ATOM   2848  HA  VAL   180      31.907  55.313  57.040  1.00  0.00           H  
ATOM   2849  CB  VAL   180      30.610  54.982  58.721  1.00  0.00           C  
ATOM   2850  HB  VAL   180      30.413  55.422  59.698  1.00  0.00           H  
ATOM   2851  CG1 VAL   180      29.255  54.388  58.283  1.00  0.00           C  
ATOM   2852 HG11 VAL   180      28.625  55.240  58.540  1.00  0.00           H  
ATOM   2853 HG12 VAL   180      29.355  54.160  57.222  1.00  0.00           H  
ATOM   2854 HG13 VAL   180      28.912  53.535  58.868  1.00  0.00           H  
ATOM   2855  CG2 VAL   180      31.621  53.852  58.978  1.00  0.00           C  
ATOM   2856 HG21 VAL   180      31.282  53.129  59.719  1.00  0.00           H  
ATOM   2857 HG22 VAL   180      31.808  53.330  58.040  1.00  0.00           H  
ATOM   2858 HG23 VAL   180      32.560  54.271  59.338  1.00  0.00           H  
ATOM   2859  C   VAL   180      30.280  56.670  56.788  1.00  0.00           C  
ATOM   2860  O   VAL   180      30.009  56.299  55.653  1.00  0.00           O  
ATOM   2861  N   LEU   181      29.604  57.712  57.258  1.00  0.00           N  
ATOM   2862  H   LEU   181      29.965  58.054  58.137  1.00  0.00           H  
ATOM   2863  CA  LEU   181      28.611  58.449  56.472  1.00  0.00           C  
ATOM   2864  HA  LEU   181      27.852  57.772  56.080  1.00  0.00           H  
ATOM   2865  CB  LEU   181      27.900  59.413  57.418  1.00  0.00           C  
ATOM   2866  HB2 LEU   181      27.641  58.799  58.280  1.00  0.00           H  
ATOM   2867  HB3 LEU   181      28.747  60.060  57.646  1.00  0.00           H  
ATOM   2868  CG  LEU   181      26.703  60.225  56.722  1.00  0.00           C  
ATOM   2869  HG  LEU   181      27.076  60.906  55.957  1.00  0.00           H  
ATOM   2870  CD1 LEU   181      25.610  59.266  56.184  1.00  0.00           C  
ATOM   2871 HD11 LEU   181      26.001  58.792  55.284  1.00  0.00           H  
ATOM   2872 HD12 LEU   181      25.560  58.436  56.890  1.00  0.00           H  
ATOM   2873 HD13 LEU   181      24.651  59.751  56.000  1.00  0.00           H  
ATOM   2874  CD2 LEU   181      26.075  61.100  57.749  1.00  0.00           C  
ATOM   2875 HD21 LEU   181      26.771  61.821  58.178  1.00  0.00           H  
ATOM   2876 HD22 LEU   181      25.359  61.743  57.238  1.00  0.00           H  
ATOM   2877 HD23 LEU   181      25.582  60.434  58.458  1.00  0.00           H  
ATOM   2878  C   LEU   181      29.253  59.196  55.229  1.00  0.00           C  
ATOM   2879  O   LEU   181      28.544  59.319  54.228  1.00  0.00           O  
ATOM   2880  N   GLN   182      30.513  59.484  55.340  1.00  0.00           N  
ATOM   2881  H   GLN   182      31.128  59.289  56.116  1.00  0.00           H  
ATOM   2882  CA  GLN   182      31.259  59.964  54.127  1.00  0.00           C  
ATOM   2883  HA  GLN   182      30.717  60.789  53.665  1.00  0.00           H  
ATOM   2884  CB  GLN   182      32.657  60.432  54.498  1.00  0.00           C  
ATOM   2885  HB2 GLN   182      32.641  61.041  55.403  1.00  0.00           H  
ATOM   2886  HB3 GLN   182      33.292  59.571  54.707  1.00  0.00           H  
ATOM   2887  CG  GLN   182      33.398  61.169  53.343  1.00  0.00           C  
ATOM   2888  HG2 GLN   182      34.413  61.405  53.664  1.00  0.00           H  
ATOM   2889  HG3 GLN   182      33.465  60.455  52.522  1.00  0.00           H  
ATOM   2890  CD  GLN   182      32.757  62.442  52.800  1.00  0.00           C  
ATOM   2891  OE1 GLN   182      31.709  62.965  53.163  1.00  0.00           O  
ATOM   2892  NE2 GLN   182      33.456  63.103  51.914  1.00  0.00           N  
ATOM   2893 HE21 GLN   182      33.086  63.919  51.447  1.00  0.00           H  
ATOM   2894 HE22 GLN   182      34.258  62.661  51.487  1.00  0.00           H  
ATOM   2895  C   GLN   182      31.228  58.917  53.012  1.00  0.00           C  
ATOM   2896  O   GLN   182      31.111  59.268  51.847  1.00  0.00           O  
ATOM   2897  N   VAL   183      31.227  57.625  53.298  1.00  0.00           N  
ATOM   2898  H   VAL   183      31.194  57.358  54.272  1.00  0.00           H  
ATOM   2899  CA  VAL   183      31.209  56.550  52.257  1.00  0.00           C  
ATOM   2900  HA  VAL   183      31.898  56.789  51.447  1.00  0.00           H  
ATOM   2901  CB  VAL   183      31.688  55.160  52.769  1.00  0.00           C  
ATOM   2902  HB  VAL   183      30.828  54.691  53.248  1.00  0.00           H  
ATOM   2903  CG1 VAL   183      32.028  54.192  51.617  1.00  0.00           C  
ATOM   2904 HG11 VAL   183      31.291  54.153  50.815  1.00  0.00           H  
ATOM   2905 HG12 VAL   183      33.036  54.351  51.234  1.00  0.00           H  
ATOM   2906 HG13 VAL   183      32.009  53.162  51.972  1.00  0.00           H  
ATOM   2907  CG2 VAL   183      32.935  55.264  53.659  1.00  0.00           C  
ATOM   2908 HG21 VAL   183      33.275  54.307  54.053  1.00  0.00           H  
ATOM   2909 HG22 VAL   183      33.715  55.626  52.988  1.00  0.00           H  
ATOM   2910 HG23 VAL   183      32.697  55.994  54.432  1.00  0.00           H  
ATOM   2911  C   VAL   183      29.820  56.557  51.543  1.00  0.00           C  
ATOM   2912  O   VAL   183      29.753  56.219  50.388  1.00  0.00           O  
ATOM   2913  N   PHE   184      28.654  56.848  52.211  1.00  0.00           N  
ATOM   2914  H   PHE   184      28.748  57.318  53.100  1.00  0.00           H  
ATOM   2915  CA  PHE   184      27.368  56.821  51.573  1.00  0.00           C  
ATOM   2916  HA  PHE   184      27.305  55.983  50.879  1.00  0.00           H  
ATOM   2917  CB  PHE   184      26.237  56.785  52.611  1.00  0.00           C  
ATOM   2918  HB2 PHE   184      26.506  57.421  53.454  1.00  0.00           H  
ATOM   2919  HB3 PHE   184      25.358  57.269  52.184  1.00  0.00           H  
ATOM   2920  CG  PHE   184      25.831  55.450  53.098  1.00  0.00           C  
ATOM   2921  CD1 PHE   184      26.571  54.872  54.187  1.00  0.00           C  
ATOM   2922  HD1 PHE   184      27.313  55.482  54.681  1.00  0.00           H  
ATOM   2923  CE1 PHE   184      26.344  53.583  54.630  1.00  0.00           C  
ATOM   2924  HE1 PHE   184      26.947  53.143  55.411  1.00  0.00           H  
ATOM   2925  CZ  PHE   184      25.282  52.824  54.131  1.00  0.00           C  
ATOM   2926  HZ  PHE   184      25.111  51.857  54.580  1.00  0.00           H  
ATOM   2927  CE2 PHE   184      24.466  53.430  53.111  1.00  0.00           C  
ATOM   2928  HE2 PHE   184      23.677  52.875  52.625  1.00  0.00           H  
ATOM   2929  CD2 PHE   184      24.731  54.714  52.563  1.00  0.00           C  
ATOM   2930  HD2 PHE   184      24.281  55.054  51.642  1.00  0.00           H  
ATOM   2931  C   PHE   184      27.176  58.111  50.667  1.00  0.00           C  
ATOM   2932  O   PHE   184      26.585  58.009  49.616  1.00  0.00           O  
ATOM   2933  N   ARG   185      27.678  59.290  51.035  1.00  0.00           N  
ATOM   2934  H   ARG   185      28.184  59.403  51.901  1.00  0.00           H  
ATOM   2935  CA  ARG   185      27.828  60.507  50.193  1.00  0.00           C  
ATOM   2936  HA  ARG   185      26.887  60.828  49.746  1.00  0.00           H  
ATOM   2937  CB  ARG   185      28.473  61.668  51.027  1.00  0.00           C  
ATOM   2938  HB2 ARG   185      29.378  61.224  51.441  1.00  0.00           H  
ATOM   2939  HB3 ARG   185      28.788  62.453  50.340  1.00  0.00           H  
ATOM   2940  CG  ARG   185      27.635  62.246  52.197  1.00  0.00           C  
ATOM   2941  HG2 ARG   185      26.657  62.572  51.843  1.00  0.00           H  
ATOM   2942  HG3 ARG   185      27.339  61.471  52.903  1.00  0.00           H  
ATOM   2943  CD  ARG   185      28.409  63.247  52.918  1.00  0.00           C  
ATOM   2944  HD2 ARG   185      29.435  62.879  52.909  1.00  0.00           H  
ATOM   2945  HD3 ARG   185      28.369  64.249  52.490  1.00  0.00           H  
ATOM   2946  NE  ARG   185      27.970  63.394  54.316  1.00  0.00           N  
ATOM   2947  HE  ARG   185      27.058  63.828  54.303  1.00  0.00           H  
ATOM   2948  CZ  ARG   185      28.772  63.500  55.416  1.00  0.00           C  
ATOM   2949  NH1 ARG   185      30.120  63.435  55.292  1.00  0.00           N  
ATOM   2950 HH11 ARG   185      30.598  63.287  54.414  1.00  0.00           H  
ATOM   2951 HH12 ARG   185      30.591  63.343  56.180  1.00  0.00           H  
ATOM   2952  NH2 ARG   185      28.296  63.696  56.632  1.00  0.00           N  
ATOM   2953 HH21 ARG   185      27.394  64.116  56.810  1.00  0.00           H  
ATOM   2954 HH22 ARG   185      28.909  63.545  57.420  1.00  0.00           H  
ATOM   2955  C   ARG   185      28.721  60.210  48.987  1.00  0.00           C  
ATOM   2956  O   ARG   185      28.400  60.743  47.933  1.00  0.00           O  
ATOM   2957  N   GLU   186      29.797  59.414  49.104  1.00  0.00           N  
ATOM   2958  H   GLU   186      30.191  59.092  49.977  1.00  0.00           H  
ATOM   2959  CA  GLU   186      30.685  59.080  48.006  1.00  0.00           C  
ATOM   2960  HA  GLU   186      30.963  59.999  47.490  1.00  0.00           H  
ATOM   2961  CB  GLU   186      32.031  58.452  48.604  1.00  0.00           C  
ATOM   2962  HB2 GLU   186      31.710  57.768  49.390  1.00  0.00           H  
ATOM   2963  HB3 GLU   186      32.572  58.075  47.736  1.00  0.00           H  
ATOM   2964  CG  GLU   186      32.841  59.627  49.169  1.00  0.00           C  
ATOM   2965  HG2 GLU   186      32.152  60.342  49.619  1.00  0.00           H  
ATOM   2966  HG3 GLU   186      33.323  59.315  50.095  1.00  0.00           H  
ATOM   2967  CD  GLU   186      33.903  60.064  48.208  1.00  0.00           C  
ATOM   2968  OE1 GLU   186      34.947  59.416  48.059  1.00  0.00           O  
ATOM   2969  OE2 GLU   186      33.662  61.114  47.552  1.00  0.00           O  
ATOM   2970  C   GLU   186      30.073  58.206  46.911  1.00  0.00           C  
ATOM   2971  O   GLU   186      30.149  58.571  45.731  1.00  0.00           O  
ATOM   2972  N   ALA   187      29.319  57.153  47.279  1.00  0.00           N  
ATOM   2973  H   ALA   187      29.363  56.842  48.238  1.00  0.00           H  
ATOM   2974  CA  ALA   187      28.450  56.365  46.395  1.00  0.00           C  
ATOM   2975  HA  ALA   187      29.111  55.843  45.703  1.00  0.00           H  
ATOM   2976  CB  ALA   187      27.877  55.321  47.365  1.00  0.00           C  
ATOM   2977  HB1 ALA   187      27.177  54.713  46.792  1.00  0.00           H  
ATOM   2978  HB2 ALA   187      28.597  54.557  47.660  1.00  0.00           H  
ATOM   2979  HB3 ALA   187      27.232  55.860  48.058  1.00  0.00           H  
ATOM   2980  C   ALA   187      27.327  57.197  45.670  1.00  0.00           C  
ATOM   2981  O   ALA   187      26.891  56.927  44.566  1.00  0.00           O  
ATOM   2982  N   LYS   188      26.796  58.173  46.460  1.00  0.00           N  
ATOM   2983  H   LYS   188      27.120  58.210  47.416  1.00  0.00           H  
ATOM   2984  CA  LYS   188      25.718  59.104  46.017  1.00  0.00           C  
ATOM   2985  HA  LYS   188      24.932  58.470  45.604  1.00  0.00           H  
ATOM   2986  CB  LYS   188      25.214  59.951  47.271  1.00  0.00           C  
ATOM   2987  HB2 LYS   188      25.047  59.236  48.077  1.00  0.00           H  
ATOM   2988  HB3 LYS   188      26.038  60.603  47.561  1.00  0.00           H  
ATOM   2989  CG  LYS   188      24.002  60.848  47.036  1.00  0.00           C  
ATOM   2990  HG2 LYS   188      24.337  61.664  46.396  1.00  0.00           H  
ATOM   2991  HG3 LYS   188      23.181  60.244  46.650  1.00  0.00           H  
ATOM   2992  CD  LYS   188      23.716  61.529  48.356  1.00  0.00           C  
ATOM   2993  HD2 LYS   188      23.502  60.830  49.164  1.00  0.00           H  
ATOM   2994  HD3 LYS   188      24.581  62.171  48.521  1.00  0.00           H  
ATOM   2995  CE  LYS   188      22.581  62.467  48.256  1.00  0.00           C  
ATOM   2996  HE2 LYS   188      22.665  62.885  49.260  1.00  0.00           H  
ATOM   2997  HE3 LYS   188      22.781  63.292  47.572  1.00  0.00           H  
ATOM   2998  NZ  LYS   188      21.288  61.800  48.152  1.00  0.00           N  
ATOM   2999  HZ1 LYS   188      21.298  60.995  48.761  1.00  0.00           H  
ATOM   3000  HZ2 LYS   188      20.542  62.367  48.527  1.00  0.00           H  
ATOM   3001  HZ3 LYS   188      21.073  61.593  47.187  1.00  0.00           H  
ATOM   3002  C   LYS   188      26.239  60.038  44.972  1.00  0.00           C  
ATOM   3003  O   LYS   188      25.658  60.376  43.986  1.00  0.00           O  
ATOM   3004  N   ALA   189      27.518  60.472  45.132  1.00  0.00           N  
ATOM   3005  H   ALA   189      27.962  60.467  46.040  1.00  0.00           H  
ATOM   3006  CA  ALA   189      28.239  61.343  44.111  1.00  0.00           C  
ATOM   3007  HA  ALA   189      27.560  62.181  43.956  1.00  0.00           H  
ATOM   3008  CB  ALA   189      29.617  61.791  44.664  1.00  0.00           C  
ATOM   3009  HB1 ALA   189      30.250  60.919  44.823  1.00  0.00           H  
ATOM   3010  HB2 ALA   189      29.943  62.352  43.789  1.00  0.00           H  
ATOM   3011  HB3 ALA   189      29.606  62.371  45.587  1.00  0.00           H  
ATOM   3012  C   ALA   189      28.567  60.555  42.849  1.00  0.00           C  
ATOM   3013  O   ALA   189      28.597  61.115  41.737  1.00  0.00           O  
ATOM   3014  N   GLU   190      28.784  59.207  42.840  1.00  0.00           N  
ATOM   3015  H   GLU   190      28.809  58.650  43.682  1.00  0.00           H  
ATOM   3016  CA  GLU   190      28.918  58.414  41.552  1.00  0.00           C  
ATOM   3017  HA  GLU   190      29.274  59.089  40.773  1.00  0.00           H  
ATOM   3018  CB  GLU   190      30.001  57.300  41.639  1.00  0.00           C  
ATOM   3019  HB2 GLU   190      29.662  56.372  42.100  1.00  0.00           H  
ATOM   3020  HB3 GLU   190      30.175  56.956  40.620  1.00  0.00           H  
ATOM   3021  CG  GLU   190      31.248  57.795  42.321  1.00  0.00           C  
ATOM   3022  HG2 GLU   190      30.942  58.062  43.333  1.00  0.00           H  
ATOM   3023  HG3 GLU   190      31.929  56.945  42.278  1.00  0.00           H  
ATOM   3024  CD  GLU   190      31.909  59.036  41.657  1.00  0.00           C  
ATOM   3025  OE1 GLU   190      32.854  59.636  42.256  1.00  0.00           O  
ATOM   3026  OE2 GLU   190      31.538  59.449  40.562  1.00  0.00           O  
ATOM   3027  C   GLU   190      27.566  57.949  40.969  1.00  0.00           C  
ATOM   3028  O   GLU   190      27.517  56.988  40.194  1.00  0.00           O  
ATOM   3029  N   GLY   191      26.454  58.622  41.353  1.00  0.00           N  
ATOM   3030  H   GLY   191      26.600  59.459  41.900  1.00  0.00           H  
ATOM   3031  CA  GLY   191      25.201  58.509  40.669  1.00  0.00           C  
ATOM   3032  HA2 GLY   191      24.702  59.477  40.680  1.00  0.00           H  
ATOM   3033  HA3 GLY   191      25.376  58.326  39.609  1.00  0.00           H  
ATOM   3034  C   GLY   191      24.178  57.421  41.198  1.00  0.00           C  
ATOM   3035  O   GLY   191      23.043  57.489  40.809  1.00  0.00           O  
ATOM   3036  N   ALA   192      24.617  56.549  42.149  1.00  0.00           N  
ATOM   3037  H   ALA   192      25.516  56.644  42.600  1.00  0.00           H  
ATOM   3038  CA  ALA   192      23.633  55.678  42.751  1.00  0.00           C  
ATOM   3039  HA  ALA   192      22.998  55.213  41.997  1.00  0.00           H  
ATOM   3040  CB  ALA   192      24.383  54.743  43.615  1.00  0.00           C  
ATOM   3041  HB1 ALA   192      24.820  55.251  44.475  1.00  0.00           H  
ATOM   3042  HB2 ALA   192      23.758  54.001  44.114  1.00  0.00           H  
ATOM   3043  HB3 ALA   192      25.177  54.363  42.973  1.00  0.00           H  
ATOM   3044  C   ALA   192      22.603  56.495  43.489  1.00  0.00           C  
ATOM   3045  O   ALA   192      22.797  57.449  44.256  1.00  0.00           O  
ATOM   3046  N   ASP   193      21.307  56.137  43.254  1.00  0.00           N  
ATOM   3047  H   ASP   193      21.172  55.317  42.680  1.00  0.00           H  
ATOM   3048  CA  ASP   193      20.082  56.697  43.913  1.00  0.00           C  
ATOM   3049  HA  ASP   193      20.155  57.784  43.898  1.00  0.00           H  
ATOM   3050  CB  ASP   193      18.845  56.539  43.085  1.00  0.00           C  
ATOM   3051  HB2 ASP   193      19.018  56.784  42.037  1.00  0.00           H  
ATOM   3052  HB3 ASP   193      18.701  55.459  43.097  1.00  0.00           H  
ATOM   3053  CG  ASP   193      17.618  57.301  43.554  1.00  0.00           C  
ATOM   3054  OD1 ASP   193      17.764  58.427  44.135  1.00  0.00           O  
ATOM   3055  OD2 ASP   193      16.565  56.712  43.268  1.00  0.00           O  
ATOM   3056  C   ASP   193      20.044  56.375  45.408  1.00  0.00           C  
ATOM   3057  O   ASP   193      19.230  55.579  45.929  1.00  0.00           O  
ATOM   3058  N   ILE   194      20.862  57.170  46.146  1.00  0.00           N  
ATOM   3059  H   ILE   194      21.577  57.709  45.679  1.00  0.00           H  
ATOM   3060  CA  ILE   194      21.015  56.940  47.655  1.00  0.00           C  
ATOM   3061  HA  ILE   194      20.395  56.100  47.969  1.00  0.00           H  
ATOM   3062  CB  ILE   194      22.529  56.473  47.838  1.00  0.00           C  
ATOM   3063  HB  ILE   194      23.109  57.265  47.365  1.00  0.00           H  
ATOM   3064  CG2 ILE   194      23.036  56.461  49.306  1.00  0.00           C  
ATOM   3065 HG21 ILE   194      22.798  55.521  49.804  1.00  0.00           H  
ATOM   3066 HG22 ILE   194      24.100  56.700  49.309  1.00  0.00           H  
ATOM   3067 HG23 ILE   194      22.447  57.230  49.806  1.00  0.00           H  
ATOM   3068  CG1 ILE   194      22.771  55.073  47.168  1.00  0.00           C  
ATOM   3069 HG12 ILE   194      21.875  54.463  47.285  1.00  0.00           H  
ATOM   3070 HG13 ILE   194      22.898  55.349  46.122  1.00  0.00           H  
ATOM   3071  CD1 ILE   194      24.051  54.288  47.567  1.00  0.00           C  
ATOM   3072 HD11 ILE   194      23.911  54.061  48.624  1.00  0.00           H  
ATOM   3073 HD12 ILE   194      24.100  53.337  47.036  1.00  0.00           H  
ATOM   3074 HD13 ILE   194      24.955  54.877  47.415  1.00  0.00           H  
ATOM   3075  C   ILE   194      20.566  58.222  48.418  1.00  0.00           C  
ATOM   3076  O   ILE   194      21.205  59.280  48.475  1.00  0.00           O  
ATOM   3077  N   THR   195      19.404  58.147  49.083  1.00  0.00           N  
ATOM   3078  H   THR   195      18.956  57.242  49.051  1.00  0.00           H  
ATOM   3079  CA  THR   195      18.800  59.187  49.988  1.00  0.00           C  
ATOM   3080  HA  THR   195      19.127  60.192  49.723  1.00  0.00           H  
ATOM   3081  CB  THR   195      17.310  59.168  49.810  1.00  0.00           C  
ATOM   3082  HB  THR   195      16.860  58.243  50.171  1.00  0.00           H  
ATOM   3083  CG2 THR   195      16.725  60.293  50.715  1.00  0.00           C  
ATOM   3084 HG21 THR   195      16.864  60.097  51.779  1.00  0.00           H  
ATOM   3085 HG22 THR   195      17.219  61.237  50.485  1.00  0.00           H  
ATOM   3086 HG23 THR   195      15.665  60.254  50.467  1.00  0.00           H  
ATOM   3087  OG1 THR   195      16.748  59.353  48.553  1.00  0.00           O  
ATOM   3088  HG1 THR   195      17.066  58.632  48.006  1.00  0.00           H  
ATOM   3089  C   THR   195      19.197  58.955  51.424  1.00  0.00           C  
ATOM   3090  O   THR   195      18.913  57.978  52.080  1.00  0.00           O  
ATOM   3091  N   ILE   196      20.023  59.862  51.931  1.00  0.00           N  
ATOM   3092  H   ILE   196      20.375  60.575  51.308  1.00  0.00           H  
ATOM   3093  CA  ILE   196      20.482  59.936  53.308  1.00  0.00           C  
ATOM   3094  HA  ILE   196      20.465  58.923  53.712  1.00  0.00           H  
ATOM   3095  CB  ILE   196      21.844  60.463  53.448  1.00  0.00           C  
ATOM   3096  HB  ILE   196      21.908  61.504  53.130  1.00  0.00           H  
ATOM   3097  CG2 ILE   196      22.330  60.372  54.896  1.00  0.00           C  
ATOM   3098 HG21 ILE   196      23.145  61.093  54.959  1.00  0.00           H  
ATOM   3099 HG22 ILE   196      21.701  60.735  55.709  1.00  0.00           H  
ATOM   3100 HG23 ILE   196      22.696  59.382  55.167  1.00  0.00           H  
ATOM   3101  CG1 ILE   196      22.894  59.793  52.488  1.00  0.00           C  
ATOM   3102 HG12 ILE   196      23.004  58.743  52.761  1.00  0.00           H  
ATOM   3103 HG13 ILE   196      22.490  59.948  51.488  1.00  0.00           H  
ATOM   3104  CD1 ILE   196      24.286  60.315  52.515  1.00  0.00           C  
ATOM   3105 HD11 ILE   196      24.922  59.799  51.796  1.00  0.00           H  
ATOM   3106 HD12 ILE   196      24.121  61.359  52.248  1.00  0.00           H  
ATOM   3107 HD13 ILE   196      24.733  60.322  53.509  1.00  0.00           H  
ATOM   3108  C   ILE   196      19.524  60.831  54.096  1.00  0.00           C  
ATOM   3109  O   ILE   196      19.482  62.067  53.887  1.00  0.00           O  
ATOM   3110  N   ILE   197      18.719  60.190  54.963  1.00  0.00           N  
ATOM   3111  H   ILE   197      18.857  59.204  55.128  1.00  0.00           H  
ATOM   3112  CA  ILE   197      17.902  60.964  55.955  1.00  0.00           C  
ATOM   3113  HA  ILE   197      17.801  61.946  55.491  1.00  0.00           H  
ATOM   3114  CB  ILE   197      16.457  60.515  56.214  1.00  0.00           C  
ATOM   3115  HB  ILE   197      16.402  59.644  56.866  1.00  0.00           H  
ATOM   3116  CG2 ILE   197      15.725  61.752  56.797  1.00  0.00           C  
ATOM   3117 HG21 ILE   197      14.763  61.388  57.157  1.00  0.00           H  
ATOM   3118 HG22 ILE   197      16.143  62.065  57.754  1.00  0.00           H  
ATOM   3119 HG23 ILE   197      15.626  62.608  56.128  1.00  0.00           H  
ATOM   3120  CG1 ILE   197      15.729  60.213  54.834  1.00  0.00           C  
ATOM   3121 HG12 ILE   197      15.664  61.041  54.129  1.00  0.00           H  
ATOM   3122 HG13 ILE   197      16.285  59.358  54.449  1.00  0.00           H  
ATOM   3123  CD1 ILE   197      14.416  59.468  55.168  1.00  0.00           C  
ATOM   3124 HD11 ILE   197      13.634  60.192  55.396  1.00  0.00           H  
ATOM   3125 HD12 ILE   197      13.951  58.950  54.329  1.00  0.00           H  
ATOM   3126 HD13 ILE   197      14.497  58.733  55.969  1.00  0.00           H  
ATOM   3127  C   ILE   197      18.558  61.118  57.362  1.00  0.00           C  
ATOM   3128  O   ILE   197      18.801  60.082  58.025  1.00  0.00           O  
ATOM   3129  N   LEU   198      18.694  62.329  57.835  1.00  0.00           N  
ATOM   3130  H   LEU   198      18.549  63.127  57.234  1.00  0.00           H  
ATOM   3131  CA  LEU   198      19.341  62.664  59.106  1.00  0.00           C  
ATOM   3132  HA  LEU   198      19.678  61.683  59.439  1.00  0.00           H  
ATOM   3133  CB  LEU   198      20.539  63.605  58.854  1.00  0.00           C  
ATOM   3134  HB2 LEU   198      21.069  63.282  57.958  1.00  0.00           H  
ATOM   3135  HB3 LEU   198      20.123  64.579  58.598  1.00  0.00           H  
ATOM   3136  CG  LEU   198      21.558  63.907  59.985  1.00  0.00           C  
ATOM   3137  HG  LEU   198      21.051  64.151  60.919  1.00  0.00           H  
ATOM   3138  CD1 LEU   198      22.405  62.632  60.238  1.00  0.00           C  
ATOM   3139 HD11 LEU   198      23.208  62.973  60.891  1.00  0.00           H  
ATOM   3140 HD12 LEU   198      21.778  61.843  60.653  1.00  0.00           H  
ATOM   3141 HD13 LEU   198      22.818  62.274  59.294  1.00  0.00           H  
ATOM   3142  CD2 LEU   198      22.426  65.066  59.547  1.00  0.00           C  
ATOM   3143 HD21 LEU   198      22.982  64.757  58.662  1.00  0.00           H  
ATOM   3144 HD22 LEU   198      21.804  65.936  59.336  1.00  0.00           H  
ATOM   3145 HD23 LEU   198      23.212  65.348  60.247  1.00  0.00           H  
ATOM   3146  C   LEU   198      18.366  63.224  60.154  1.00  0.00           C  
ATOM   3147  O   LEU   198      18.066  64.397  60.134  1.00  0.00           O  
ATOM   3148  N   SER   199      17.921  62.335  61.060  1.00  0.00           N  
ATOM   3149  H   SER   199      18.291  61.399  61.134  1.00  0.00           H  
ATOM   3150  CA  SER   199      16.855  62.648  62.080  1.00  0.00           C  
ATOM   3151  HA  SER   199      16.365  63.547  61.707  1.00  0.00           H  
ATOM   3152  CB  SER   199      15.906  61.537  62.293  1.00  0.00           C  
ATOM   3153  HB2 SER   199      16.388  60.646  62.694  1.00  0.00           H  
ATOM   3154  HB3 SER   199      15.288  61.873  63.126  1.00  0.00           H  
ATOM   3155  OG  SER   199      15.244  61.204  61.099  1.00  0.00           O  
ATOM   3156  HG  SER   199      14.937  60.294  61.095  1.00  0.00           H  
ATOM   3157  C   SER   199      17.526  63.085  63.326  1.00  0.00           C  
ATOM   3158  O   SER   199      17.804  62.208  64.191  1.00  0.00           O  
ATOM   3159  OXT SER   199      17.734  64.335  63.523  1.00  0.00           O  
TER    3160      SER   199 
