# Supplementary material for: Convergence and equilibrium in molecular dynamics simulations
Source: Commun Chem. 2024 Feb 7;7:26. doi: 10.1038/s42004-024-01114-5 (PMC10850365; doi:10.1038/s42004-024-01114-5)
Supplement: Supplementary file 22 — Supplementary Data 11 [file 42004_2024_1114_MOESM22_ESM.txt]

CRYST1   89.303   89.303   89.303 109.47 109.47 109.47 P 1           1
ATOM      1  N   ILE     1       4.326  -3.418   3.258  1.00  0.00
ATOM      2  H1  ILE     1       3.907  -4.171   3.786  1.00  0.00
ATOM      3  H2  ILE     1       3.795  -3.282   2.410  1.00  0.00
ATOM      4  H3  ILE     1       4.494  -2.640   3.880  1.00  0.00
ATOM      5  CA  ILE     1       5.664  -3.859   2.815  1.00  0.00
ATOM      6  HA  ILE     1       5.767  -3.911   1.731  1.00  0.00
ATOM      7  CB  ILE     1       6.750  -2.900   3.395  1.00  0.00
ATOM      8  HB  ILE     1       6.611  -2.853   4.476  1.00  0.00
ATOM      9  CG2 ILE     1       8.170  -3.363   3.084  1.00  0.00
ATOM     10 HG21 ILE     1       8.309  -3.410   2.004  1.00  0.00
ATOM     11 HG22 ILE     1       8.884  -2.659   3.512  1.00  0.00
ATOM     12 HG23 ILE     1       8.333  -4.351   3.514  1.00  0.00
ATOM     13  CG1 ILE     1       6.547  -1.443   2.927  1.00  0.00
ATOM     14 HG12 ILE     1       7.246  -0.840   3.506  1.00  0.00
ATOM     15 HG13 ILE     1       5.526  -1.177   3.202  1.00  0.00
ATOM     16  CD1 ILE     1       6.760  -1.178   1.427  1.00  0.00
ATOM     17 HD11 ILE     1       6.060  -1.780   0.848  1.00  0.00
ATOM     18 HD12 ILE     1       6.590  -0.122   1.217  1.00  0.00
ATOM     19 HD13 ILE     1       7.781  -1.443   1.152  1.00  0.00
ATOM     20  C   ILE     1       5.999  -5.216   3.404  1.00  0.00
ATOM     21  O   ILE     1       5.866  -5.406   4.624  1.00  0.00
ATOM     22  N   VAL     2       6.246  -6.168   2.531  1.00  0.00
ATOM     23  H   VAL     2       6.296  -5.983   1.539  1.00  0.00
ATOM     24  CA  VAL     2       6.477  -7.503   2.983  1.00  0.00
ATOM     25  HA  VAL     2       5.991  -7.661   3.945  1.00  0.00
ATOM     26  CB  VAL     2       5.893  -8.498   1.967  1.00  0.00
ATOM     27  HB  VAL     2       6.314  -8.283   0.985  1.00  0.00
ATOM     28  CG1 VAL     2       6.220  -9.941   2.357  1.00  0.00
ATOM     29 HG11 VAL     2       5.798 -10.157   3.339  1.00  0.00
ATOM     30 HG12 VAL     2       5.793 -10.622   1.621  1.00  0.00
ATOM     31 HG13 VAL     2       7.301 -10.073   2.390  1.00  0.00
ATOM     32  CG2 VAL     2       4.338  -8.428   1.837  1.00  0.00
ATOM     33 HG21 VAL     2       4.044  -7.429   1.516  1.00  0.00
ATOM     34 HG22 VAL     2       4.001  -9.159   1.103  1.00  0.00
ATOM     35 HG23 VAL     2       3.882  -8.647   2.803  1.00  0.00
ATOM     36  C   VAL     2       7.977  -7.701   3.074  1.00  0.00
ATOM     37  O   VAL     2       8.625  -7.346   2.093  1.00  0.00
ATOM     38  N   GLY     3       8.531  -8.173   4.183  1.00  0.00
ATOM     39  H   GLY     3       8.043  -8.337   5.051  1.00  0.00
ATOM     40  CA  GLY     3      10.010  -8.485   4.121  1.00  0.00
ATOM     41  HA2 GLY     3      10.202  -9.232   4.891  1.00  0.00
ATOM     42  HA3 GLY     3      10.195  -8.921   3.139  1.00  0.00
ATOM     43  C   GLY     3      10.949  -7.313   4.325  1.00  0.00
ATOM     44  O   GLY     3      12.105  -7.345   3.864  1.00  0.00
ATOM     45  N   GLY     4      10.385  -6.237   4.833  1.00  0.00
ATOM     46  H   GLY     4       9.396  -6.166   5.023  1.00  0.00
ATOM     47  CA  GLY     4      11.217  -5.110   5.132  1.00  0.00
ATOM     48  HA2 GLY     4      12.190  -5.234   4.657  1.00  0.00
ATOM     49  HA3 GLY     4      10.747  -4.198   4.764  1.00  0.00
ATOM     50  C   GLY     4      11.410  -4.995   6.633  1.00  0.00
ATOM     51  O   GLY     4      11.582  -5.998   7.377  1.00  0.00
ATOM     52  N   ARG     5      11.695  -3.751   7.020  1.00  0.00
ATOM     53  H   ARG     5      11.674  -2.917   6.451  1.00  0.00
ATOM     54  CA  ARG     5      12.103  -3.624   8.440  1.00  0.00
ATOM     55  HA  ARG     5      11.653  -4.421   9.031  1.00  0.00
ATOM     56  CB  ARG     5      13.605  -3.726   8.556  1.00  0.00
ATOM     57  HB2 ARG     5      13.887  -3.925   9.590  1.00  0.00
ATOM     58  HB3 ARG     5      13.976  -4.527   7.918  1.00  0.00
ATOM     59  CG  ARG     5      14.220  -2.383   8.106  1.00  0.00
ATOM     60  HG2 ARG     5      13.963  -2.219   7.059  1.00  0.00
ATOM     61  HG3 ARG     5      13.792  -1.585   8.714  1.00  0.00
ATOM     62  CD  ARG     5      15.725  -2.382   8.262  1.00  0.00
ATOM     63  HD2 ARG     5      16.012  -2.090   9.272  1.00  0.00
ATOM     64  HD3 ARG     5      16.140  -3.366   8.038  1.00  0.00
ATOM     65  NE  ARG     5      16.303  -1.377   7.281  1.00  0.00
ATOM     66  HE  ARG     5      16.546  -0.521   7.759  1.00  0.00
ATOM     67  CZ  ARG     5      16.688  -1.529   5.968  1.00  0.00
ATOM     68  NH1 ARG     5      16.553  -2.712   5.385  1.00  0.00
ATOM     69 HH11 ARG     5      16.170  -3.488   5.905  1.00  0.00
ATOM     70 HH12 ARG     5      16.833  -2.831   4.422  1.00  0.00
ATOM     71  NH2 ARG     5      17.022  -0.448   5.128  1.00  0.00
ATOM     72 HH21 ARG     5      16.985   0.495   5.486  1.00  0.00
ATOM     73 HH22 ARG     5      17.298  -0.622   4.172  1.00  0.00
ATOM     74  C   ARG     5      11.599  -2.255   8.938  1.00  0.00
ATOM     75  O   ARG     5      11.224  -1.394   8.139  1.00  0.00
ATOM     76  N   ARG     6      11.483  -2.137  10.233  1.00  0.00
ATOM     77  H   ARG     6      11.367  -2.982  10.775  1.00  0.00
ATOM     78  CA  ARG     6      11.082  -0.872  10.833  1.00  0.00
ATOM     79  HA  ARG     6      10.314  -0.477  10.168  1.00  0.00
ATOM     80  CB  ARG     6      10.532  -0.842  12.314  1.00  0.00
ATOM     81  HB2 ARG     6      10.697   0.189  12.629  1.00  0.00
ATOM     82  HB3 ARG     6       9.463  -1.019  12.196  1.00  0.00
ATOM     83  CG  ARG     6      11.102  -1.809  13.391  1.00  0.00
ATOM     84  HG2 ARG     6      10.839  -2.818  13.071  1.00  0.00
ATOM     85  HG3 ARG     6      12.185  -1.692  13.370  1.00  0.00
ATOM     86  CD  ARG     6      10.581  -1.573  14.841  1.00  0.00
ATOM     87  HD2 ARG     6      11.102  -2.269  15.498  1.00  0.00
ATOM     88  HD3 ARG     6      10.833  -0.551  15.122  1.00  0.00
ATOM     89  NE  ARG     6       9.114  -1.766  15.006  1.00  0.00
ATOM     90  HE  ARG     6       8.511  -1.097  14.549  1.00  0.00
ATOM     91  CZ  ARG     6       8.547  -2.708  15.808  1.00  0.00
ATOM     92  NH1 ARG     6       9.306  -3.656  16.446  1.00  0.00
ATOM     93 HH11 ARG     6      10.308  -3.662  16.324  1.00  0.00
ATOM     94 HH12 ARG     6       8.859  -4.344  17.036  1.00  0.00
ATOM     95  NH2 ARG     6       7.189  -2.755  15.870  1.00  0.00
ATOM     96 HH21 ARG     6       6.639  -2.102  15.330  1.00  0.00
ATOM     97 HH22 ARG     6       6.736  -3.442  16.456  1.00  0.00
ATOM     98  C   ARG     6      11.986   0.294  10.489  1.00  0.00
ATOM     99  O   ARG     6      13.179   0.162  10.762  1.00  0.00
ATOM    100  N   ALA     7      11.348   1.396  10.000  1.00  0.00
ATOM    101  H   ALA     7      10.347   1.397   9.860  1.00  0.00
ATOM    102  CA  ALA     7      12.097   2.652   9.734  1.00  0.00
ATOM    103  HA  ALA     7      13.011   2.544   9.150  1.00  0.00
ATOM    104  CB  ALA     7      11.185   3.669   9.035  1.00  0.00
ATOM    105  HB1 ALA     7      10.270   3.795   9.613  1.00  0.00
ATOM    106  HB2 ALA     7      11.700   4.627   8.958  1.00  0.00
ATOM    107  HB3 ALA     7      10.937   3.309   8.037  1.00  0.00
ATOM    108  C   ALA     7      12.464   3.203  11.101  1.00  0.00
ATOM    109  O   ALA     7      11.812   2.886  12.108  1.00  0.00
ATOM    110  N   ARG     8      13.479   4.010  11.155  1.00  0.00
ATOM    111  H   ARG     8      14.143   4.067  10.396  1.00  0.00
ATOM    112  CA  ARG     8      13.724   4.833  12.369  1.00  0.00
ATOM    113  HA  ARG     8      13.549   4.222  13.255  1.00  0.00
ATOM    114  CB  ARG     8      15.183   5.380  12.422  1.00  0.00
ATOM    115  HB2 ARG     8      15.377   5.823  11.445  1.00  0.00
ATOM    116  HB3 ARG     8      15.188   6.160  13.183  1.00  0.00
ATOM    117  CG  ARG     8      16.295   4.328  12.747  1.00  0.00
ATOM    118  HG2 ARG     8      15.902   3.361  12.435  1.00  0.00
ATOM    119  HG3 ARG     8      17.153   4.588  12.127  1.00  0.00
ATOM    120  CD  ARG     8      16.741   4.250  14.248  1.00  0.00
ATOM    121  HD2 ARG     8      17.670   3.682  14.273  1.00  0.00
ATOM    122  HD3 ARG     8      16.932   5.273  14.574  1.00  0.00
ATOM    123  NE  ARG     8      15.767   3.619  15.195  1.00  0.00
ATOM    124  HE  ARG     8      14.790   3.644  14.941  1.00  0.00
ATOM    125  CZ  ARG     8      16.115   3.037  16.364  1.00  0.00
ATOM    126  NH1 ARG     8      17.385   2.994  16.720  1.00  0.00
ATOM    127 HH11 ARG     8      18.089   3.396  16.117  1.00  0.00
ATOM    128 HH12 ARG     8      17.647   2.559  17.593  1.00  0.00
ATOM    129  NH2 ARG     8      15.192   2.503  17.139  1.00  0.00
ATOM    130 HH21 ARG     8      14.223   2.530  16.856  1.00  0.00
ATOM    131 HH22 ARG     8      15.458   2.069  18.011  1.00  0.00
ATOM    132  C   ARG     8      12.716   5.996  12.401  1.00  0.00
ATOM    133  O   ARG     8      12.117   6.385  11.389  1.00  0.00
ATOM    134  N   PRO     9      12.326   6.321  13.600  1.00  0.00
ATOM    135  CD  PRO     9      12.736   5.681  14.855  1.00  0.00
ATOM    136  HD2 PRO     9      13.740   6.004  15.133  1.00  0.00
ATOM    137  HD3 PRO     9      12.721   4.596  14.747  1.00  0.00
ATOM    138  CG  PRO     9      11.686   6.178  15.807  1.00  0.00
ATOM    139  HG2 PRO     9      12.083   6.223  16.821  1.00  0.00
ATOM    140  HG3 PRO     9      10.815   5.523  15.787  1.00  0.00
ATOM    141  CB  PRO     9      11.335   7.566  15.282  1.00  0.00
ATOM    142  HB2 PRO     9      12.182   8.211  15.518  1.00  0.00
ATOM    143  HB3 PRO     9      10.413   8.043  15.614  1.00  0.00
ATOM    144  CA  PRO     9      11.279   7.313  13.775  1.00  0.00
ATOM    145  HA  PRO     9      10.334   6.919  13.401  1.00  0.00
ATOM    146  C   PRO     9      11.646   8.560  13.002  1.00  0.00
ATOM    147  O   PRO     9      12.809   8.933  13.126  1.00  0.00
ATOM    148  N   HIE    10      10.724   8.982  12.126  1.00  0.00
ATOM    149  H   HIE    10       9.964   8.341  11.945  1.00  0.00
ATOM    150  CA  HIE    10      10.787  10.225  11.348  1.00  0.00
ATOM    151  HA  HIE    10       9.964  10.219  10.633  1.00  0.00
ATOM    152  CB  HIE    10      10.686  11.525  12.218  1.00  0.00
ATOM    153  HB2 HIE    10      11.620  11.502  12.780  1.00  0.00
ATOM    154  HB3 HIE    10      10.571  12.501  11.748  1.00  0.00
ATOM    155  CG  HIE    10       9.542  11.394  13.254  1.00  0.00
ATOM    156  ND1 HIE    10       8.183  11.321  12.863  1.00  0.00
ATOM    157  CE1 HIE    10       7.423  10.946  14.061  1.00  0.00
ATOM    158  HE1 HIE    10       6.341  10.818  14.039  1.00  0.00
ATOM    159  NE2 HIE    10       8.348  10.812  15.114  1.00  0.00
ATOM    160  HE2 HIE    10       8.154  10.545  16.069  1.00  0.00
ATOM    161  CD2 HIE    10       9.642  11.122  14.599  1.00  0.00
ATOM    162  HD2 HIE    10      10.508  11.115  15.261  1.00  0.00
ATOM    163  C   HIE    10      12.037  10.282  10.473  1.00  0.00
ATOM    164  O   HIE    10      12.525  11.384  10.168  1.00  0.00
ATOM    165  N   ALA    11      12.493   9.077  10.132  1.00  0.00
ATOM    166  H   ALA    11      12.235   8.233  10.623  1.00  0.00
ATOM    167  CA  ALA    11      13.597   9.003   9.128  1.00  0.00
ATOM    168  HA  ALA    11      14.352   9.597   9.643  1.00  0.00
ATOM    169  CB  ALA    11      14.159   7.581   8.898  1.00  0.00
ATOM    170  HB1 ALA    11      13.418   6.977   8.375  1.00  0.00
ATOM    171  HB2 ALA    11      15.067   7.642   8.297  1.00  0.00
ATOM    172  HB3 ALA    11      14.391   7.121   9.858  1.00  0.00
ATOM    173  C   ALA    11      13.308   9.692   7.775  1.00  0.00
ATOM    174  O   ALA    11      14.260  10.026   7.050  1.00  0.00
ATOM    175  N   TRP    12      12.082   9.612   7.332  1.00  0.00
ATOM    176  H   TRP    12      11.410   9.294   8.016  1.00  0.00
ATOM    177  CA  TRP    12      11.586   9.971   5.957  1.00  0.00
ATOM    178  HA  TRP    12      12.396  10.401   5.367  1.00  0.00
ATOM    179  CB  TRP    12      11.056   8.669   5.218  1.00  0.00
ATOM    180  HB2 TRP    12      10.172   8.357   5.774  1.00  0.00
ATOM    181  HB3 TRP    12      10.802   8.778   4.163  1.00  0.00
ATOM    182  CG  TRP    12      12.066   7.510   5.310  1.00  0.00
ATOM    183  CD1 TRP    12      11.994   6.291   5.964  1.00  0.00
ATOM    184  HD1 TRP    12      11.049   5.989   6.415  1.00  0.00
ATOM    185  NE1 TRP    12      13.292   5.664   5.884  1.00  0.00
ATOM    186  HE1 TRP    12      13.539   4.754   6.245  1.00  0.00
ATOM    187  CE2 TRP    12      14.065   6.434   5.242  1.00  0.00
ATOM    188  CZ2 TRP    12      15.393   6.229   4.940  1.00  0.00
ATOM    189  HZ2 TRP    12      15.893   5.317   5.268  1.00  0.00
ATOM    190  CH2 TRP    12      16.007   7.226   4.220  1.00  0.00
ATOM    191  HH2 TRP    12      17.065   7.126   3.977  1.00  0.00
ATOM    192  CZ3 TRP    12      15.324   8.353   3.796  1.00  0.00
ATOM    193  HZ3 TRP    12      15.857   9.109   3.220  1.00  0.00
ATOM    194  CE3 TRP    12      13.999   8.566   4.067  1.00  0.00
ATOM    195  HE3 TRP    12      13.506   9.492   3.770  1.00  0.00
ATOM    196  CD2 TRP    12      13.367   7.579   4.804  1.00  0.00
ATOM    197  C   TRP    12      10.427  10.941   6.061  1.00  0.00
ATOM    198  O   TRP    12       9.238  10.581   6.091  1.00  0.00
ATOM    199  N   PRO    13      10.799  12.109   6.497  1.00  0.00
ATOM    200  CD  PRO    13      12.139  12.674   6.528  1.00  0.00
ATOM    201  HD2 PRO    13      12.529  12.705   5.511  1.00  0.00
ATOM    202  HD3 PRO    13      12.775  12.034   7.141  1.00  0.00
ATOM    203  CG  PRO    13      11.964  14.038   7.118  1.00  0.00
ATOM    204  HG2 PRO    13      12.014  14.776   6.318  1.00  0.00
ATOM    205  HG3 PRO    13      12.770  14.220   7.830  1.00  0.00
ATOM    206  CB  PRO    13      10.609  14.062   7.814  1.00  0.00
ATOM    207  HB2 PRO    13      10.191  15.042   7.581  1.00  0.00
ATOM    208  HB3 PRO    13      10.604  13.913   8.894  1.00  0.00
ATOM    209  CA  PRO    13       9.784  12.970   7.133  1.00  0.00
ATOM    210  HA  PRO    13       9.154  12.371   7.791  1.00  0.00
ATOM    211  C   PRO    13       8.928  13.604   6.056  1.00  0.00
ATOM    212  O   PRO    13       8.218  14.527   6.412  1.00  0.00
ATOM    213  N   PHE    14       8.964  13.063   4.847  1.00  0.00
ATOM    214  H   PHE    14       9.633  12.325   4.678  1.00  0.00
ATOM    215  CA  PHE    14       8.087  13.507   3.706  1.00  0.00
ATOM    216  HA  PHE    14       7.618  14.446   4.001  1.00  0.00
ATOM    217  CB  PHE    14       8.832  13.726   2.329  1.00  0.00
ATOM    218  HB2 PHE    14       8.071  13.664   1.551  1.00  0.00
ATOM    219  HB3 PHE    14       9.392  14.655   2.215  1.00  0.00
ATOM    220  CG  PHE    14       9.810  12.597   2.072  1.00  0.00
ATOM    221  CD1 PHE    14       9.367  11.340   1.681  1.00  0.00
ATOM    222  HD1 PHE    14       8.317  11.196   1.423  1.00  0.00
ATOM    223  CE1 PHE    14      10.250  10.272   1.618  1.00  0.00
ATOM    224  HE1 PHE    14       9.897   9.284   1.320  1.00  0.00
ATOM    225  CZ  PHE    14      11.615  10.468   1.942  1.00  0.00
ATOM    226  HZ  PHE    14      12.320   9.636   1.933  1.00  0.00
ATOM    227  CE2 PHE    14      12.050  11.738   2.272  1.00  0.00
ATOM    228  HE2 PHE    14      13.109  11.911   2.466  1.00  0.00
ATOM    229  CD2 PHE    14      11.145  12.794   2.357  1.00  0.00
ATOM    230  HD2 PHE    14      11.491  13.785   2.651  1.00  0.00
ATOM    231  C   PHE    14       7.009  12.453   3.514  1.00  0.00
ATOM    232  O   PHE    14       6.246  12.598   2.542  1.00  0.00
ATOM    233  N   MET    15       7.046  11.424   4.405  1.00  0.00
ATOM    234  H   MET    15       7.596  11.438   5.252  1.00  0.00
ATOM    235  CA  MET    15       6.145  10.264   4.168  1.00  0.00
ATOM    236  HA  MET    15       6.114   9.995   3.112  1.00  0.00
ATOM    237  CB  MET    15       6.707   9.075   4.961  1.00  0.00
ATOM    238  HB2 MET    15       7.749   8.955   4.664  1.00  0.00
ATOM    239  HB3 MET    15       6.658   9.341   6.017  1.00  0.00
ATOM    240  CG  MET    15       5.949   7.748   4.728  1.00  0.00
ATOM    241  HG2 MET    15       6.549   6.971   5.202  1.00  0.00
ATOM    242  HG3 MET    15       5.000   7.847   5.256  1.00  0.00
ATOM    243  SD  MET    15       5.625   7.281   2.999  1.00  0.00
ATOM    244  CE  MET    15       4.379   6.057   3.105  1.00  0.00
ATOM    245  HE1 MET    15       3.495   6.477   3.585  1.00  0.00
ATOM    246  HE2 MET    15       4.119   5.715   2.103  1.00  0.00
ATOM    247  HE3 MET    15       4.745   5.214   3.692  1.00  0.00
ATOM    248  C   MET    15       4.822  10.670   4.786  1.00  0.00
ATOM    249  O   MET    15       4.909  11.156   5.880  1.00  0.00
ATOM    250  N   VAL    16       3.698  10.522   4.081  1.00  0.00
ATOM    251  H   VAL    16       3.749  10.018   3.207  1.00  0.00
ATOM    252  CA  VAL    16       2.413  10.983   4.527  1.00  0.00
ATOM    253  HA  VAL    16       2.420  11.504   5.485  1.00  0.00
ATOM    254  CB  VAL    16       1.922  11.958   3.441  1.00  0.00
ATOM    255  HB  VAL    16       2.023  11.461   2.476  1.00  0.00
ATOM    256  CG1 VAL    16       0.463  12.387   3.644  1.00  0.00
ATOM    257 HG11 VAL    16       0.361  12.885   4.609  1.00  0.00
ATOM    258 HG12 VAL    16       0.171  13.074   2.849  1.00  0.00
ATOM    259 HG13 VAL    16      -0.182  11.509   3.619  1.00  0.00
ATOM    260  CG2 VAL    16       2.735  13.216   3.295  1.00  0.00
ATOM    261 HG21 VAL    16       3.763  12.957   3.038  1.00  0.00
ATOM    262 HG22 VAL    16       2.309  13.835   2.505  1.00  0.00
ATOM    263 HG23 VAL    16       2.724  13.767   4.235  1.00  0.00
ATOM    264  C   VAL    16       1.513   9.705   4.568  1.00  0.00
ATOM    265  O   VAL    16       1.544   8.810   3.677  1.00  0.00
ATOM    266  N   SER    17       0.590   9.736   5.497  1.00  0.00
ATOM    267  H   SER    17       0.665  10.378   6.273  1.00  0.00
ATOM    268  CA  SER    17      -0.501   8.716   5.525  1.00  0.00
ATOM    269  HA  SER    17      -0.309   7.951   4.773  1.00  0.00
ATOM    270  CB  SER    17      -0.576   8.032   6.926  1.00  0.00
ATOM    271  HB2 SER    17       0.286   7.374   7.039  1.00  0.00
ATOM    272  HB3 SER    17      -0.545   8.805   7.693  1.00  0.00
ATOM    273  OG  SER    17      -1.784   7.265   7.068  1.00  0.00
ATOM    274  HG  SER    17      -1.804   6.856   7.936  1.00  0.00
ATOM    275  C   SER    17      -1.839   9.284   5.063  1.00  0.00
ATOM    276  O   SER    17      -2.305  10.272   5.596  1.00  0.00
ATOM    277  N   LEU    18      -2.570   8.613   4.170  1.00  0.00
ATOM    278  H   LEU    18      -2.260   7.762   3.722  1.00  0.00
ATOM    279  CA  LEU    18      -3.878   9.141   3.817  1.00  0.00
ATOM    280  HA  LEU    18      -3.923  10.185   4.127  1.00  0.00
ATOM    281  CB  LEU    18      -4.183   9.060   2.282  1.00  0.00
ATOM    282  HB2 LEU    18      -3.994   8.010   2.058  1.00  0.00
ATOM    283  HB3 LEU    18      -5.230   9.290   2.084  1.00  0.00
ATOM    284  CG  LEU    18      -3.293   9.939   1.397  1.00  0.00
ATOM    285  HG  LEU    18      -2.253   9.670   1.586  1.00  0.00
ATOM    286  CD1 LEU    18      -3.604   9.757  -0.092  1.00  0.00
ATOM    287 HD11 LEU    18      -4.643  10.026  -0.282  1.00  0.00
ATOM    288 HD12 LEU    18      -2.949  10.399  -0.682  1.00  0.00
ATOM    289 HD13 LEU    18      -3.442   8.716  -0.374  1.00  0.00
ATOM    290  CD2 LEU    18      -3.343  11.442   1.770  1.00  0.00
ATOM    291 HD21 LEU    18      -3.011  11.573   2.800  1.00  0.00
ATOM    292 HD22 LEU    18      -2.689  12.005   1.104  1.00  0.00
ATOM    293 HD23 LEU    18      -4.365  11.808   1.670  1.00  0.00
ATOM    294  C   LEU    18      -4.922   8.327   4.574  1.00  0.00
ATOM    295  O   LEU    18      -4.844   7.104   4.523  1.00  0.00
ATOM    296  N   GLN    19      -5.931   8.937   5.160  1.00  0.00
ATOM    297  H   GLN    19      -6.142   9.917   5.035  1.00  0.00
ATOM    298  CA  GLN    19      -6.820   8.135   6.020  1.00  0.00
ATOM    299  HA  GLN    19      -6.671   7.067   5.862  1.00  0.00
ATOM    300  CB  GLN    19      -6.456   8.475   7.489  1.00  0.00
ATOM    301  HB2 GLN    19      -6.539   9.552   7.635  1.00  0.00
ATOM    302  HB3 GLN    19      -7.151   7.964   8.154  1.00  0.00
ATOM    303  CG  GLN    19      -5.000   8.019   7.811  1.00  0.00
ATOM    304  HG2 GLN    19      -4.866   7.024   7.387  1.00  0.00
ATOM    305  HG3 GLN    19      -4.346   8.724   7.298  1.00  0.00
ATOM    306  CD  GLN    19      -4.607   7.977   9.307  1.00  0.00
ATOM    307  OE1 GLN    19      -5.432   8.217  10.190  1.00  0.00
ATOM    308  NE2 GLN    19      -3.339   7.647   9.600  1.00  0.00
ATOM    309 HE21 GLN    19      -3.041   7.607  10.564  1.00  0.00
ATOM    310 HE22 GLN    19      -2.690   7.439   8.855  1.00  0.00
ATOM    311  C   GLN    19      -8.288   8.475   5.796  1.00  0.00
ATOM    312  O   GLN    19      -8.726   9.618   5.612  1.00  0.00
ATOM    313  N   LEU    20      -9.025   7.465   5.810  1.00  0.00
ATOM    314  H   LEU    20      -8.651   6.529   5.868  1.00  0.00
ATOM    315  CA  LEU    20     -10.467   7.630   5.784  1.00  0.00
ATOM    316  HA  LEU    20     -10.718   8.659   5.527  1.00  0.00
ATOM    317  CB  LEU    20     -11.095   6.693   4.733  1.00  0.00
ATOM    318  HB2 LEU    20     -10.575   5.747   4.886  1.00  0.00
ATOM    319  HB3 LEU    20     -12.150   6.570   4.976  1.00  0.00
ATOM    320  CG  LEU    20     -10.950   7.136   3.224  1.00  0.00
ATOM    321  HG  LEU    20      -9.893   7.321   3.033  1.00  0.00
ATOM    322  CD1 LEU    20     -11.487   6.049   2.204  1.00  0.00
ATOM    323 HD11 LEU    20     -12.544   5.863   2.394  1.00  0.00
ATOM    324 HD12 LEU    20     -11.360   6.412   1.185  1.00  0.00
ATOM    325 HD13 LEU    20     -10.927   5.122   2.332  1.00  0.00
ATOM    326  CD2 LEU    20     -11.669   8.483   2.899  1.00  0.00
ATOM    327 HD21 LEU    20     -11.247   9.278   3.514  1.00  0.00
ATOM    328 HD22 LEU    20     -11.528   8.726   1.846  1.00  0.00
ATOM    329 HD23 LEU    20     -12.734   8.387   3.110  1.00  0.00
ATOM    330  C   LEU    20     -10.975   7.229   7.180  1.00  0.00
ATOM    331  O   LEU    20     -10.198   7.118   8.130  1.00  0.00
ATOM    332  N   ARG    21     -12.286   7.109   7.374  1.00  0.00
ATOM    333  H   ARG    21     -13.008   7.160   6.670  1.00  0.00
ATOM    334  CA  ARG    21     -12.694   6.889   8.792  1.00  0.00
ATOM    335  HA  ARG    21     -12.336   7.674   9.459  1.00  0.00
ATOM    336  CB  ARG    21     -14.257   6.934   8.764  1.00  0.00
ATOM    337  HB2 ARG    21     -14.521   7.897   8.327  1.00  0.00
ATOM    338  HB3 ARG    21     -14.567   6.133   8.092  1.00  0.00
ATOM    339  CG  ARG    21     -14.974   6.770  10.125  1.00  0.00
ATOM    340  HG2 ARG    21     -14.310   6.247  10.814  1.00  0.00
ATOM    341  HG3 ARG    21     -15.205   7.758  10.524  1.00  0.00
ATOM    342  CD  ARG    21     -16.310   5.947   9.954  1.00  0.00
ATOM    343  HD2 ARG    21     -16.377   5.577   8.931  1.00  0.00
ATOM    344  HD3 ARG    21     -16.304   5.103  10.645  1.00  0.00
ATOM    345  NE  ARG    21     -17.466   6.760  10.228  1.00  0.00
ATOM    346  HE  ARG    21     -17.347   7.698  10.582  1.00  0.00
ATOM    347  CZ  ARG    21     -18.659   6.267  10.178  1.00  0.00
ATOM    348  NH1 ARG    21     -18.790   4.975   9.850  1.00  0.00
ATOM    349 HH11 ARG    21     -17.968   4.422   9.653  1.00  0.00
ATOM    350 HH12 ARG    21     -19.709   4.560   9.803  1.00  0.00
ATOM    351  NH2 ARG    21     -19.644   7.113  10.295  1.00  0.00
ATOM    352 HH21 ARG    21     -19.449   8.096  10.418  1.00  0.00
ATOM    353 HH22 ARG    21     -20.597   6.780  10.263  1.00  0.00
ATOM    354  C   ARG    21     -12.212   5.558   9.389  1.00  0.00
ATOM    355  O   ARG    21     -11.809   5.441  10.548  1.00  0.00
ATOM    356  N   GLY    22     -11.958   4.585   8.524  1.00  0.00
ATOM    357  H   GLY    22     -12.167   4.637   7.537  1.00  0.00
ATOM    358  CA  GLY    22     -11.324   3.342   9.048  1.00  0.00
ATOM    359  HA2 GLY    22     -11.741   3.132  10.033  1.00  0.00
ATOM    360  HA3 GLY    22     -11.563   2.522   8.370  1.00  0.00
ATOM    361  C   GLY    22      -9.803   3.463   9.166  1.00  0.00
ATOM    362  O   GLY    22      -9.100   2.521   9.532  1.00  0.00
ATOM    363  N   GLY    23      -9.269   4.633   8.972  1.00  0.00
ATOM    364  H   GLY    23      -9.757   5.485   8.736  1.00  0.00
ATOM    365  CA  GLY    23      -7.810   4.685   9.119  1.00  0.00
ATOM    366  HA2 GLY    23      -7.539   5.620   9.607  1.00  0.00
ATOM    367  HA3 GLY    23      -7.489   3.846   9.737  1.00  0.00
ATOM    368  C   GLY    23      -7.104   4.606   7.771  1.00  0.00
ATOM    369  O   GLY    23      -7.665   5.053   6.769  1.00  0.00
ATOM    370  N   HIE    24      -5.745   4.363   7.876  1.00  0.00
ATOM    371  H   HIE    24      -5.334   4.220   8.787  1.00  0.00
ATOM    372  CA  HIE    24      -4.868   4.354   6.714  1.00  0.00
ATOM    373  HA  HIE    24      -4.660   5.366   6.366  1.00  0.00
ATOM    374  CB  HIE    24      -3.557   3.707   7.139  1.00  0.00
ATOM    375  HB2 HIE    24      -3.110   4.298   7.938  1.00  0.00
ATOM    376  HB3 HIE    24      -3.651   2.671   7.464  1.00  0.00
ATOM    377  CG  HIE    24      -2.546   3.714   5.960  1.00  0.00
ATOM    378  ND1 HIE    24      -1.733   4.801   5.711  1.00  0.00
ATOM    379  CE1 HIE    24      -0.881   4.502   4.595  1.00  0.00
ATOM    380  HE1 HIE    24      -0.167   5.220   4.192  1.00  0.00
ATOM    381  NE2 HIE    24      -1.172   3.223   4.220  1.00  0.00
ATOM    382  HE2 HIE    24      -0.734   2.688   3.484  1.00  0.00
ATOM    383  CD2 HIE    24      -2.224   2.751   5.060  1.00  0.00
ATOM    384  HD2 HIE    24      -2.633   1.752   4.912  1.00  0.00
ATOM    385  C   HIE    24      -5.438   3.627   5.495  1.00  0.00
ATOM    386  O   HIE    24      -5.670   2.411   5.489  1.00  0.00
ATOM    387  N   PHE    25      -5.356   4.275   4.393  1.00  0.00
ATOM    388  H   PHE    25      -5.228   5.272   4.298  1.00  0.00
ATOM    389  CA  PHE    25      -5.629   3.496   3.193  1.00  0.00
ATOM    390  HA  PHE    25      -5.533   2.438   3.439  1.00  0.00
ATOM    391  CB  PHE    25      -7.054   3.745   2.612  1.00  0.00
ATOM    392  HB2 PHE    25      -7.214   3.008   1.824  1.00  0.00
ATOM    393  HB3 PHE    25      -7.850   3.662   3.353  1.00  0.00
ATOM    394  CG  PHE    25      -7.204   5.128   1.957  1.00  0.00
ATOM    395  CD1 PHE    25      -7.412   6.258   2.719  1.00  0.00
ATOM    396  HD1 PHE    25      -7.470   6.168   3.803  1.00  0.00
ATOM    397  CE1 PHE    25      -7.547   7.519   2.110  1.00  0.00
ATOM    398  HE1 PHE    25      -7.677   8.398   2.742  1.00  0.00
ATOM    399  CZ  PHE    25      -7.517   7.655   0.727  1.00  0.00
ATOM    400  HZ  PHE    25      -7.607   8.627   0.241  1.00  0.00
ATOM    401  CE2 PHE    25      -7.368   6.517  -0.031  1.00  0.00
ATOM    402  HE2 PHE    25      -7.368   6.607  -1.118  1.00  0.00
ATOM    403  CD2 PHE    25      -7.216   5.250   0.572  1.00  0.00
ATOM    404  HD2 PHE    25      -7.107   4.360  -0.048  1.00  0.00
ATOM    405  C   PHE    25      -4.594   3.641   2.081  1.00  0.00
ATOM    406  O   PHE    25      -4.556   2.794   1.176  1.00  0.00
ATOM    407  N   CYX    26      -3.844   4.682   2.093  1.00  0.00
ATOM    408  H   CYX    26      -3.891   5.386   2.815  1.00  0.00
ATOM    409  CA  CYX    26      -2.824   4.812   1.071  1.00  0.00
ATOM    410  HA  CYX    26      -2.484   3.816   0.786  1.00  0.00
ATOM    411  CB  CYX    26      -3.349   5.553  -0.217  1.00  0.00
ATOM    412  HB2 CYX    26      -4.130   6.260   0.063  1.00  0.00
ATOM    413  HB3 CYX    26      -2.526   6.089  -0.690  1.00  0.00
ATOM    414  SG  CYX    26      -4.208   4.584  -1.501  1.00  0.00
ATOM    415  C   CYX    26      -1.732   5.689   1.635  1.00  0.00
ATOM    416  O   CYX    26      -2.056   6.557   2.454  1.00  0.00
ATOM    417  N   GLY    27      -0.574   5.657   0.932  1.00  0.00
ATOM    418  H   GLY    27      -0.468   5.026   0.151  1.00  0.00
ATOM    419  CA  GLY    27       0.556   6.530   1.281  1.00  0.00
ATOM    420  HA2 GLY    27       0.493   6.860   2.318  1.00  0.00
ATOM    421  HA3 GLY    27       1.508   6.026   1.118  1.00  0.00
ATOM    422  C   GLY    27       0.477   7.752   0.366  1.00  0.00
ATOM    423  O   GLY    27      -0.373   7.755  -0.524  1.00  0.00
ATOM    424  N   ALA    28       1.385   8.732   0.561  1.00  0.00
ATOM    425  H   ALA    28       2.018   8.536   1.324  1.00  0.00
ATOM    426  CA  ALA    28       1.560  10.036  -0.204  1.00  0.00
ATOM    427  HA  ALA    28       1.578   9.803  -1.269  1.00  0.00
ATOM    428  CB  ALA    28       0.483  11.174   0.047  1.00  0.00
ATOM    429  HB1 ALA    28       0.459  11.425   1.108  1.00  0.00
ATOM    430  HB2 ALA    28       0.748  12.061  -0.529  1.00  0.00
ATOM    431  HB3 ALA    28      -0.500  10.821  -0.264  1.00  0.00
ATOM    432  C   ALA    28       2.928  10.616   0.208  1.00  0.00
ATOM    433  O   ALA    28       3.535  10.198   1.188  1.00  0.00
ATOM    434  N   THR    29       3.416  11.555  -0.556  1.00  0.00
ATOM    435  H   THR    29       2.870  11.886  -1.339  1.00  0.00
ATOM    436  CA  THR    29       4.697  12.171  -0.306  1.00  0.00
ATOM    437  HA  THR    29       5.174  11.836   0.615  1.00  0.00
ATOM    438  CB  THR    29       5.667  11.871  -1.514  1.00  0.00
ATOM    439  HB  THR    29       5.137  12.193  -2.410  1.00  0.00
ATOM    440  CG2 THR    29       7.073  12.556  -1.466  1.00  0.00
ATOM    441 HG21 THR    29       7.604  12.234  -0.570  1.00  0.00
ATOM    442 HG22 THR    29       7.646  12.273  -2.349  1.00  0.00
ATOM    443 HG23 THR    29       6.950  13.639  -1.445  1.00  0.00
ATOM    444  OG1 THR    29       5.817  10.423  -1.614  1.00  0.00
ATOM    445  HG1 THR    29       6.405  10.212  -2.344  1.00  0.00
ATOM    446  C   THR    29       4.435  13.671  -0.217  1.00  0.00
ATOM    447  O   THR    29       3.752  14.164  -1.112  1.00  0.00
ATOM    448  N   LEU    30       4.999  14.373   0.781  1.00  0.00
ATOM    449  H   LEU    30       5.480  13.902   1.535  1.00  0.00
ATOM    450  CA  LEU    30       4.921  15.891   0.813  1.00  0.00
ATOM    451  HA  LEU    30       3.903  16.216   0.594  1.00  0.00
ATOM    452  CB  LEU    30       5.316  16.415   2.209  1.00  0.00
ATOM    453  HB2 LEU    30       4.733  15.771   2.868  1.00  0.00
ATOM    454  HB3 LEU    30       6.378  16.276   2.414  1.00  0.00
ATOM    455  CG  LEU    30       4.942  17.854   2.454  1.00  0.00
ATOM    456  HG  LEU    30       5.484  18.477   1.742  1.00  0.00
ATOM    457  CD1 LEU    30       3.409  18.083   2.284  1.00  0.00
ATOM    458 HD11 LEU    30       2.867  17.460   2.996  1.00  0.00
ATOM    459 HD12 LEU    30       3.175  19.131   2.468  1.00  0.00
ATOM    460 HD13 LEU    30       3.111  17.817   1.270  1.00  0.00
ATOM    461  CD2 LEU    30       5.515  18.230   3.847  1.00  0.00
ATOM    462 HD21 LEU    30       6.598  18.105   3.840  1.00  0.00
ATOM    463 HD22 LEU    30       5.270  19.267   4.072  1.00  0.00
ATOM    464 HD23 LEU    30       5.080  17.581   4.606  1.00  0.00
ATOM    465  C   LEU    30       5.850  16.557  -0.225  1.00  0.00
ATOM    466  O   LEU    30       7.053  16.426  -0.060  1.00  0.00
ATOM    467  N   ILE    31       5.363  17.182  -1.316  1.00  0.00
ATOM    468  H   ILE    31       4.367  17.263  -1.466  1.00  0.00
ATOM    469  CA  ILE    31       6.275  17.755  -2.334  1.00  0.00
ATOM    470  HA  ILE    31       7.292  17.398  -2.169  1.00  0.00
ATOM    471  CB  ILE    31       5.769  17.265  -3.741  1.00  0.00
ATOM    472  HB  ILE    31       6.316  17.798  -4.518  1.00  0.00
ATOM    473  CG2 ILE    31       5.989  15.779  -3.900  1.00  0.00
ATOM    474 HG21 ILE    31       5.442  15.245  -3.123  1.00  0.00
ATOM    475 HG22 ILE    31       5.632  15.461  -4.879  1.00  0.00
ATOM    476 HG23 ILE    31       7.053  15.558  -3.812  1.00  0.00
ATOM    477  CG1 ILE    31       4.259  17.544  -3.878  1.00  0.00
ATOM    478 HG12 ILE    31       3.742  16.829  -3.238  1.00  0.00
ATOM    479 HG13 ILE    31       4.086  18.554  -3.508  1.00  0.00
ATOM    480  CD1 ILE    31       3.727  17.427  -5.299  1.00  0.00
ATOM    481 HD11 ILE    31       3.899  16.416  -5.669  1.00  0.00
ATOM    482 HD12 ILE    31       2.658  17.638  -5.305  1.00  0.00
ATOM    483 HD13 ILE    31       4.243  18.141  -5.940  1.00  0.00
ATOM    484  C   ILE    31       6.252  19.287  -2.247  1.00  0.00
ATOM    485  O   ILE    31       7.049  19.939  -2.885  1.00  0.00
ATOM    486  N   ALA    32       5.403  19.905  -1.453  1.00  0.00
ATOM    487  H   ALA    32       4.656  19.414  -0.982  1.00  0.00
ATOM    488  CA  ALA    32       5.570  21.351  -1.186  1.00  0.00
ATOM    489  HA  ALA    32       6.570  21.771  -1.077  1.00  0.00
ATOM    490  CB  ALA    32       4.881  22.030  -2.366  1.00  0.00
ATOM    491  HB1 ALA    32       3.875  21.626  -2.482  1.00  0.00
ATOM    492  HB2 ALA    32       4.823  23.103  -2.185  1.00  0.00
ATOM    493  HB3 ALA    32       5.453  21.847  -3.276  1.00  0.00
ATOM    494  C   ALA    32       4.825  21.624   0.121  1.00  0.00
ATOM    495  O   ALA    32       4.268  20.667   0.702  1.00  0.00
ATOM    496  N   PRO    33       4.913  22.821   0.768  1.00  0.00
ATOM    497  CD  PRO    33       5.779  23.972   0.529  1.00  0.00
ATOM    498  HD2 PRO    33       5.305  24.713  -0.114  1.00  0.00
ATOM    499  HD3 PRO    33       6.738  23.679   0.100  1.00  0.00
ATOM    500  CG  PRO    33       5.907  24.437   1.947  1.00  0.00
ATOM    501  HG2 PRO    33       6.219  25.481   1.968  1.00  0.00
ATOM    502  HG3 PRO    33       6.642  23.828   2.472  1.00  0.00
ATOM    503  CB  PRO    33       4.544  24.263   2.544  1.00  0.00
ATOM    504  HB2 PRO    33       3.780  24.971   2.224  1.00  0.00
ATOM    505  HB3 PRO    33       4.610  24.266   3.632  1.00  0.00
ATOM    506  CA  PRO    33       4.197  22.873   2.050  1.00  0.00
ATOM    507  HA  PRO    33       4.710  22.177   2.715  1.00  0.00
ATOM    508  C   PRO    33       2.680  22.516   1.997  1.00  0.00
ATOM    509  O   PRO    33       2.102  22.129   2.987  1.00  0.00
ATOM    510  N   ASN    34       1.972  22.847   0.910  1.00  0.00
ATOM    511  H   ASN    34       2.388  23.218   0.069  1.00  0.00
ATOM    512  CA  ASN    34       0.586  22.646   0.933  1.00  0.00
ATOM    513  HA  ASN    34       0.259  22.305   1.915  1.00  0.00
ATOM    514  CB  ASN    34      -0.117  24.023   0.618  1.00  0.00
ATOM    515  HB2 ASN    34      -1.164  23.789   0.429  1.00  0.00
ATOM    516  HB3 ASN    34      -0.039  24.640   1.513  1.00  0.00
ATOM    517  CG  ASN    34       0.431  24.814  -0.570  1.00  0.00
ATOM    518  OD1 ASN    34       1.603  24.648  -0.906  1.00  0.00
ATOM    519  ND2 ASN    34      -0.437  25.699  -1.196  1.00  0.00
ATOM    520 HD21 ASN    34      -0.118  26.242  -1.985  1.00  0.00
ATOM    521 HD22 ASN    34      -1.385  25.796  -0.859  1.00  0.00
ATOM    522  C   ASN    34       0.218  21.633  -0.137  1.00  0.00
ATOM    523  O   ASN    34      -0.877  21.777  -0.622  1.00  0.00
ATOM    524  N   PHE    35       1.135  20.748  -0.592  1.00  0.00
ATOM    525  H   PHE    35       2.082  20.692  -0.246  1.00  0.00
ATOM    526  CA  PHE    35       0.740  19.850  -1.652  1.00  0.00
ATOM    527  HA  PHE    35      -0.348  19.792  -1.618  1.00  0.00
ATOM    528  CB  PHE    35       1.164  20.221  -3.067  1.00  0.00
ATOM    529  HB2 PHE    35       2.229  20.412  -2.937  1.00  0.00
ATOM    530  HB3 PHE    35       1.023  19.466  -3.840  1.00  0.00
ATOM    531  CG  PHE    35       0.546  21.523  -3.606  1.00  0.00
ATOM    532  CD1 PHE    35      -0.624  21.453  -4.305  1.00  0.00
ATOM    533  HD1 PHE    35      -1.123  20.487  -4.377  1.00  0.00
ATOM    534  CE1 PHE    35      -1.181  22.570  -4.914  1.00  0.00
ATOM    535  HE1 PHE    35      -2.126  22.495  -5.452  1.00  0.00
ATOM    536  CZ  PHE    35      -0.519  23.798  -4.833  1.00  0.00
ATOM    537  HZ  PHE    35      -0.952  24.697  -5.271  1.00  0.00
ATOM    538  CE2 PHE    35       0.697  23.864  -4.188  1.00  0.00
ATOM    539  HE2 PHE    35       1.241  24.808  -4.156  1.00  0.00
ATOM    540  CD2 PHE    35       1.238  22.719  -3.574  1.00  0.00
ATOM    541  HD2 PHE    35       2.203  22.775  -3.072  1.00  0.00
ATOM    542  C   PHE    35       1.312  18.459  -1.379  1.00  0.00
ATOM    543  O   PHE    35       2.512  18.296  -1.152  1.00  0.00
ATOM    544  N   VAL    36       0.412  17.479  -1.498  1.00  0.00
ATOM    545  H   VAL    36      -0.591  17.597  -1.463  1.00  0.00
ATOM    546  CA  VAL    36       0.953  16.113  -1.469  1.00  0.00
ATOM    547  HA  VAL    36       2.023  15.936  -1.577  1.00  0.00
ATOM    548  CB  VAL    36       0.456  15.391  -0.178  1.00  0.00
ATOM    549  HB  VAL    36       0.913  14.402  -0.140  1.00  0.00
ATOM    550  CG1 VAL    36       0.833  16.192   1.116  1.00  0.00
ATOM    551 HG11 VAL    36       0.376  17.181   1.079  1.00  0.00
ATOM    552 HG12 VAL    36       0.470  15.657   1.994  1.00  0.00
ATOM    553 HG13 VAL    36       1.916  16.295   1.177  1.00  0.00
ATOM    554  CG2 VAL    36      -1.009  14.900  -0.234  1.00  0.00
ATOM    555 HG21 VAL    36      -1.124  14.191  -1.054  1.00  0.00
ATOM    556 HG22 VAL    36      -1.264  14.411   0.707  1.00  0.00
ATOM    557 HG23 VAL    36      -1.672  15.750  -0.393  1.00  0.00
ATOM    558  C   VAL    36       0.689  15.375  -2.787  1.00  0.00
ATOM    559  O   VAL    36      -0.239  15.717  -3.533  1.00  0.00
ATOM    560  N   MET    37       1.542  14.384  -3.039  1.00  0.00
ATOM    561  H   MET    37       2.179  14.049  -2.329  1.00  0.00
ATOM    562  CA  MET    37       1.424  13.605  -4.309  1.00  0.00
ATOM    563  HA  MET    37       0.774  14.094  -5.035  1.00  0.00
ATOM    564  CB  MET    37       2.839  13.546  -4.883  1.00  0.00
ATOM    565  HB2 MET    37       3.141  14.586  -5.012  1.00  0.00
ATOM    566  HB3 MET    37       3.447  13.085  -4.105  1.00  0.00
ATOM    567  CG  MET    37       3.041  12.779  -6.221  1.00  0.00
ATOM    568  HG2 MET    37       2.936  11.708  -6.047  1.00  0.00
ATOM    569  HG3 MET    37       2.293  13.104  -6.944  1.00  0.00
ATOM    570  SD  MET    37       4.723  13.123  -6.891  1.00  0.00
ATOM    571  CE  MET    37       5.809  12.245  -5.756  1.00  0.00
ATOM    572  HE1 MET    37       5.566  11.182  -5.768  1.00  0.00
ATOM    573  HE2 MET    37       6.846  12.383  -6.064  1.00  0.00
ATOM    574  HE3 MET    37       5.675  12.636  -4.747  1.00  0.00
ATOM    575  C   MET    37       1.117  12.169  -3.937  1.00  0.00
ATOM    576  O   MET    37       1.726  11.650  -2.994  1.00  0.00
ATOM    577  N   SER    38       0.236  11.547  -4.710  1.00  0.00
ATOM    578  H   SER    38      -0.258  12.017  -5.456  1.00  0.00
ATOM    579  CA  SER    38      -0.090  10.154  -4.437  1.00  0.00
ATOM    580  HA  SER    38       0.760   9.641  -3.989  1.00  0.00
ATOM    581  CB  SER    38      -1.288  10.106  -3.433  1.00  0.00
ATOM    582  HB2 SER    38      -1.126  10.847  -2.651  1.00  0.00
ATOM    583  HB3 SER    38      -2.209  10.338  -3.967  1.00  0.00
ATOM    584  OG  SER    38      -1.393   8.796  -2.841  1.00  0.00
ATOM    585  HG  SER    38      -2.131   8.781  -2.227  1.00  0.00
ATOM    586  C   SER    38      -0.400   9.446  -5.757  1.00  0.00
ATOM    587  O   SER    38      -0.359  10.070  -6.804  1.00  0.00
ATOM    588  N   ALA    39      -0.981   8.284  -5.639  1.00  0.00
ATOM    589  H   ALA    39      -1.010   7.846  -4.729  1.00  0.00
ATOM    590  CA  ALA    39      -1.549   7.547  -6.793  1.00  0.00
ATOM    591  HA  ALA    39      -0.971   7.828  -7.674  1.00  0.00
ATOM    592  CB  ALA    39      -1.414   6.032  -6.580  1.00  0.00
ATOM    593  HB1 ALA    39      -1.995   5.734  -5.707  1.00  0.00
ATOM    594  HB2 ALA    39      -1.785   5.506  -7.460  1.00  0.00
ATOM    595  HB3 ALA    39      -0.366   5.779  -6.422  1.00  0.00
ATOM    596  C   ALA    39      -3.004   7.888  -7.061  1.00  0.00
ATOM    597  O   ALA    39      -3.785   7.922  -6.125  1.00  0.00
ATOM    598  N   ALA    40      -3.321   8.088  -8.326  1.00  0.00
ATOM    599  H   ALA    40      -2.566   8.125  -8.996  1.00  0.00
ATOM    600  CA  ALA    40      -4.660   8.432  -8.777  1.00  0.00
ATOM    601  HA  ALA    40      -4.886   9.360  -8.252  1.00  0.00
ATOM    602  CB  ALA    40      -4.754   8.696 -10.332  1.00  0.00
ATOM    603  HB1 ALA    40      -4.539   7.773 -10.872  1.00  0.00
ATOM    604  HB2 ALA    40      -5.758   9.038 -10.584  1.00  0.00
ATOM    605  HB3 ALA    40      -4.029   9.459 -10.616  1.00  0.00
ATOM    606  C   ALA    40      -5.687   7.397  -8.273  1.00  0.00
ATOM    607  O   ALA    40      -6.806   7.762  -7.929  1.00  0.00
ATOM    608  N   HIE    41      -5.296   6.159  -8.314  1.00  0.00
ATOM    609  H   HIE    41      -4.388   5.861  -8.642  1.00  0.00
ATOM    610  CA  HIE    41      -6.268   5.153  -7.994  1.00  0.00
ATOM    611  HA  HIE    41      -7.205   5.372  -8.507  1.00  0.00
ATOM    612  CB  HIE    41      -5.767   3.721  -8.448  1.00  0.00
ATOM    613  HB2 HIE    41      -6.586   3.005  -8.371  1.00  0.00
ATOM    614  HB3 HIE    41      -5.399   3.742  -9.474  1.00  0.00
ATOM    615  CG  HIE    41      -4.648   3.187  -7.601  1.00  0.00
ATOM    616  ND1 HIE    41      -3.356   3.194  -8.023  1.00  0.00
ATOM    617  CE1 HIE    41      -2.594   2.651  -6.971  1.00  0.00
ATOM    618  HE1 HIE    41      -1.513   2.536  -7.044  1.00  0.00
ATOM    619  NE2 HIE    41      -3.522   2.325  -5.890  1.00  0.00
ATOM    620  HE2 HIE    41      -3.354   1.931  -4.975  1.00  0.00
ATOM    621  CD2 HIE    41      -4.714   2.665  -6.366  1.00  0.00
ATOM    622  HD2 HIE    41      -5.607   2.508  -5.762  1.00  0.00
ATOM    623  C   HIE    41      -6.674   5.166  -6.507  1.00  0.00
ATOM    624  O   HIE    41      -7.765   4.735  -6.168  1.00  0.00
ATOM    625  N   CYX    42      -5.861   5.753  -5.647  1.00  0.00
ATOM    626  H   CYX    42      -4.960   6.116  -5.922  1.00  0.00
ATOM    627  CA  CYX    42      -6.293   5.929  -4.227  1.00  0.00
ATOM    628  HA  CYX    42      -6.542   4.956  -3.804  1.00  0.00
ATOM    629  CB  CYX    42      -5.199   6.559  -3.383  1.00  0.00
ATOM    630  HB2 CYX    42      -4.887   7.500  -3.836  1.00  0.00
ATOM    631  HB3 CYX    42      -5.578   6.747  -2.379  1.00  0.00
ATOM    632  SG  CYX    42      -3.752   5.494  -3.216  1.00  0.00
ATOM    633  C   CYX    42      -7.501   6.868  -4.078  1.00  0.00
ATOM    634  O   CYX    42      -8.085   6.901  -3.015  1.00  0.00
ATOM    635  N   VAL    43      -7.653   7.836  -4.915  1.00  0.00
ATOM    636  H   VAL    43      -7.028   7.966  -5.697  1.00  0.00
ATOM    637  CA  VAL    43      -8.729   8.795  -4.727  1.00  0.00
ATOM    638  HA  VAL    43      -9.161   8.675  -3.733  1.00  0.00
ATOM    639  CB  VAL    43      -8.282  10.284  -4.901  1.00  0.00
ATOM    640  HB  VAL    43      -9.183  10.898  -4.906  1.00  0.00
ATOM    641  CG1 VAL    43      -7.338  10.771  -3.797  1.00  0.00
ATOM    642 HG11 VAL    43      -6.437  10.157  -3.792  1.00  0.00
ATOM    643 HG12 VAL    43      -7.068  11.810  -3.981  1.00  0.00
ATOM    644 HG13 VAL    43      -7.836  10.690  -2.831  1.00  0.00
ATOM    645  CG2 VAL    43      -7.583  10.598  -6.206  1.00  0.00
ATOM    646 HG21 VAL    43      -8.249  10.375  -7.039  1.00  0.00
ATOM    647 HG22 VAL    43      -7.313  11.654  -6.230  1.00  0.00
ATOM    648 HG23 VAL    43      -6.681   9.991  -6.291  1.00  0.00
ATOM    649  C   VAL    43      -9.869   8.530  -5.720  1.00  0.00
ATOM    650  O   VAL    43     -10.900   9.218  -5.719  1.00  0.00
ATOM    651  N   ALA    44      -9.665   7.647  -6.620  1.00  0.00
ATOM    652  H   ALA    44      -8.833   7.088  -6.744  1.00  0.00
ATOM    653  CA  ALA    44     -10.772   7.459  -7.558  1.00  0.00
ATOM    654  HA  ALA    44     -11.221   8.396  -7.885  1.00  0.00
ATOM    655  CB  ALA    44     -10.294   6.668  -8.816  1.00  0.00
ATOM    656  HB1 ALA    44      -9.850   5.723  -8.505  1.00  0.00
ATOM    657  HB2 ALA    44     -11.146   6.472  -9.467  1.00  0.00
ATOM    658  HB3 ALA    44      -9.553   7.257  -9.356  1.00  0.00
ATOM    659  C   ALA    44     -11.861   6.672  -6.793  1.00  0.00
ATOM    660  O   ALA    44     -11.539   5.734  -6.010  1.00  0.00
ATOM    661  N   ASN    45     -13.128   7.071  -7.075  1.00  0.00
ATOM    662  H   ASN    45     -13.329   7.863  -7.669  1.00  0.00
ATOM    663  CA  ASN    45     -14.282   6.349  -6.432  1.00  0.00
ATOM    664  HA  ASN    45     -15.216   6.834  -6.717  1.00  0.00
ATOM    665  CB  ASN    45     -14.339   4.850  -6.882  1.00  0.00
ATOM    666  HB2 ASN    45     -13.385   4.386  -6.631  1.00  0.00
ATOM    667  HB3 ASN    45     -15.140   4.352  -6.337  1.00  0.00
ATOM    668  CG  ASN    45     -14.590   4.676  -8.398  1.00  0.00
ATOM    669  OD1 ASN    45     -14.959   5.575  -9.160  1.00  0.00
ATOM    670  ND2 ASN    45     -14.385   3.462  -8.834  1.00  0.00
ATOM    671 HD21 ASN    45     -14.523   3.250  -9.812  1.00  0.00
ATOM    672 HD22 ASN    45     -14.089   2.741  -8.192  1.00  0.00
ATOM    673  C   ASN    45     -14.301   6.364  -4.887  1.00  0.00
ATOM    674  O   ASN    45     -14.863   5.399  -4.360  1.00  0.00
ATOM    675  N   VAL    46     -13.568   7.330  -4.177  1.00  0.00
ATOM    676  H   VAL    46     -12.891   7.851  -4.716  1.00  0.00
ATOM    677  CA  VAL    46     -13.645   7.578  -2.717  1.00  0.00
ATOM    678  HA  VAL    46     -14.419   6.873  -2.417  1.00  0.00
ATOM    679  CB  VAL    46     -12.403   7.373  -1.804  1.00  0.00
ATOM    680  HB  VAL    46     -12.714   7.440  -0.761  1.00  0.00
ATOM    681  CG1 VAL    46     -11.773   6.001  -2.061  1.00  0.00
ATOM    682 HG11 VAL    46     -11.462   5.933  -3.103  1.00  0.00
ATOM    683 HG12 VAL    46     -10.906   5.872  -1.414  1.00  0.00
ATOM    684 HG13 VAL    46     -12.503   5.220  -1.848  1.00  0.00
ATOM    685  CG2 VAL    46     -11.340   8.364  -2.138  1.00  0.00
ATOM    686 HG21 VAL    46     -11.724   9.374  -1.990  1.00  0.00
ATOM    687 HG22 VAL    46     -10.478   8.206  -1.489  1.00  0.00
ATOM    688 HG23 VAL    46     -11.038   8.239  -3.178  1.00  0.00
ATOM    689  C   VAL    46     -14.127   8.990  -2.613  1.00  0.00
ATOM    690  O   VAL    46     -14.041   9.716  -3.609  1.00  0.00
ATOM    691  N   ASN    47     -14.668   9.307  -1.465  1.00  0.00
ATOM    692  H   ASN    47     -14.853   8.591  -0.777  1.00  0.00
ATOM    693  CA  ASN    47     -15.097  10.668  -1.178  1.00  0.00
ATOM    694  HA  ASN    47     -15.420  11.171  -2.089  1.00  0.00
ATOM    695  CB  ASN    47     -16.311  10.612  -0.177  1.00  0.00
ATOM    696  HB2 ASN    47     -17.159  10.145  -0.678  1.00  0.00
ATOM    697  HB3 ASN    47     -16.032  10.018   0.693  1.00  0.00
ATOM    698  CG  ASN    47     -16.736  12.030   0.304  1.00  0.00
ATOM    699  OD1 ASN    47     -16.540  13.066  -0.331  1.00  0.00
ATOM    700  ND2 ASN    47     -17.313  12.035   1.440  1.00  0.00
ATOM    701 HD21 ASN    47     -17.627  12.908   1.840  1.00  0.00
ATOM    702 HD22 ASN    47     -17.454  11.166   1.936  1.00  0.00
ATOM    703  C   ASN    47     -13.898  11.493  -0.634  1.00  0.00
ATOM    704  O   ASN    47     -13.513  11.316   0.532  1.00  0.00
ATOM    705  N   VAL    48     -13.239  12.229  -1.558  1.00  0.00
ATOM    706  H   VAL    48     -13.517  12.140  -2.525  1.00  0.00
ATOM    707  CA  VAL    48     -12.051  13.059  -1.241  1.00  0.00
ATOM    708  HA  VAL    48     -11.221  12.569  -0.732  1.00  0.00
ATOM    709  CB  VAL    48     -11.496  13.820  -2.477  1.00  0.00
ATOM    710  HB  VAL    48     -11.261  13.070  -3.232  1.00  0.00
ATOM    711  CG1 VAL    48     -12.461  14.863  -3.071  1.00  0.00
ATOM    712 HG11 VAL    48     -12.696  15.613  -2.317  1.00  0.00
ATOM    713 HG12 VAL    48     -11.993  15.345  -3.929  1.00  0.00
ATOM    714 HG13 VAL    48     -13.379  14.369  -3.390  1.00  0.00
ATOM    715  CG2 VAL    48     -10.074  14.376  -2.269  1.00  0.00
ATOM    716 HG21 VAL    48      -9.390  13.554  -2.058  1.00  0.00
ATOM    717 HG22 VAL    48      -9.751  14.894  -3.172  1.00  0.00
ATOM    718 HG23 VAL    48     -10.074  15.072  -1.431  1.00  0.00
ATOM    719  C   VAL    48     -12.254  14.032  -0.103  1.00  0.00
ATOM    720  O   VAL    48     -11.328  14.282   0.676  1.00  0.00
ATOM    721  N   ARG    49     -13.469  14.506   0.040  1.00  0.00
ATOM    722  H   ARG    49     -14.196  14.305  -0.632  1.00  0.00
ATOM    723  CA  ARG    49     -13.810  15.379   1.224  1.00  0.00
ATOM    724  HA  ARG    49     -13.154  16.249   1.198  1.00  0.00
ATOM    725  CB  ARG    49     -15.276  15.867   1.254  1.00  0.00
ATOM    726  HB2 ARG    49     -15.963  15.022   1.215  1.00  0.00
ATOM    727  HB3 ARG    49     -15.469  16.450   2.155  1.00  0.00
ATOM    728  CG  ARG    49     -15.482  16.746   0.026  1.00  0.00
ATOM    729  HG2 ARG    49     -15.264  17.778   0.302  1.00  0.00
ATOM    730  HG3 ARG    49     -14.787  16.422  -0.748  1.00  0.00
ATOM    731  CD  ARG    49     -16.923  16.653  -0.508  1.00  0.00
ATOM    732  HD2 ARG    49     -17.256  15.616  -0.465  1.00  0.00
ATOM    733  HD3 ARG    49     -17.577  17.269   0.109  1.00  0.00
ATOM    734  NE  ARG    49     -17.014  17.127  -1.923  1.00  0.00
ATOM    735  HE  ARG    49     -17.242  18.102  -2.056  1.00  0.00
ATOM    736  CZ  ARG    49     -16.967  16.312  -3.021  1.00  0.00
ATOM    737  NH1 ARG    49     -16.754  14.976  -2.863  1.00  0.00
ATOM    738 HH11 ARG    49     -16.632  14.593  -1.937  1.00  0.00
ATOM    739 HH12 ARG    49     -16.720  14.374  -3.674  1.00  0.00
ATOM    740  NH2 ARG    49     -16.965  16.888  -4.254  1.00  0.00
ATOM    741 HH21 ARG    49     -16.997  17.894  -4.339  1.00  0.00
ATOM    742 HH22 ARG    49     -16.931  16.306  -5.080  1.00  0.00
ATOM    743  C   ARG    49     -13.592  14.677   2.563  1.00  0.00
ATOM    744  O   ARG    49     -13.550  15.379   3.572  1.00  0.00
ATOM    745  N   ALA    50     -13.634  13.335   2.590  1.00  0.00
ATOM    746  H   ALA    50     -13.685  12.803   1.733  1.00  0.00
ATOM    747  CA  ALA    50     -13.502  12.579   3.898  1.00  0.00
ATOM    748  HA  ALA    50     -13.946  13.113   4.738  1.00  0.00
ATOM    749  CB  ALA    50     -14.179  11.244   3.766  1.00  0.00
ATOM    750  HB1 ALA    50     -13.739  10.694   2.934  1.00  0.00
ATOM    751  HB2 ALA    50     -14.047  10.676   4.687  1.00  0.00
ATOM    752  HB3 ALA    50     -15.243  11.393   3.580  1.00  0.00
ATOM    753  C   ALA    50     -12.031  12.253   4.205  1.00  0.00
ATOM    754  O   ALA    50     -11.774  11.630   5.231  1.00  0.00
ATOM    755  N   VAL    51     -11.119  12.551   3.232  1.00  0.00
ATOM    756  H   VAL    51     -11.306  13.112   2.413  1.00  0.00
ATOM    757  CA  VAL    51      -9.758  12.023   3.418  1.00  0.00
ATOM    758  HA  VAL    51      -9.660  11.047   3.894  1.00  0.00
ATOM    759  CB  VAL    51      -9.118  11.963   2.068  1.00  0.00
ATOM    760  HB  VAL    51      -9.459  12.822   1.491  1.00  0.00
ATOM    761  CG1 VAL    51      -7.593  11.982   2.158  1.00  0.00
ATOM    762 HG11 VAL    51      -7.251  11.123   2.735  1.00  0.00
ATOM    763 HG12 VAL    51      -7.169  11.937   1.155  1.00  0.00
ATOM    764 HG13 VAL    51      -7.269  12.900   2.648  1.00  0.00
ATOM    765  CG2 VAL    51      -9.628  10.764   1.179  1.00  0.00
ATOM    766 HG21 VAL    51     -10.703  10.857   1.025  1.00  0.00
ATOM    767 HG22 VAL    51      -9.120  10.785   0.215  1.00  0.00
ATOM    768 HG23 VAL    51      -9.414   9.821   1.682  1.00  0.00
ATOM    769  C   VAL    51      -8.972  12.934   4.307  1.00  0.00
ATOM    770  O   VAL    51      -9.235  14.119   4.232  1.00  0.00
ATOM    771  N   ARG    52      -8.410  12.449   5.348  1.00  0.00
ATOM    772  H   ARG    52      -8.546  11.485   5.616  1.00  0.00
ATOM    773  CA  ARG    52      -7.487  13.297   6.178  1.00  0.00
ATOM    774  HA  ARG    52      -7.714  14.353   6.031  1.00  0.00
ATOM    775  CB  ARG    52      -7.662  12.961   7.662  1.00  0.00
ATOM    776  HB2 ARG    52      -7.715  11.894   7.879  1.00  0.00
ATOM    777  HB3 ARG    52      -6.930  13.430   8.320  1.00  0.00
ATOM    778  CG  ARG    52      -9.044  13.600   7.894  1.00  0.00
ATOM    779  HG2 ARG    52      -8.997  14.645   7.585  1.00  0.00
ATOM    780  HG3 ARG    52      -9.775  13.073   7.282  1.00  0.00
ATOM    781  CD  ARG    52      -9.458  13.523   9.362  1.00  0.00
ATOM    782  HD2 ARG    52      -9.462  12.492   9.717  1.00  0.00
ATOM    783  HD3 ARG    52      -8.798  14.121   9.990  1.00  0.00
ATOM    784  NE  ARG    52     -10.831  14.066   9.465  1.00  0.00
ATOM    785  HE  ARG    52     -11.227  14.594   8.700  1.00  0.00
ATOM    786  CZ  ARG    52     -11.552  13.925  10.583  1.00  0.00
ATOM    787  NH1 ARG    52     -11.119  13.317  11.731  1.00  0.00
ATOM    788 HH11 ARG    52     -10.187  12.932  11.775  1.00  0.00
ATOM    789 HH12 ARG    52     -11.735  13.257  12.530  1.00  0.00
ATOM    790  NH2 ARG    52     -12.766  14.353  10.541  1.00  0.00
ATOM    791 HH21 ARG    52     -13.123  14.767   9.692  1.00  0.00
ATOM    792 HH22 ARG    52     -13.356  14.272  11.357  1.00  0.00
ATOM    793  C   ARG    52      -6.046  12.966   5.782  1.00  0.00
ATOM    794  O   ARG    52      -5.731  11.827   5.390  1.00  0.00
ATOM    795  N   VAL    53      -5.267  13.974   5.727  1.00  0.00
ATOM    796  H   VAL    53      -5.595  14.911   5.913  1.00  0.00
ATOM    797  CA  VAL    53      -3.872  13.797   5.310  1.00  0.00
ATOM    798  HA  VAL    53      -3.570  12.808   4.966  1.00  0.00
ATOM    799  CB  VAL    53      -3.575  14.830   4.182  1.00  0.00
ATOM    800  HB  VAL    53      -3.955  15.792   4.524  1.00  0.00
ATOM    801  CG1 VAL    53      -2.088  14.966   3.819  1.00  0.00
ATOM    802 HG11 VAL    53      -1.707  14.004   3.477  1.00  0.00
ATOM    803 HG12 VAL    53      -1.973  15.706   3.026  1.00  0.00
ATOM    804 HG13 VAL    53      -1.527  15.287   4.698  1.00  0.00
ATOM    805  CG2 VAL    53      -4.433  14.581   2.934  1.00  0.00
ATOM    806 HG21 VAL    53      -5.488  14.658   3.197  1.00  0.00
ATOM    807 HG22 VAL    53      -4.194  15.323   2.174  1.00  0.00
ATOM    808 HG23 VAL    53      -4.228  13.583   2.545  1.00  0.00
ATOM    809  C   VAL    53      -2.959  13.955   6.520  1.00  0.00
ATOM    810  O   VAL    53      -3.067  14.927   7.247  1.00  0.00
ATOM    811  N   VAL    54      -2.326  12.940   6.950  1.00  0.00
ATOM    812  H   VAL    54      -2.449  12.060   6.471  1.00  0.00
ATOM    813  CA  VAL    54      -1.498  12.966   8.131  1.00  0.00
ATOM    814  HA  VAL    54      -1.720  13.839   8.745  1.00  0.00
ATOM    815  CB  VAL    54      -1.797  11.688   8.958  1.00  0.00
ATOM    816  HB  VAL    54      -1.424  10.822   8.410  1.00  0.00
ATOM    817  CG1 VAL    54      -1.103  11.754  10.370  1.00  0.00
ATOM    818 HG11 VAL    54      -1.475  12.619  10.919  1.00  0.00
ATOM    819 HG12 VAL    54      -1.329  10.845  10.929  1.00  0.00
ATOM    820 HG13 VAL    54      -0.024  11.842  10.242  1.00  0.00
ATOM    821  CG2 VAL    54      -3.332  11.618   9.118  1.00  0.00
ATOM    822 HG21 VAL    54      -3.798  11.563   8.134  1.00  0.00
ATOM    823 HG22 VAL    54      -3.598  10.733   9.696  1.00  0.00
ATOM    824 HG23 VAL    54      -3.685  12.510   9.637  1.00  0.00
ATOM    825  C   VAL    54      -0.015  13.083   7.771  1.00  0.00
ATOM    826  O   VAL    54       0.575  12.150   7.238  1.00  0.00
ATOM    827  N   LEU    55       0.645  14.093   8.339  1.00  0.00
ATOM    828  H   LEU    55       0.132  14.653   9.005  1.00  0.00
ATOM    829  CA  LEU    55       2.145  14.374   8.153  1.00  0.00
ATOM    830  HA  LEU    55       2.514  13.834   7.281  1.00  0.00
ATOM    831  CB  LEU    55       2.403  15.912   7.939  1.00  0.00
ATOM    832  HB2 LEU    55       1.870  16.061   8.878  1.00  0.00
ATOM    833  HB3 LEU    55       3.361  16.431   7.979  1.00  0.00
ATOM    834  CG  LEU    55       1.565  16.474   6.781  1.00  0.00
ATOM    835  HG  LEU    55       0.534  16.169   6.956  1.00  0.00
ATOM    836  CD1 LEU    55       1.627  17.958   6.639  1.00  0.00
ATOM    837 HD11 LEU    55       2.658  18.264   6.463  1.00  0.00
ATOM    838 HD12 LEU    55       1.008  18.269   5.798  1.00  0.00
ATOM    839 HD13 LEU    55       1.261  18.426   7.553  1.00  0.00
ATOM    840  CD2 LEU    55       1.387  15.701   5.487  1.00  0.00
ATOM    841 HD21 LEU    55       0.910  14.744   5.698  1.00  0.00
ATOM    842 HD22 LEU    55       0.761  16.275   4.803  1.00  0.00
ATOM    843 HD23 LEU    55       2.361  15.528   5.029  1.00  0.00
ATOM    844  C   LEU    55       2.797  14.030   9.501  1.00  0.00
ATOM    845  O   LEU    55       2.118  14.073  10.531  1.00  0.00
ATOM    846  N   GLY    56       4.069  13.759   9.526  1.00  0.00
ATOM    847  H   GLY    56       4.698  13.613   8.748  1.00  0.00
ATOM    848  CA  GLY    56       4.606  13.664  10.872  1.00  0.00
ATOM    849  HA2 GLY    56       5.678  13.853  10.808  1.00  0.00
ATOM    850  HA3 GLY    56       4.135  14.449  11.465  1.00  0.00
ATOM    851  C   GLY    56       4.377  12.310  11.563  1.00  0.00
ATOM    852  O   GLY    56       4.678  12.173  12.758  1.00  0.00
ATOM    853  N   ALA    57       3.744  11.374  10.899  1.00  0.00
ATOM    854  H   ALA    57       3.299  11.568  10.013  1.00  0.00
ATOM    855  CA  ALA    57       3.475  10.078  11.547  1.00  0.00
ATOM    856  HA  ALA    57       3.235  10.369  12.569  1.00  0.00
ATOM    857  CB  ALA    57       2.216   9.425  10.908  1.00  0.00
ATOM    858  HB1 ALA    57       2.443   9.120   9.886  1.00  0.00
ATOM    859  HB2 ALA    57       1.923   8.552  11.491  1.00  0.00
ATOM    860  HB3 ALA    57       1.398  10.146  10.897  1.00  0.00
ATOM    861  C   ALA    57       4.677   9.123  11.653  1.00  0.00
ATOM    862  O   ALA    57       5.570   9.077  10.816  1.00  0.00
ATOM    863  N   HIE    58       4.651   8.226  12.577  1.00  0.00
ATOM    864  H   HIE    58       4.040   8.352  13.371  1.00  0.00
ATOM    865  CA  HIE    58       5.624   7.119  12.613  1.00  0.00
ATOM    866  HA  HIE    58       5.984   6.966  11.595  1.00  0.00
ATOM    867  CB  HIE    58       6.861   7.352  13.553  1.00  0.00
ATOM    868  HB2 HIE    58       7.480   8.200  13.258  1.00  0.00
ATOM    869  HB3 HIE    58       6.494   7.506  14.568  1.00  0.00
ATOM    870  CG  HIE    58       7.792   6.120  13.601  1.00  0.00
ATOM    871  ND1 HIE    58       8.524   5.707  12.481  1.00  0.00
ATOM    872  CE1 HIE    58       9.151   4.574  12.834  1.00  0.00
ATOM    873  HE1 HIE    58       9.780   4.056  12.110  1.00  0.00
ATOM    874  NE2 HIE    58       8.840   4.269  14.176  1.00  0.00
ATOM    875  HE2 HIE    58       9.153   3.488  14.735  1.00  0.00
ATOM    876  CD2 HIE    58       8.006   5.256  14.609  1.00  0.00
ATOM    877  HD2 HIE    58       7.633   5.243  15.633  1.00  0.00
ATOM    878  C   HIE    58       4.908   5.779  12.890  1.00  0.00
ATOM    879  O   HIE    58       4.915   4.901  12.040  1.00  0.00
ATOM    880  N   ASN    59       4.158   5.680  13.973  1.00  0.00
ATOM    881  H   ASN    59       4.083   6.492  14.569  1.00  0.00
ATOM    882  CA  ASN    59       3.360   4.480  14.318  1.00  0.00
ATOM    883  HA  ASN    59       3.567   3.639  13.657  1.00  0.00
ATOM    884  CB  ASN    59       3.800   4.101  15.753  1.00  0.00
ATOM    885  HB2 ASN    59       4.860   3.869  15.650  1.00  0.00
ATOM    886  HB3 ASN    59       3.678   4.944  16.433  1.00  0.00
ATOM    887  CG  ASN    59       3.093   2.895  16.344  1.00  0.00
ATOM    888  OD1 ASN    59       1.985   2.483  16.017  1.00  0.00
ATOM    889  ND2 ASN    59       3.754   2.377  17.321  1.00  0.00
ATOM    890 HD21 ASN    59       3.389   1.566  17.800  1.00  0.00
ATOM    891 HD22 ASN    59       4.634   2.784  17.603  1.00  0.00
ATOM    892  C   ASN    59       1.886   4.804  14.361  1.00  0.00
ATOM    893  O   ASN    59       1.497   5.622  15.193  1.00  0.00
ATOM    894  N   LEU    60       1.170   4.249  13.442  1.00  0.00
ATOM    895  H   LEU    60       1.519   3.481  12.886  1.00  0.00
ATOM    896  CA  LEU    60      -0.181   4.733  13.180  1.00  0.00
ATOM    897  HA  LEU    60      -0.177   5.813  13.030  1.00  0.00
ATOM    898  CB  LEU    60      -0.711   4.073  11.927  1.00  0.00
ATOM    899  HB2 LEU    60      -0.461   3.014  12.003  1.00  0.00
ATOM    900  HB3 LEU    60      -1.789   4.183  11.809  1.00  0.00
ATOM    901  CG  LEU    60      -0.002   4.678  10.718  1.00  0.00
ATOM    902  HG  LEU    60       1.048   4.386  10.706  1.00  0.00
ATOM    903  CD1 LEU    60      -0.684   4.150   9.479  1.00  0.00
ATOM    904 HD11 LEU    60      -1.734   4.442   9.489  1.00  0.00
ATOM    905 HD12 LEU    60      -0.201   4.564   8.594  1.00  0.00
ATOM    906 HD13 LEU    60      -0.610   3.063   9.459  1.00  0.00
ATOM    907  CD2 LEU    60       0.060   6.230  10.685  1.00  0.00
ATOM    908 HD21 LEU    60       0.592   6.591  11.565  1.00  0.00
ATOM    909 HD22 LEU    60       0.583   6.554   9.785  1.00  0.00
ATOM    910 HD23 LEU    60      -0.952   6.634  10.681  1.00  0.00
ATOM    911  C   LEU    60      -1.177   4.449  14.303  1.00  0.00
ATOM    912  O   LEU    60      -2.359   4.796  14.115  1.00  0.00
ATOM    913  N   SER    61      -0.721   3.554  15.153  1.00  0.00
ATOM    914  H   SER    61       0.242   3.252  15.108  1.00  0.00
ATOM    915  CA  SER    61      -1.591   2.964  16.188  1.00  0.00
ATOM    916  HA  SER    61      -2.615   2.965  15.814  1.00  0.00
ATOM    917  CB  SER    61      -1.197   1.493  16.573  1.00  0.00
ATOM    918  HB2 SER    61      -2.053   1.017  17.051  1.00  0.00
ATOM    919  HB3 SER    61      -0.942   0.950  15.663  1.00  0.00
ATOM    920  OG  SER    61      -0.060   1.474  17.484  1.00  0.00
ATOM    921  HG  SER    61       0.159   0.566  17.703  1.00  0.00
ATOM    922  C   SER    61      -1.540   3.786  17.479  1.00  0.00
ATOM    923  O   SER    61      -2.186   3.344  18.410  1.00  0.00
ATOM    924  N   ARG    62      -0.571   4.692  17.583  1.00  0.00
ATOM    925  H   ARG    62      -0.107   4.900  16.711  1.00  0.00
ATOM    926  CA  ARG    62      -0.149   5.428  18.798  1.00  0.00
ATOM    927  HA  ARG    62      -0.557   4.968  19.698  1.00  0.00
ATOM    928  CB  ARG    62       1.392   5.375  18.872  1.00  0.00
ATOM    929  HB2 ARG    62       1.708   4.674  18.099  1.00  0.00
ATOM    930  HB3 ARG    62       1.742   6.376  18.620  1.00  0.00
ATOM    931  CG  ARG    62       1.976   4.957  20.200  1.00  0.00
ATOM    932  HG2 ARG    62       2.757   5.676  20.449  1.00  0.00
ATOM    933  HG3 ARG    62       1.176   5.021  20.938  1.00  0.00
ATOM    934  CD  ARG    62       2.568   3.532  20.207  1.00  0.00
ATOM    935  HD2 ARG    62       1.826   2.804  20.535  1.00  0.00
ATOM    936  HD3 ARG    62       2.933   3.258  19.217  1.00  0.00
ATOM    937  NE  ARG    62       3.744   3.510  21.188  1.00  0.00
ATOM    938  HE  ARG    62       3.851   4.381  21.688  1.00  0.00
ATOM    939  CZ  ARG    62       4.639   2.485  21.448  1.00  0.00
ATOM    940  NH1 ARG    62       4.608   1.269  20.852  1.00  0.00
ATOM    941 HH11 ARG    62       3.895   1.064  20.166  1.00  0.00
ATOM    942 HH12 ARG    62       5.297   0.572  21.095  1.00  0.00
ATOM    943  NH2 ARG    62       5.605   2.692  22.360  1.00  0.00
ATOM    944 HH21 ARG    62       5.663   3.581  22.836  1.00  0.00
ATOM    945 HH22 ARG    62       6.268   1.958  22.564  1.00  0.00
ATOM    946  C   ARG    62      -0.606   6.876  18.624  1.00  0.00
ATOM    947  O   ARG    62      -0.958   7.203  17.486  1.00  0.00
ATOM    948  N   ARG    63      -0.618   7.683  19.687  1.00  0.00
ATOM    949  H   ARG    63      -0.183   7.325  20.526  1.00  0.00
ATOM    950  CA  ARG    63      -1.083   9.108  19.682  1.00  0.00
ATOM    951  HA  ARG    63      -1.860   9.200  18.923  1.00  0.00
ATOM    952  CB  ARG    63      -1.657   9.617  21.054  1.00  0.00
ATOM    953  HB2 ARG    63      -1.704   8.772  21.741  1.00  0.00
ATOM    954  HB3 ARG    63      -0.978  10.371  21.452  1.00  0.00
ATOM    955  CG  ARG    63      -3.090  10.238  20.889  1.00  0.00
ATOM    956  HG2 ARG    63      -2.962  11.223  20.439  1.00  0.00
ATOM    957  HG3 ARG    63      -3.641   9.594  20.204  1.00  0.00
ATOM    958  CD  ARG    63      -3.872  10.374  22.207  1.00  0.00
ATOM    959  HD2 ARG    63      -3.595   9.584  22.906  1.00  0.00
ATOM    960  HD3 ARG    63      -3.691  11.345  22.667  1.00  0.00
ATOM    961  NE  ARG    63      -5.308  10.256  21.907  1.00  0.00
ATOM    962  HE  ARG    63      -5.660   9.337  21.677  1.00  0.00
ATOM    963  CZ  ARG    63      -6.157  11.264  21.943  1.00  0.00
ATOM    964  NH1 ARG    63      -5.750  12.473  22.272  1.00  0.00
ATOM    965 HH11 ARG    63      -4.778  12.631  22.500  1.00  0.00
ATOM    966 HH12 ARG    63      -6.411  13.236  22.296  1.00  0.00
ATOM    967  NH2 ARG    63      -7.420  11.060  21.622  1.00  0.00
ATOM    968 HH21 ARG    63      -7.727  10.137  21.351  1.00  0.00
ATOM    969 HH22 ARG    63      -8.075  11.829  21.647  1.00  0.00
ATOM    970  C   ARG    63       0.172   9.914  19.504  1.00  0.00
ATOM    971  O   ARG    63       1.002   9.915  20.403  1.00  0.00
ATOM    972  N   GLU    64       0.358  10.480  18.407  1.00  0.00
ATOM    973  H   GLU    64      -0.301  10.553  17.644  1.00  0.00
ATOM    974  CA  GLU    64       1.680  11.098  18.246  1.00  0.00
ATOM    975  HA  GLU    64       2.335  10.804  19.066  1.00  0.00
ATOM    976  CB  GLU    64       2.315  10.634  16.914  1.00  0.00
ATOM    977  HB2 GLU    64       1.580  10.757  16.119  1.00  0.00
ATOM    978  HB3 GLU    64       3.182  11.262  16.707  1.00  0.00
ATOM    979  CG  GLU    64       2.757   9.151  16.984  1.00  0.00
ATOM    980  HG2 GLU    64       3.530   9.102  17.751  1.00  0.00
ATOM    981  HG3 GLU    64       1.906   8.541  17.286  1.00  0.00
ATOM    982  CD  GLU    64       3.315   8.626  15.667  1.00  0.00
ATOM    983  OE1 GLU    64       2.733   8.817  14.550  1.00  0.00
ATOM    984  OE2 GLU    64       4.374   7.954  15.729  1.00  0.00
ATOM    985  C   GLU    64       1.524  12.605  18.225  1.00  0.00
ATOM    986  O   GLU    64       0.772  13.109  17.395  1.00  0.00
ATOM    987  N   PRO    65       2.242  13.260  19.115  1.00  0.00
ATOM    988  CD  PRO    65       3.060  12.606  20.143  1.00  0.00
ATOM    989  HD2 PRO    65       4.023  12.308  19.727  1.00  0.00
ATOM    990  HD3 PRO    65       2.546  11.728  20.534  1.00  0.00
ATOM    991  CG  PRO    65       3.188  13.705  21.173  1.00  0.00
ATOM    992  HG2 PRO    65       4.087  13.562  21.773  1.00  0.00
ATOM    993  HG3 PRO    65       2.315  13.719  21.825  1.00  0.00
ATOM    994  CB  PRO    65       3.269  14.986  20.343  1.00  0.00
ATOM    995  HB2 PRO    65       4.286  15.113  19.971  1.00  0.00
ATOM    996  HB3 PRO    65       2.975  15.871  20.906  1.00  0.00
ATOM    997  CA  PRO    65       2.301  14.768  19.159  1.00  0.00
ATOM    998  HA  PRO    65       1.280  15.118  19.315  1.00  0.00
ATOM    999  C   PRO    65       2.880  15.427  17.900  1.00  0.00
ATOM   1000  O   PRO    65       2.630  16.571  17.525  1.00  0.00
ATOM   1001  N   THR    66       3.726  14.719  17.264  1.00  0.00
ATOM   1002  H   THR    66       3.930  13.798  17.625  1.00  0.00
ATOM   1003  CA  THR    66       4.368  15.133  16.000  1.00  0.00
ATOM   1004  HA  THR    66       5.081  15.937  16.180  1.00  0.00
ATOM   1005  CB  THR    66       5.143  13.871  15.584  1.00  0.00
ATOM   1006  HB  THR    66       4.433  13.064  15.406  1.00  0.00
ATOM   1007  CG2 THR    66       5.955  14.128  14.311  1.00  0.00
ATOM   1008 HG21 THR    66       6.666  14.935  14.488  1.00  0.00
ATOM   1009 HG22 THR    66       6.495  13.222  14.035  1.00  0.00
ATOM   1010 HG23 THR    66       5.282  14.409  13.501  1.00  0.00
ATOM   1011  OG1 THR    66       6.052  13.647  16.664  1.00  0.00
ATOM   1012  HG1 THR    66       6.581  12.866  16.481  1.00  0.00
ATOM   1013  C   THR    66       3.394  15.479  14.852  1.00  0.00
ATOM   1014  O   THR    66       3.845  16.064  13.880  1.00  0.00
ATOM   1015  N   ARG    67       2.183  14.869  14.837  1.00  0.00
ATOM   1016  H   ARG    67       1.806  14.435  15.668  1.00  0.00
ATOM   1017  CA  ARG    67       1.396  14.843  13.641  1.00  0.00
ATOM   1018  HA  ARG    67       2.041  14.596  12.797  1.00  0.00
ATOM   1019  CB  ARG    67       0.275  13.815  13.713  1.00  0.00
ATOM   1020  HB2 ARG    67      -0.381  14.046  14.552  1.00  0.00
ATOM   1021  HB3 ARG    67      -0.299  13.832  12.787  1.00  0.00
ATOM   1022  CG  ARG    67       0.888  12.414  13.912  1.00  0.00
ATOM   1023  HG2 ARG    67       1.703  12.255  13.205  1.00  0.00
ATOM   1024  HG3 ARG    67       1.265  12.308  14.929  1.00  0.00
ATOM   1025  CD  ARG    67      -0.213  11.374  13.664  1.00  0.00
ATOM   1026  HD2 ARG    67      -1.129  11.742  14.127  1.00  0.00
ATOM   1027  HD3 ARG    67      -0.358  11.292  12.587  1.00  0.00
ATOM   1028  NE  ARG    67       0.077  10.060  14.194  1.00  0.00
ATOM   1029  HE  ARG    67       0.987   9.874  14.590  1.00  0.00
ATOM   1030  CZ  ARG    67      -0.860   9.128  14.295  1.00  0.00
ATOM   1031  NH1 ARG    67      -2.103   9.327  13.819  1.00  0.00
ATOM   1032 HH11 ARG    67      -2.335  10.203  13.373  1.00  0.00
ATOM   1033 HH12 ARG    67      -2.798   8.600  13.909  1.00  0.00
ATOM   1034  NH2 ARG    67      -0.503   7.938  14.758  1.00  0.00
ATOM   1035 HH21 ARG    67       0.458   7.769  15.019  1.00  0.00
ATOM   1036 HH22 ARG    67      -1.193   7.206  14.847  1.00  0.00
ATOM   1037  C   ARG    67       0.736  16.145  13.372  1.00  0.00
ATOM   1038  O   ARG    67       0.376  16.836  14.324  1.00  0.00
ATOM   1039  N   GLN    68       0.619  16.356  12.074  1.00  0.00
ATOM   1040  H   GLN    68       1.099  15.707  11.467  1.00  0.00
ATOM   1041  CA  GLN    68      -0.096  17.475  11.464  1.00  0.00
ATOM   1042  HA  GLN    68      -0.617  17.993  12.270  1.00  0.00
ATOM   1043  CB  GLN    68       0.770  18.509  10.689  1.00  0.00
ATOM   1044  HB2 GLN    68       1.199  18.020   9.814  1.00  0.00
ATOM   1045  HB3 GLN    68       0.131  19.331  10.368  1.00  0.00
ATOM   1046  CG  GLN    68       1.914  19.061  11.585  1.00  0.00
ATOM   1047  HG2 GLN    68       1.519  19.656  12.408  1.00  0.00
ATOM   1048  HG3 GLN    68       2.464  18.209  11.984  1.00  0.00
ATOM   1049  CD  GLN    68       2.886  19.935  10.768  1.00  0.00
ATOM   1050  OE1 GLN    68       2.445  20.735   9.969  1.00  0.00
ATOM   1051  NE2 GLN    68       4.157  19.817  10.994  1.00  0.00
ATOM   1052 HE21 GLN    68       4.813  20.379  10.471  1.00  0.00
ATOM   1053 HE22 GLN    68       4.484  19.164  11.691  1.00  0.00
ATOM   1054  C   GLN    68      -1.126  16.867  10.539  1.00  0.00
ATOM   1055  O   GLN    68      -0.843  15.882   9.863  1.00  0.00
ATOM   1056  N   VAL    69      -2.359  17.371  10.664  1.00  0.00
ATOM   1057  H   VAL    69      -2.540  18.093  11.347  1.00  0.00
ATOM   1058  CA  VAL    69      -3.521  16.786   9.925  1.00  0.00
ATOM   1059  HA  VAL    69      -3.425  16.255   8.978  1.00  0.00
ATOM   1060  CB  VAL    69      -4.502  15.995  10.842  1.00  0.00
ATOM   1061  HB  VAL    69      -4.833  16.660  11.640  1.00  0.00
ATOM   1062  CG1 VAL    69      -5.744  15.467  10.056  1.00  0.00
ATOM   1063 HG11 VAL    69      -5.413  14.801   9.259  1.00  0.00
ATOM   1064 HG12 VAL    69      -6.399  14.922  10.735  1.00  0.00
ATOM   1065 HG13 VAL    69      -6.286  16.308   9.624  1.00  0.00
ATOM   1066  CG2 VAL    69      -3.903  15.044  11.940  1.00  0.00
ATOM   1067 HG21 VAL    69      -3.287  15.624  12.627  1.00  0.00
ATOM   1068 HG22 VAL    69      -4.714  14.569  12.492  1.00  0.00
ATOM   1069 HG23 VAL    69      -3.291  14.278  11.463  1.00  0.00
ATOM   1070  C   VAL    69      -4.294  17.811   9.077  1.00  0.00
ATOM   1071  O   VAL    69      -4.535  18.928   9.523  1.00  0.00
ATOM   1072  N   PHE    70      -4.402  17.542   7.751  1.00  0.00
ATOM   1073  H   PHE    70      -4.046  16.672   7.383  1.00  0.00
ATOM   1074  CA  PHE    70      -5.031  18.488   6.817  1.00  0.00
ATOM   1075  HA  PHE    70      -5.408  19.336   7.389  1.00  0.00
ATOM   1076  CB  PHE    70      -4.054  19.021   5.720  1.00  0.00
ATOM   1077  HB2 PHE    70      -3.547  18.269   5.115  1.00  0.00
ATOM   1078  HB3 PHE    70      -4.629  19.681   5.072  1.00  0.00
ATOM   1079  CG  PHE    70      -2.946  19.890   6.367  1.00  0.00
ATOM   1080  CD1 PHE    70      -3.199  21.228   6.650  1.00  0.00
ATOM   1081  HD1 PHE    70      -4.121  21.697   6.308  1.00  0.00
ATOM   1082  CE1 PHE    70      -2.246  21.984   7.389  1.00  0.00
ATOM   1083  HE1 PHE    70      -2.469  23.027   7.617  1.00  0.00
ATOM   1084  CZ  PHE    70      -1.024  21.405   7.830  1.00  0.00
ATOM   1085  HZ  PHE    70      -0.309  21.992   8.407  1.00  0.00
ATOM   1086  CE2 PHE    70      -0.744  20.086   7.519  1.00  0.00
ATOM   1087  HE2 PHE    70       0.195  19.620   7.817  1.00  0.00
ATOM   1088  CD2 PHE    70      -1.730  19.322   6.782  1.00  0.00
ATOM   1089  HD2 PHE    70      -1.537  18.278   6.535  1.00  0.00
ATOM   1090  C   PHE    70      -6.166  17.734   6.148  1.00  0.00
ATOM   1091  O   PHE    70      -6.255  16.489   6.215  1.00  0.00
ATOM   1092  N   ALA    71      -6.936  18.542   5.446  1.00  0.00
ATOM   1093  H   ALA    71      -6.810  19.542   5.504  1.00  0.00
ATOM   1094  CA  ALA    71      -7.987  18.039   4.621  1.00  0.00
ATOM   1095  HA  ALA    71      -8.089  16.954   4.623  1.00  0.00
ATOM   1096  CB  ALA    71      -9.310  18.659   5.117  1.00  0.00
ATOM   1097  HB1 ALA    71      -9.227  19.745   5.113  1.00  0.00
ATOM   1098  HB2 ALA    71     -10.124  18.354   4.459  1.00  0.00
ATOM   1099  HB3 ALA    71      -9.515  18.315   6.131  1.00  0.00
ATOM   1100  C   ALA    71      -7.639  18.431   3.181  1.00  0.00
ATOM   1101  O   ALA    71      -6.614  19.066   2.937  1.00  0.00
ATOM   1102  N   VAL    72      -8.310  17.882   2.225  1.00  0.00
ATOM   1103  H   VAL    72      -9.138  17.328   2.390  1.00  0.00
ATOM   1104  CA  VAL    72      -7.918  18.157   0.826  1.00  0.00
ATOM   1105  HA  VAL    72      -6.872  18.457   0.762  1.00  0.00
ATOM   1106  CB  VAL    72      -8.123  16.885  -0.041  1.00  0.00
ATOM   1107  HB  VAL    72      -9.173  16.599   0.032  1.00  0.00
ATOM   1108  CG1 VAL    72      -7.755  17.096  -1.505  1.00  0.00
ATOM   1109 HG11 VAL    72      -6.705  17.381  -1.579  1.00  0.00
ATOM   1110 HG12 VAL    72      -7.919  16.172  -2.059  1.00  0.00
ATOM   1111 HG13 VAL    72      -8.375  17.887  -1.926  1.00  0.00
ATOM   1112  CG2 VAL    72      -7.317  15.704   0.443  1.00  0.00
ATOM   1113 HG21 VAL    72      -7.609  15.458   1.465  1.00  0.00
ATOM   1114 HG22 VAL    72      -7.503  14.846  -0.203  1.00  0.00
ATOM   1115 HG23 VAL    72      -6.256  15.953   0.419  1.00  0.00
ATOM   1116  C   VAL    72      -8.843  19.198   0.228  1.00  0.00
ATOM   1117  O   VAL    72     -10.051  19.054   0.349  1.00  0.00
ATOM   1118  N   GLN    73      -8.289  20.196  -0.390  1.00  0.00
ATOM   1119  H   GLN    73      -7.286  20.146  -0.497  1.00  0.00
ATOM   1120  CA  GLN    73      -8.991  21.365  -0.941  1.00  0.00
ATOM   1121  HA  GLN    73      -9.897  21.625  -0.393  1.00  0.00
ATOM   1122  CB  GLN    73      -7.930  22.534  -0.752  1.00  0.00
ATOM   1123  HB2 GLN    73      -7.711  22.568   0.315  1.00  0.00
ATOM   1124  HB3 GLN    73      -7.040  22.219  -1.296  1.00  0.00
ATOM   1125  CG  GLN    73      -8.349  23.908  -1.224  1.00  0.00
ATOM   1126  HG2 GLN    73      -7.770  24.204  -2.099  1.00  0.00
ATOM   1127  HG3 GLN    73      -9.412  23.950  -1.461  1.00  0.00
ATOM   1128  CD  GLN    73      -8.061  24.894  -0.091  1.00  0.00
ATOM   1129  OE1 GLN    73      -6.952  25.349   0.016  1.00  0.00
ATOM   1130  NE2 GLN    73      -9.057  25.194   0.744  1.00  0.00
ATOM   1131 HE21 GLN    73      -8.899  25.842   1.502  1.00  0.00
ATOM   1132 HE22 GLN    73      -9.965  24.772   0.614  1.00  0.00
ATOM   1133  C   GLN    73      -9.306  21.072  -2.413  1.00  0.00
ATOM   1134  O   GLN    73     -10.347  21.486  -2.901  1.00  0.00
ATOM   1135  N   ARG    74      -8.375  20.484  -3.211  1.00  0.00
ATOM   1136  H   ARG    74      -7.564  20.022  -2.826  1.00  0.00
ATOM   1137  CA  ARG    74      -8.655  20.321  -4.640  1.00  0.00
ATOM   1138  HA  ARG    74      -9.724  20.267  -4.846  1.00  0.00
ATOM   1139  CB  ARG    74      -8.078  21.595  -5.333  1.00  0.00
ATOM   1140  HB2 ARG    74      -8.714  22.432  -5.045  1.00  0.00
ATOM   1141  HB3 ARG    74      -7.074  21.749  -4.937  1.00  0.00
ATOM   1142  CG  ARG    74      -8.014  21.505  -6.870  1.00  0.00
ATOM   1143  HG2 ARG    74      -7.142  20.900  -7.120  1.00  0.00
ATOM   1144  HG3 ARG    74      -8.918  20.992  -7.199  1.00  0.00
ATOM   1145  CD  ARG    74      -7.913  22.855  -7.571  1.00  0.00
ATOM   1146  HD2 ARG    74      -7.583  22.690  -8.596  1.00  0.00
ATOM   1147  HD3 ARG    74      -8.901  23.317  -7.577  1.00  0.00
ATOM   1148  NE  ARG    74      -6.963  23.779  -6.910  1.00  0.00
ATOM   1149  HE  ARG    74      -6.396  23.331  -6.204  1.00  0.00
ATOM   1150  CZ  ARG    74      -6.681  25.114  -7.248  1.00  0.00
ATOM   1151  NH1 ARG    74      -7.355  25.793  -8.197  1.00  0.00
ATOM   1152 HH11 ARG    74      -8.103  25.340  -8.703  1.00  0.00
ATOM   1153 HH12 ARG    74      -7.109  26.752  -8.399  1.00  0.00
ATOM   1154  NH2 ARG    74      -5.808  25.794  -6.503  1.00  0.00
ATOM   1155 HH21 ARG    74      -5.365  25.345  -5.713  1.00  0.00
ATOM   1156 HH22 ARG    74      -5.594  26.754  -6.731  1.00  0.00
ATOM   1157  C   ARG    74      -7.720  19.195  -5.029  1.00  0.00
ATOM   1158  O   ARG    74      -6.750  18.900  -4.337  1.00  0.00
ATOM   1159  N   ILE    75      -8.014  18.560  -6.109  1.00  0.00
ATOM   1160  H   ILE    75      -8.830  18.798  -6.655  1.00  0.00
ATOM   1161  CA  ILE    75      -7.095  17.516  -6.635  1.00  0.00
ATOM   1162  HA  ILE    75      -6.230  17.511  -5.971  1.00  0.00
ATOM   1163  CB  ILE    75      -7.709  16.083  -6.697  1.00  0.00
ATOM   1164  HB  ILE    75      -6.971  15.421  -7.150  1.00  0.00
ATOM   1165  CG2 ILE    75      -8.100  15.542  -5.294  1.00  0.00
ATOM   1166 HG21 ILE    75      -8.838  16.204  -4.841  1.00  0.00
ATOM   1167 HG22 ILE    75      -8.522  14.542  -5.395  1.00  0.00
ATOM   1168 HG23 ILE    75      -7.214  15.499  -4.661  1.00  0.00
ATOM   1169  CG1 ILE    75      -8.942  16.146  -7.521  1.00  0.00
ATOM   1170 HG12 ILE    75      -9.753  16.622  -6.970  1.00  0.00
ATOM   1171 HG13 ILE    75      -8.763  16.692  -8.447  1.00  0.00
ATOM   1172  CD1 ILE    75      -9.324  14.715  -7.843  1.00  0.00
ATOM   1173 HD11 ILE    75      -9.504  14.169  -6.918  1.00  0.00
ATOM   1174 HD12 ILE    75     -10.229  14.709  -8.450  1.00  0.00
ATOM   1175 HD13 ILE    75      -8.514  14.238  -8.395  1.00  0.00
ATOM   1176  C   ILE    75      -6.790  17.849  -8.058  1.00  0.00
ATOM   1177  O   ILE    75      -7.558  18.506  -8.762  1.00  0.00
ATOM   1178  N   PHE    76      -5.620  17.407  -8.433  1.00  0.00
ATOM   1179  H   PHE    76      -4.994  16.892  -7.831  1.00  0.00
ATOM   1180  CA  PHE    76      -5.229  17.600  -9.861  1.00  0.00
ATOM   1181  HA  PHE    76      -6.010  18.122 -10.414  1.00  0.00
ATOM   1182  CB  PHE    76      -3.962  18.447  -9.892  1.00  0.00
ATOM   1183  HB2 PHE    76      -3.132  17.983  -9.359  1.00  0.00
ATOM   1184  HB3 PHE    76      -3.701  18.559 -10.944  1.00  0.00
ATOM   1185  CG  PHE    76      -4.110  19.857  -9.325  1.00  0.00
ATOM   1186  CD1 PHE    76      -3.852  20.122  -7.990  1.00  0.00
ATOM   1187  HD1 PHE    76      -3.590  19.306  -7.316  1.00  0.00
ATOM   1188  CE1 PHE    76      -3.927  21.422  -7.510  1.00  0.00
ATOM   1189  HE1 PHE    76      -3.726  21.644  -6.462  1.00  0.00
ATOM   1190  CZ  PHE    76      -4.259  22.430  -8.371  1.00  0.00
ATOM   1191  HZ  PHE    76      -4.330  23.452  -7.998  1.00  0.00
ATOM   1192  CE2 PHE    76      -4.506  22.161  -9.716  1.00  0.00
ATOM   1193  HE2 PHE    76      -4.770  22.973 -10.393  1.00  0.00
ATOM   1194  CD2 PHE    76      -4.418  20.867 -10.192  1.00  0.00
ATOM   1195  HD2 PHE    76      -4.592  20.662 -11.248  1.00  0.00
ATOM   1196  C   PHE    76      -4.883  16.206 -10.443  1.00  0.00
ATOM   1197  O   PHE    76      -4.236  15.465  -9.730  1.00  0.00
ATOM   1198  N   GLU    77      -5.429  15.809 -11.574  1.00  0.00
ATOM   1199  H   GLU    77      -5.903  16.492 -12.147  1.00  0.00
ATOM   1200  CA  GLU    77      -5.195  14.469 -12.135  1.00  0.00
ATOM   1201  HA  GLU    77      -4.770  13.745 -11.439  1.00  0.00
ATOM   1202  CB  GLU    77      -6.621  14.075 -12.428  1.00  0.00
ATOM   1203  HB2 GLU    77      -7.181  14.190 -11.500  1.00  0.00
ATOM   1204  HB3 GLU    77      -7.000  14.778 -13.170  1.00  0.00
ATOM   1205  CG  GLU    77      -6.786  12.643 -12.951  1.00  0.00
ATOM   1206  HG2 GLU    77      -5.872  12.090 -12.738  1.00  0.00
ATOM   1207  HG3 GLU    77      -7.615  12.200 -12.399  1.00  0.00
ATOM   1208  CD  GLU    77      -7.085  12.581 -14.467  1.00  0.00
ATOM   1209  OE1 GLU    77      -7.177  13.648 -15.147  1.00  0.00
ATOM   1210  OE2 GLU    77      -7.221  11.463 -15.048  1.00  0.00
ATOM   1211  C   GLU    77      -4.518  14.789 -13.493  1.00  0.00
ATOM   1212  O   GLU    77      -4.632  15.923 -13.993  1.00  0.00
ATOM   1213  N   ASN    78      -4.057  13.798 -14.226  1.00  0.00
ATOM   1214  H   ASN    78      -4.121  12.858 -13.862  1.00  0.00
ATOM   1215  CA  ASN    78      -3.455  13.993 -15.562  1.00  0.00
ATOM   1216  HA  ASN    78      -3.894  14.836 -16.095  1.00  0.00
ATOM   1217  CB  ASN    78      -1.954  14.303 -15.293  1.00  0.00
ATOM   1218  HB2 ASN    78      -1.936  15.089 -14.538  1.00  0.00
ATOM   1219  HB3 ASN    78      -1.448  13.418 -14.908  1.00  0.00
ATOM   1220  CG  ASN    78      -1.215  14.788 -16.506  1.00  0.00
ATOM   1221  OD1 ASN    78      -0.011  14.757 -16.475  1.00  0.00
ATOM   1222  ND2 ASN    78      -1.800  15.255 -17.505  1.00  0.00
ATOM   1223 HD21 ASN    78      -1.262  15.570 -18.300  1.00  0.00
ATOM   1224 HD22 ASN    78      -2.808  15.317 -17.513  1.00  0.00
ATOM   1225  C   ASN    78      -3.602  12.732 -16.415  1.00  0.00
ATOM   1226  O   ASN    78      -2.681  11.981 -16.683  1.00  0.00
ATOM   1227  N   GLY    79      -4.820  12.435 -16.667  1.00  0.00
ATOM   1228  H   GLY    79      -5.500  13.063 -16.264  1.00  0.00
ATOM   1229  CA  GLY    79      -5.304  11.304 -17.459  1.00  0.00
ATOM   1230  HA2 GLY    79      -6.392  11.285 -17.397  1.00  0.00
ATOM   1231  HA3 GLY    79      -5.002  11.460 -18.495  1.00  0.00
ATOM   1232  C   GLY    79      -4.768   9.992 -16.989  1.00  0.00
ATOM   1233  O   GLY    79      -4.450   9.196 -17.878  1.00  0.00
ATOM   1234  N   TYR    80      -5.134   9.734 -15.715  1.00  0.00
ATOM   1235  H   TYR    80      -5.328  10.515 -15.104  1.00  0.00
ATOM   1236  CA  TYR    80      -5.208   8.388 -15.159  1.00  0.00
ATOM   1237  HA  TYR    80      -4.226   7.921 -15.088  1.00  0.00
ATOM   1238  CB  TYR    80      -5.771   8.546 -13.765  1.00  0.00
ATOM   1239  HB2 TYR    80      -5.119   9.125 -13.111  1.00  0.00
ATOM   1240  HB3 TYR    80      -6.731   9.053 -13.861  1.00  0.00
ATOM   1241  CG  TYR    80      -5.991   7.132 -13.157  1.00  0.00
ATOM   1242  CD1 TYR    80      -5.025   6.182 -13.227  1.00  0.00
ATOM   1243  HD1 TYR    80      -4.085   6.414 -13.729  1.00  0.00
ATOM   1244  CE1 TYR    80      -5.223   4.925 -12.670  1.00  0.00
ATOM   1245  HE1 TYR    80      -4.438   4.169 -12.711  1.00  0.00
ATOM   1246  CZ  TYR    80      -6.412   4.645 -12.047  1.00  0.00
ATOM   1247  OH  TYR    80      -6.660   3.364 -11.577  1.00  0.00
ATOM   1248  HH  TYR    80      -5.935   2.757 -11.741  1.00  0.00
ATOM   1249  CE2 TYR    80      -7.350   5.624 -11.910  1.00  0.00
ATOM   1250  HE2 TYR    80      -8.263   5.430 -11.347  1.00  0.00
ATOM   1251  CD2 TYR    80      -7.144   6.854 -12.480  1.00  0.00
ATOM   1252  HD2 TYR    80      -7.907   7.628 -12.398  1.00  0.00
ATOM   1253  C   TYR    80      -6.056   7.373 -15.988  1.00  0.00
ATOM   1254  O   TYR    80      -7.159   7.603 -16.470  1.00  0.00
ATOM   1255  N   ASP    81      -5.469   6.263 -16.301  1.00  0.00
ATOM   1256  H   ASP    81      -4.539   6.036 -15.979  1.00  0.00
ATOM   1257  CA  ASP    81      -6.213   5.246 -17.041  1.00  0.00
ATOM   1258  HA  ASP    81      -7.179   5.619 -17.380  1.00  0.00
ATOM   1259  CB  ASP    81      -5.363   4.893 -18.272  1.00  0.00
ATOM   1260  HB2 ASP    81      -5.238   5.809 -18.848  1.00  0.00
ATOM   1261  HB3 ASP    81      -4.390   4.549 -17.921  1.00  0.00
ATOM   1262  CG  ASP    81      -6.005   3.802 -19.169  1.00  0.00
ATOM   1263  OD1 ASP    81      -6.945   3.003 -18.823  1.00  0.00
ATOM   1264  OD2 ASP    81      -5.535   3.714 -20.321  1.00  0.00
ATOM   1265  C   ASP    81      -6.303   3.975 -16.207  1.00  0.00
ATOM   1266  O   ASP    81      -5.323   3.257 -16.222  1.00  0.00
ATOM   1267  N   PRO    82      -7.481   3.684 -15.646  1.00  0.00
ATOM   1268  CD  PRO    82      -8.674   4.475 -15.803  1.00  0.00
ATOM   1269  HD2 PRO    82      -8.868   4.601 -16.868  1.00  0.00
ATOM   1270  HD3 PRO    82      -8.503   5.451 -15.348  1.00  0.00
ATOM   1271  CG  PRO    82      -9.785   3.679 -15.088  1.00  0.00
ATOM   1272  HG2 PRO    82     -10.343   3.080 -15.809  1.00  0.00
ATOM   1273  HG3 PRO    82     -10.466   4.358 -14.576  1.00  0.00
ATOM   1274  CB  PRO    82      -9.047   2.804 -14.096  1.00  0.00
ATOM   1275  HB2 PRO    82      -9.533   1.867 -13.824  1.00  0.00
ATOM   1276  HB3 PRO    82      -8.885   3.402 -13.199  1.00  0.00
ATOM   1277  CA  PRO    82      -7.710   2.517 -14.780  1.00  0.00
ATOM   1278  HA  PRO    82      -6.959   2.581 -13.993  1.00  0.00
ATOM   1279  C   PRO    82      -7.636   1.146 -15.442  1.00  0.00
ATOM   1280  O   PRO    82      -7.512   0.159 -14.730  1.00  0.00
ATOM   1281  N   VAL    83      -7.738   1.115 -16.737  1.00  0.00
ATOM   1282  H   VAL    83      -7.813   2.003 -17.212  1.00  0.00
ATOM   1283  CA  VAL    83      -7.751  -0.111 -17.546  1.00  0.00
ATOM   1284  HA  VAL    83      -8.380  -0.880 -17.097  1.00  0.00
ATOM   1285  CB  VAL    83      -8.342   0.266 -18.937  1.00  0.00
ATOM   1286  HB  VAL    83      -7.804   1.137 -19.310  1.00  0.00
ATOM   1287  CG1 VAL    83      -8.221  -0.859 -19.929  1.00  0.00
ATOM   1288 HG11 VAL    83      -8.759  -1.731 -19.557  1.00  0.00
ATOM   1289 HG12 VAL    83      -8.646  -0.550 -20.884  1.00  0.00
ATOM   1290 HG13 VAL    83      -7.169  -1.113 -20.065  1.00  0.00
ATOM   1291  CG2 VAL    83      -9.837   0.614 -18.795  1.00  0.00
ATOM   1292 HG21 VAL    83      -9.951   1.459 -18.115  1.00  0.00
ATOM   1293 HG22 VAL    83     -10.244   0.876 -19.771  1.00  0.00
ATOM   1294 HG23 VAL    83     -10.375  -0.247 -18.397  1.00  0.00
ATOM   1295  C   VAL    83      -6.345  -0.695 -17.729  1.00  0.00
ATOM   1296  O   VAL    83      -6.079  -1.825 -17.296  1.00  0.00
ATOM   1297  N   ASN    84      -5.449   0.222 -18.115  1.00  0.00
ATOM   1298  H   ASN    84      -5.877   1.113 -18.321  1.00  0.00
ATOM   1299  CA  ASN    84      -3.998   0.066 -18.369  1.00  0.00
ATOM   1300  HA  ASN    84      -3.759  -0.995 -18.454  1.00  0.00
ATOM   1301  CB  ASN    84      -3.568   0.781 -19.686  1.00  0.00
ATOM   1302  HB2 ASN    84      -3.786   1.848 -19.665  1.00  0.00
ATOM   1303  HB3 ASN    84      -2.505   0.631 -19.876  1.00  0.00
ATOM   1304  CG  ASN    84      -4.368   0.138 -20.835  1.00  0.00
ATOM   1305  OD1 ASN    84      -4.039  -0.978 -21.226  1.00  0.00
ATOM   1306  ND2 ASN    84      -5.385   0.782 -21.357  1.00  0.00
ATOM   1307 HD21 ASN    84      -5.911   0.363 -22.111  1.00  0.00
ATOM   1308 HD22 ASN    84      -5.638   1.694 -21.003  1.00  0.00
ATOM   1309  C   ASN    84      -3.067   0.498 -17.250  1.00  0.00
ATOM   1310  O   ASN    84      -1.861   0.405 -17.507  1.00  0.00
ATOM   1311  N   LEU    85      -3.601   1.205 -16.211  1.00  0.00
ATOM   1312  H   LEU    85      -4.579   1.457 -16.228  1.00  0.00
ATOM   1313  CA  LEU    85      -2.789   1.624 -15.048  1.00  0.00
ATOM   1314  HA  LEU    85      -3.405   2.156 -14.324  1.00  0.00
ATOM   1315  CB  LEU    85      -2.202   0.382 -14.374  1.00  0.00
ATOM   1316  HB2 LEU    85      -1.743  -0.163 -15.199  1.00  0.00
ATOM   1317  HB3 LEU    85      -1.443   0.616 -13.627  1.00  0.00
ATOM   1318  CG  LEU    85      -3.309  -0.490 -13.730  1.00  0.00
ATOM   1319  HG  LEU    85      -3.999  -0.756 -14.531  1.00  0.00
ATOM   1320  CD1 LEU    85      -2.821  -1.754 -13.042  1.00  0.00
ATOM   1321 HD11 LEU    85      -2.131  -1.489 -12.241  1.00  0.00
ATOM   1322 HD12 LEU    85      -3.672  -2.293 -12.625  1.00  0.00
ATOM   1323 HD13 LEU    85      -2.310  -2.388 -13.766  1.00  0.00
ATOM   1324  CD2 LEU    85      -4.148   0.345 -12.782  1.00  0.00
ATOM   1325 HD21 LEU    85      -4.613   1.163 -13.332  1.00  0.00
ATOM   1326 HD22 LEU    85      -4.923  -0.279 -12.336  1.00  0.00
ATOM   1327 HD23 LEU    85      -3.512   0.752 -11.996  1.00  0.00
ATOM   1328  C   LEU    85      -1.646   2.545 -15.461  1.00  0.00
ATOM   1329  O   LEU    85      -0.441   2.309 -15.215  1.00  0.00
ATOM   1330  N   LEU    86      -2.154   3.532 -16.135  1.00  0.00
ATOM   1331  H   LEU    86      -3.149   3.650 -16.263  1.00  0.00
ATOM   1332  CA  LEU    86      -1.279   4.519 -16.679  1.00  0.00
ATOM   1333  HA  LEU    86      -0.238   4.202 -16.604  1.00  0.00
ATOM   1334  CB  LEU    86      -1.642   4.706 -18.209  1.00  0.00
ATOM   1335  HB2 LEU    86      -2.725   4.670 -18.085  1.00  0.00
ATOM   1336  HB3 LEU    86      -1.348   5.699 -18.546  1.00  0.00
ATOM   1337  CG  LEU    86      -1.202   3.638 -19.277  1.00  0.00
ATOM   1338  HG  LEU    86      -1.650   2.682 -19.005  1.00  0.00
ATOM   1339  CD1 LEU    86      -1.647   4.028 -20.720  1.00  0.00
ATOM   1340 HD11 LEU    86      -1.199   4.984 -20.993  1.00  0.00
ATOM   1341 HD12 LEU    86      -1.320   3.260 -21.421  1.00  0.00
ATOM   1342 HD13 LEU    86      -2.733   4.113 -20.755  1.00  0.00
ATOM   1343  CD2 LEU    86       0.294   3.251 -19.204  1.00  0.00
ATOM   1344 HD21 LEU    86       0.514   2.832 -18.222  1.00  0.00
ATOM   1345 HD22 LEU    86       0.517   2.511 -19.973  1.00  0.00
ATOM   1346 HD23 LEU    86       0.907   4.138 -19.365  1.00  0.00
ATOM   1347  C   LEU    86      -1.539   5.814 -15.941  1.00  0.00
ATOM   1348  O   LEU    86      -2.722   6.107 -15.693  1.00  0.00
ATOM   1349  N   ASN    87      -0.512   6.680 -15.954  1.00  0.00
ATOM   1350  H   ASN    87       0.335   6.368 -16.407  1.00  0.00
ATOM   1351  CA  ASN    87      -0.535   8.051 -15.361  1.00  0.00
ATOM   1352  HA  ASN    87       0.484   8.423 -15.250  1.00  0.00
ATOM   1353  CB  ASN    87      -1.322   9.025 -16.281  1.00  0.00
ATOM   1354  HB2 ASN    87      -2.267   8.528 -16.502  1.00  0.00
ATOM   1355  HB3 ASN    87      -1.516   9.946 -15.730  1.00  0.00
ATOM   1356  CG  ASN    87      -0.628   9.384 -17.614  1.00  0.00
ATOM   1357  OD1 ASN    87       0.348   8.761 -18.069  1.00  0.00
ATOM   1358  ND2 ASN    87      -1.149  10.447 -18.212  1.00  0.00
ATOM   1359 HD21 ASN    87      -0.767  10.766 -19.091  1.00  0.00
ATOM   1360 HD22 ASN    87      -1.924  10.933 -17.785  1.00  0.00
ATOM   1361  C   ASN    87      -1.221   7.989 -13.987  1.00  0.00
ATOM   1362  O   ASN    87      -2.186   8.690 -13.648  1.00  0.00
ATOM   1363  N   ASP    88      -0.703   7.098 -13.202  1.00  0.00
ATOM   1364  H   ASP    88       0.120   6.566 -13.445  1.00  0.00
ATOM   1365  CA  ASP    88      -1.343   6.821 -11.969  1.00  0.00
ATOM   1366  HA  ASP    88      -2.417   6.995 -12.030  1.00  0.00
ATOM   1367  CB  ASP    88      -1.107   5.356 -11.665  1.00  0.00
ATOM   1368  HB2 ASP    88      -1.487   4.818 -12.533  1.00  0.00
ATOM   1369  HB3 ASP    88      -0.060   5.095 -11.506  1.00  0.00
ATOM   1370  CG  ASP    88      -1.922   4.971 -10.429  1.00  0.00
ATOM   1371  OD1 ASP    88      -2.851   5.697 -10.046  1.00  0.00
ATOM   1372  OD2 ASP    88      -1.617   3.989  -9.725  1.00  0.00
ATOM   1373  C   ASP    88      -0.740   7.775 -10.929  1.00  0.00
ATOM   1374  O   ASP    88      -0.027   7.358 -10.009  1.00  0.00
ATOM   1375  N   ILE    89      -0.961   9.089 -11.162  1.00  0.00
ATOM   1376  H   ILE    89      -1.351   9.408 -12.037  1.00  0.00
ATOM   1377  CA  ILE    89      -0.474  10.114 -10.187  1.00  0.00
ATOM   1378  HA  ILE    89      -0.337   9.744  -9.171  1.00  0.00
ATOM   1379  CB  ILE    89       0.859  10.718 -10.702  1.00  0.00
ATOM   1380  HB  ILE    89       1.653  10.002 -10.494  1.00  0.00
ATOM   1381  CG2 ILE    89       0.828  11.029 -12.224  1.00  0.00
ATOM   1382 HG21 ILE    89       0.034  11.746 -12.433  1.00  0.00
ATOM   1383 HG22 ILE    89       1.786  11.450 -12.529  1.00  0.00
ATOM   1384 HG23 ILE    89       0.642  10.110 -12.779  1.00  0.00
ATOM   1385  CG1 ILE    89       1.274  11.964  -9.876  1.00  0.00
ATOM   1386 HG12 ILE    89       0.602  12.802 -10.067  1.00  0.00
ATOM   1387 HG13 ILE    89       1.282  11.742  -8.809  1.00  0.00
ATOM   1388  CD1 ILE    89       2.702  12.334 -10.336  1.00  0.00
ATOM   1389 HD11 ILE    89       2.695  12.557 -11.403  1.00  0.00
ATOM   1390 HD12 ILE    89       3.046  13.209  -9.785  1.00  0.00
ATOM   1391 HD13 ILE    89       3.374  11.498 -10.145  1.00  0.00
ATOM   1392  C   ILE    89      -1.525  11.148  -9.863  1.00  0.00
ATOM   1393  O   ILE    89      -2.274  11.506 -10.761  1.00  0.00
ATOM   1394  N   VAL    90      -1.587  11.637  -8.642  1.00  0.00
ATOM   1395  H   VAL    90      -1.029  11.238  -7.901  1.00  0.00
ATOM   1396  CA  VAL    90      -2.470  12.756  -8.319  1.00  0.00
ATOM   1397  HA  VAL    90      -2.643  13.448  -9.143  1.00  0.00
ATOM   1398  CB  VAL    90      -3.833  12.453  -7.632  1.00  0.00
ATOM   1399  HB  VAL    90      -4.115  13.340  -7.065  1.00  0.00
ATOM   1400  CG1 VAL    90      -4.965  12.093  -8.624  1.00  0.00
ATOM   1401 HG11 VAL    90      -4.683  11.205  -9.190  1.00  0.00
ATOM   1402 HG12 VAL    90      -5.883  11.894  -8.071  1.00  0.00
ATOM   1403 HG13 VAL    90      -5.126  12.925  -9.309  1.00  0.00
ATOM   1404  CG2 VAL    90      -3.717  11.484  -6.439  1.00  0.00
ATOM   1405 HG21 VAL    90      -3.060  11.914  -5.683  1.00  0.00
ATOM   1406 HG22 VAL    90      -4.704  11.317  -6.009  1.00  0.00
ATOM   1407 HG23 VAL    90      -3.305  10.534  -6.780  1.00  0.00
ATOM   1408  C   VAL    90      -1.736  13.684  -7.387  1.00  0.00
ATOM   1409  O   VAL    90      -0.854  13.307  -6.619  1.00  0.00
ATOM   1410  N   ILE    91      -2.178  14.891  -7.443  1.00  0.00
ATOM   1411  H   ILE    91      -2.927  15.197  -8.049  1.00  0.00
ATOM   1412  CA  ILE    91      -1.606  15.865  -6.492  1.00  0.00
ATOM   1413  HA  ILE    91      -0.879  15.443  -5.798  1.00  0.00
ATOM   1414  CB  ILE    91      -0.972  17.054  -7.238  1.00  0.00
ATOM   1415  HB  ILE    91      -1.700  17.433  -7.955  1.00  0.00
ATOM   1416  CG2 ILE    91      -0.558  18.196  -6.267  1.00  0.00
ATOM   1417 HG21 ILE    91       0.171  17.817  -5.550  1.00  0.00
ATOM   1418 HG22 ILE    91      -0.115  19.014  -6.836  1.00  0.00
ATOM   1419 HG23 ILE    91      -1.437  18.558  -5.735  1.00  0.00
ATOM   1420  CG1 ILE    91       0.200  16.634  -8.163  1.00  0.00
ATOM   1421 HG12 ILE    91      -0.134  15.791  -8.768  1.00  0.00
ATOM   1422 HG13 ILE    91       0.435  17.477  -8.812  1.00  0.00
ATOM   1423  CD1 ILE    91       1.446  16.234  -7.379  1.00  0.00
ATOM   1424 HD11 ILE    91       1.211  15.391  -6.729  1.00  0.00
ATOM   1425 HD12 ILE    91       2.237  15.949  -8.072  1.00  0.00
ATOM   1426 HD13 ILE    91       1.780  17.077  -6.773  1.00  0.00
ATOM   1427  C   ILE    91      -2.810  16.397  -5.699  1.00  0.00
ATOM   1428  O   ILE    91      -3.818  16.724  -6.314  1.00  0.00
ATOM   1429  N   LEU    92      -2.668  16.416  -4.393  1.00  0.00
ATOM   1430  H   LEU    92      -1.818  16.145  -3.918  1.00  0.00
ATOM   1431  CA  LEU    92      -3.812  16.911  -3.571  1.00  0.00
ATOM   1432  HA  LEU    92      -4.701  17.020  -4.192  1.00  0.00
ATOM   1433  CB  LEU    92      -4.123  15.897  -2.430  1.00  0.00
ATOM   1434  HB2 LEU    92      -3.310  15.961  -1.707  1.00  0.00
ATOM   1435  HB3 LEU    92      -5.056  16.202  -1.955  1.00  0.00
ATOM   1436  CG  LEU    92      -4.255  14.427  -2.936  1.00  0.00
ATOM   1437  HG  LEU    92      -3.431  14.223  -3.620  1.00  0.00
ATOM   1438  CD1 LEU    92      -4.213  13.410  -1.759  1.00  0.00
ATOM   1439 HD11 LEU    92      -5.037  13.612  -1.074  1.00  0.00
ATOM   1440 HD12 LEU    92      -4.308  12.397  -2.150  1.00  0.00
ATOM   1441 HD13 LEU    92      -3.267  13.507  -1.227  1.00  0.00
ATOM   1442  CD2 LEU    92      -5.591  14.343  -3.662  1.00  0.00
ATOM   1443 HD21 LEU    92      -5.597  15.045  -4.495  1.00  0.00
ATOM   1444 HD22 LEU    92      -5.737  13.330  -4.039  1.00  0.00
ATOM   1445 HD23 LEU    92      -6.397  14.592  -2.971  1.00  0.00
ATOM   1446  C   LEU    92      -3.330  18.238  -2.961  1.00  0.00
ATOM   1447  O   LEU    92      -2.383  18.192  -2.203  1.00  0.00
ATOM   1448  N   GLN    93      -4.070  19.303  -3.129  1.00  0.00
ATOM   1449  H   GLN    93      -4.834  19.274  -3.789  1.00  0.00
ATOM   1450  CA  GLN    93      -3.809  20.563  -2.420  1.00  0.00
ATOM   1451  HA  GLN    93      -2.735  20.706  -2.302  1.00  0.00
ATOM   1452  CB  GLN    93      -4.370  21.731  -3.203  1.00  0.00
ATOM   1453  HB2 GLN    93      -4.088  21.617  -4.249  1.00  0.00
ATOM   1454  HB3 GLN    93      -5.457  21.717  -3.117  1.00  0.00
ATOM   1455  CG  GLN    93      -3.840  23.050  -2.678  1.00  0.00
ATOM   1456  HG2 GLN    93      -4.180  23.268  -1.666  1.00  0.00
ATOM   1457  HG3 GLN    93      -2.750  23.031  -2.699  1.00  0.00
ATOM   1458  CD  GLN    93      -4.317  24.141  -3.588  1.00  0.00
ATOM   1459  OE1 GLN    93      -4.986  23.962  -4.585  1.00  0.00
ATOM   1460  NE2 GLN    93      -3.988  25.323  -3.195  1.00  0.00
ATOM   1461 HE21 GLN    93      -4.262  26.128  -3.739  1.00  0.00
ATOM   1462 HE22 GLN    93      -3.457  25.439  -2.343  1.00  0.00
ATOM   1463  C   GLN    93      -4.386  20.597  -1.033  1.00  0.00
ATOM   1464  O   GLN    93      -5.574  20.318  -0.866  1.00  0.00
ATOM   1465  N   LEU    94      -3.537  20.861  -0.044  1.00  0.00
ATOM   1466  H   LEU    94      -2.569  21.084  -0.230  1.00  0.00
ATOM   1467  CA  LEU    94      -4.003  20.861   1.374  1.00  0.00
ATOM   1468  HA  LEU    94      -4.674  20.020   1.549  1.00  0.00
ATOM   1469  CB  LEU    94      -2.801  20.730   2.313  1.00  0.00
ATOM   1470  HB2 LEU    94      -2.212  21.605   2.038  1.00  0.00
ATOM   1471  HB3 LEU    94      -3.087  20.800   3.363  1.00  0.00
ATOM   1472  CG  LEU    94      -1.949  19.437   2.090  1.00  0.00
ATOM   1473  HG  LEU    94      -1.359  19.518   1.177  1.00  0.00
ATOM   1474  CD1 LEU    94      -1.026  19.303   3.272  1.00  0.00
ATOM   1475 HD11 LEU    94      -1.615  19.221   4.186  1.00  0.00
ATOM   1476 HD12 LEU    94      -0.412  18.410   3.156  1.00  0.00
ATOM   1477 HD13 LEU    94      -0.382  20.180   3.333  1.00  0.00
ATOM   1478  CD2 LEU    94      -2.688  18.070   1.793  1.00  0.00
ATOM   1479 HD21 LEU    94      -3.279  18.167   0.882  1.00  0.00
ATOM   1480 HD22 LEU    94      -1.951  17.278   1.665  1.00  0.00
ATOM   1481 HD23 LEU    94      -3.345  17.823   2.627  1.00  0.00
ATOM   1482  C   LEU    94      -4.726  22.166   1.737  1.00  0.00
ATOM   1483  O   LEU    94      -4.659  23.142   1.002  1.00  0.00
ATOM   1484  N   ASN    95      -5.658  22.079   2.682  1.00  0.00
ATOM   1485  H   ASN    95      -5.832  21.259   3.245  1.00  0.00
ATOM   1486  CA  ASN    95      -6.379  23.284   2.991  1.00  0.00
ATOM   1487  HA  ASN    95      -6.699  23.777   2.072  1.00  0.00
ATOM   1488  CB  ASN    95      -7.678  22.929   3.860  1.00  0.00
ATOM   1489  HB2 ASN    95      -8.131  23.897   4.072  1.00  0.00
ATOM   1490  HB3 ASN    95      -8.398  22.297   3.339  1.00  0.00
ATOM   1491  CG  ASN    95      -7.308  22.255   5.193  1.00  0.00
ATOM   1492  OD1 ASN    95      -6.295  21.581   5.358  1.00  0.00
ATOM   1493  ND2 ASN    95      -8.278  22.372   6.136  1.00  0.00
ATOM   1494 HD21 ASN    95      -8.141  21.966   7.051  1.00  0.00
ATOM   1495 HD22 ASN    95      -9.133  22.865   5.919  1.00  0.00
ATOM   1496  C   ASN    95      -5.515  24.154   3.896  1.00  0.00
ATOM   1497  O   ASN    95      -6.005  24.931   4.690  1.00  0.00
ATOM   1498  N   GLY    96      -4.267  23.903   4.003  1.00  0.00
ATOM   1499  H   GLY    96      -3.805  23.120   3.562  1.00  0.00
ATOM   1500  CA  GLY    96      -3.479  24.792   4.804  1.00  0.00
ATOM   1501  HA2 GLY    96      -3.761  25.836   4.663  1.00  0.00
ATOM   1502  HA3 GLY    96      -3.523  24.544   5.864  1.00  0.00
ATOM   1503  C   GLY    96      -2.051  24.592   4.305  1.00  0.00
ATOM   1504  O   GLY    96      -1.817  23.834   3.400  1.00  0.00
ATOM   1505  N   SER    97      -1.105  24.972   5.067  1.00  0.00
ATOM   1506  H   SER    97      -1.277  25.469   5.929  1.00  0.00
ATOM   1507  CA  SER    97       0.264  24.663   4.715  1.00  0.00
ATOM   1508  HA  SER    97       0.337  23.927   3.915  1.00  0.00
ATOM   1509  CB  SER    97       0.837  25.985   4.216  1.00  0.00
ATOM   1510  HB2 SER    97       0.183  26.374   3.435  1.00  0.00
ATOM   1511  HB3 SER    97       0.865  26.688   5.049  1.00  0.00
ATOM   1512  OG  SER    97       2.174  25.812   3.684  1.00  0.00
ATOM   1513  HG  SER    97       2.508  26.658   3.378  1.00  0.00
ATOM   1514  C   SER    97       1.006  24.184   5.976  1.00  0.00
ATOM   1515  O   SER    97       0.786  24.715   7.080  1.00  0.00
ATOM   1516  N   ALA    98       1.710  23.057   5.827  1.00  0.00
ATOM   1517  H   ALA    98       1.815  22.711   4.884  1.00  0.00
ATOM   1518  CA  ALA    98       2.417  22.346   6.919  1.00  0.00
ATOM   1519  HA  ALA    98       1.725  21.916   7.643  1.00  0.00
ATOM   1520  CB  ALA    98       3.297  21.227   6.360  1.00  0.00
ATOM   1521  HB1 ALA    98       4.002  21.644   5.640  1.00  0.00
ATOM   1522  HB2 ALA    98       3.846  20.755   7.174  1.00  0.00
ATOM   1523  HB3 ALA    98       2.670  20.484   5.866  1.00  0.00
ATOM   1524  C   ALA    98       3.399  23.291   7.625  1.00  0.00
ATOM   1525  O   ALA    98       4.141  24.080   7.023  1.00  0.00
ATOM   1526  N   THR    99       3.642  22.980   8.811  1.00  0.00
ATOM   1527  H   THR    99       3.092  22.328   9.352  1.00  0.00
ATOM   1528  CA  THR    99       4.832  23.579   9.439  1.00  0.00
ATOM   1529  HA  THR    99       5.076  24.565   9.044  1.00  0.00
ATOM   1530  CB  THR    99       4.562  23.707  10.968  1.00  0.00
ATOM   1531  HB  THR    99       4.067  22.787  11.279  1.00  0.00
ATOM   1532  CG2 THR    99       5.855  23.933  11.849  1.00  0.00
ATOM   1533 HG21 THR    99       6.350  24.853  11.539  1.00  0.00
ATOM   1534 HG22 THR    99       5.570  24.010  12.899  1.00  0.00
ATOM   1535 HG23 THR    99       6.536  23.092  11.719  1.00  0.00
ATOM   1536  OG1 THR    99       3.633  24.802  11.170  1.00  0.00
ATOM   1537  HG1 THR    99       3.452  24.898  12.108  1.00  0.00
ATOM   1538  C   THR    99       6.031  22.658   9.226  1.00  0.00
ATOM   1539  O   THR    99       6.036  21.497   9.694  1.00  0.00
ATOM   1540  N   ILE   100       7.052  23.249   8.615  1.00  0.00
ATOM   1541  H   ILE   100       6.958  24.132   8.133  1.00  0.00
ATOM   1542  CA  ILE   100       8.259  22.486   8.416  1.00  0.00
ATOM   1543  HA  ILE   100       7.983  21.435   8.339  1.00  0.00
ATOM   1544  CB  ILE   100       8.966  22.920   7.138  1.00  0.00
ATOM   1545  HB  ILE   100       8.830  23.990   6.982  1.00  0.00
ATOM   1546  CG2 ILE   100      10.480  22.607   7.283  1.00  0.00
ATOM   1547 HG21 ILE   100      10.616  21.537   7.439  1.00  0.00
ATOM   1548 HG22 ILE   100      11.003  22.911   6.376  1.00  0.00
ATOM   1549 HG23 ILE   100      10.884  23.152   8.135  1.00  0.00
ATOM   1550  CG1 ILE   100       8.402  22.126   5.938  1.00  0.00
ATOM   1551 HG12 ILE   100       9.195  21.972   5.207  1.00  0.00
ATOM   1552 HG13 ILE   100       8.037  21.161   6.288  1.00  0.00
ATOM   1553  CD1 ILE   100       7.270  22.889   5.297  1.00  0.00
ATOM   1554 HD11 ILE   100       7.634  23.854   4.946  1.00  0.00
ATOM   1555 HD12 ILE   100       6.880  22.320   4.453  1.00  0.00
ATOM   1556 HD13 ILE   100       6.476  23.043   6.027  1.00  0.00
ATOM   1557  C   ILE   100       9.200  22.366   9.624  1.00  0.00
ATOM   1558  O   ILE   100       9.587  23.330  10.262  1.00  0.00
ATOM   1559  N   ASN   101       9.456  21.201  10.030  1.00  0.00
ATOM   1560  H   ASN   101       9.069  20.383   9.581  1.00  0.00
ATOM   1561  CA  ASN   101      10.299  21.009  11.212  1.00  0.00
ATOM   1562  HA  ASN   101      11.025  21.819  11.281  1.00  0.00
ATOM   1563  CB  ASN   101       9.442  21.004  12.499  1.00  0.00
ATOM   1564  HB2 ASN   101      10.061  20.800  13.373  1.00  0.00
ATOM   1565  HB3 ASN   101       8.983  21.987  12.602  1.00  0.00
ATOM   1566  CG  ASN   101       8.336  19.955  12.430  1.00  0.00
ATOM   1567  OD1 ASN   101       7.235  20.322  12.773  1.00  0.00
ATOM   1568  ND2 ASN   101       8.570  18.748  11.993  1.00  0.00
ATOM   1569 HD21 ASN   101       7.820  18.073  11.957  1.00  0.00
ATOM   1570 HD22 ASN   101       9.500  18.494  11.692  1.00  0.00
ATOM   1571  C   ASN   101      11.069  19.696  11.063  1.00  0.00
ATOM   1572  O   ASN   101      11.151  19.218   9.933  1.00  0.00
ATOM   1573  N   ALA   102      11.636  19.134  12.138  1.00  0.00
ATOM   1574  H   ALA   102      11.575  19.568  13.048  1.00  0.00
ATOM   1575  CA  ALA   102      12.421  17.881  12.007  1.00  0.00
ATOM   1576  HA  ALA   102      13.182  18.071  11.250  1.00  0.00
ATOM   1577  CB  ALA   102      13.124  17.498  13.328  1.00  0.00
ATOM   1578  HB1 ALA   102      12.374  17.295  14.094  1.00  0.00
ATOM   1579  HB2 ALA   102      13.732  16.607  13.172  1.00  0.00
ATOM   1580  HB3 ALA   102      13.761  18.320  13.653  1.00  0.00
ATOM   1581  C   ALA   102      11.576  16.696  11.553  1.00  0.00
ATOM   1582  O   ALA   102      12.113  15.969  10.766  1.00  0.00
ATOM   1583  N   ASN   103      10.286  16.613  11.925  1.00  0.00
ATOM   1584  H   ASN   103       9.967  17.363  12.522  1.00  0.00
ATOM   1585  CA  ASN   103       9.341  15.545  11.588  1.00  0.00
ATOM   1586  HA  ASN   103       9.870  14.596  11.499  1.00  0.00
ATOM   1587  CB  ASN   103       8.289  15.412  12.673  1.00  0.00
ATOM   1588  HB2 ASN   103       7.533  16.188  12.552  1.00  0.00
ATOM   1589  HB3 ASN   103       7.807  14.435  12.683  1.00  0.00
ATOM   1590  CG  ASN   103       8.990  15.621  14.001  1.00  0.00
ATOM   1591  OD1 ASN   103       8.652  16.630  14.620  1.00  0.00
ATOM   1592  ND2 ASN   103       9.927  14.736  14.373  1.00  0.00
ATOM   1593 HD21 ASN   103      10.408  14.854  15.254  1.00  0.00
ATOM   1594 HD22 ASN   103      10.148  13.956  13.771  1.00  0.00
ATOM   1595  C   ASN   103       8.609  15.701  10.263  1.00  0.00
ATOM   1596  O   ASN   103       8.058  14.724   9.767  1.00  0.00
ATOM   1597  N   VAL   104       8.626  16.843   9.674  1.00  0.00
ATOM   1598  H   VAL   104       9.171  17.593  10.074  1.00  0.00
ATOM   1599  CA  VAL   104       7.887  17.104   8.426  1.00  0.00
ATOM   1600  HA  VAL   104       7.654  16.145   7.963  1.00  0.00
ATOM   1601  CB  VAL   104       6.541  17.880   8.684  1.00  0.00
ATOM   1602  HB  VAL   104       6.780  18.823   9.175  1.00  0.00
ATOM   1603  CG1 VAL   104       5.768  18.163   7.368  1.00  0.00
ATOM   1604 HG11 VAL   104       5.528  17.220   6.877  1.00  0.00
ATOM   1605 HG12 VAL   104       4.847  18.699   7.595  1.00  0.00
ATOM   1606 HG13 VAL   104       6.387  18.769   6.707  1.00  0.00
ATOM   1607  CG2 VAL   104       5.620  17.006   9.592  1.00  0.00
ATOM   1608 HG21 VAL   104       6.122  16.813  10.540  1.00  0.00
ATOM   1609 HG22 VAL   104       4.685  17.534   9.777  1.00  0.00
ATOM   1610 HG23 VAL   104       5.410  16.060   9.093  1.00  0.00
ATOM   1611  C   VAL   104       8.716  17.954   7.482  1.00  0.00
ATOM   1612  O   VAL   104       8.923  19.127   7.767  1.00  0.00
ATOM   1613  N   GLN   105       9.044  17.376   6.334  1.00  0.00
ATOM   1614  H   GLN   105       8.760  16.433   6.113  1.00  0.00
ATOM   1615  CA  GLN   105       9.854  18.134   5.317  1.00  0.00
ATOM   1616  HA  GLN   105       9.701  19.206   5.444  1.00  0.00
ATOM   1617  CB  GLN   105      11.366  17.823   5.496  1.00  0.00
ATOM   1618  HB2 GLN   105      11.476  16.782   5.801  1.00  0.00
ATOM   1619  HB3 GLN   105      11.870  17.976   4.542  1.00  0.00
ATOM   1620  CG  GLN   105      11.990  18.734   6.555  1.00  0.00
ATOM   1621  HG2 GLN   105      12.270  19.710   6.158  1.00  0.00
ATOM   1622  HG3 GLN   105      11.326  18.867   7.409  1.00  0.00
ATOM   1623  CD  GLN   105      13.238  18.028   7.021  1.00  0.00
ATOM   1624  OE1 GLN   105      13.648  18.200   8.168  1.00  0.00
ATOM   1625  NE2 GLN   105      13.826  17.232   6.150  1.00  0.00
ATOM   1626 HE21 GLN   105      14.666  16.735   6.412  1.00  0.00
ATOM   1627 HE22 GLN   105      13.435  17.123   5.225  1.00  0.00
ATOM   1628  C   GLN   105       9.452  17.736   3.894  1.00  0.00
ATOM   1629  O   GLN   105       8.884  16.639   3.679  1.00  0.00
ATOM   1630  N   VAL   106       9.691  18.664   3.009  1.00  0.00
ATOM   1631  H   VAL   106      10.103  19.543   3.288  1.00  0.00
ATOM   1632  CA  VAL   106       9.233  18.519   1.621  1.00  0.00
ATOM   1633  HA  VAL   106       8.605  17.777   1.127  1.00  0.00
ATOM   1634  CB  VAL   106       8.906  19.898   1.043  1.00  0.00
ATOM   1635  HB  VAL   106       9.630  20.559   1.520  1.00  0.00
ATOM   1636  CG1 VAL   106       8.928  20.129  -0.499  1.00  0.00
ATOM   1637 HG11 VAL   106       8.204  19.469  -0.976  1.00  0.00
ATOM   1638 HG12 VAL   106       8.671  21.166  -0.715  1.00  0.00
ATOM   1639 HG13 VAL   106       9.924  19.915  -0.885  1.00  0.00
ATOM   1640  CG2 VAL   106       7.941  20.782   1.841  1.00  0.00
ATOM   1641 HG21 VAL   106       8.357  20.972   2.831  1.00  0.00
ATOM   1642 HG22 VAL   106       7.799  21.728   1.319  1.00  0.00
ATOM   1643 HG23 VAL   106       6.982  20.274   1.942  1.00  0.00
ATOM   1644  C   VAL   106      10.299  17.706   0.857  1.00  0.00
ATOM   1645  O   VAL   106      11.441  17.795   1.250  1.00  0.00
ATOM   1646  N   ALA   107       9.931  16.767  -0.019  1.00  0.00
ATOM   1647  H   ALA   107       8.970  16.826  -0.324  1.00  0.00
ATOM   1648  CA  ALA   107      10.842  15.759  -0.698  1.00  0.00
ATOM   1649  HA  ALA   107      11.610  15.305  -0.071  1.00  0.00
ATOM   1650  CB  ALA   107      10.019  14.653  -1.335  1.00  0.00
ATOM   1651  HB1 ALA   107       9.251  15.092  -1.972  1.00  0.00
ATOM   1652  HB2 ALA   107      10.668  14.015  -1.934  1.00  0.00
ATOM   1653  HB3 ALA   107       9.545  14.057  -0.554  1.00  0.00
ATOM   1654  C   ALA   107      11.487  16.480  -1.906  1.00  0.00
ATOM   1655  O   ALA   107      11.004  17.468  -2.439  1.00  0.00
ATOM   1656  N   GLN   108      12.513  15.944  -2.416  1.00  0.00
ATOM   1657  H   GLN   108      12.792  15.080  -1.974  1.00  0.00
ATOM   1658  CA  GLN   108      13.165  16.325  -3.627  1.00  0.00
ATOM   1659  HA  GLN   108      13.096  17.391  -3.846  1.00  0.00
ATOM   1660  CB  GLN   108      14.631  15.980  -3.329  1.00  0.00
ATOM   1661  HB2 GLN   108      14.687  14.976  -2.908  1.00  0.00
ATOM   1662  HB3 GLN   108      15.206  16.018  -4.254  1.00  0.00
ATOM   1663  CG  GLN   108      15.217  17.002  -2.311  1.00  0.00
ATOM   1664  HG2 GLN   108      15.260  18.012  -2.718  1.00  0.00
ATOM   1665  HG3 GLN   108      14.616  17.003  -1.401  1.00  0.00
ATOM   1666  CD  GLN   108      16.633  16.557  -1.959  1.00  0.00
ATOM   1667  OE1 GLN   108      16.858  15.739  -1.036  1.00  0.00
ATOM   1668  NE2 GLN   108      17.524  17.106  -2.749  1.00  0.00
ATOM   1669 HE21 GLN   108      18.504  16.895  -2.623  1.00  0.00
ATOM   1670 HE22 GLN   108      17.227  17.738  -3.478  1.00  0.00
ATOM   1671  C   GLN   108      12.821  15.411  -4.772  1.00  0.00
ATOM   1672  O   GLN   108      12.778  14.195  -4.662  1.00  0.00
ATOM   1673  N   LEU   109      12.516  16.029  -5.847  1.00  0.00
ATOM   1674  H   LEU   109      12.675  17.025  -5.894  1.00  0.00
ATOM   1675  CA  LEU   109      12.053  15.325  -7.081  1.00  0.00
ATOM   1676  HA  LEU   109      11.753  14.299  -6.867  1.00  0.00
ATOM   1677  CB  LEU   109      10.830  16.095  -7.603  1.00  0.00
ATOM   1678  HB2 LEU   109      11.110  17.149  -7.615  1.00  0.00
ATOM   1679  HB3 LEU   109      10.510  15.794  -8.600  1.00  0.00
ATOM   1680  CG  LEU   109       9.677  15.883  -6.610  1.00  0.00
ATOM   1681  HG  LEU   109      10.009  16.169  -5.611  1.00  0.00
ATOM   1682  CD1 LEU   109       8.491  16.720  -7.002  1.00  0.00
ATOM   1683 HD11 LEU   109       8.158  16.434  -8.000  1.00  0.00
ATOM   1684 HD12 LEU   109       7.681  16.560  -6.290  1.00  0.00
ATOM   1685 HD13 LEU   109       8.772  17.773  -7.001  1.00  0.00
ATOM   1686  CD2 LEU   109       9.308  14.405  -6.489  1.00  0.00
ATOM   1687 HD21 LEU   109      10.172  13.841  -6.140  1.00  0.00
ATOM   1688 HD22 LEU   109       8.489  14.291  -5.779  1.00  0.00
ATOM   1689 HD23 LEU   109       8.998  14.027  -7.464  1.00  0.00
ATOM   1690  C   LEU   109      13.136  15.461  -8.151  1.00  0.00
ATOM   1691  O   LEU   109      13.937  16.368  -8.059  1.00  0.00
ATOM   1692  N   PRO   110      13.218  14.495  -9.035  1.00  0.00
ATOM   1693  CD  PRO   110      12.222  13.420  -9.146  1.00  0.00
ATOM   1694  HD2 PRO   110      11.235  13.882  -9.161  1.00  0.00
ATOM   1695  HD3 PRO   110      12.314  12.790  -8.261  1.00  0.00
ATOM   1696  CG  PRO   110      12.537  12.662 -10.437  1.00  0.00
ATOM   1697  HG2 PRO   110      11.879  12.982 -11.245  1.00  0.00
ATOM   1698  HG3 PRO   110      12.434  11.587 -10.290  1.00  0.00
ATOM   1699  CB  PRO   110      14.029  13.046 -10.728  1.00  0.00
ATOM   1700  HB2 PRO   110      14.104  13.071 -11.816  1.00  0.00
ATOM   1701  HB3 PRO   110      14.804  12.393 -10.326  1.00  0.00
ATOM   1702  CA  PRO   110      14.195  14.483 -10.155  1.00  0.00
ATOM   1703  HA  PRO   110      15.191  14.722  -9.781  1.00  0.00
ATOM   1704  C   PRO   110      13.774  15.528 -11.181  1.00  0.00
ATOM   1705  O   PRO   110      12.626  15.956 -11.178  1.00  0.00
ATOM   1706  N   ALA   111      14.651  15.806 -12.122  1.00  0.00
ATOM   1707  H   ALA   111      15.589  15.435 -12.073  1.00  0.00
ATOM   1708  CA  ALA   111      14.268  16.605 -13.319  1.00  0.00
ATOM   1709  HA  ALA   111      13.765  17.537 -13.064  1.00  0.00
ATOM   1710  CB  ALA   111      15.544  16.938 -14.145  1.00  0.00
ATOM   1711  HB1 ALA   111      16.054  16.014 -14.416  1.00  0.00
ATOM   1712  HB2 ALA   111      15.262  17.475 -15.051  1.00  0.00
ATOM   1713  HB3 ALA   111      16.212  17.560 -13.549  1.00  0.00
ATOM   1714  C   ALA   111      13.371  15.782 -14.233  1.00  0.00
ATOM   1715  O   ALA   111      13.536  14.548 -14.239  1.00  0.00
ATOM   1716  N   GLN   112      12.643  16.523 -15.120  1.00  0.00
ATOM   1717  H   GLN   112      12.588  17.531 -15.083  1.00  0.00
ATOM   1718  CA  GLN   112      11.794  15.807 -16.103  1.00  0.00
ATOM   1719  HA  GLN   112      11.027  15.205 -15.617  1.00  0.00
ATOM   1720  CB  GLN   112      11.107  16.893 -16.938  1.00  0.00
ATOM   1721  HB2 GLN   112      10.419  17.414 -16.272  1.00  0.00
ATOM   1722  HB3 GLN   112      11.888  17.580 -17.264  1.00  0.00
ATOM   1723  CG  GLN   112      10.347  16.380 -18.149  1.00  0.00
ATOM   1724  HG2 GLN   112      10.134  17.186 -18.852  1.00  0.00
ATOM   1725  HG3 GLN   112      10.950  15.618 -18.642  1.00  0.00
ATOM   1726  CD  GLN   112       9.026  15.750 -17.712  1.00  0.00
ATOM   1727  OE1 GLN   112       8.374  16.240 -16.793  1.00  0.00
ATOM   1728  NE2 GLN   112       8.640  14.676 -18.419  1.00  0.00
ATOM   1729 HE21 GLN   112       7.776  14.207 -18.187  1.00  0.00
ATOM   1730 HE22 GLN   112       9.214  14.342 -19.179  1.00  0.00
ATOM   1731  C   GLN   112      12.535  14.760 -16.966  1.00  0.00
ATOM   1732  O   GLN   112      13.685  14.952 -17.386  1.00  0.00
ATOM   1733  N   GLY   113      11.887  13.645 -17.172  1.00  0.00
ATOM   1734  H   GLY   113      10.966  13.585 -16.763  1.00  0.00
ATOM   1735  CA  GLY   113      12.389  12.484 -17.946  1.00  0.00
ATOM   1736  HA2 GLY   113      11.692  11.675 -17.725  1.00  0.00
ATOM   1737  HA3 GLY   113      12.286  12.776 -18.991  1.00  0.00
ATOM   1738  C   GLY   113      13.816  11.991 -17.704  1.00  0.00
ATOM   1739  O   GLY   113      14.244  11.213 -18.547  1.00  0.00
ATOM   1740  N   ARG   114      14.350  12.131 -16.501  1.00  0.00
ATOM   1741  H   ARG   114      13.817  12.701 -15.861  1.00  0.00
ATOM   1742  CA  ARG   114      15.557  11.418 -15.979  1.00  0.00
ATOM   1743  HA  ARG   114      16.415  11.633 -16.616  1.00  0.00
ATOM   1744  CB  ARG   114      15.881  11.879 -14.548  1.00  0.00
ATOM   1745  HB2 ARG   114      15.412  12.853 -14.414  1.00  0.00
ATOM   1746  HB3 ARG   114      15.421  11.159 -13.871  1.00  0.00
ATOM   1747  CG  ARG   114      17.384  11.986 -14.239  1.00  0.00
ATOM   1748  HG2 ARG   114      17.491  12.029 -13.155  1.00  0.00
ATOM   1749  HG3 ARG   114      17.859  11.079 -14.615  1.00  0.00
ATOM   1750  CD  ARG   114      18.063  13.228 -14.876  1.00  0.00
ATOM   1751  HD2 ARG   114      18.170  13.044 -15.945  1.00  0.00
ATOM   1752  HD3 ARG   114      17.410  14.087 -14.720  1.00  0.00
ATOM   1753  NE  ARG   114      19.411  13.540 -14.305  1.00  0.00
ATOM   1754  HE  ARG   114      19.974  12.744 -14.044  1.00  0.00
ATOM   1755  CZ  ARG   114      19.918  14.799 -14.092  1.00  0.00
ATOM   1756  NH1 ARG   114      19.376  15.982 -14.461  1.00  0.00
ATOM   1757 HH11 ARG   114      18.494  15.999 -14.953  1.00  0.00
ATOM   1758 HH12 ARG   114      19.855  16.844 -14.241  1.00  0.00
ATOM   1759  NH2 ARG   114      21.072  14.880 -13.482  1.00  0.00
ATOM   1760 HH21 ARG   114      21.546  14.036 -13.192  1.00  0.00
ATOM   1761 HH22 ARG   114      21.484  15.785 -13.304  1.00  0.00
ATOM   1762  C   ARG   114      15.167   9.935 -15.819  1.00  0.00
ATOM   1763  O   ARG   114      14.185   9.632 -15.148  1.00  0.00
ATOM   1764  N   ARG   115      15.910   9.019 -16.405  1.00  0.00
ATOM   1765  H   ARG   115      16.698   9.329 -16.955  1.00  0.00
ATOM   1766  CA  ARG   115      15.639   7.574 -16.326  1.00  0.00
ATOM   1767  HA  ARG   115      14.629   7.433 -15.940  1.00  0.00
ATOM   1768  CB  ARG   115      15.751   6.857 -17.691  1.00  0.00
ATOM   1769  HB2 ARG   115      16.321   7.506 -18.357  1.00  0.00
ATOM   1770  HB3 ARG   115      16.301   5.929 -17.531  1.00  0.00
ATOM   1771  CG  ARG   115      14.357   6.533 -18.342  1.00  0.00
ATOM   1772  HG2 ARG   115      13.756   5.975 -17.624  1.00  0.00
ATOM   1773  HG3 ARG   115      13.856   7.471 -18.583  1.00  0.00
ATOM   1774  CD  ARG   115      14.530   5.699 -19.625  1.00  0.00
ATOM   1775  HD2 ARG   115      15.392   6.058 -20.188  1.00  0.00
ATOM   1776  HD3 ARG   115      14.677   4.650 -19.369  1.00  0.00
ATOM   1777  NE  ARG   115      13.337   5.814 -20.470  1.00  0.00
ATOM   1778  HE  ARG   115      12.422   5.623 -20.089  1.00  0.00
ATOM   1779  CZ  ARG   115      13.442   6.064 -21.761  1.00  0.00
ATOM   1780  NH1 ARG   115      14.634   6.184 -22.312  1.00  0.00
ATOM   1781 HH11 ARG   115      15.463   6.084 -21.743  1.00  0.00
ATOM   1782 HH12 ARG   115      14.713   6.375 -23.301  1.00  0.00
ATOM   1783  NH2 ARG   115      12.363   6.297 -22.480  1.00  0.00
ATOM   1784 HH21 ARG   115      11.455   6.285 -22.040  1.00  0.00
ATOM   1785 HH22 ARG   115      12.450   6.488 -23.469  1.00  0.00
ATOM   1786  C   ARG   115      16.584   6.851 -15.368  1.00  0.00
ATOM   1787  O   ARG   115      17.778   7.007 -15.446  1.00  0.00
ATOM   1788  N   LEU   116      16.074   5.969 -14.564  1.00  0.00
ATOM   1789  H   LEU   116      15.074   5.876 -14.459  1.00  0.00
ATOM   1790  CA  LEU   116      16.936   5.076 -13.799  1.00  0.00
ATOM   1791  HA  LEU   116      17.835   5.587 -13.452  1.00  0.00
ATOM   1792  CB  LEU   116      16.120   4.612 -12.561  1.00  0.00
ATOM   1793  HB2 LEU   116      15.184   4.175 -12.909  1.00  0.00
ATOM   1794  HB3 LEU   116      16.690   3.861 -12.014  1.00  0.00
ATOM   1795  CG  LEU   116      15.817   5.800 -11.633  1.00  0.00
ATOM   1796  HG  LEU   116      15.342   6.605 -12.194  1.00  0.00
ATOM   1797  CD1 LEU   116      14.863   5.311 -10.532  1.00  0.00
ATOM   1798 HD11 LEU   116      15.338   4.507  -9.970  1.00  0.00
ATOM   1799 HD12 LEU   116      14.631   6.136  -9.858  1.00  0.00
ATOM   1800 HD13 LEU   116      13.943   4.943 -10.985  1.00  0.00
ATOM   1801  CD2 LEU   116      17.130   6.367 -10.985  1.00  0.00
ATOM   1802 HD21 LEU   116      17.807   6.703 -11.770  1.00  0.00
ATOM   1803 HD22 LEU   116      16.883   7.206 -10.335  1.00  0.00
ATOM   1804 HD23 LEU   116      17.614   5.584 -10.400  1.00  0.00
ATOM   1805  C   LEU   116      17.330   3.866 -14.648  1.00  0.00
ATOM   1806  O   LEU   116      16.514   3.297 -15.353  1.00  0.00
ATOM   1807  N   GLY   117      18.510   3.399 -14.511  1.00  0.00
ATOM   1808  H   GLY   117      19.253   3.793 -13.951  1.00  0.00
ATOM   1809  CA  GLY   117      18.775   2.185 -15.241  1.00  0.00
ATOM   1810  HA2 GLY   117      18.012   2.046 -16.008  1.00  0.00
ATOM   1811  HA3 GLY   117      19.756   2.248 -15.713  1.00  0.00
ATOM   1812  C   GLY   117      18.754   0.994 -14.303  1.00  0.00
ATOM   1813  O   GLY   117      18.472   1.096 -13.104  1.00  0.00
ATOM   1814  N   ASN   118      18.987  -0.075 -14.998  1.00  0.00
ATOM   1815  H   ASN   118      19.178   0.028 -15.984  1.00  0.00
ATOM   1816  CA  ASN   118      18.865  -1.400 -14.464  1.00  0.00
ATOM   1817  HA  ASN   118      17.913  -1.532 -13.949  1.00  0.00
ATOM   1818  CB  ASN   118      18.927  -2.395 -15.653  1.00  0.00
ATOM   1819  HB2 ASN   118      18.241  -2.222 -16.482  1.00  0.00
ATOM   1820  HB3 ASN   118      19.951  -2.409 -16.026  1.00  0.00
ATOM   1821  CG  ASN   118      18.614  -3.753 -15.038  1.00  0.00
ATOM   1822  OD1 ASN   118      19.504  -4.464 -14.583  1.00  0.00
ATOM   1823  ND2 ASN   118      17.342  -4.058 -14.926  1.00  0.00
ATOM   1824 HD21 ASN   118      17.072  -4.945 -14.526  1.00  0.00
ATOM   1825 HD22 ASN   118      16.639  -3.404 -15.241  1.00  0.00
ATOM   1826  C   ASN   118      19.898  -1.665 -13.379  1.00  0.00
ATOM   1827  O   ASN   118      20.994  -1.190 -13.559  1.00  0.00
ATOM   1828  N   GLY   119      19.467  -1.956 -12.162  1.00  0.00
ATOM   1829  H   GLY   119      18.471  -2.025 -12.011  1.00  0.00
ATOM   1830  CA  GLY   119      20.358  -2.183 -11.023  1.00  0.00
ATOM   1831  HA2 GLY   119      19.997  -3.061 -10.487  1.00  0.00
ATOM   1832  HA3 GLY   119      21.356  -2.382 -11.415  1.00  0.00
ATOM   1833  C   GLY   119      20.430  -1.006 -10.057  1.00  0.00
ATOM   1834  O   GLY   119      21.169  -1.147  -9.079  1.00  0.00
ATOM   1835  N   VAL   120      19.697   0.082 -10.293  1.00  0.00
ATOM   1836  H   VAL   120      19.125   0.250 -11.108  1.00  0.00
ATOM   1837  CA  VAL   120      19.822   1.174  -9.275  1.00  0.00
ATOM   1838  HA  VAL   120      20.865   1.405  -9.062  1.00  0.00
ATOM   1839  CB  VAL   120      19.168   2.390  -9.813  1.00  0.00
ATOM   1840  HB  VAL   120      18.110   2.174  -9.956  1.00  0.00
ATOM   1841  CG1 VAL   120      19.322   3.589  -8.865  1.00  0.00
ATOM   1842 HG11 VAL   120      20.381   3.806  -8.721  1.00  0.00
ATOM   1843 HG12 VAL   120      18.829   4.460  -9.297  1.00  0.00
ATOM   1844 HG13 VAL   120      18.866   3.354  -7.903  1.00  0.00
ATOM   1845  CG2 VAL   120      19.757   2.750 -11.125  1.00  0.00
ATOM   1846 HG21 VAL   120      19.613   1.929 -11.826  1.00  0.00
ATOM   1847 HG22 VAL   120      19.268   3.645 -11.509  1.00  0.00
ATOM   1848 HG23 VAL   120      20.823   2.942 -11.005  1.00  0.00
ATOM   1849  C   VAL   120      19.240   0.798  -7.906  1.00  0.00
ATOM   1850  O   VAL   120      18.191   0.123  -7.798  1.00  0.00
ATOM   1851  N   GLN   121      20.026   1.099  -6.870  1.00  0.00
ATOM   1852  H   GLN   121      20.928   1.523  -7.039  1.00  0.00
ATOM   1853  CA  GLN   121      19.649   0.788  -5.479  1.00  0.00
ATOM   1854  HA  GLN   121      19.063  -0.131  -5.455  1.00  0.00
ATOM   1855  CB  GLN   121      20.906   0.595  -4.601  1.00  0.00
ATOM   1856  HB2 GLN   121      21.531   1.473  -4.762  1.00  0.00
ATOM   1857  HB3 GLN   121      20.559   0.581  -3.568  1.00  0.00
ATOM   1858  CG  GLN   121      21.721  -0.670  -4.882  1.00  0.00
ATOM   1859  HG2 GLN   121      22.192  -0.636  -5.865  1.00  0.00
ATOM   1860  HG3 GLN   121      22.488  -0.790  -4.117  1.00  0.00
ATOM   1861  CD  GLN   121      20.785  -1.881  -4.830  1.00  0.00
ATOM   1862  OE1 GLN   121      20.460  -2.479  -5.871  1.00  0.00
ATOM   1863  NE2 GLN   121      20.406  -2.211  -3.606  1.00  0.00
ATOM   1864 HE21 GLN   121      19.787  -2.997  -3.467  1.00  0.00
ATOM   1865 HE22 GLN   121      20.737  -1.676  -2.816  1.00  0.00
ATOM   1866  C   GLN   121      18.762   1.832  -4.797  1.00  0.00
ATOM   1867  O   GLN   121      19.129   2.989  -4.776  1.00  0.00
ATOM   1868  N   CYX   122      17.540   1.457  -4.398  1.00  0.00
ATOM   1869  H   CYX   122      17.273   0.484  -4.447  1.00  0.00
ATOM   1870  CA  CYX   122      16.583   2.408  -3.855  1.00  0.00
ATOM   1871  HA  CYX   122      17.094   3.351  -3.660  1.00  0.00
ATOM   1872  CB  CYX   122      15.412   2.672  -4.823  1.00  0.00
ATOM   1873  HB2 CYX   122      14.798   1.775  -4.904  1.00  0.00
ATOM   1874  HB3 CYX   122      14.805   3.494  -4.443  1.00  0.00
ATOM   1875  SG  CYX   122      15.807   3.094  -6.497  1.00  0.00
ATOM   1876  C   CYX   122      15.959   1.873  -2.572  1.00  0.00
ATOM   1877  O   CYX   122      16.055   0.703  -2.259  1.00  0.00
ATOM   1878  N   LEU   123      15.162   2.698  -1.953  1.00  0.00
ATOM   1879  H   LEU   123      15.073   3.641  -2.303  1.00  0.00
ATOM   1880  CA  LEU   123      14.413   2.332  -0.747  1.00  0.00
ATOM   1881  HA  LEU   123      14.592   1.291  -0.478  1.00  0.00
ATOM   1882  CB  LEU   123      14.910   3.257   0.447  1.00  0.00
ATOM   1883  HB2 LEU   123      15.964   3.473   0.274  1.00  0.00
ATOM   1884  HB3 LEU   123      14.327   4.169   0.322  1.00  0.00
ATOM   1885  CG  LEU   123      14.725   2.720   1.879  1.00  0.00
ATOM   1886  HG  LEU   123      13.655   2.560   2.012  1.00  0.00
ATOM   1887  CD1 LEU   123      15.479   1.424   2.200  1.00  0.00
ATOM   1888 HD11 LEU   123      16.549   1.583   2.068  1.00  0.00
ATOM   1889 HD12 LEU   123      15.280   1.133   3.232  1.00  0.00
ATOM   1890 HD13 LEU   123      15.144   0.632   1.530  1.00  0.00
ATOM   1891  CD2 LEU   123      15.260   3.708   2.910  1.00  0.00
ATOM   1892 HD21 LEU   123      14.725   4.653   2.820  1.00  0.00
ATOM   1893 HD22 LEU   123      15.116   3.303   3.911  1.00  0.00
ATOM   1894 HD23 LEU   123      16.323   3.875   2.736  1.00  0.00
ATOM   1895  C   LEU   123      12.926   2.524  -1.059  1.00  0.00
ATOM   1896  O   LEU   123      12.491   3.652  -1.271  1.00  0.00
ATOM   1897  N   ALA   124      12.152   1.572  -0.606  1.00  0.00
ATOM   1898  H   ALA   124      12.527   0.729  -0.196  1.00  0.00
ATOM   1899  CA  ALA   124      10.729   1.726  -0.659  1.00  0.00
ATOM   1900  HA  ALA   124      10.423   2.676  -1.097  1.00  0.00
ATOM   1901  CB  ALA   124      10.000   0.576  -1.408  1.00  0.00
ATOM   1902  HB1 ALA   124      10.289  -0.381  -0.974  1.00  0.00
ATOM   1903  HB2 ALA   124       8.922   0.707  -1.314  1.00  0.00
ATOM   1904  HB3 ALA   124      10.278   0.596  -2.462  1.00  0.00
ATOM   1905  C   ALA   124      10.296   1.718   0.797  1.00  0.00
ATOM   1906  O   ALA   124      11.049   1.291   1.682  1.00  0.00
ATOM   1907  N   MET   125       9.061   2.209   0.959  1.00  0.00
ATOM   1908  H   MET   125       8.470   2.540   0.210  1.00  0.00
ATOM   1909  CA  MET   125       8.556   2.281   2.317  1.00  0.00
ATOM   1910  HA  MET   125       8.809   1.404   2.912  1.00  0.00
ATOM   1911  CB  MET   125       9.282   3.524   2.926  1.00  0.00
ATOM   1912  HB2 MET   125       9.012   3.612   3.978  1.00  0.00
ATOM   1913  HB3 MET   125      10.359   3.383   2.839  1.00  0.00
ATOM   1914  CG  MET   125       8.869   4.815   2.178  1.00  0.00
ATOM   1915  HG2 MET   125       9.149   4.685   1.133  1.00  0.00
ATOM   1916  HG3 MET   125       7.785   4.899   2.256  1.00  0.00
ATOM   1917  SD  MET   125       9.622   6.314   2.807  1.00  0.00
ATOM   1918  CE  MET   125      11.219   5.942   2.115  1.00  0.00
ATOM   1919  HE1 MET   125      11.134   5.855   1.032  1.00  0.00
ATOM   1920  HE2 MET   125      11.918   6.742   2.361  1.00  0.00
ATOM   1921  HE3 MET   125      11.584   5.001   2.527  1.00  0.00
ATOM   1922  C   MET   125       7.018   2.439   2.324  1.00  0.00
ATOM   1923  O   MET   125       6.400   2.780   1.312  1.00  0.00
ATOM   1924  N   GLY   126       6.408   2.220   3.462  1.00  0.00
ATOM   1925  H   GLY   126       6.902   2.049   4.327  1.00  0.00
ATOM   1926  CA  GLY   126       4.940   2.222   3.487  1.00  0.00
ATOM   1927  HA2 GLY   126       4.589   3.250   3.395  1.00  0.00
ATOM   1928  HA3 GLY   126       4.574   1.637   2.644  1.00  0.00
ATOM   1929  C   GLY   126       4.403   1.635   4.760  1.00  0.00
ATOM   1930  O   GLY   126       5.126   0.940   5.467  1.00  0.00
ATOM   1931  N   TRP   127       3.098   1.834   4.972  1.00  0.00
ATOM   1932  H   TRP   127       2.535   2.347   4.309  1.00  0.00
ATOM   1933  CA  TRP   127       2.442   1.221   6.092  1.00  0.00
ATOM   1934  HA  TRP   127       3.164   0.863   6.825  1.00  0.00
ATOM   1935  CB  TRP   127       1.567   2.276   6.746  1.00  0.00
ATOM   1936  HB2 TRP   127       1.073   2.890   5.993  1.00  0.00
ATOM   1937  HB3 TRP   127       0.816   1.748   7.332  1.00  0.00
ATOM   1938  CG  TRP   127       2.271   3.238   7.701  1.00  0.00
ATOM   1939  CD1 TRP   127       2.768   2.922   8.943  1.00  0.00
ATOM   1940  HD1 TRP   127       2.605   1.906   9.303  1.00  0.00
ATOM   1941  NE1 TRP   127       3.419   4.059   9.504  1.00  0.00
ATOM   1942  HE1 TRP   127       3.847   4.124  10.417  1.00  0.00
ATOM   1943  CE2 TRP   127       3.303   5.022   8.665  1.00  0.00
ATOM   1944  CZ2 TRP   127       3.718   6.335   8.835  1.00  0.00
ATOM   1945  HZ2 TRP   127       4.260   6.613   9.740  1.00  0.00
ATOM   1946  CH2 TRP   127       3.402   7.231   7.806  1.00  0.00
ATOM   1947  HH2 TRP   127       3.701   8.276   7.889  1.00  0.00
ATOM   1948  CZ3 TRP   127       2.714   6.818   6.679  1.00  0.00
ATOM   1949  HZ3 TRP   127       2.490   7.555   5.909  1.00  0.00
ATOM   1950  CE3 TRP   127       2.277   5.470   6.467  1.00  0.00
ATOM   1951  HE3 TRP   127       1.687   5.189   5.595  1.00  0.00
ATOM   1952  CD2 TRP   127       2.585   4.580   7.493  1.00  0.00
ATOM   1953  C   TRP   127       1.500   0.151   5.585  1.00  0.00
ATOM   1954  O   TRP   127       0.602  -0.197   6.335  1.00  0.00
ATOM   1955  N   GLY   128       1.718  -0.439   4.450  1.00  0.00
ATOM   1956  H   GLY   128       2.447  -0.161   3.809  1.00  0.00
ATOM   1957  CA  GLY   128       0.863  -1.564   4.081  1.00  0.00
ATOM   1958  HA2 GLY   128      -0.144  -1.290   4.395  1.00  0.00
ATOM   1959  HA3 GLY   128       0.900  -1.624   2.993  1.00  0.00
ATOM   1960  C   GLY   128       1.217  -2.950   4.675  1.00  0.00
ATOM   1961  O   GLY   128       2.011  -3.101   5.615  1.00  0.00
ATOM   1962  N   LEU   129       0.465  -3.957   4.188  1.00  0.00
ATOM   1963  H   LEU   129      -0.193  -3.764   3.447  1.00  0.00
ATOM   1964  CA  LEU   129       0.500  -5.327   4.760  1.00  0.00
ATOM   1965  HA  LEU   129       0.099  -5.250   5.770  1.00  0.00
ATOM   1966  CB  LEU   129      -0.289  -6.439   3.990  1.00  0.00
ATOM   1967  HB2 LEU   129       0.220  -6.461   3.027  1.00  0.00
ATOM   1968  HB3 LEU   129      -0.096  -7.369   4.525  1.00  0.00
ATOM   1969  CG  LEU   129      -1.787  -6.283   3.767  1.00  0.00
ATOM   1970  HG  LEU   129      -1.971  -5.525   3.006  1.00  0.00
ATOM   1971  CD1 LEU   129      -2.363  -7.634   3.297  1.00  0.00
ATOM   1972 HD11 LEU   129      -2.180  -8.392   4.058  1.00  0.00
ATOM   1973 HD12 LEU   129      -3.436  -7.535   3.134  1.00  0.00
ATOM   1974 HD13 LEU   129      -1.881  -7.930   2.365  1.00  0.00
ATOM   1975  CD2 LEU   129      -2.503  -5.806   5.022  1.00  0.00
ATOM   1976 HD21 LEU   129      -2.102  -4.838   5.324  1.00  0.00
ATOM   1977 HD22 LEU   129      -3.569  -5.708   4.818  1.00  0.00
ATOM   1978 HD23 LEU   129      -2.352  -6.527   5.825  1.00  0.00
ATOM   1979  C   LEU   129       1.909  -5.874   4.958  1.00  0.00
ATOM   1980  O   LEU   129       2.727  -5.771   4.051  1.00  0.00
ATOM   1981  N   LEU   130       2.064  -6.688   5.981  1.00  0.00
ATOM   1982  H   LEU   130       1.341  -6.847   6.668  1.00  0.00
ATOM   1983  CA  LEU   130       3.337  -7.286   6.191  1.00  0.00
ATOM   1984  HA  LEU   130       4.096  -6.699   5.674  1.00  0.00
ATOM   1985  CB  LEU   130       3.700  -7.353   7.682  1.00  0.00
ATOM   1986  HB2 LEU   130       2.893  -8.008   8.012  1.00  0.00
ATOM   1987  HB3 LEU   130       4.659  -7.823   7.899  1.00  0.00
ATOM   1988  CG  LEU   130       3.605  -5.981   8.441  1.00  0.00
ATOM   1989  HG  LEU   130       2.657  -5.522   8.161  1.00  0.00
ATOM   1990  CD1 LEU   130       3.680  -6.109   9.976  1.00  0.00
ATOM   1991 HD11 LEU   130       4.628  -6.568  10.257  1.00  0.00
ATOM   1992 HD12 LEU   130       3.608  -5.119  10.427  1.00  0.00
ATOM   1993 HD13 LEU   130       2.857  -6.730  10.330  1.00  0.00
ATOM   1994  CD2 LEU   130       4.549  -4.926   7.895  1.00  0.00
ATOM   1995 HD21 LEU   130       4.315  -4.738   6.847  1.00  0.00
ATOM   1996 HD22 LEU   130       4.432  -4.004   8.464  1.00  0.00
ATOM   1997 HD23 LEU   130       5.577  -5.278   7.980  1.00  0.00
ATOM   1998  C   LEU   130       3.372  -8.646   5.534  1.00  0.00
ATOM   1999  O   LEU   130       4.332  -9.397   5.661  1.00  0.00
ATOM   2000  N   GLY   131       2.391  -8.943   4.783  1.00  0.00
ATOM   2001  H   GLY   131       1.605  -8.367   4.518  1.00  0.00
ATOM   2002  CA  GLY   131       2.459 -10.321   4.256  1.00  0.00
ATOM   2003  HA2 GLY   131       2.936 -10.354   3.277  1.00  0.00
ATOM   2004  HA3 GLY   131       2.988 -10.987   4.939  1.00  0.00
ATOM   2005  C   GLY   131       1.028 -10.789   4.124  1.00  0.00
ATOM   2006  O   GLY   131       0.082 -10.109   4.574  1.00  0.00
ATOM   2007  N   ARG   132       0.894 -11.787   3.290  1.00  0.00
ATOM   2008  H   ARG   132       1.649 -12.178   2.745  1.00  0.00
ATOM   2009  CA  ARG   132      -0.483 -12.243   3.010  1.00  0.00
ATOM   2010  HA  ARG   132      -1.115 -11.375   2.821  1.00  0.00
ATOM   2011  CB  ARG   132      -0.544 -13.180   1.773  1.00  0.00
ATOM   2012  HB2 ARG   132      -0.707 -12.517   0.924  1.00  0.00
ATOM   2013  HB3 ARG   132       0.450 -13.622   1.704  1.00  0.00
ATOM   2014  CG  ARG   132      -1.618 -14.313   1.762  1.00  0.00
ATOM   2015  HG2 ARG   132      -2.541 -13.890   2.159  1.00  0.00
ATOM   2016  HG3 ARG   132      -1.771 -14.607   0.724  1.00  0.00
ATOM   2017  CD  ARG   132      -1.211 -15.579   2.613  1.00  0.00
ATOM   2018  HD2 ARG   132      -1.176 -15.314   3.670  1.00  0.00
ATOM   2019  HD3 ARG   132      -1.943 -16.372   2.462  1.00  0.00
ATOM   2020  NE  ARG   132       0.156 -16.091   2.195  1.00  0.00
ATOM   2021  HE  ARG   132       0.020 -16.687   1.390  1.00  0.00
ATOM   2022  CZ  ARG   132       1.432 -16.007   2.754  1.00  0.00
ATOM   2023  NH1 ARG   132       1.802 -15.340   3.939  1.00  0.00
ATOM   2024 HH11 ARG   132       1.102 -14.854   4.480  1.00  0.00
ATOM   2025 HH12 ARG   132       2.766 -15.352   4.241  1.00  0.00
ATOM   2026  NH2 ARG   132       2.407 -16.513   1.943  1.00  0.00
ATOM   2027 HH21 ARG   132       2.162 -16.894   1.040  1.00  0.00
ATOM   2028 HH22 ARG   132       3.370 -16.502   2.248  1.00  0.00
ATOM   2029  C   ARG   132      -1.032 -12.825   4.311  1.00  0.00
ATOM   2030  O   ARG   132      -0.350 -13.567   5.026  1.00  0.00
ATOM   2031  N   ASN   133      -1.944 -12.025   4.796  1.00  0.00
ATOM   2032  H   ASN   133      -2.015 -11.158   4.283  1.00  0.00
ATOM   2033  CA  ASN   133      -2.552 -12.096   6.135  1.00  0.00
ATOM   2034  HA  ASN   133      -2.837 -11.089   6.440  1.00  0.00
ATOM   2035  CB  ASN   133      -3.807 -13.001   6.182  1.00  0.00
ATOM   2036  HB2 ASN   133      -3.610 -14.045   6.427  1.00  0.00
ATOM   2037  HB3 ASN   133      -4.511 -12.586   6.903  1.00  0.00
ATOM   2038  CG  ASN   133      -4.442 -12.935   4.781  1.00  0.00
ATOM   2039  OD1 ASN   133      -4.577 -11.821   4.238  1.00  0.00
ATOM   2040  ND2 ASN   133      -4.728 -14.160   4.236  1.00  0.00
ATOM   2041 HD21 ASN   133      -5.147 -14.216   3.319  1.00  0.00
ATOM   2042 HD22 ASN   133      -4.519 -15.001   4.755  1.00  0.00
ATOM   2043  C   ASN   133      -1.627 -12.207   7.348  1.00  0.00
ATOM   2044  O   ASN   133      -1.884 -13.041   8.237  1.00  0.00
ATOM   2045  N   ARG   134      -0.754 -11.152   7.409  1.00  0.00
ATOM   2046  H   ARG   134      -0.557 -10.606   6.582  1.00  0.00
ATOM   2047  CA  ARG   134      -0.054 -10.815   8.640  1.00  0.00
ATOM   2048  HA  ARG   134      -0.298 -11.540   9.417  1.00  0.00
ATOM   2049  CB  ARG   134       1.446 -10.836   8.412  1.00  0.00
ATOM   2050  HB2 ARG   134       1.625 -10.333   7.462  1.00  0.00
ATOM   2051  HB3 ARG   134       1.893 -10.256   9.220  1.00  0.00
ATOM   2052  CG  ARG   134       2.066 -12.212   8.378  1.00  0.00
ATOM   2053  HG2 ARG   134       1.934 -12.717   9.334  1.00  0.00
ATOM   2054  HG3 ARG   134       1.623 -12.814   7.584  1.00  0.00
ATOM   2055  CD  ARG   134       3.575 -12.023   8.099  1.00  0.00
ATOM   2056  HD2 ARG   134       3.705 -11.273   7.319  1.00  0.00
ATOM   2057  HD3 ARG   134       4.069 -11.687   9.011  1.00  0.00
ATOM   2058  NE  ARG   134       4.214 -13.295   7.651  1.00  0.00
ATOM   2059  HE  ARG   134       3.934 -14.074   8.230  1.00  0.00
ATOM   2060  CZ  ARG   134       5.057 -13.535   6.589  1.00  0.00
ATOM   2061  NH1 ARG   134       5.456 -12.517   5.836  1.00  0.00
ATOM   2062 HH11 ARG   134       5.139 -11.582   6.049  1.00  0.00
ATOM   2063 HH12 ARG   134       6.074 -12.682   5.055  1.00  0.00
ATOM   2064  NH2 ARG   134       5.510 -14.809   6.341  1.00  0.00
ATOM   2065 HH21 ARG   134       5.222 -15.569   6.941  1.00  0.00
ATOM   2066 HH22 ARG   134       6.128 -14.980   5.561  1.00  0.00
ATOM   2067  C   ARG   134      -0.515  -9.432   9.125  1.00  0.00
ATOM   2068  O   ARG   134      -0.235  -9.016  10.273  1.00  0.00
ATOM   2069  N   GLY   135      -1.271  -8.800   8.231  1.00  0.00
ATOM   2070  H   GLY   135      -1.408  -9.232   7.329  1.00  0.00
ATOM   2071  CA  GLY   135      -1.916  -7.506   8.489  1.00  0.00
ATOM   2072  HA2 GLY   135      -2.785  -7.442   7.834  1.00  0.00
ATOM   2073  HA3 GLY   135      -2.244  -7.509   9.528  1.00  0.00
ATOM   2074  C   GLY   135      -1.023  -6.287   8.251  1.00  0.00
ATOM   2075  O   GLY   135       0.160  -6.443   7.941  1.00  0.00
ATOM   2076  N   ILE   136      -1.679  -5.136   8.354  1.00  0.00
ATOM   2077  H   ILE   136      -2.673  -5.241   8.498  1.00  0.00
ATOM   2078  CA  ILE   136      -1.138  -3.770   8.155  1.00  0.00
ATOM   2079  HA  ILE   136      -0.431  -3.687   7.330  1.00  0.00
ATOM   2080  CB  ILE   136      -2.278  -2.742   7.962  1.00  0.00
ATOM   2081  HB  ILE   136      -3.216  -3.270   8.132  1.00  0.00
ATOM   2082  CG2 ILE   136      -2.202  -1.549   8.877  1.00  0.00
ATOM   2083 HG21 ILE   136      -1.264  -1.019   8.707  1.00  0.00
ATOM   2084 HG22 ILE   136      -3.038  -0.880   8.674  1.00  0.00
ATOM   2085 HG23 ILE   136      -2.247  -1.882   9.914  1.00  0.00
ATOM   2086  CG1 ILE   136      -2.381  -2.315   6.495  1.00  0.00
ATOM   2087 HG12 ILE   136      -1.486  -2.652   5.972  1.00  0.00
ATOM   2088 HG13 ILE   136      -3.258  -2.790   6.056  1.00  0.00
ATOM   2089  CD1 ILE   136      -2.504  -0.809   6.367  1.00  0.00
ATOM   2090 HD11 ILE   136      -1.627  -0.334   6.806  1.00  0.00
ATOM   2091 HD12 ILE   136      -2.576  -0.538   5.314  1.00  0.00
ATOM   2092 HD13 ILE   136      -3.400  -0.472   6.890  1.00  0.00
ATOM   2093  C   ILE   136      -0.180  -3.347   9.251  1.00  0.00
ATOM   2094  O   ILE   136      -0.256  -3.873  10.362  1.00  0.00
ATOM   2095  N   ALA   137       0.913  -2.649   8.801  1.00  0.00
ATOM   2096  H   ALA   137       1.045  -2.456   7.819  1.00  0.00
ATOM   2097  CA  ALA   137       1.940  -2.252   9.715  1.00  0.00
ATOM   2098  HA  ALA   137       2.234  -3.064  10.379  1.00  0.00
ATOM   2099  CB  ALA   137       3.193  -1.801   8.889  1.00  0.00
ATOM   2100  HB1 ALA   137       2.916  -0.981   8.226  1.00  0.00
ATOM   2101  HB2 ALA   137       3.977  -1.468   9.569  1.00  0.00
ATOM   2102  HB3 ALA   137       3.559  -2.639   8.296  1.00  0.00
ATOM   2103  C   ALA   137       1.364  -1.145  10.634  1.00  0.00
ATOM   2104  O   ALA   137       0.732  -0.207  10.144  1.00  0.00
ATOM   2105  N   SER   138       1.790  -1.105  11.896  1.00  0.00
ATOM   2106  H   SER   138       2.283  -1.886  12.305  1.00  0.00
ATOM   2107  CA  SER   138       1.678   0.137  12.680  1.00  0.00
ATOM   2108  HA  SER   138       0.703   0.601  12.535  1.00  0.00
ATOM   2109  CB  SER   138       1.837  -0.211  14.149  1.00  0.00
ATOM   2110  HB2 SER   138       2.760  -0.765  14.323  1.00  0.00
ATOM   2111  HB3 SER   138       1.831   0.687  14.767  1.00  0.00
ATOM   2112  OG  SER   138       0.740  -1.015  14.482  1.00  0.00
ATOM   2113  HG  SER   138       0.795  -1.263  15.408  1.00  0.00
ATOM   2114  C   SER   138       2.861   1.046  12.374  1.00  0.00
ATOM   2115  O   SER   138       2.687   2.264  12.270  1.00  0.00
ATOM   2116  N   VAL   139       4.049   0.495  12.543  1.00  0.00
ATOM   2117  H   VAL   139       4.113  -0.463  12.855  1.00  0.00
ATOM   2118  CA  VAL   139       5.334   1.261  12.313  1.00  0.00
ATOM   2119  HA  VAL   139       5.187   2.292  12.635  1.00  0.00
ATOM   2120  CB  VAL   139       6.370   0.624  13.200  1.00  0.00
ATOM   2121  HB  VAL   139       6.614  -0.370  12.826  1.00  0.00
ATOM   2122  CG1 VAL   139       7.632   1.494  13.196  1.00  0.00
ATOM   2123 HG11 VAL   139       7.390   2.489  13.571  1.00  0.00
ATOM   2124 HG12 VAL   139       8.389   1.040  13.836  1.00  0.00
ATOM   2125 HG13 VAL   139       8.017   1.573  12.180  1.00  0.00
ATOM   2126  CG2 VAL   139       5.753   0.663  14.571  1.00  0.00
ATOM   2127 HG21 VAL   139       4.818   0.103  14.565  1.00  0.00
ATOM   2128 HG22 VAL   139       6.438   0.217  15.291  1.00  0.00
ATOM   2129 HG23 VAL   139       5.554   1.698  14.851  1.00  0.00
ATOM   2130  C   VAL   139       5.774   1.218  10.824  1.00  0.00
ATOM   2131  O   VAL   139       5.661   0.165  10.168  1.00  0.00
ATOM   2132  N   LEU   140       5.958   2.433  10.274  1.00  0.00
ATOM   2133  H   LEU   140       5.614   3.261  10.740  1.00  0.00
ATOM   2134  CA  LEU   140       6.557   2.584   8.940  1.00  0.00
ATOM   2135  HA  LEU   140       5.844   2.316   8.160  1.00  0.00
ATOM   2136  CB  LEU   140       6.946   4.029   8.761  1.00  0.00
ATOM   2137  HB2 LEU   140       6.026   4.581   8.954  1.00  0.00
ATOM   2138  HB3 LEU   140       7.677   4.262   9.535  1.00  0.00
ATOM   2139  CG  LEU   140       7.508   4.434   7.387  1.00  0.00
ATOM   2140  HG  LEU   140       8.348   3.779   7.157  1.00  0.00
ATOM   2141  CD1 LEU   140       6.439   4.321   6.264  1.00  0.00
ATOM   2142 HD11 LEU   140       5.599   4.976   6.494  1.00  0.00
ATOM   2143 HD12 LEU   140       6.880   4.616   5.312  1.00  0.00
ATOM   2144 HD13 LEU   140       6.089   3.291   6.198  1.00  0.00
ATOM   2145  CD2 LEU   140       8.019   5.880   7.519  1.00  0.00
ATOM   2146 HD21 LEU   140       8.797   5.923   8.282  1.00  0.00
ATOM   2147 HD22 LEU   140       8.428   6.210   6.564  1.00  0.00
ATOM   2148 HD23 LEU   140       7.194   6.533   7.805  1.00  0.00
ATOM   2149  C   LEU   140       7.743   1.598   8.741  1.00  0.00
ATOM   2150  O   LEU   140       8.658   1.444   9.559  1.00  0.00
ATOM   2151  N   GLN   141       7.591   0.819   7.724  1.00  0.00
ATOM   2152  H   GLN   141       6.748   1.017   7.204  1.00  0.00
ATOM   2153  CA  GLN   141       8.504  -0.178   7.200  1.00  0.00
ATOM   2154  HA  GLN   141       9.166  -0.537   7.988  1.00  0.00
ATOM   2155  CB  GLN   141       7.691  -1.381   6.648  1.00  0.00
ATOM   2156  HB2 GLN   141       7.121  -1.088   5.767  1.00  0.00
ATOM   2157  HB3 GLN   141       8.353  -2.208   6.393  1.00  0.00
ATOM   2158  CG  GLN   141       6.744  -1.814   7.737  1.00  0.00
ATOM   2159  HG2 GLN   141       6.256  -0.958   8.203  1.00  0.00
ATOM   2160  HG3 GLN   141       5.990  -2.473   7.307  1.00  0.00
ATOM   2161  CD  GLN   141       7.511  -2.586   8.815  1.00  0.00
ATOM   2162  OE1 GLN   141       7.459  -2.282   9.992  1.00  0.00
ATOM   2163  NE2 GLN   141       8.192  -3.593   8.425  1.00  0.00
ATOM   2164 HE21 GLN   141       8.716  -4.135   9.098  1.00  0.00
ATOM   2165 HE22 GLN   141       8.204  -3.842   7.447  1.00  0.00
ATOM   2166  C   GLN   141       9.230   0.383   5.981  1.00  0.00
ATOM   2167  O   GLN   141       8.764   1.309   5.305  1.00  0.00
ATOM   2168  N   GLU   142      10.485  -0.026   5.858  1.00  0.00
ATOM   2169  H   GLU   142      10.964  -0.571   6.561  1.00  0.00
ATOM   2170  CA  GLU   142      11.229   0.375   4.664  1.00  0.00
ATOM   2171  HA  GLU   142      10.544   0.839   3.955  1.00  0.00
ATOM   2172  CB  GLU   142      12.363   1.396   5.004  1.00  0.00
ATOM   2173  HB2 GLU   142      12.948   1.612   4.110  1.00  0.00
ATOM   2174  HB3 GLU   142      11.929   2.320   5.386  1.00  0.00
ATOM   2175  CG  GLU   142      13.281   0.772   6.083  1.00  0.00
ATOM   2176  HG2 GLU   142      12.709   0.509   6.973  1.00  0.00
ATOM   2177  HG3 GLU   142      13.737  -0.126   5.667  1.00  0.00
ATOM   2178  CD  GLU   142      14.362   1.759   6.454  1.00  0.00
ATOM   2179  OE1 GLU   142      14.122   2.951   6.727  1.00  0.00
ATOM   2180  OE2 GLU   142      15.530   1.368   6.516  1.00  0.00
ATOM   2181  C   GLU   142      11.774  -0.945   4.078  1.00  0.00
ATOM   2182  O   GLU   142      11.794  -1.960   4.800  1.00  0.00
ATOM   2183  N   LEU   143      12.215  -0.854   2.829  1.00  0.00
ATOM   2184  H   LEU   143      12.263   0.022   2.328  1.00  0.00
ATOM   2185  CA  LEU   143      12.668  -2.065   2.149  1.00  0.00
ATOM   2186  HA  LEU   143      13.087  -2.799   2.837  1.00  0.00
ATOM   2187  CB  LEU   143      11.398  -2.657   1.512  1.00  0.00
ATOM   2188  HB2 LEU   143      10.915  -2.918   2.454  1.00  0.00
ATOM   2189  HB3 LEU   143      10.727  -2.031   0.922  1.00  0.00
ATOM   2190  CG  LEU   143      11.714  -3.915   0.745  1.00  0.00
ATOM   2191  HG  LEU   143      12.455  -3.657  -0.012  1.00  0.00
ATOM   2192  CD1 LEU   143      12.251  -5.041   1.616  1.00  0.00
ATOM   2193 HD11 LEU   143      11.510  -5.300   2.373  1.00  0.00
ATOM   2194 HD12 LEU   143      12.456  -5.914   0.997  1.00  0.00
ATOM   2195 HD13 LEU   143      13.170  -4.718   2.104  1.00  0.00
ATOM   2196  CD2 LEU   143      10.629  -4.281  -0.255  1.00  0.00
ATOM   2197 HD21 LEU   143      10.510  -3.472  -0.976  1.00  0.00
ATOM   2198 HD22 LEU   143      10.910  -5.194  -0.779  1.00  0.00
ATOM   2199 HD23 LEU   143       9.688  -4.439   0.271  1.00  0.00
ATOM   2200  C   LEU   143      13.695  -1.683   1.086  1.00  0.00
ATOM   2201  O   LEU   143      13.489  -0.741   0.331  1.00  0.00
ATOM   2202  N   ASN   144      14.895  -2.293   1.069  1.00  0.00
ATOM   2203  H   ASN   144      15.147  -2.996   1.748  1.00  0.00
ATOM   2204  CA  ASN   144      15.855  -1.990  -0.015  1.00  0.00
ATOM   2205  HA  ASN   144      15.980  -0.915  -0.142  1.00  0.00
ATOM   2206  CB  ASN   144      17.200  -2.594   0.376  1.00  0.00
ATOM   2207  HB2 ASN   144      17.239  -3.608   0.775  1.00  0.00
ATOM   2208  HB3 ASN   144      17.769  -2.548  -0.552  1.00  0.00
ATOM   2209  CG  ASN   144      17.839  -1.649   1.387  1.00  0.00
ATOM   2210  OD1 ASN   144      17.540  -1.641   2.608  1.00  0.00
ATOM   2211  ND2 ASN   144      18.869  -1.028   0.816  1.00  0.00
ATOM   2212 HD21 ASN   144      19.410  -0.360   1.347  1.00  0.00
ATOM   2213 HD22 ASN   144      19.105  -1.227  -0.146  1.00  0.00
ATOM   2214  C   ASN   144      15.388  -2.676  -1.285  1.00  0.00
ATOM   2215  O   ASN   144      15.154  -3.894  -1.276  1.00  0.00
ATOM   2216  N   VAL   145      15.146  -1.915  -2.310  1.00  0.00
ATOM   2217  H   VAL   145      15.052  -0.911  -2.255  1.00  0.00
ATOM   2218  CA  VAL   145      14.805  -2.588  -3.597  1.00  0.00
ATOM   2219  HA  VAL   145      14.906  -3.672  -3.559  1.00  0.00
ATOM   2220  CB  VAL   145      13.351  -2.238  -4.033  1.00  0.00
ATOM   2221  HB  VAL   145      13.097  -2.757  -4.958  1.00  0.00
ATOM   2222  CG1 VAL   145      12.387  -2.704  -2.894  1.00  0.00
ATOM   2223 HG11 VAL   145      12.639  -2.186  -1.969  1.00  0.00
ATOM   2224 HG12 VAL   145      11.358  -2.473  -3.171  1.00  0.00
ATOM   2225 HG13 VAL   145      12.490  -3.779  -2.748  1.00  0.00
ATOM   2226  CG2 VAL   145      13.188  -0.735  -4.380  1.00  0.00
ATOM   2227 HG21 VAL   145      13.858  -0.476  -5.200  1.00  0.00
ATOM   2228 HG22 VAL   145      12.158  -0.540  -4.679  1.00  0.00
ATOM   2229 HG23 VAL   145      13.433  -0.131  -3.506  1.00  0.00
ATOM   2230  C   VAL   145      15.865  -2.321  -4.684  1.00  0.00
ATOM   2231  O   VAL   145      16.571  -1.318  -4.621  1.00  0.00
ATOM   2232  N   THR   146      15.772  -3.037  -5.784  1.00  0.00
ATOM   2233  H   THR   146      15.188  -3.860  -5.795  1.00  0.00
ATOM   2234  CA  THR   146      16.554  -2.716  -6.997  1.00  0.00
ATOM   2235  HA  THR   146      17.198  -1.886  -6.704  1.00  0.00
ATOM   2236  CB  THR   146      17.460  -3.974  -7.303  1.00  0.00
ATOM   2237  HB  THR   146      16.822  -4.837  -7.492  1.00  0.00
ATOM   2238  CG2 THR   146      18.325  -3.712  -8.516  1.00  0.00
ATOM   2239 HG21 THR   146      18.965  -2.849  -8.328  1.00  0.00
ATOM   2240 HG22 THR   146      18.945  -4.586  -8.717  1.00  0.00
ATOM   2241 HG23 THR   146      17.690  -3.511  -9.379  1.00  0.00
ATOM   2242  OG1 THR   146      18.410  -4.118  -6.264  1.00  0.00
ATOM   2243  HG1 THR   146      18.965  -4.881  -6.441  1.00  0.00
ATOM   2244  C   THR   146      15.652  -2.344  -8.206  1.00  0.00
ATOM   2245  O   THR   146      14.787  -3.109  -8.654  1.00  0.00
ATOM   2246  N   VAL   147      15.973  -1.288  -8.924  1.00  0.00
ATOM   2247  H   VAL   147      16.671  -0.622  -8.624  1.00  0.00
ATOM   2248  CA  VAL   147      15.310  -1.068 -10.225  1.00  0.00
ATOM   2249  HA  VAL   147      14.225  -1.158 -10.260  1.00  0.00
ATOM   2250  CB  VAL   147      15.710   0.287 -10.819  1.00  0.00
ATOM   2251  HB  VAL   147      16.797   0.290 -10.905  1.00  0.00
ATOM   2252  CG1 VAL   147      15.089   0.583 -12.189  1.00  0.00
ATOM   2253 HG11 VAL   147      14.002   0.580 -12.104  1.00  0.00
ATOM   2254 HG12 VAL   147      15.423   1.560 -12.537  1.00  0.00
ATOM   2255 HG13 VAL   147      15.399  -0.182 -12.902  1.00  0.00
ATOM   2256  CG2 VAL   147      15.521   1.449  -9.805  1.00  0.00
ATOM   2257 HG21 VAL   147      16.139   1.269  -8.926  1.00  0.00
ATOM   2258 HG22 VAL   147      15.817   2.389 -10.271  1.00  0.00
ATOM   2259 HG23 VAL   147      14.474   1.505  -9.507  1.00  0.00
ATOM   2260  C   VAL   147      15.730  -2.161 -11.220  1.00  0.00
ATOM   2261  O   VAL   147      16.901  -2.590 -11.255  1.00  0.00
ATOM   2262  N   VAL   148      14.743  -2.515 -11.955  1.00  0.00
ATOM   2263  H   VAL   148      13.879  -2.040 -11.736  1.00  0.00
ATOM   2264  CA  VAL   148      14.714  -3.578 -12.954  1.00  0.00
ATOM   2265  HA  VAL   148      15.564  -3.849 -13.580  1.00  0.00
ATOM   2266  CB  VAL   148      14.063  -4.892 -12.396  1.00  0.00
ATOM   2267  HB  VAL   148      13.953  -5.579 -13.235  1.00  0.00
ATOM   2268  CG1 VAL   148      14.888  -5.577 -11.272  1.00  0.00
ATOM   2269 HG11 VAL   148      14.998  -4.891 -10.432  1.00  0.00
ATOM   2270 HG12 VAL   148      14.373  -6.478 -10.939  1.00  0.00
ATOM   2271 HG13 VAL   148      15.874  -5.843 -11.654  1.00  0.00
ATOM   2272  CG2 VAL   148      12.499  -4.969 -12.178  1.00  0.00
ATOM   2273 HG21 VAL   148      11.991  -4.807 -13.129  1.00  0.00
ATOM   2274 HG22 VAL   148      12.234  -5.952 -11.788  1.00  0.00
ATOM   2275 HG23 VAL   148      12.193  -4.202 -11.467  1.00  0.00
ATOM   2276  C   VAL   148      14.028  -3.034 -14.198  1.00  0.00
ATOM   2277  O   VAL   148      12.971  -2.358 -14.179  1.00  0.00
ATOM   2278  N   THR   149      14.546  -3.533 -15.303  1.00  0.00
ATOM   2279  H   THR   149      15.468  -3.944 -15.276  1.00  0.00
ATOM   2280  CA  THR   149      13.949  -3.229 -16.629  1.00  0.00
ATOM   2281  HA  THR   149      13.104  -2.564 -16.447  1.00  0.00
ATOM   2282  CB  THR   149      14.950  -2.512 -17.593  1.00  0.00
ATOM   2283  HB  THR   149      14.456  -2.332 -18.548  1.00  0.00
ATOM   2284  CG2 THR   149      15.406  -1.179 -16.996  1.00  0.00
ATOM   2285 HG21 THR   149      15.901  -1.358 -16.041  1.00  0.00
ATOM   2286 HG22 THR   149      16.102  -0.693 -17.680  1.00  0.00
ATOM   2287 HG23 THR   149      14.541  -0.535 -16.841  1.00  0.00
ATOM   2288  OG1 THR   149      16.130  -3.339 -17.748  1.00  0.00
ATOM   2289  HG1 THR   149      16.750  -2.905 -18.339  1.00  0.00
ATOM   2290  C   THR   149      13.155  -4.375 -17.282  1.00  0.00
ATOM   2291  O   THR   149      12.180  -4.156 -18.031  1.00  0.00
ATOM   2292  N   SER   150      13.501  -5.581 -16.871  1.00  0.00
ATOM   2293  H   SER   150      14.057  -5.760 -16.047  1.00  0.00
ATOM   2294  CA  SER   150      12.829  -6.714 -17.516  1.00  0.00
ATOM   2295  HA  SER   150      12.945  -6.640 -18.597  1.00  0.00
ATOM   2296  CB  SER   150      13.430  -8.052 -17.047  1.00  0.00
ATOM   2297  HB2 SER   150      13.318  -8.131 -15.966  1.00  0.00
ATOM   2298  HB3 SER   150      12.892  -8.870 -17.528  1.00  0.00
ATOM   2299  OG  SER   150      14.796  -8.126 -17.385  1.00  0.00
ATOM   2300  HG  SER   150      15.155  -8.965 -17.086  1.00  0.00
ATOM   2301  C   SER   150      11.435  -6.789 -16.903  1.00  0.00
ATOM   2302  O   SER   150      11.345  -6.563 -15.692  1.00  0.00
ATOM   2303  N   LEU   151      10.494  -7.302 -17.685  1.00  0.00
ATOM   2304  H   LEU   151      10.656  -7.554 -18.650  1.00  0.00
ATOM   2305  CA  LEU   151       9.150  -7.520 -17.123  1.00  0.00
ATOM   2306  HA  LEU   151       8.459  -7.925 -17.862  1.00  0.00
ATOM   2307  CB  LEU   151       9.323  -8.537 -16.012  1.00  0.00
ATOM   2308  HB2 LEU   151      10.406  -8.537 -15.893  1.00  0.00
ATOM   2309  HB3 LEU   151       8.855  -8.235 -15.075  1.00  0.00
ATOM   2310  CG  LEU   151       8.856  -9.930 -16.383  1.00  0.00
ATOM   2311  HG  LEU   151       7.801 -10.025 -16.126  1.00  0.00
ATOM   2312  CD1 LEU   151       9.043 -10.191 -17.875  1.00  0.00
ATOM   2313 HD11 LEU   151      10.098 -10.097 -18.132  1.00  0.00
ATOM   2314 HD12 LEU   151       8.700 -11.198 -18.114  1.00  0.00
ATOM   2315 HD13 LEU   151       8.464  -9.466 -18.447  1.00  0.00
ATOM   2316  CD2 LEU   151       9.522 -10.970 -15.466  1.00  0.00
ATOM   2317 HD21 LEU   151       9.253 -10.767 -14.429  1.00  0.00
ATOM   2318 HD22 LEU   151       9.180 -11.968 -15.740  1.00  0.00
ATOM   2319 HD23 LEU   151      10.605 -10.914 -15.578  1.00  0.00
ATOM   2320  C   LEU   151       8.558  -6.216 -16.559  1.00  0.00
ATOM   2321  O   LEU   151       7.789  -6.219 -15.589  1.00  0.00
ATOM   2322  N   CYX   152       8.823  -5.154 -17.267  1.00  0.00
ATOM   2323  H   CYX   152       9.343  -5.243 -18.129  1.00  0.00
ATOM   2324  CA  CYX   152       8.305  -3.833 -16.901  1.00  0.00
ATOM   2325  HA  CYX   152       7.436  -3.952 -16.253  1.00  0.00
ATOM   2326  CB  CYX   152       9.365  -3.002 -16.154  1.00  0.00
ATOM   2327  HB2 CYX   152       9.816  -3.608 -15.368  1.00  0.00
ATOM   2328  HB3 CYX   152      10.137  -2.684 -16.855  1.00  0.00
ATOM   2329  SG  CYX   152       8.767  -1.565 -15.187  1.00  0.00
ATOM   2330  C   CYX   152       8.026  -3.096 -18.193  1.00  0.00
ATOM   2331  O   CYX   152       8.558  -3.524 -19.205  1.00  0.00
ATOM   2332  N   ARG   153       7.109  -2.178 -18.206  1.00  0.00
ATOM   2333  H   ARG   153       6.412  -2.046 -17.488  1.00  0.00
ATOM   2334  CA  ARG   153       7.024  -1.358 -19.411  1.00  0.00
ATOM   2335  HA  ARG   153       7.646  -1.791 -20.195  1.00  0.00
ATOM   2336  CB  ARG   153       5.607  -1.290 -19.905  1.00  0.00
ATOM   2337  HB2 ARG   153       5.491  -0.446 -20.585  1.00  0.00
ATOM   2338  HB3 ARG   153       5.351  -2.213 -20.426  1.00  0.00
ATOM   2339  CG  ARG   153       4.696  -1.112 -18.728  1.00  0.00
ATOM   2340  HG2 ARG   153       5.048  -1.807 -17.965  1.00  0.00
ATOM   2341  HG3 ARG   153       4.844  -0.089 -18.384  1.00  0.00
ATOM   2342  CD  ARG   153       3.213  -1.352 -18.987  1.00  0.00
ATOM   2343  HD2 ARG   153       2.833  -0.875 -19.890  1.00  0.00
ATOM   2344  HD3 ARG   153       2.921  -2.402 -18.980  1.00  0.00
ATOM   2345  NE  ARG   153       2.600  -0.672 -17.786  1.00  0.00
ATOM   2346  HE  ARG   153       3.277  -0.364 -17.103  1.00  0.00
ATOM   2347  CZ  ARG   153       1.364  -0.296 -17.647  1.00  0.00
ATOM   2348  NH1 ARG   153       0.480  -0.578 -18.568  1.00  0.00
ATOM   2349 HH11 ARG   153       0.760  -1.091 -19.392  1.00  0.00
ATOM   2350 HH12 ARG   153      -0.478  -0.282 -18.451  1.00  0.00
ATOM   2351  NH2 ARG   153       0.935   0.182 -16.514  1.00  0.00
ATOM   2352 HH21 ARG   153       1.569   0.263 -15.731  1.00  0.00
ATOM   2353 HH22 ARG   153      -0.029   0.469 -16.423  1.00  0.00
ATOM   2354  C   ARG   153       7.623   0.014 -19.141  1.00  0.00
ATOM   2355  O   ARG   153       8.198   0.268 -18.064  1.00  0.00
ATOM   2356  N   ARG   154       7.758   0.695 -20.226  1.00  0.00
ATOM   2357  H   ARG   154       7.512   0.310 -21.127  1.00  0.00
ATOM   2358  CA  ARG   154       8.480   1.946 -20.189  1.00  0.00
ATOM   2359  HA  ARG   154       9.352   1.861 -19.539  1.00  0.00
ATOM   2360  CB  ARG   154       8.961   2.304 -21.617  1.00  0.00
ATOM   2361  HB2 ARG   154       8.732   1.476 -22.288  1.00  0.00
ATOM   2362  HB3 ARG   154       8.439   3.199 -21.955  1.00  0.00
ATOM   2363  CG  ARG   154      10.503   2.567 -21.620  1.00  0.00
ATOM   2364  HG2 ARG   154      10.672   3.405 -20.944  1.00  0.00
ATOM   2365  HG3 ARG   154      10.968   1.670 -21.210  1.00  0.00
ATOM   2366  CD  ARG   154      11.118   2.881 -22.983  1.00  0.00
ATOM   2367  HD2 ARG   154      11.038   2.019 -23.646  1.00  0.00
ATOM   2368  HD3 ARG   154      10.621   3.737 -23.439  1.00  0.00
ATOM   2369  NE  ARG   154      12.540   3.204 -22.801  1.00  0.00
ATOM   2370  HE  ARG   154      12.786   3.942 -22.157  1.00  0.00
ATOM   2371  CZ  ARG   154      13.509   2.575 -23.436  1.00  0.00
ATOM   2372  NH1 ARG   154      13.230   1.613 -24.292  1.00  0.00
ATOM   2373 HH11 ARG   154      12.268   1.356 -24.462  1.00  0.00
ATOM   2374 HH12 ARG   154      13.979   1.137 -24.774  1.00  0.00
ATOM   2375  NH2 ARG   154      14.762   2.916 -23.213  1.00  0.00
ATOM   2376 HH21 ARG   154      14.971   3.656 -22.557  1.00  0.00
ATOM   2377 HH22 ARG   154      15.507   2.437 -23.697  1.00  0.00
ATOM   2378  C   ARG   154       7.727   3.078 -19.443  1.00  0.00
ATOM   2379  O   ARG   154       8.294   4.057 -18.949  1.00  0.00
ATOM   2380  N   SER   155       6.454   2.916 -19.245  1.00  0.00
ATOM   2381  H   SER   155       5.959   2.120 -19.620  1.00  0.00
ATOM   2382  CA  SER   155       5.671   3.950 -18.496  1.00  0.00
ATOM   2383  HA  SER   155       6.155   4.926 -18.519  1.00  0.00
ATOM   2384  CB  SER   155       4.332   4.055 -19.207  1.00  0.00
ATOM   2385  HB2 SER   155       3.631   4.715 -18.696  1.00  0.00
ATOM   2386  HB3 SER   155       4.429   4.365 -20.248  1.00  0.00
ATOM   2387  OG  SER   155       3.845   2.706 -19.153  1.00  0.00
ATOM   2388  HG  SER   155       2.987   2.657 -19.583  1.00  0.00
ATOM   2389  C   SER   155       5.497   3.615 -17.010  1.00  0.00
ATOM   2390  O   SER   155       4.652   4.211 -16.323  1.00  0.00
ATOM   2391  N   ASN   156       6.368   2.754 -16.551  1.00  0.00
ATOM   2392  H   ASN   156       6.938   2.288 -17.242  1.00  0.00
ATOM   2393  CA  ASN   156       6.533   2.371 -15.133  1.00  0.00
ATOM   2394  HA  ASN   156       6.090   3.142 -14.502  1.00  0.00
ATOM   2395  CB  ASN   156       5.849   1.018 -14.814  1.00  0.00
ATOM   2396  HB2 ASN   156       6.020   0.299 -15.615  1.00  0.00
ATOM   2397  HB3 ASN   156       6.300   0.649 -13.893  1.00  0.00
ATOM   2398  CG  ASN   156       4.317   1.164 -14.595  1.00  0.00
ATOM   2399  OD1 ASN   156       3.633   0.408 -15.299  1.00  0.00
ATOM   2400  ND2 ASN   156       3.838   2.030 -13.649  1.00  0.00
ATOM   2401 HD21 ASN   156       2.842   2.121 -13.510  1.00  0.00
ATOM   2402 HD22 ASN   156       4.484   2.574 -13.095  1.00  0.00
ATOM   2403  C   ASN   156       7.998   2.305 -14.740  1.00  0.00
ATOM   2404  O   ASN   156       8.824   1.988 -15.594  1.00  0.00
ATOM   2405  N   VAL   157       8.293   2.517 -13.465  1.00  0.00
ATOM   2406  H   VAL   157       7.554   2.935 -12.918  1.00  0.00
ATOM   2407  CA  VAL   157       9.559   2.164 -12.780  1.00  0.00
ATOM   2408  HA  VAL   157      10.336   2.040 -13.535  1.00  0.00
ATOM   2409  CB  VAL   157       9.998   3.272 -11.797  1.00  0.00
ATOM   2410  HB  VAL   157       9.267   3.340 -10.992  1.00  0.00
ATOM   2411  CG1 VAL   157      11.414   2.948 -11.194  1.00  0.00
ATOM   2412 HG11 VAL   157      12.146   2.880 -11.999  1.00  0.00
ATOM   2413 HG12 VAL   157      11.706   3.740 -10.504  1.00  0.00
ATOM   2414 HG13 VAL   157      11.373   1.998 -10.660  1.00  0.00
ATOM   2415  CG2 VAL   157      10.061   4.509 -12.613  1.00  0.00
ATOM   2416 HG21 VAL   157       9.078   4.715 -13.037  1.00  0.00
ATOM   2417 HG22 VAL   157      10.367   5.344 -11.984  1.00  0.00
ATOM   2418 HG23 VAL   157      10.783   4.377 -13.419  1.00  0.00
ATOM   2419  C   VAL   157       9.331   0.887 -11.953  1.00  0.00
ATOM   2420  O   VAL   157       8.238   0.698 -11.414  1.00  0.00
ATOM   2421  N   CYX   158      10.156  -0.092 -12.107  1.00  0.00
ATOM   2422  H   CYX   158      11.001   0.008 -12.651  1.00  0.00
ATOM   2423  CA  CYX   158       9.849  -1.413 -11.527  1.00  0.00
ATOM   2424  HA  CYX   158       8.955  -1.256 -10.924  1.00  0.00
ATOM   2425  CB  CYX   158       9.614  -2.607 -12.447  1.00  0.00
ATOM   2426  HB2 CYX   158      10.491  -2.761 -13.075  1.00  0.00
ATOM   2427  HB3 CYX   158       9.436  -3.499 -11.847  1.00  0.00
ATOM   2428  SG  CYX   158       8.156  -2.386 -13.509  1.00  0.00
ATOM   2429  C   CYX   158      10.961  -1.792 -10.612  1.00  0.00
ATOM   2430  O   CYX   158      12.092  -1.391 -10.814  1.00  0.00
ATOM   2431  N   THR   159      10.567  -2.441  -9.607  1.00  0.00
ATOM   2432  H   THR   159       9.590  -2.606  -9.413  1.00  0.00
ATOM   2433  CA  THR   159      11.552  -2.897  -8.634  1.00  0.00
ATOM   2434  HA  THR   159      12.568  -2.988  -9.017  1.00  0.00
ATOM   2435  CB  THR   159      11.566  -1.951  -7.433  1.00  0.00
ATOM   2436  HB  THR   159      12.385  -2.284  -6.796  1.00  0.00
ATOM   2437  CG2 THR   159      11.740  -0.451  -7.751  1.00  0.00
ATOM   2438 HG21 THR   159      10.922  -0.116  -8.388  1.00  0.00
ATOM   2439 HG22 THR   159      11.735   0.121  -6.823  1.00  0.00
ATOM   2440 HG23 THR   159      12.688  -0.296  -8.267  1.00  0.00
ATOM   2441  OG1 THR   159      10.364  -2.226  -6.708  1.00  0.00
ATOM   2442  HG1 THR   159      10.318  -1.656  -5.936  1.00  0.00
ATOM   2443  C   THR   159      11.323  -4.357  -8.175  1.00  0.00
ATOM   2444  O   THR   159      10.255  -4.905  -8.349  1.00  0.00
ATOM   2445  N   LEU   160      12.350  -4.953  -7.672  1.00  0.00
ATOM   2446  H   LEU   160      13.129  -4.368  -7.405  1.00  0.00
ATOM   2447  CA  LEU   160      12.395  -6.316  -7.336  1.00  0.00
ATOM   2448  HA  LEU   160      11.407  -6.734  -7.143  1.00  0.00
ATOM   2449  CB  LEU   160      12.976  -6.993  -8.564  1.00  0.00
ATOM   2450  HB2 LEU   160      12.452  -6.585  -9.429  1.00  0.00
ATOM   2451  HB3 LEU   160      14.035  -6.744  -8.631  1.00  0.00
ATOM   2452  CG  LEU   160      12.814  -8.490  -8.540  1.00  0.00
ATOM   2453  HG  LEU   160      13.178  -8.865  -7.583  1.00  0.00
ATOM   2454  CD1 LEU   160      11.361  -8.887  -8.718  1.00  0.00
ATOM   2455 HD11 LEU   160      10.996  -8.513  -9.675  1.00  0.00
ATOM   2456 HD12 LEU   160      11.275  -9.974  -8.697  1.00  0.00
ATOM   2457 HD13 LEU   160      10.765  -8.460  -7.911  1.00  0.00
ATOM   2458  CD2 LEU   160      13.652  -9.105  -9.654  1.00  0.00
ATOM   2459 HD21 LEU   160      14.701  -8.850  -9.504  1.00  0.00
ATOM   2460 HD22 LEU   160      13.537 -10.189  -9.639  1.00  0.00
ATOM   2461 HD23 LEU   160      13.318  -8.718 -10.616  1.00  0.00
ATOM   2462  C   LEU   160      13.427  -6.503  -6.237  1.00  0.00
ATOM   2463  O   LEU   160      14.375  -5.725  -6.240  1.00  0.00
ATOM   2464  N   VAL   161      13.141  -7.410  -5.255  1.00  0.00
ATOM   2465  H   VAL   161      12.226  -7.837  -5.245  1.00  0.00
ATOM   2466  CA  VAL   161      14.076  -7.734  -4.160  1.00  0.00
ATOM   2467  HA  VAL   161      14.902  -7.023  -4.148  1.00  0.00
ATOM   2468  CB  VAL   161      13.374  -7.693  -2.796  1.00  0.00
ATOM   2469  HB  VAL   161      12.557  -8.416  -2.792  1.00  0.00
ATOM   2470  CG1 VAL   161      14.354  -8.034  -1.695  1.00  0.00
ATOM   2471 HG11 VAL   161      15.171  -7.312  -1.698  1.00  0.00
ATOM   2472 HG12 VAL   161      13.845  -8.002  -0.731  1.00  0.00
ATOM   2473 HG13 VAL   161      14.755  -9.035  -1.861  1.00  0.00
ATOM   2474  CG2 VAL   161      12.773  -6.313  -2.515  1.00  0.00
ATOM   2475 HG21 VAL   161      12.043  -6.070  -3.287  1.00  0.00
ATOM   2476 HG22 VAL   161      12.284  -6.321  -1.541  1.00  0.00
ATOM   2477 HG23 VAL   161      13.566  -5.564  -2.517  1.00  0.00
ATOM   2478  C   VAL   161      14.708  -9.098  -4.436  1.00  0.00
ATOM   2479  O   VAL   161      13.972 -10.048  -4.689  1.00  0.00
ATOM   2480  N   ARG   162      15.971  -9.088  -4.881  1.00  0.00
ATOM   2481  H   ARG   162      16.561  -8.268  -4.909  1.00  0.00
ATOM   2482  CA  ARG   162      16.515 -10.356  -5.390  1.00  0.00
ATOM   2483  HA  ARG   162      15.808 -10.802  -6.089  1.00  0.00
ATOM   2484  CB  ARG   162      17.840 -10.130  -6.115  1.00  0.00
ATOM   2485  HB2 ARG   162      18.546  -9.616  -5.462  1.00  0.00
ATOM   2486  HB3 ARG   162      18.266 -11.082  -6.431  1.00  0.00
ATOM   2487  CG  ARG   162      17.557  -9.255  -7.356  1.00  0.00
ATOM   2488  HG2 ARG   162      16.686  -9.667  -7.866  1.00  0.00
ATOM   2489  HG3 ARG   162      17.333  -8.246  -7.012  1.00  0.00
ATOM   2490  CD  ARG   162      18.757  -9.212  -8.338  1.00  0.00
ATOM   2491  HD2 ARG   162      19.618  -8.827  -7.793  1.00  0.00
ATOM   2492  HD3 ARG   162      18.959 -10.233  -8.661  1.00  0.00
ATOM   2493  NE  ARG   162      18.531  -8.346  -9.570  1.00  0.00
ATOM   2494  HE  ARG   162      19.060  -7.494  -9.695  1.00  0.00
ATOM   2495  CZ  ARG   162      17.553  -8.641 -10.469  1.00  0.00
ATOM   2496  NH1 ARG   162      16.967  -9.816 -10.392  1.00  0.00
ATOM   2497 HH11 ARG   162      17.248 -10.471  -9.677  1.00  0.00
ATOM   2498 HH12 ARG   162      16.238 -10.057 -11.048  1.00  0.00
ATOM   2499  NH2 ARG   162      17.220  -7.840 -11.485  1.00  0.00
ATOM   2500 HH21 ARG   162      17.705  -6.964 -11.614  1.00  0.00
ATOM   2501 HH22 ARG   162      16.484  -8.115 -12.120  1.00  0.00
ATOM   2502  C   ARG   162      16.740 -11.362  -4.284  1.00  0.00
ATOM   2503  O   ARG   162      17.202 -10.934  -3.222  1.00  0.00
ATOM   2504  N   GLY   163      16.376 -12.657  -4.539  1.00  0.00
ATOM   2505  H   GLY   163      15.918 -12.895  -5.408  1.00  0.00
ATOM   2506  CA  GLY   163      16.643 -13.763  -3.544  1.00  0.00
ATOM   2507  HA2 GLY   163      16.590 -14.697  -4.104  1.00  0.00
ATOM   2508  HA3 GLY   163      17.662 -13.612  -3.187  1.00  0.00
ATOM   2509  C   GLY   163      15.691 -13.850  -2.327  1.00  0.00
ATOM   2510  O   GLY   163      15.840 -14.692  -1.425  1.00  0.00
ATOM   2511  N   ARG   164      14.698 -12.984  -2.342  1.00  0.00
ATOM   2512  H   ARG   164      14.608 -12.346  -3.120  1.00  0.00
ATOM   2513  CA  ARG   164      13.671 -12.943  -1.282  1.00  0.00
ATOM   2514  HA  ARG   164      13.679 -13.892  -0.746  1.00  0.00
ATOM   2515  CB  ARG   164      13.919 -11.790  -0.260  1.00  0.00
ATOM   2516  HB2 ARG   164      13.777 -10.856  -0.804  1.00  0.00
ATOM   2517  HB3 ARG   164      13.149 -11.884   0.507  1.00  0.00
ATOM   2518  CG  ARG   164      15.268 -11.791   0.386  1.00  0.00
ATOM   2519  HG2 ARG   164      15.449 -12.833   0.650  1.00  0.00
ATOM   2520  HG3 ARG   164      15.955 -11.493  -0.406  1.00  0.00
ATOM   2521  CD  ARG   164      15.491 -10.909   1.612  1.00  0.00
ATOM   2522  HD2 ARG   164      14.799 -11.238   2.387  1.00  0.00
ATOM   2523  HD3 ARG   164      16.516 -11.066   1.951  1.00  0.00
ATOM   2524  NE  ARG   164      15.287  -9.468   1.376  1.00  0.00
ATOM   2525  HE  ARG   164      15.810  -8.946   0.687  1.00  0.00
ATOM   2526  CZ  ARG   164      14.290  -8.844   2.035  1.00  0.00
ATOM   2527  NH1 ARG   164      13.297  -9.444   2.775  1.00  0.00
ATOM   2528 HH11 ARG   164      13.274 -10.450   2.860  1.00  0.00
ATOM   2529 HH12 ARG   164      12.596  -8.877   3.228  1.00  0.00
ATOM   2530  NH2 ARG   164      14.326  -7.552   2.045  1.00  0.00
ATOM   2531 HH21 ARG   164      15.076  -7.066   1.575  1.00  0.00
ATOM   2532 HH22 ARG   164      13.603  -7.033   2.524  1.00  0.00
ATOM   2533  C   ARG   164      12.265 -12.663  -1.890  1.00  0.00
ATOM   2534  O   ARG   164      12.096 -11.983  -2.919  1.00  0.00
ATOM   2535  N   GLN   165      11.273 -13.216  -1.223  1.00  0.00
ATOM   2536  H   GLN   165      11.515 -13.896  -0.517  1.00  0.00
ATOM   2537  CA  GLN   165       9.842 -12.890  -1.423  1.00  0.00
ATOM   2538  HA  GLN   165       9.644 -12.702  -2.478  1.00  0.00
ATOM   2539  CB  GLN   165       8.957 -14.085  -0.955  1.00  0.00
ATOM   2540  HB2 GLN   165       9.185 -14.358   0.075  1.00  0.00
ATOM   2541  HB3 GLN   165       7.898 -13.842  -1.041  1.00  0.00
ATOM   2542  CG  GLN   165       9.288 -15.260  -1.879  1.00  0.00
ATOM   2543  HG2 GLN   165       9.252 -14.887  -2.903  1.00  0.00
ATOM   2544  HG3 GLN   165      10.294 -15.617  -1.657  1.00  0.00
ATOM   2545  CD  GLN   165       8.325 -16.418  -1.753  1.00  0.00
ATOM   2546  OE1 GLN   165       8.081 -17.076  -2.773  1.00  0.00
ATOM   2547  NE2 GLN   165       7.804 -16.609  -0.544  1.00  0.00
ATOM   2548 HE21 GLN   165       7.154 -17.366  -0.391  1.00  0.00
ATOM   2549 HE22 GLN   165       8.062 -15.996   0.216  1.00  0.00
ATOM   2550  C   GLN   165       9.510 -11.654  -0.567  1.00  0.00
ATOM   2551  O   GLN   165       9.293 -11.761   0.650  1.00  0.00
ATOM   2552  N   ALA   166       9.752 -10.530  -1.161  1.00  0.00
ATOM   2553  H   ALA   166      10.035 -10.494  -2.130  1.00  0.00
ATOM   2554  CA  ALA   166       9.531  -9.273  -0.459  1.00  0.00
ATOM   2555  HA  ALA   166       8.854  -9.281   0.395  1.00  0.00
ATOM   2556  CB  ALA   166      10.949  -8.785   0.027  1.00  0.00
ATOM   2557  HB1 ALA   166      11.636  -8.762  -0.819  1.00  0.00
ATOM   2558  HB2 ALA   166      10.864  -7.785   0.452  1.00  0.00
ATOM   2559  HB3 ALA   166      11.330  -9.470   0.785  1.00  0.00
ATOM   2560  C   ALA   166       8.995  -8.275  -1.483  1.00  0.00
ATOM   2561  O   ALA   166       9.331  -8.399  -2.652  1.00  0.00
ATOM   2562  N   GLY   167       8.428  -7.136  -1.031  1.00  0.00
ATOM   2563  H   GLY   167       8.247  -7.058  -0.040  1.00  0.00
ATOM   2564  CA  GLY   167       8.055  -5.984  -1.914  1.00  0.00
ATOM   2565  HA2 GLY   167       8.883  -5.280  -1.997  1.00  0.00
ATOM   2566  HA3 GLY   167       7.779  -6.337  -2.908  1.00  0.00
ATOM   2567  C   GLY   167       6.861  -5.272  -1.292  1.00  0.00
ATOM   2568  O   GLY   167       6.588  -5.450  -0.099  1.00  0.00
ATOM   2569  N   VAL   168       6.259  -4.450  -2.107  1.00  0.00
ATOM   2570  H   VAL   168       6.696  -4.260  -2.997  1.00  0.00
ATOM   2571  CA  VAL   168       5.092  -3.656  -1.724  1.00  0.00
ATOM   2572  HA  VAL   168       5.120  -3.309  -0.691  1.00  0.00
ATOM   2573  CB  VAL   168       4.936  -2.423  -2.656  1.00  0.00
ATOM   2574  HB  VAL   168       4.039  -1.883  -2.351  1.00  0.00
ATOM   2575  CG1 VAL   168       6.145  -1.481  -2.596  1.00  0.00
ATOM   2576 HG11 VAL   168       7.041  -2.020  -2.902  1.00  0.00
ATOM   2577 HG12 VAL   168       5.982  -0.637  -3.267  1.00  0.00
ATOM   2578 HG13 VAL   168       6.271  -1.115  -1.577  1.00  0.00
ATOM   2579  CG2 VAL   168       4.655  -2.800  -4.117  1.00  0.00
ATOM   2580 HG21 VAL   168       3.729  -3.373  -4.173  1.00  0.00
ATOM   2581 HG22 VAL   168       4.557  -1.893  -4.714  1.00  0.00
ATOM   2582 HG23 VAL   168       5.478  -3.401  -4.502  1.00  0.00
ATOM   2583  C   VAL   168       3.781  -4.449  -1.579  1.00  0.00
ATOM   2584  O   VAL   168       3.596  -5.461  -2.227  1.00  0.00
ATOM   2585  N   CYX   169       2.889  -4.059  -0.663  1.00  0.00
ATOM   2586  H   CYX   169       3.113  -3.348   0.017  1.00  0.00
ATOM   2587  CA  CYX   169       1.598  -4.748  -0.551  1.00  0.00
ATOM   2588  HA  CYX   169       1.338  -5.191  -1.512  1.00  0.00
ATOM   2589  CB  CYX   169       1.657  -5.899   0.538  1.00  0.00
ATOM   2590  HB2 CYX   169       2.677  -6.277   0.613  1.00  0.00
ATOM   2591  HB3 CYX   169       1.345  -5.503   1.504  1.00  0.00
ATOM   2592  SG  CYX   169       0.550  -7.344   0.227  1.00  0.00
ATOM   2593  C   CYX   169       0.496  -3.725  -0.275  1.00  0.00
ATOM   2594  O   CYX   169       0.722  -2.524  -0.378  1.00  0.00
ATOM   2595  N   PHE   170      -0.729  -4.207  -0.157  1.00  0.00
ATOM   2596  H   PHE   170      -0.818  -5.212  -0.106  1.00  0.00
ATOM   2597  CA  PHE   170      -1.963  -3.382  -0.028  1.00  0.00
ATOM   2598  HA  PHE   170      -2.223  -2.865  -0.951  1.00  0.00
ATOM   2599  CB  PHE   170      -3.071  -4.399   0.296  1.00  0.00
ATOM   2600  HB2 PHE   170      -2.826  -5.033   1.148  1.00  0.00
ATOM   2601  HB3 PHE   170      -4.068  -3.979   0.431  1.00  0.00
ATOM   2602  CG  PHE   170      -3.145  -5.323  -0.935  1.00  0.00
ATOM   2603  CD1 PHE   170      -3.390  -4.771  -2.171  1.00  0.00
ATOM   2604  HD1 PHE   170      -3.546  -3.697  -2.265  1.00  0.00
ATOM   2605  CE1 PHE   170      -3.439  -5.565  -3.277  1.00  0.00
ATOM   2606  HE1 PHE   170      -3.629  -5.094  -4.242  1.00  0.00
ATOM   2607  CZ  PHE   170      -3.256  -6.923  -3.201  1.00  0.00
ATOM   2608  HZ  PHE   170      -3.267  -7.526  -4.109  1.00  0.00
ATOM   2609  CE2 PHE   170      -3.061  -7.519  -1.989  1.00  0.00
ATOM   2610  HE2 PHE   170      -2.950  -8.599  -1.898  1.00  0.00
ATOM   2611  CD2 PHE   170      -3.003  -6.691  -0.821  1.00  0.00
ATOM   2612  HD2 PHE   170      -2.847  -7.143   0.159  1.00  0.00
ATOM   2613  C   PHE   170      -1.780  -2.423   1.159  1.00  0.00
ATOM   2614  O   PHE   170      -1.429  -2.848   2.261  1.00  0.00
ATOM   2615  N   GLY   171      -1.937  -1.166   0.840  1.00  0.00
ATOM   2616  H   GLY   171      -2.190  -0.908  -0.103  1.00  0.00
ATOM   2617  CA  GLY   171      -1.757  -0.113   1.813  1.00  0.00
ATOM   2618  HA2 GLY   171      -2.589   0.590   1.769  1.00  0.00
ATOM   2619  HA3 GLY   171      -1.688  -0.532   2.816  1.00  0.00
ATOM   2620  C   GLY   171      -0.461   0.631   1.495  1.00  0.00
ATOM   2621  O   GLY   171      -0.228   1.729   2.020  1.00  0.00
ATOM   2622  N   ASP   172       0.333   0.114   0.578  1.00  0.00
ATOM   2623  H   ASP   172       0.171  -0.738   0.061  1.00  0.00
ATOM   2624  CA  ASP   172       1.498   0.898   0.256  1.00  0.00
ATOM   2625  HA  ASP   172       1.740   1.569   1.081  1.00  0.00
ATOM   2626  CB  ASP   172       2.695  -0.030   0.013  1.00  0.00
ATOM   2627  HB2 ASP   172       2.329  -0.807  -0.658  1.00  0.00
ATOM   2628  HB3 ASP   172       3.530   0.491  -0.457  1.00  0.00
ATOM   2629  CG  ASP   172       3.162  -0.664   1.320  1.00  0.00
ATOM   2630  OD1 ASP   172       3.320   0.035   2.369  1.00  0.00
ATOM   2631  OD2 ASP   172       3.469  -1.894   1.329  1.00  0.00
ATOM   2632  C   ASP   172       1.306   1.672  -1.035  1.00  0.00
ATOM   2633  O   ASP   172       2.255   2.384  -1.345  1.00  0.00
ATOM   2634  N   SER   173       0.178   1.580  -1.755  1.00  0.00
ATOM   2635  H   SER   173      -0.573   0.955  -1.501  1.00  0.00
ATOM   2636  CA  SER   173      -0.042   2.525  -2.888  1.00  0.00
ATOM   2637  HA  SER   173       0.461   2.193  -3.797  1.00  0.00
ATOM   2638  CB  SER   173      -1.544   2.541  -3.140  1.00  0.00
ATOM   2639  HB2 SER   173      -2.054   2.309  -2.205  1.00  0.00
ATOM   2640  HB3 SER   173      -1.827   3.541  -3.470  1.00  0.00
ATOM   2641  OG  SER   173      -1.924   1.576  -4.149  1.00  0.00
ATOM   2642  HG  SER   173      -2.873   1.611  -4.284  1.00  0.00
ATOM   2643  C   SER   173       0.281   3.986  -2.606  1.00  0.00
ATOM   2644  O   SER   173       0.069   4.462  -1.506  1.00  0.00
ATOM   2645  N   GLY   174       0.725   4.710  -3.585  1.00  0.00
ATOM   2646  H   GLY   174       0.883   4.344  -4.513  1.00  0.00
ATOM   2647  CA  GLY   174       1.013   6.124  -3.337  1.00  0.00
ATOM   2648  HA2 GLY   174       1.104   6.601  -4.313  1.00  0.00
ATOM   2649  HA3 GLY   174       0.149   6.532  -2.813  1.00  0.00
ATOM   2650  C   GLY   174       2.275   6.416  -2.520  1.00  0.00
ATOM   2651  O   GLY   174       2.650   7.595  -2.479  1.00  0.00
ATOM   2652  N   SER   175       2.920   5.394  -1.881  1.00  0.00
ATOM   2653  H   SER   175       2.564   4.449  -1.898  1.00  0.00
ATOM   2654  CA  SER   175       4.119   5.662  -1.110  1.00  0.00
ATOM   2655  HA  SER   175       3.999   6.600  -0.567  1.00  0.00
ATOM   2656  CB  SER   175       4.388   4.552  -0.108  1.00  0.00
ATOM   2657  HB2 SER   175       4.696   3.634  -0.607  1.00  0.00
ATOM   2658  HB3 SER   175       5.150   4.846   0.614  1.00  0.00
ATOM   2659  OG  SER   175       3.153   4.334   0.568  1.00  0.00
ATOM   2660  HG  SER   175       3.263   3.637   1.218  1.00  0.00
ATOM   2661  C   SER   175       5.349   5.837  -2.046  1.00  0.00
ATOM   2662  O   SER   175       5.358   5.274  -3.156  1.00  0.00
ATOM   2663  N   PRO   176       6.341   6.630  -1.637  1.00  0.00
ATOM   2664  CD  PRO   176       6.513   7.242  -0.352  1.00  0.00
ATOM   2665  HD2 PRO   176       6.484   6.450   0.396  1.00  0.00
ATOM   2666  HD3 PRO   176       5.674   7.920  -0.195  1.00  0.00
ATOM   2667  CG  PRO   176       7.820   7.954  -0.379  1.00  0.00
ATOM   2668  HG2 PRO   176       8.553   7.371   0.179  1.00  0.00
ATOM   2669  HG3 PRO   176       7.702   8.931   0.088  1.00  0.00
ATOM   2670  CB  PRO   176       8.210   8.092  -1.812  1.00  0.00
ATOM   2671  HB2 PRO   176       9.291   8.002  -1.923  1.00  0.00
ATOM   2672  HB3 PRO   176       7.876   9.024  -2.267  1.00  0.00
ATOM   2673  CA  PRO   176       7.518   6.904  -2.486  1.00  0.00
ATOM   2674  HA  PRO   176       7.154   7.132  -3.488  1.00  0.00
ATOM   2675  C   PRO   176       8.492   5.744  -2.554  1.00  0.00
ATOM   2676  O   PRO   176       8.646   4.892  -1.648  1.00  0.00
ATOM   2677  N   LEU   177       9.189   5.873  -3.678  1.00  0.00
ATOM   2678  H   LEU   177       8.929   6.613  -4.314  1.00  0.00
ATOM   2679  CA  LEU   177      10.374   5.066  -3.996  1.00  0.00
ATOM   2680  HA  LEU   177      10.517   4.286  -3.248  1.00  0.00
ATOM   2681  CB  LEU   177      10.172   4.398  -5.373  1.00  0.00
ATOM   2682  HB2 LEU   177       9.427   3.627  -5.175  1.00  0.00
ATOM   2683  HB3 LEU   177       9.808   5.062  -6.157  1.00  0.00
ATOM   2684  CG  LEU   177      11.454   3.752  -5.819  1.00  0.00
ATOM   2685  HG  LEU   177      12.277   4.453  -5.681  1.00  0.00
ATOM   2686  CD1 LEU   177      11.719   2.466  -4.980  1.00  0.00
ATOM   2687 HD11 LEU   177      10.896   1.765  -5.118  1.00  0.00
ATOM   2688 HD12 LEU   177      12.650   2.003  -5.308  1.00  0.00
ATOM   2689 HD13 LEU   177      11.798   2.730  -3.925  1.00  0.00
ATOM   2690  CD2 LEU   177      11.362   3.554  -7.372  1.00  0.00
ATOM   2691 HD21 LEU   177      11.234   4.522  -7.856  1.00  0.00
ATOM   2692 HD22 LEU   177      12.278   3.086  -7.734  1.00  0.00
ATOM   2693 HD23 LEU   177      10.511   2.915  -7.608  1.00  0.00
ATOM   2694  C   LEU   177      11.544   6.028  -4.141  1.00  0.00
ATOM   2695  O   LEU   177      11.416   6.976  -4.923  1.00  0.00
ATOM   2696  N   VAL   178      12.474   5.949  -3.196  1.00  0.00
ATOM   2697  H   VAL   178      12.436   5.328  -2.400  1.00  0.00
ATOM   2698  CA  VAL   178      13.471   6.987  -3.203  1.00  0.00
ATOM   2699  HA  VAL   178      13.479   7.686  -4.040  1.00  0.00
ATOM   2700  CB  VAL   178      13.494   7.786  -1.900  1.00  0.00
ATOM   2701  HB  VAL   178      13.362   8.842  -2.133  1.00  0.00
ATOM   2702  CG1 VAL   178      12.422   7.345  -1.000  1.00  0.00
ATOM   2703 HG11 VAL   178      12.553   6.289  -0.767  1.00  0.00
ATOM   2704 HG12 VAL   178      12.458   7.927  -0.079  1.00  0.00
ATOM   2705 HG13 VAL   178      11.456   7.492  -1.485  1.00  0.00
ATOM   2706  CG2 VAL   178      14.816   7.950  -1.202  1.00  0.00
ATOM   2707 HG21 VAL   178      15.515   8.462  -1.863  1.00  0.00
ATOM   2708 HG22 VAL   178      14.677   8.537  -0.294  1.00  0.00
ATOM   2709 HG23 VAL   178      15.214   6.969  -0.943  1.00  0.00
ATOM   2710  C   VAL   178      14.817   6.458  -3.647  1.00  0.00
ATOM   2711  O   VAL   178      15.217   5.405  -3.163  1.00  0.00
ATOM   2712  N   CYX   179      15.407   7.155  -4.591  1.00  0.00
ATOM   2713  H   CYX   179      15.051   8.055  -4.879  1.00  0.00
ATOM   2714  CA  CYX   179      16.609   6.658  -5.225  1.00  0.00
ATOM   2715  HA  CYX   179      17.050   5.859  -4.629  1.00  0.00
ATOM   2716  CB  CYX   179      16.251   6.087  -6.643  1.00  0.00
ATOM   2717  HB2 CYX   179      15.828   6.881  -7.258  1.00  0.00
ATOM   2718  HB3 CYX   179      17.152   5.701  -7.118  1.00  0.00
ATOM   2719  SG  CYX   179      14.973   4.857  -7.018  1.00  0.00
ATOM   2720  C   CYX   179      17.538   7.881  -5.357  1.00  0.00
ATOM   2721  O   CYX   179      17.190   8.886  -5.988  1.00  0.00
ATOM   2722  N   ASN   180      18.685   7.746  -4.738  1.00  0.00
ATOM   2723  H   ASN   180      18.803   6.818  -4.357  1.00  0.00
ATOM   2724  CA  ASN   180      19.776   8.732  -4.540  1.00  0.00
ATOM   2725  HA  ASN   180      20.484   8.315  -3.824  1.00  0.00
ATOM   2726  CB  ASN   180      20.534   9.084  -5.834  1.00  0.00
ATOM   2727  HB2 ASN   180      19.907   9.581  -6.574  1.00  0.00
ATOM   2728  HB3 ASN   180      21.406   9.703  -5.623  1.00  0.00
ATOM   2729  CG  ASN   180      21.013   7.745  -6.416  1.00  0.00
ATOM   2730  OD1 ASN   180      21.792   7.061  -5.757  1.00  0.00
ATOM   2731  ND2 ASN   180      20.528   7.401  -7.600  1.00  0.00
ATOM   2732 HD21 ASN   180      20.813   6.530  -8.025  1.00  0.00
ATOM   2733 HD22 ASN   180      19.877   8.011  -8.073  1.00  0.00
ATOM   2734  C   ASN   180      19.214  10.015  -3.999  1.00  0.00
ATOM   2735  O   ASN   180      19.341  10.996  -4.737  1.00  0.00
ATOM   2736  N   GLY   181      18.367   9.849  -3.015  1.00  0.00
ATOM   2737  H   GLY   181      18.097   8.946  -2.652  1.00  0.00
ATOM   2738  CA  GLY   181      17.780  11.044  -2.408  1.00  0.00
ATOM   2739  HA2 GLY   181      17.512  10.787  -1.383  1.00  0.00
ATOM   2740  HA3 GLY   181      18.552  11.813  -2.398  1.00  0.00
ATOM   2741  C   GLY   181      16.554  11.583  -3.119  1.00  0.00
ATOM   2742  O   GLY   181      15.883  12.435  -2.549  1.00  0.00
ATOM   2743  N   LEU   182      16.214  11.160  -4.334  1.00  0.00
ATOM   2744  H   LEU   182      16.504  10.276  -4.730  1.00  0.00
ATOM   2745  CA  LEU   182      15.175  11.890  -4.993  1.00  0.00
ATOM   2746  HA  LEU   182      15.030  12.880  -4.561  1.00  0.00
ATOM   2747  CB  LEU   182      15.636  12.051  -6.429  1.00  0.00
ATOM   2748  HB2 LEU   182      16.195  11.115  -6.456  1.00  0.00
ATOM   2749  HB3 LEU   182      14.834  12.016  -7.166  1.00  0.00
ATOM   2750  CG  LEU   182      16.586  13.228  -6.754  1.00  0.00
ATOM   2751  HG  LEU   182      16.083  13.783  -7.546  1.00  0.00
ATOM   2752  CD1 LEU   182      16.971  14.190  -5.620  1.00  0.00
ATOM   2753 HD11 LEU   182      17.475  13.635  -4.828  1.00  0.00
ATOM   2754 HD12 LEU   182      17.640  14.959  -6.006  1.00  0.00
ATOM   2755 HD13 LEU   182      16.072  14.658  -5.220  1.00  0.00
ATOM   2756  CD2 LEU   182      17.773  12.775  -7.552  1.00  0.00
ATOM   2757 HD21 LEU   182      17.435  12.336  -8.491  1.00  0.00
ATOM   2758 HD22 LEU   182      18.418  13.628  -7.762  1.00  0.00
ATOM   2759 HD23 LEU   182      18.331  12.030  -6.984  1.00  0.00
ATOM   2760  C   LEU   182      13.989  10.980  -5.155  1.00  0.00
ATOM   2761  O   LEU   182      14.197   9.780  -5.061  1.00  0.00
ATOM   2762  N   ILE   183      12.825  11.522  -5.345  1.00  0.00
ATOM   2763  H   ILE   183      12.721  12.525  -5.401  1.00  0.00
ATOM   2764  CA  ILE   183      11.540  10.644  -5.392  1.00  0.00
ATOM   2765  HA  ILE   183      11.741   9.689  -4.906  1.00  0.00
ATOM   2766  CB  ILE   183      10.228  11.253  -4.818  1.00  0.00
ATOM   2767  HB  ILE   183       9.921  12.086  -5.450  1.00  0.00
ATOM   2768  CG2 ILE   183       9.097  10.187  -4.780  1.00  0.00
ATOM   2769 HG21 ILE   183       9.404   9.353  -4.148  1.00  0.00
ATOM   2770 HG22 ILE   183       8.189  10.635  -4.375  1.00  0.00
ATOM   2771 HG23 ILE   183       8.904   9.825  -5.790  1.00  0.00
ATOM   2772  CG1 ILE   183      10.411  11.902  -3.444  1.00  0.00
ATOM   2773 HG12 ILE   183      11.227  12.623  -3.487  1.00  0.00
ATOM   2774 HG13 ILE   183       9.491  12.412  -3.158  1.00  0.00
ATOM   2775  CD1 ILE   183      10.738  10.824  -2.409  1.00  0.00
ATOM   2776 HD11 ILE   183      11.658  10.313  -2.694  1.00  0.00
ATOM   2777 HD12 ILE   183      10.868  11.286  -1.431  1.00  0.00
ATOM   2778 HD13 ILE   183       9.922  10.103  -2.364  1.00  0.00
ATOM   2779  C   ILE   183      11.215  10.164  -6.828  1.00  0.00
ATOM   2780  O   ILE   183      10.856  10.971  -7.701  1.00  0.00
ATOM   2781  N   HIE   184      11.467   8.898  -7.092  1.00  0.00
ATOM   2782  H   HIE   184      11.804   8.299  -6.352  1.00  0.00
ATOM   2783  CA  HIE   184      11.390   8.337  -8.479  1.00  0.00
ATOM   2784  HA  HIE   184      11.345   9.154  -9.199  1.00  0.00
ATOM   2785  CB  HIE   184      12.624   7.465  -8.796  1.00  0.00
ATOM   2786  HB2 HIE   184      12.967   7.008  -7.868  1.00  0.00
ATOM   2787  HB3 HIE   184      12.431   6.686  -9.534  1.00  0.00
ATOM   2788  CG  HIE   184      13.814   8.313  -9.343  1.00  0.00
ATOM   2789  ND1 HIE   184      13.801   8.782 -10.685  1.00  0.00
ATOM   2790  CE1 HIE   184      14.930   9.605 -10.828  1.00  0.00
ATOM   2791  HE1 HIE   184      15.140  10.112 -11.770  1.00  0.00
ATOM   2792  NE2 HIE   184      15.618   9.604  -9.617  1.00  0.00
ATOM   2793  HE2 HIE   184      16.469  10.112  -9.422  1.00  0.00
ATOM   2794  CD2 HIE   184      14.932   8.770  -8.687  1.00  0.00
ATOM   2795  HD2 HIE   184      15.340   8.620  -7.687  1.00  0.00
ATOM   2796  C   HIE   184      10.119   7.562  -8.785  1.00  0.00
ATOM   2797  O   HIE   184       9.717   7.568  -9.937  1.00  0.00
ATOM   2798  N   GLY   185       9.477   6.996  -7.769  1.00  0.00
ATOM   2799  H   GLY   185       9.785   6.973  -6.807  1.00  0.00
ATOM   2800  CA  GLY   185       8.190   6.342  -8.111  1.00  0.00
ATOM   2801  HA2 GLY   185       7.826   6.702  -9.074  1.00  0.00
ATOM   2802  HA3 GLY   185       8.313   5.260  -8.152  1.00  0.00
ATOM   2803  C   GLY   185       7.178   6.682  -7.044  1.00  0.00
ATOM   2804  O   GLY   185       7.555   7.016  -5.914  1.00  0.00
ATOM   2805  N   ILE   186       6.015   6.313  -7.418  1.00  0.00
ATOM   2806  H   ILE   186       5.924   5.993  -8.372  1.00  0.00
ATOM   2807  CA  ILE   186       4.810   6.263  -6.536  1.00  0.00
ATOM   2808  HA  ILE   186       5.095   6.524  -5.516  1.00  0.00
ATOM   2809  CB  ILE   186       3.751   7.285  -7.058  1.00  0.00
ATOM   2810  HB  ILE   186       3.458   7.038  -8.078  1.00  0.00
ATOM   2811  CG2 ILE   186       2.533   7.205  -6.147  1.00  0.00
ATOM   2812 HG21 ILE   186       2.825   7.453  -5.127  1.00  0.00
ATOM   2813 HG22 ILE   186       1.775   7.910  -6.489  1.00  0.00
ATOM   2814 HG23 ILE   186       2.125   6.194  -6.172  1.00  0.00
ATOM   2815  CG1 ILE   186       4.243   8.716  -7.059  1.00  0.00
ATOM   2816 HG12 ILE   186       4.237   9.096  -6.038  1.00  0.00
ATOM   2817 HG13 ILE   186       5.259   8.743  -7.451  1.00  0.00
ATOM   2818  CD1 ILE   186       3.349   9.576  -7.920  1.00  0.00
ATOM   2819 HD11 ILE   186       2.332   9.549  -7.529  1.00  0.00
ATOM   2820 HD12 ILE   186       3.714  10.603  -7.912  1.00  0.00
ATOM   2821 HD13 ILE   186       3.354   9.197  -8.942  1.00  0.00
ATOM   2822  C   ILE   186       4.224   4.842  -6.666  1.00  0.00
ATOM   2823  O   ILE   186       4.001   4.323  -7.759  1.00  0.00
ATOM   2824  N   ALA   187       4.230   4.132  -5.613  1.00  0.00
ATOM   2825  H   ALA   187       4.542   4.477  -4.716  1.00  0.00
ATOM   2826  CA  ALA   187       3.796   2.724  -5.708  1.00  0.00
ATOM   2827  HA  ALA   187       4.461   2.175  -6.375  1.00  0.00
ATOM   2828  CB  ALA   187       3.826   2.055  -4.325  1.00  0.00
ATOM   2829  HB1 ALA   187       3.157   2.587  -3.649  1.00  0.00
ATOM   2830  HB2 ALA   187       3.500   1.018  -4.415  1.00  0.00
ATOM   2831  HB3 ALA   187       4.841   2.083  -3.929  1.00  0.00
ATOM   2832  C   ALA   187       2.420   2.648  -6.278  1.00  0.00
ATOM   2833  O   ALA   187       1.555   3.361  -5.778  1.00  0.00
ATOM   2834  N   SER   188       2.331   1.801  -7.308  1.00  0.00
ATOM   2835  H   SER   188       3.135   1.270  -7.609  1.00  0.00
ATOM   2836  CA  SER   188       1.125   1.702  -8.076  1.00  0.00
ATOM   2837  HA  SER   188       0.344   2.334  -7.652  1.00  0.00
ATOM   2838  CB  SER   188       1.406   2.158  -9.451  1.00  0.00
ATOM   2839  HB2 SER   188       1.811   3.169  -9.419  1.00  0.00
ATOM   2840  HB3 SER   188       2.133   1.489  -9.910  1.00  0.00
ATOM   2841  OG  SER   188       0.227   2.151 -10.203  1.00  0.00
ATOM   2842  HG  SER   188       0.417   2.448 -11.096  1.00  0.00
ATOM   2843  C   SER   188       0.478   0.346  -8.091  1.00  0.00
ATOM   2844  O   SER   188      -0.583   0.248  -7.500  1.00  0.00
ATOM   2845  N   PHE   189       1.138  -0.688  -8.561  1.00  0.00
ATOM   2846  H   PHE   189       2.034  -0.587  -9.016  1.00  0.00
ATOM   2847  CA  PHE   189       0.493  -2.044  -8.554  1.00  0.00
ATOM   2848  HA  PHE   189      -0.111  -2.131  -7.650  1.00  0.00
ATOM   2849  CB  PHE   189      -0.432  -2.306  -9.806  1.00  0.00
ATOM   2850  HB2 PHE   189      -0.804  -3.324  -9.693  1.00  0.00
ATOM   2851  HB3 PHE   189      -1.274  -1.616  -9.862  1.00  0.00
ATOM   2852  CG  PHE   189       0.287  -2.245 -11.183  1.00  0.00
ATOM   2853  CD1 PHE   189       0.908  -3.369 -11.689  1.00  0.00
ATOM   2854  HD1 PHE   189       0.926  -4.294 -11.114  1.00  0.00
ATOM   2855  CE1 PHE   189       1.515  -3.316 -12.949  1.00  0.00
ATOM   2856  HE1 PHE   189       1.984  -4.210 -13.359  1.00  0.00
ATOM   2857  CZ  PHE   189       1.523  -2.139 -13.673  1.00  0.00
ATOM   2858  HZ  PHE   189       1.946  -2.120 -14.677  1.00  0.00
ATOM   2859  CE2 PHE   189       0.984  -0.961 -13.112  1.00  0.00
ATOM   2860  HE2 PHE   189       1.027  -0.005 -13.633  1.00  0.00
ATOM   2861  CD2 PHE   189       0.392  -1.044 -11.869  1.00  0.00
ATOM   2862  HD2 PHE   189      -0.012  -0.148 -11.397  1.00  0.00
ATOM   2863  C   PHE   189       1.484  -3.208  -8.400  1.00  0.00
ATOM   2864  O   PHE   189       2.654  -3.155  -8.781  1.00  0.00
ATOM   2865  N   VAL   190       0.887  -4.394  -8.127  1.00  0.00
ATOM   2866  H   VAL   190      -0.084  -4.349  -7.852  1.00  0.00
ATOM   2867  CA  VAL   190       1.528  -5.659  -8.125  1.00  0.00
ATOM   2868  HA  VAL   190       2.532  -5.704  -8.548  1.00  0.00
ATOM   2869  CB  VAL   190       1.536  -6.369  -6.764  1.00  0.00
ATOM   2870  HB  VAL   190       1.812  -7.413  -6.915  1.00  0.00
ATOM   2871  CG1 VAL   190       2.516  -5.724  -5.825  1.00  0.00
ATOM   2872 HG11 VAL   190       2.241  -4.680  -5.672  1.00  0.00
ATOM   2873 HG12 VAL   190       2.502  -6.246  -4.868  1.00  0.00
ATOM   2874 HG13 VAL   190       3.518  -5.776  -6.252  1.00  0.00
ATOM   2875  CG2 VAL   190       0.178  -6.650  -6.131  1.00  0.00
ATOM   2876 HG21 VAL   190      -0.408  -7.287  -6.794  1.00  0.00
ATOM   2877 HG22 VAL   190       0.319  -7.154  -5.175  1.00  0.00
ATOM   2878 HG23 VAL   190      -0.350  -5.710  -5.971  1.00  0.00
ATOM   2879  C   VAL   190       0.944  -6.633  -9.146  1.00  0.00
ATOM   2880  O   VAL   190      -0.210  -6.562  -9.503  1.00  0.00
ATOM   2881  N   ARG   191       1.682  -7.668  -9.350  1.00  0.00
ATOM   2882  H   ARG   191       2.688  -7.660  -9.264  1.00  0.00
ATOM   2883  CA  ARG   191       1.062  -8.763 -10.069  1.00  0.00
ATOM   2884  HA  ARG   191       0.055  -8.902  -9.676  1.00  0.00
ATOM   2885  CB  ARG   191       0.971  -8.536 -11.568  1.00  0.00
ATOM   2886  HB2 ARG   191       0.499  -9.414 -12.009  1.00  0.00
ATOM   2887  HB3 ARG   191       0.340  -7.663 -11.733  1.00  0.00
ATOM   2888  CG  ARG   191       2.306  -8.314 -12.208  1.00  0.00
ATOM   2889  HG2 ARG   191       3.027  -7.948 -11.477  1.00  0.00
ATOM   2890  HG3 ARG   191       2.678  -9.237 -12.653  1.00  0.00
ATOM   2891  CD  ARG   191       2.109  -7.262 -13.302  1.00  0.00
ATOM   2892  HD2 ARG   191       1.250  -7.512 -13.925  1.00  0.00
ATOM   2893  HD3 ARG   191       1.964  -6.275 -12.863  1.00  0.00
ATOM   2894  NE  ARG   191       3.286  -7.230 -14.131  1.00  0.00
ATOM   2895  HE  ARG   191       3.117  -8.046 -14.702  1.00  0.00
ATOM   2896  CZ  ARG   191       4.493  -6.615 -14.220  1.00  0.00
ATOM   2897  NH1 ARG   191       5.067  -5.749 -13.438  1.00  0.00
ATOM   2898 HH11 ARG   191       4.592  -5.434 -12.604  1.00  0.00
ATOM   2899 HH12 ARG   191       5.984  -5.395 -13.668  1.00  0.00
ATOM   2900  NH2 ARG   191       5.028  -6.759 -15.401  1.00  0.00
ATOM   2901 HH21 ARG   191       4.538  -7.281 -16.114  1.00  0.00
ATOM   2902 HH22 ARG   191       5.929  -6.348 -15.598  1.00  0.00
ATOM   2903  C   ARG   191       1.555 -10.136  -9.628  1.00  0.00
ATOM   2904  O   ARG   191       2.661 -10.269  -9.052  1.00  0.00
ATOM   2905  N   GLY   192       0.543 -10.971  -9.554  1.00  0.00
ATOM   2906  H   GLY   192      -0.376 -10.734  -9.900  1.00  0.00
ATOM   2907  CA  GLY   192       0.740 -12.307  -8.946  1.00  0.00
ATOM   2908  HA2 GLY   192       0.008 -12.997  -9.367  1.00  0.00
ATOM   2909  HA3 GLY   192       1.745 -12.656  -9.182  1.00  0.00
ATOM   2910  C   GLY   192       0.572 -12.269  -7.433  1.00  0.00
ATOM   2911  O   GLY   192       1.084 -13.153  -6.736  1.00  0.00
ATOM   2912  N   GLY   193       0.024 -11.139  -6.996  1.00  0.00
ATOM   2913  H   GLY   193      -0.272 -10.479  -7.701  1.00  0.00
ATOM   2914  CA  GLY   193      -0.180 -10.783  -5.566  1.00  0.00
ATOM   2915  HA2 GLY   193      -0.980 -10.048  -5.474  1.00  0.00
ATOM   2916  HA3 GLY   193      -0.437 -11.673  -4.992  1.00  0.00
ATOM   2917  C   GLY   193       1.105 -10.188  -5.007  1.00  0.00
ATOM   2918  O   GLY   193       2.063 -10.010  -5.760  1.00  0.00
ATOM   2919  N   CYX   194       1.119  -9.884  -3.737  1.00  0.00
ATOM   2920  H   CYX   194       0.295  -9.964  -3.157  1.00  0.00
ATOM   2921  CA  CYX   194       2.347  -9.353  -3.132  1.00  0.00
ATOM   2922  HA  CYX   194       2.733  -8.514  -3.711  1.00  0.00
ATOM   2923  CB  CYX   194       2.019  -8.864  -1.723  1.00  0.00
ATOM   2924  HB2 CYX   194       1.822  -9.720  -1.077  1.00  0.00
ATOM   2925  HB3 CYX   194       2.864  -8.299  -1.328  1.00  0.00
ATOM   2926  SG  CYX   194       0.630  -7.728  -1.751  1.00  0.00
ATOM   2927  C   CYX   194       3.508 -10.362  -3.074  1.00  0.00
ATOM   2928  O   CYX   194       3.312 -11.461  -2.564  1.00  0.00
ATOM   2929  N   ALA   195       4.730  -9.795  -3.114  1.00  0.00
ATOM   2930  H   ALA   195       4.804  -8.821  -3.370  1.00  0.00
ATOM   2931  CA  ALA   195       5.966 -10.543  -2.862  1.00  0.00
ATOM   2932  HA  ALA   195       6.832 -10.006  -3.250  1.00  0.00
ATOM   2933  CB  ALA   195       6.122 -10.693  -1.330  1.00  0.00
ATOM   2934  HB1 ALA   195       5.266 -11.236  -0.929  1.00  0.00
ATOM   2935  HB2 ALA   195       7.037 -11.243  -1.109  1.00  0.00
ATOM   2936  HB3 ALA   195       6.172  -9.706  -0.870  1.00  0.00
ATOM   2937  C   ALA   195       5.937 -11.916  -3.581  1.00  0.00
ATOM   2938  O   ALA   195       6.288 -12.941  -3.005  1.00  0.00
ATOM   2939  N   SER   196       5.533 -11.958  -4.850  1.00  0.00
ATOM   2940  H   SER   196       5.237 -11.128  -5.343  1.00  0.00
ATOM   2941  CA  SER   196       5.519 -13.244  -5.573  1.00  0.00
ATOM   2942  HA  SER   196       4.919 -13.980  -5.038  1.00  0.00
ATOM   2943  CB  SER   196       4.893 -13.019  -6.972  1.00  0.00
ATOM   2944  HB2 SER   196       4.933 -13.962  -7.517  1.00  0.00
ATOM   2945  HB3 SER   196       3.853 -12.723  -6.835  1.00  0.00
ATOM   2946  OG  SER   196       5.580 -12.014  -7.712  1.00  0.00
ATOM   2947  HG  SER   196       5.162 -11.906  -8.570  1.00  0.00
ATOM   2948  C   SER   196       6.915 -13.859  -5.786  1.00  0.00
ATOM   2949  O   SER   196       7.027 -15.071  -5.923  1.00  0.00
ATOM   2950  N   GLY   197       7.922 -13.007  -5.854  1.00  0.00
ATOM   2951  H   GLY   197       7.646 -12.051  -5.681  1.00  0.00
ATOM   2952  CA  GLY   197       9.311 -13.278  -6.137  1.00  0.00
ATOM   2953  HA2 GLY   197       9.937 -12.457  -5.786  1.00  0.00
ATOM   2954  HA3 GLY   197       9.624 -14.204  -5.654  1.00  0.00
ATOM   2955  C   GLY   197       9.482 -13.423  -7.651  1.00  0.00
ATOM   2956  O   GLY   197      10.599 -13.715  -8.044  1.00  0.00
ATOM   2957  N   LEU   198       8.434 -13.242  -8.427  1.00  0.00
ATOM   2958  H   LEU   198       7.561 -13.069  -7.949  1.00  0.00
ATOM   2959  CA  LEU   198       8.408 -13.404  -9.896  1.00  0.00
ATOM   2960  HA  LEU   198       9.410 -13.706 -10.201  1.00  0.00
ATOM   2961  CB  LEU   198       7.378 -14.446 -10.456  1.00  0.00
ATOM   2962  HB2 LEU   198       6.442 -14.057 -10.056  1.00  0.00
ATOM   2963  HB3 LEU   198       7.339 -14.437 -11.545  1.00  0.00
ATOM   2964  CG  LEU   198       7.587 -15.897  -9.959  1.00  0.00
ATOM   2965  HG  LEU   198       8.578 -15.960  -9.511  1.00  0.00
ATOM   2966  CD1 LEU   198       6.528 -16.321  -8.925  1.00  0.00
ATOM   2967 HD11 LEU   198       5.536 -16.259  -9.373  1.00  0.00
ATOM   2968 HD12 LEU   198       6.719 -17.346  -8.609  1.00  0.00
ATOM   2969 HD13 LEU   198       6.578 -15.659  -8.060  1.00  0.00
ATOM   2970  CD2 LEU   198       7.682 -16.897 -11.127  1.00  0.00
ATOM   2971 HD21 LEU   198       8.524 -16.632 -11.766  1.00  0.00
ATOM   2972 HD22 LEU   198       7.829 -17.903 -10.733  1.00  0.00
ATOM   2973 HD23 LEU   198       6.761 -16.866 -11.709  1.00  0.00
ATOM   2974  C   LEU   198       8.225 -12.094 -10.674  1.00  0.00
ATOM   2975  O   LEU   198       9.027 -11.817 -11.566  1.00  0.00
ATOM   2976  N   TYR   199       7.173 -11.316 -10.389  1.00  0.00
ATOM   2977  H   TYR   199       6.479 -11.574  -9.703  1.00  0.00
ATOM   2978  CA  TYR   199       6.969 -10.090 -11.152  1.00  0.00
ATOM   2979  HA  TYR   199       7.667 -10.118 -11.989  1.00  0.00
ATOM   2980  CB  TYR   199       5.550  -9.861 -11.702  1.00  0.00
ATOM   2981  HB2 TYR   199       4.883  -9.502 -10.917  1.00  0.00
ATOM   2982  HB3 TYR   199       5.701  -9.072 -12.438  1.00  0.00
ATOM   2983  CG  TYR   199       4.929 -11.073 -12.378  1.00  0.00
ATOM   2984  CD1 TYR   199       4.159 -11.995 -11.667  1.00  0.00
ATOM   2985  HD1 TYR   199       4.020 -11.866 -10.594  1.00  0.00
ATOM   2986  CE1 TYR   199       3.573 -13.068 -12.318  1.00  0.00
ATOM   2987  HE1 TYR   199       2.950 -13.790 -11.789  1.00  0.00
ATOM   2988  CZ  TYR   199       3.774 -13.195 -13.705  1.00  0.00
ATOM   2989  OH  TYR   199       3.291 -14.301 -14.393  1.00  0.00
ATOM   2990  HH  TYR   199       2.831 -14.924 -13.826  1.00  0.00
ATOM   2991  CE2 TYR   199       4.492 -12.222 -14.408  1.00  0.00
ATOM   2992  HE2 TYR   199       4.595 -12.305 -15.490  1.00  0.00
ATOM   2993  CD2 TYR   199       5.070 -11.157 -13.737  1.00  0.00
ATOM   2994  HD2 TYR   199       5.628 -10.401 -14.291  1.00  0.00
ATOM   2995  C   TYR   199       7.379  -8.891 -10.280  1.00  0.00
ATOM   2996  O   TYR   199       7.379  -9.020  -9.059  1.00  0.00
ATOM   2997  N   PRO   200       8.127  -7.987 -10.893  1.00  0.00
ATOM   2998  CD  PRO   200       8.548  -8.001 -12.317  1.00  0.00
ATOM   2999  HD2 PRO   200       7.664  -8.121 -12.944  1.00  0.00
ATOM   3000  HD3 PRO   200       9.222  -8.843 -12.477  1.00  0.00
ATOM   3001  CG  PRO   200       9.237  -6.655 -12.526  1.00  0.00
ATOM   3002  HG2 PRO   200       8.567  -6.004 -13.088  1.00  0.00
ATOM   3003  HG3 PRO   200      10.151  -6.817 -13.099  1.00  0.00
ATOM   3004  CB  PRO   200       9.544  -6.092 -11.189  1.00  0.00
ATOM   3005  HB2 PRO   200       9.326  -5.024 -11.225  1.00  0.00
ATOM   3006  HB3 PRO   200      10.581  -6.241 -10.889  1.00  0.00
ATOM   3007  CA  PRO   200       8.597  -6.788 -10.183  1.00  0.00
ATOM   3008  HA  PRO   200       9.132  -7.096  -9.285  1.00  0.00
ATOM   3009  C   PRO   200       7.411  -5.885  -9.790  1.00  0.00
ATOM   3010  O   PRO   200       6.391  -5.844 -10.497  1.00  0.00
ATOM   3011  N   ASP   201       7.592  -5.070  -8.701  1.00  0.00
ATOM   3012  H   ASP   201       8.450  -5.016  -8.170  1.00  0.00
ATOM   3013  CA  ASP   201       6.497  -4.168  -8.343  1.00  0.00
ATOM   3014  HA  ASP   201       5.540  -4.689  -8.392  1.00  0.00
ATOM   3015  CB  ASP   201       6.713  -3.664  -6.891  1.00  0.00
ATOM   3016  HB2 ASP   201       7.672  -3.149  -6.841  1.00  0.00
ATOM   3017  HB3 ASP   201       5.909  -2.957  -6.683  1.00  0.00
ATOM   3018  CG  ASP   201       6.684  -4.772  -5.868  1.00  0.00
ATOM   3019  OD1 ASP   201       6.116  -5.881  -6.064  1.00  0.00
ATOM   3020  OD2 ASP   201       7.267  -4.598  -4.781  1.00  0.00
ATOM   3021  C   ASP   201       6.554  -2.949  -9.258  1.00  0.00
ATOM   3022  O   ASP   201       7.639  -2.466  -9.585  1.00  0.00
ATOM   3023  N   ALA   202       5.401  -2.412  -9.587  1.00  0.00
ATOM   3024  H   ALA   202       4.543  -2.770  -9.192  1.00  0.00
ATOM   3025  CA  ALA   202       5.323  -1.272 -10.490  1.00  0.00
ATOM   3026  HA  ALA   202       6.237  -1.133 -11.067  1.00  0.00
ATOM   3027  CB  ALA   202       4.157  -1.560 -11.469  1.00  0.00
ATOM   3028  HB1 ALA   202       3.233  -1.692 -10.907  1.00  0.00
ATOM   3029  HB2 ALA   202       4.046  -0.724 -12.159  1.00  0.00
ATOM   3030  HB3 ALA   202       4.372  -2.468 -12.033  1.00  0.00
ATOM   3031  C   ALA   202       5.006   0.043  -9.748  1.00  0.00
ATOM   3032  O   ALA   202       4.135   0.073  -8.878  1.00  0.00
ATOM   3033  N   PHE   203       5.756   1.067 -10.085  1.00  0.00
ATOM   3034  H   PHE   203       6.537   0.872 -10.694  1.00  0.00
ATOM   3035  CA  PHE   203       5.579   2.412  -9.613  1.00  0.00
ATOM   3036  HA  PHE   203       4.772   2.440  -8.881  1.00  0.00
ATOM   3037  CB  PHE   203       6.891   2.945  -8.934  1.00  0.00
ATOM   3038  HB2 PHE   203       7.682   2.764  -9.662  1.00  0.00
ATOM   3039  HB3 PHE   203       6.863   4.006  -8.685  1.00  0.00
ATOM   3040  CG  PHE   203       7.298   2.196  -7.639  1.00  0.00
ATOM   3041  CD1 PHE   203       7.799   0.868  -7.681  1.00  0.00
ATOM   3042  HD1 PHE   203       7.974   0.398  -8.649  1.00  0.00
ATOM   3043  CE1 PHE   203       8.070   0.159  -6.494  1.00  0.00
ATOM   3044  HE1 PHE   203       8.422  -0.871  -6.535  1.00  0.00
ATOM   3045  CZ  PHE   203       7.882   0.790  -5.251  1.00  0.00
ATOM   3046  HZ  PHE   203       8.130   0.277  -4.321  1.00  0.00
ATOM   3047  CE2 PHE   203       7.380   2.070  -5.218  1.00  0.00
ATOM   3048  HE2 PHE   203       7.226   2.538  -4.246  1.00  0.00
ATOM   3049  CD2 PHE   203       7.060   2.790  -6.421  1.00  0.00
ATOM   3050  HD2 PHE   203       6.634   3.791  -6.360  1.00  0.00
ATOM   3051  C   PHE   203       5.168   3.278 -10.793  1.00  0.00
ATOM   3052  O   PHE   203       5.822   3.206 -11.821  1.00  0.00
ATOM   3053  N   ALA   204       4.457   4.348 -10.459  1.00  0.00
ATOM   3054  H   ALA   204       4.003   4.454  -9.563  1.00  0.00
ATOM   3055  CA  ALA   204       4.384   5.437 -11.392  1.00  0.00
ATOM   3056  HA  ALA   204       4.132   5.107 -12.400  1.00  0.00
ATOM   3057  CB  ALA   204       3.256   6.351 -10.878  1.00  0.00
ATOM   3058  HB1 ALA   204       3.498   6.698  -9.873  1.00  0.00
ATOM   3059  HB2 ALA   204       3.152   7.209 -11.542  1.00  0.00
ATOM   3060  HB3 ALA   204       2.319   5.795 -10.855  1.00  0.00
ATOM   3061  C   ALA   204       5.655   6.287 -11.448  1.00  0.00
ATOM   3062  O   ALA   204       6.249   6.478 -10.393  1.00  0.00
ATOM   3063  N   PRO   205       6.146   6.584 -12.700  1.00  0.00
ATOM   3064  CD  PRO   205       5.497   6.279 -14.012  1.00  0.00
ATOM   3065  HD2 PRO   205       4.469   6.639 -13.975  1.00  0.00
ATOM   3066  HD3 PRO   205       5.498   5.197 -14.149  1.00  0.00
ATOM   3067  CG  PRO   205       6.332   6.998 -15.065  1.00  0.00
ATOM   3068  HG2 PRO   205       6.028   8.036 -15.201  1.00  0.00
ATOM   3069  HG3 PRO   205       6.318   6.488 -16.028  1.00  0.00
ATOM   3070  CB  PRO   205       7.710   6.902 -14.417  1.00  0.00
ATOM   3071  HB2 PRO   205       8.235   7.749 -14.859  1.00  0.00
ATOM   3072  HB3 PRO   205       8.293   5.994 -14.571  1.00  0.00
ATOM   3073  CA  PRO   205       7.503   7.141 -12.924  1.00  0.00
ATOM   3074  HA  PRO   205       8.203   6.719 -12.204  1.00  0.00
ATOM   3075  C   PRO   205       7.440   8.663 -12.744  1.00  0.00
ATOM   3076  O   PRO   205       7.063   9.380 -13.657  1.00  0.00
ATOM   3077  N   VAL   206       7.687   9.179 -11.533  1.00  0.00
ATOM   3078  H   VAL   206       7.957   8.574 -10.771  1.00  0.00
ATOM   3079  CA  VAL   206       7.544  10.608 -11.267  1.00  0.00
ATOM   3080  HA  VAL   206       6.520  10.982 -11.251  1.00  0.00
ATOM   3081  CB  VAL   206       8.138  10.764  -9.877  1.00  0.00
ATOM   3082  HB  VAL   206       9.123  10.299  -9.883  1.00  0.00
ATOM   3083  CG1 VAL   206       8.267  12.237  -9.443  1.00  0.00
ATOM   3084 HG11 VAL   206       7.281  12.702  -9.436  1.00  0.00
ATOM   3085 HG12 VAL   206       8.697  12.284  -8.442  1.00  0.00
ATOM   3086 HG13 VAL   206       8.914  12.767 -10.142  1.00  0.00
ATOM   3087  CG2 VAL   206       7.249   9.988  -8.904  1.00  0.00
ATOM   3088 HG21 VAL   206       7.226   8.936  -9.192  1.00  0.00
ATOM   3089 HG22 VAL   206       7.648  10.079  -7.894  1.00  0.00
ATOM   3090 HG23 VAL   206       6.237  10.394  -8.932  1.00  0.00
ATOM   3091  C   VAL   206       8.249  11.527 -12.293  1.00  0.00
ATOM   3092  O   VAL   206       7.708  12.577 -12.666  1.00  0.00
ATOM   3093  N   ALA   207       9.467  11.076 -12.738  1.00  0.00
ATOM   3094  H   ALA   207       9.847  10.204 -12.400  1.00  0.00
ATOM   3095  CA  ALA   207      10.293  11.892 -13.680  1.00  0.00
ATOM   3096  HA  ALA   207      10.505  12.853 -13.211  1.00  0.00
ATOM   3097  CB  ALA   207      11.617  11.188 -13.968  1.00  0.00
ATOM   3098  HB1 ALA   207      11.422  10.227 -14.446  1.00  0.00
ATOM   3099  HB2 ALA   207      12.221  11.806 -14.632  1.00  0.00
ATOM   3100  HB3 ALA   207      12.155  11.026 -13.034  1.00  0.00
ATOM   3101  C   ALA   207       9.553  12.169 -14.968  1.00  0.00
ATOM   3102  O   ALA   207       9.855  13.133 -15.635  1.00  0.00
ATOM   3103  N   GLN   208       8.488  11.383 -15.267  1.00  0.00
ATOM   3104  H   GLN   208       8.231  10.563 -14.737  1.00  0.00
ATOM   3105  CA  GLN   208       7.750  11.674 -16.495  1.00  0.00
ATOM   3106  HA  GLN   208       8.450  12.038 -17.247  1.00  0.00
ATOM   3107  CB  GLN   208       7.011  10.416 -17.065  1.00  0.00
ATOM   3108  HB2 GLN   208       6.508   9.921 -16.235  1.00  0.00
ATOM   3109  HB3 GLN   208       6.268  10.764 -17.783  1.00  0.00
ATOM   3110  CG  GLN   208       7.968   9.416 -17.758  1.00  0.00
ATOM   3111  HG2 GLN   208       8.525   9.957 -18.524  1.00  0.00
ATOM   3112  HG3 GLN   208       8.648   9.116 -16.960  1.00  0.00
ATOM   3113  CD  GLN   208       7.359   8.142 -18.395  1.00  0.00
ATOM   3114  OE1 GLN   208       6.463   8.108 -19.271  1.00  0.00
ATOM   3115  NE2 GLN   208       7.962   7.096 -17.930  1.00  0.00
ATOM   3116 HE21 GLN   208       7.685   6.176 -18.243  1.00  0.00
ATOM   3117 HE22 GLN   208       8.706   7.204 -17.255  1.00  0.00
ATOM   3118  C   GLN   208       6.783  12.823 -16.310  1.00  0.00
ATOM   3119  O   GLN   208       6.144  13.235 -17.288  1.00  0.00
ATOM   3120  N   PHE   209       6.617  13.256 -15.049  1.00  0.00
ATOM   3121  H   PHE   209       7.204  12.966 -14.280  1.00  0.00
ATOM   3122  CA  PHE   209       5.453  14.166 -14.754  1.00  0.00
ATOM   3123  HA  PHE   209       4.948  14.436 -15.681  1.00  0.00
ATOM   3124  CB  PHE   209       4.418  13.439 -13.808  1.00  0.00
ATOM   3125  HB2 PHE   209       4.863  13.113 -12.867  1.00  0.00
ATOM   3126  HB3 PHE   209       3.600  14.129 -13.603  1.00  0.00
ATOM   3127  CG  PHE   209       3.777  12.166 -14.465  1.00  0.00
ATOM   3128  CD1 PHE   209       2.838  12.287 -15.451  1.00  0.00
ATOM   3129  HD1 PHE   209       2.473  13.271 -15.744  1.00  0.00
ATOM   3130  CE1 PHE   209       2.342  11.135 -16.086  1.00  0.00
ATOM   3131  HE1 PHE   209       1.611  11.232 -16.889  1.00  0.00
ATOM   3132  CZ  PHE   209       2.779   9.881 -15.695  1.00  0.00
ATOM   3133  HZ  PHE   209       2.387   8.981 -16.168  1.00  0.00
ATOM   3134  CE2 PHE   209       3.712   9.780 -14.704  1.00  0.00
ATOM   3135  HE2 PHE   209       4.077   8.801 -14.392  1.00  0.00
ATOM   3136  CD2 PHE   209       4.194  10.919 -14.099  1.00  0.00
ATOM   3137  HD2 PHE   209       4.932  10.841 -13.301  1.00  0.00
ATOM   3138  C   PHE   209       5.938  15.477 -14.127  1.00  0.00
ATOM   3139  O   PHE   209       5.198  16.292 -13.555  1.00  0.00
ATOM   3140  N   VAL   210       7.234  15.602 -14.154  1.00  0.00
ATOM   3141  H   VAL   210       7.878  14.866 -14.408  1.00  0.00
ATOM   3142  CA  VAL   210       7.781  16.818 -13.450  1.00  0.00
ATOM   3143  HA  VAL   210       7.310  16.968 -12.479  1.00  0.00
ATOM   3144  CB  VAL   210       9.293  16.641 -13.240  1.00  0.00
ATOM   3145  HB  VAL   210       9.736  16.331 -14.186  1.00  0.00
ATOM   3146  CG1 VAL   210       9.943  17.908 -12.777  1.00  0.00
ATOM   3147 HG11 VAL   210       9.501  18.219 -11.831  1.00  0.00
ATOM   3148 HG12 VAL   210      11.012  17.740 -12.641  1.00  0.00
ATOM   3149 HG13 VAL   210       9.791  18.688 -13.522  1.00  0.00
ATOM   3150  CG2 VAL   210       9.504  15.523 -12.200  1.00  0.00
ATOM   3151 HG21 VAL   210       9.065  14.596 -12.570  1.00  0.00
ATOM   3152 HG22 VAL   210      10.571  15.378 -12.033  1.00  0.00
ATOM   3153 HG23 VAL   210       9.025  15.803 -11.262  1.00  0.00
ATOM   3154  C   VAL   210       7.348  18.199 -13.971  1.00  0.00
ATOM   3155  O   VAL   210       6.912  18.978 -13.153  1.00  0.00
ATOM   3156  N   ASN   211       7.298  18.401 -15.301  1.00  0.00
ATOM   3157  H   ASN   211       7.828  17.753 -15.867  1.00  0.00
ATOM   3158  CA  ASN   211       6.682  19.551 -15.958  1.00  0.00
ATOM   3159  HA  ASN   211       7.163  20.442 -15.554  1.00  0.00
ATOM   3160  CB  ASN   211       6.785  19.591 -17.511  1.00  0.00
ATOM   3161  HB2 ASN   211       6.313  18.694 -17.911  1.00  0.00
ATOM   3162  HB3 ASN   211       6.269  20.473 -17.894  1.00  0.00
ATOM   3163  CG  ASN   211       8.257  19.632 -17.990  1.00  0.00
ATOM   3164  OD1 ASN   211       9.181  20.123 -17.302  1.00  0.00
ATOM   3165  ND2 ASN   211       8.457  19.125 -19.193  1.00  0.00
ATOM   3166 HD21 ASN   211       9.389  19.111 -19.583  1.00  0.00
ATOM   3167 HD22 ASN   211       7.678  18.753 -19.717  1.00  0.00
ATOM   3168  C   ASN   211       5.246  19.704 -15.493  1.00  0.00
ATOM   3169  O   ASN   211       4.863  20.845 -15.225  1.00  0.00
ATOM   3170  N   TRP   212       4.521  18.613 -15.377  1.00  0.00
ATOM   3171  H   TRP   212       4.841  17.688 -15.626  1.00  0.00
ATOM   3172  CA  TRP   212       3.132  18.766 -14.879  1.00  0.00
ATOM   3173  HA  TRP   212       2.618  19.565 -15.413  1.00  0.00
ATOM   3174  CB  TRP   212       2.377  17.452 -15.115  1.00  0.00
ATOM   3175  HB2 TRP   212       2.235  17.100 -16.137  1.00  0.00
ATOM   3176  HB3 TRP   212       2.930  16.704 -14.548  1.00  0.00
ATOM   3177  CG  TRP   212       0.969  17.540 -14.478  1.00  0.00
ATOM   3178  CD1 TRP   212      -0.102  18.185 -14.908  1.00  0.00
ATOM   3179  HD1 TRP   212       0.044  18.854 -15.756  1.00  0.00
ATOM   3180  NE1 TRP   212      -1.258  17.835 -14.117  1.00  0.00
ATOM   3181  HE1 TRP   212      -2.214  18.135 -14.244  1.00  0.00
ATOM   3182  CE2 TRP   212      -0.835  17.038 -13.181  1.00  0.00
ATOM   3183  CZ2 TRP   212      -1.555  16.472 -12.109  1.00  0.00
ATOM   3184  HZ2 TRP   212      -2.611  16.708 -11.981  1.00  0.00
ATOM   3185  CH2 TRP   212      -0.839  15.625 -11.267  1.00  0.00
ATOM   3186  HH2 TRP   212      -1.341  15.174 -10.412  1.00  0.00
ATOM   3187  CZ3 TRP   212       0.528  15.333 -11.493  1.00  0.00
ATOM   3188  HZ3 TRP   212       1.049  14.646 -10.826  1.00  0.00
ATOM   3189  CE3 TRP   212       1.260  15.904 -12.566  1.00  0.00
ATOM   3190  HE3 TRP   212       2.308  15.659 -12.735  1.00  0.00
ATOM   3191  CD2 TRP   212       0.543  16.784 -13.380  1.00  0.00
ATOM   3192  C   TRP   212       3.083  19.132 -13.370  1.00  0.00
ATOM   3193  O   TRP   212       2.360  20.041 -12.947  1.00  0.00
ATOM   3194  N   ILE   213       3.998  18.554 -12.608  1.00  0.00
ATOM   3195  H   ILE   213       4.606  17.841 -12.986  1.00  0.00
ATOM   3196  CA  ILE   213       4.118  18.886 -11.187  1.00  0.00
ATOM   3197  HA  ILE   213       3.158  18.775 -10.684  1.00  0.00
ATOM   3198  CB  ILE   213       5.142  17.960 -10.539  1.00  0.00
ATOM   3199  HB  ILE   213       6.053  17.918 -11.136  1.00  0.00
ATOM   3200  CG2 ILE   213       5.455  18.518  -9.196  1.00  0.00
ATOM   3201 HG21 ILE   213       4.544  18.560  -8.598  1.00  0.00
ATOM   3202 HG22 ILE   213       6.186  17.881  -8.698  1.00  0.00
ATOM   3203 HG23 ILE   213       5.863  19.522  -9.305  1.00  0.00
ATOM   3204  CG1 ILE   213       4.503  16.587 -10.475  1.00  0.00
ATOM   3205 HG12 ILE   213       3.794  16.563  -9.647  1.00  0.00
ATOM   3206 HG13 ILE   213       3.975  16.397 -11.410  1.00  0.00
ATOM   3207  CD1 ILE   213       5.554  15.525 -10.267  1.00  0.00
ATOM   3208 HD11 ILE   213       6.081  15.714  -9.332  1.00  0.00
ATOM   3209 HD12 ILE   213       5.078  14.546 -10.223  1.00  0.00
ATOM   3210 HD13 ILE   213       6.263  15.548 -11.094  1.00  0.00
ATOM   3211  C   ILE   213       4.506  20.329 -10.914  1.00  0.00
ATOM   3212  O   ILE   213       3.782  21.058 -10.204  1.00  0.00
ATOM   3213  N   ASP   214       5.409  20.754 -11.755  1.00  0.00
ATOM   3214  H   ASP   214       5.815  20.143 -12.450  1.00  0.00
ATOM   3215  CA  ASP   214       5.907  22.116 -11.660  1.00  0.00
ATOM   3216  HA  ASP   214       6.188  22.327 -10.628  1.00  0.00
ATOM   3217  CB  ASP   214       7.164  22.330 -12.574  1.00  0.00
ATOM   3218  HB2 ASP   214       7.064  21.767 -13.502  1.00  0.00
ATOM   3219  HB3 ASP   214       7.259  23.392 -12.802  1.00  0.00
ATOM   3220  CG  ASP   214       8.397  21.861 -11.829  1.00  0.00
ATOM   3221  OD1 ASP   214       8.298  21.566 -10.621  1.00  0.00
ATOM   3222  OD2 ASP   214       9.499  21.752 -12.426  1.00  0.00
ATOM   3223  C   ASP   214       4.832  23.147 -12.012  1.00  0.00
ATOM   3224  O   ASP   214       4.738  24.177 -11.349  1.00  0.00
ATOM   3225  N   SER   215       4.033  22.804 -12.963  1.00  0.00
ATOM   3226  H   SER   215       4.219  21.974 -13.507  1.00  0.00
ATOM   3227  CA  SER   215       2.886  23.653 -13.348  1.00  0.00
ATOM   3228  HA  SER   215       3.263  24.658 -13.537  1.00  0.00
ATOM   3229  CB  SER   215       2.140  23.173 -14.585  1.00  0.00
ATOM   3230  HB2 SER   215       1.602  23.989 -15.067  1.00  0.00
ATOM   3231  HB3 SER   215       2.815  22.709 -15.303  1.00  0.00
ATOM   3232  OG  SER   215       1.223  22.219 -14.120  1.00  0.00
ATOM   3233  HG  SER   215       0.717  21.875 -14.860  1.00  0.00
ATOM   3234  C   SER   215       1.838  23.877 -12.273  1.00  0.00
ATOM   3235  O   SER   215       1.471  25.040 -12.147  1.00  0.00
ATOM   3236  N   ILE   216       1.885  23.045 -11.250  1.00  0.00
ATOM   3237  H   ILE   216       2.378  22.169 -11.344  1.00  0.00
ATOM   3238  CA  ILE   216       1.162  23.309  -9.993  1.00  0.00
ATOM   3239  HA  ILE   216       0.413  24.087  -9.845  1.00  0.00
ATOM   3240  CB  ILE   216       0.579  21.917  -9.513  1.00  0.00
ATOM   3241  HB  ILE   216       1.407  21.210  -9.572  1.00  0.00
ATOM   3242  CG2 ILE   216      -0.040  21.878  -8.072  1.00  0.00
ATOM   3243 HG21 ILE   216      -0.868  22.584  -8.013  1.00  0.00
ATOM   3244 HG22 ILE   216      -0.404  20.873  -7.860  1.00  0.00
ATOM   3245 HG23 ILE   216       0.721  22.150  -7.341  1.00  0.00
ATOM   3246  CG1 ILE   216      -0.226  21.167 -10.615  1.00  0.00
ATOM   3247 HG12 ILE   216      -1.196  21.661 -10.676  1.00  0.00
ATOM   3248 HG13 ILE   216       0.317  21.317 -11.548  1.00  0.00
ATOM   3249  CD1 ILE   216      -0.436  19.629 -10.374  1.00  0.00
ATOM   3250 HD11 ILE   216      -0.980  19.478  -9.441  1.00  0.00
ATOM   3251 HD12 ILE   216      -1.008  19.206 -11.199  1.00  0.00
ATOM   3252 HD13 ILE   216       0.533  19.134 -10.313  1.00  0.00
ATOM   3253  C   ILE   216       2.017  23.987  -8.897  1.00  0.00
ATOM   3254  O   ILE   216       1.505  24.863  -8.196  1.00  0.00
ATOM   3255  N   ILE   217       3.181  23.447  -8.557  1.00  0.00
ATOM   3256  H   ILE   217       3.586  22.702  -9.106  1.00  0.00
ATOM   3257  CA  ILE   217       3.805  23.786  -7.292  1.00  0.00
ATOM   3258  HA  ILE   217       3.182  24.323  -6.576  1.00  0.00
ATOM   3259  CB  ILE   217       4.421  22.561  -6.613  1.00  0.00
ATOM   3260  HB  ILE   217       4.819  22.847  -5.640  1.00  0.00
ATOM   3261  CG2 ILE   217       3.354  21.485  -6.430  1.00  0.00
ATOM   3262 HG21 ILE   217       2.956  21.197  -7.404  1.00  0.00
ATOM   3263 HG22 ILE   217       3.795  20.613  -5.947  1.00  0.00
ATOM   3264 HG23 ILE   217       2.547  21.874  -5.809  1.00  0.00
ATOM   3265  CG1 ILE   217       5.737  22.126  -7.332  1.00  0.00
ATOM   3266 HG12 ILE   217       5.477  21.635  -8.269  1.00  0.00
ATOM   3267 HG13 ILE   217       6.330  23.016  -7.541  1.00  0.00
ATOM   3268  CD1 ILE   217       6.559  21.153  -6.450  1.00  0.00
ATOM   3269 HD11 ILE   217       5.966  20.262  -6.240  1.00  0.00
ATOM   3270 HD12 ILE   217       7.470  20.867  -6.975  1.00  0.00
ATOM   3271 HD13 ILE   217       6.820  21.643  -5.512  1.00  0.00
ATOM   3272  C   ILE   217       4.810  24.953  -7.316  1.00  0.00
ATOM   3273  O   ILE   217       5.094  25.487  -6.220  1.00  0.00
ATOM   3274  N   GLN   218       4.958  25.494  -8.530  1.00  0.00
ATOM   3275  H   GLN   218       5.380  24.629  -8.837  1.00  0.00
ATOM   3276  CA  GLN   218       5.584  26.742  -8.922  1.00  0.00
ATOM   3277  HA  GLN   218       5.691  26.578  -9.994  1.00  0.00
ATOM   3278  CB  GLN   218       5.073  28.200  -8.688  1.00  0.00
ATOM   3279  HB2 GLN   218       4.930  28.734  -9.627  1.00  0.00
ATOM   3280  HB3 GLN   218       4.146  28.217  -8.116  1.00  0.00
ATOM   3281  CG  GLN   218       6.186  28.881  -7.878  1.00  0.00
ATOM   3282  HG2 GLN   218       6.288  28.427  -6.892  1.00  0.00
ATOM   3283  HG3 GLN   218       7.100  28.716  -8.449  1.00  0.00
ATOM   3284  CD  GLN   218       5.980  30.409  -7.701  1.00  0.00
ATOM   3285  OE1 GLN   218       6.020  30.826  -6.528  1.00  0.00
ATOM   3286  NE2 GLN   218       5.843  31.240  -8.832  1.00  0.00
ATOM   3287 HE21 GLN   218       5.710  32.234  -8.711  1.00  0.00
ATOM   3288 HE22 GLN   218       5.879  30.838  -9.757  1.00  0.00
ATOM   3289  C   GLN   218       6.815  26.576  -9.750  1.00  0.00
ATOM   3290  O   GLN   218       7.454  25.587  -9.436  1.00  0.00
ATOM   3291  OXT GLN   218       6.791  26.945 -10.948  1.00  0.00
TER   
ATOM   3292  N   LEU   219     -28.615  -9.502   5.789  1.00  0.00
ATOM   3293  H1  LEU   219     -27.727  -9.040   5.656  1.00  0.00
ATOM   3294  H2  LEU   219     -28.752 -10.164   5.038  1.00  0.00
ATOM   3295  H3  LEU   219     -28.683  -9.807   6.749  1.00  0.00
ATOM   3296  CA  LEU   219     -29.681  -8.500   5.622  1.00  0.00
ATOM   3297  HA  LEU   219     -30.323  -8.802   4.795  1.00  0.00
ATOM   3298  CB  LEU   219     -30.567  -8.346   6.916  1.00  0.00
ATOM   3299  HB2 LEU   219     -29.914  -8.832   7.640  1.00  0.00
ATOM   3300  HB3 LEU   219     -30.762  -7.322   7.233  1.00  0.00
ATOM   3301  CG  LEU   219     -31.929  -9.136   6.824  1.00  0.00
ATOM   3302  HG  LEU   219     -32.644  -8.639   7.480  1.00  0.00
ATOM   3303  CD1 LEU   219     -32.503  -9.197   5.389  1.00  0.00
ATOM   3304 HD11 LEU   219     -31.790  -9.695   4.733  1.00  0.00
ATOM   3305 HD12 LEU   219     -33.440  -9.754   5.395  1.00  0.00
ATOM   3306 HD13 LEU   219     -32.685  -8.185   5.027  1.00  0.00
ATOM   3307  CD2 LEU   219     -31.895 -10.522   7.507  1.00  0.00
ATOM   3308 HD21 LEU   219     -31.663 -10.400   8.565  1.00  0.00
ATOM   3309 HD22 LEU   219     -32.866 -11.004   7.402  1.00  0.00
ATOM   3310 HD23 LEU   219     -31.130 -11.140   7.037  1.00  0.00
ATOM   3311  C   LEU   219     -29.152  -7.121   5.155  1.00  0.00
ATOM   3312  O   LEU   219     -29.900  -6.302   4.611  1.00  0.00
ATOM   3313  N   ALA   220     -27.878  -6.931   5.371  1.00  0.00
ATOM   3314  H   ALA   220     -27.425  -7.621   5.954  1.00  0.00
ATOM   3315  CA  ALA   220     -27.085  -5.741   4.935  1.00  0.00
ATOM   3316  HA  ALA   220     -27.723  -4.878   5.132  1.00  0.00
ATOM   3317  CB  ALA   220     -25.721  -5.544   5.701  1.00  0.00
ATOM   3318  HB1 ALA   220     -25.069  -6.396   5.507  1.00  0.00
ATOM   3319  HB2 ALA   220     -25.238  -4.630   5.356  1.00  0.00
ATOM   3320  HB3 ALA   220     -25.912  -5.471   6.772  1.00  0.00
ATOM   3321  C   ALA   220     -26.870  -5.801   3.422  1.00  0.00
ATOM   3322  O   ALA   220     -26.283  -4.859   2.867  1.00  0.00
ATOM   3323  N   ALA   221     -27.278  -6.940   2.839  1.00  0.00
ATOM   3324  H   ALA   221     -27.743  -7.615   3.428  1.00  0.00
ATOM   3325  CA  ALA   221     -27.104  -7.263   1.401  1.00  0.00
ATOM   3326  HA  ALA   221     -27.113  -8.343   1.253  1.00  0.00
ATOM   3327  CB  ALA   221     -28.271  -6.641   0.587  1.00  0.00
ATOM   3328  HB1 ALA   221     -28.270  -5.559   0.718  1.00  0.00
ATOM   3329  HB2 ALA   221     -28.144  -6.879  -0.470  1.00  0.00
ATOM   3330  HB3 ALA   221     -29.218  -7.049   0.939  1.00  0.00
ATOM   3331  C   ALA   221     -25.795  -6.702   0.842  1.00  0.00
ATOM   3332  O   ALA   221     -25.857  -6.019  -0.181  1.00  0.00
ATOM   3333  N   VAL   222     -24.673  -6.906   1.574  1.00  0.00
ATOM   3334  H   VAL   222     -24.769  -7.295   2.501  1.00  0.00
ATOM   3335  CA  VAL   222     -23.300  -6.522   1.103  1.00  0.00
ATOM   3336  HA  VAL   222     -23.270  -5.469   0.821  1.00  0.00
ATOM   3337  CB  VAL   222     -22.251  -6.766   2.206  1.00  0.00
ATOM   3338  HB  VAL   222     -21.268  -6.452   1.856  1.00  0.00
ATOM   3339  CG1 VAL   222     -22.633  -5.957   3.437  1.00  0.00
ATOM   3340 HG11 VAL   222     -23.617  -6.270   3.788  1.00  0.00
ATOM   3341 HG12 VAL   222     -21.898  -6.123   4.224  1.00  0.00
ATOM   3342 HG13 VAL   222     -22.660  -4.897   3.183  1.00  0.00
ATOM   3343  CG2 VAL   222     -22.127  -8.248   2.595  1.00  0.00
ATOM   3344 HG21 VAL   222     -21.832  -8.831   1.722  1.00  0.00
ATOM   3345 HG22 VAL   222     -21.374  -8.358   3.375  1.00  0.00
ATOM   3346 HG23 VAL   222     -23.087  -8.609   2.964  1.00  0.00
ATOM   3347  C   VAL   222     -22.904  -7.273  -0.170  1.00  0.00
ATOM   3348  O   VAL   222     -23.212  -8.465  -0.297  1.00  0.00
ATOM   3349  N   SER   223     -22.329  -6.530  -1.110  1.00  0.00
ATOM   3350  H   SER   223     -21.989  -5.615  -0.854  1.00  0.00
ATOM   3351  CA  SER   223     -21.931  -7.088  -2.433  1.00  0.00
ATOM   3352  HA  SER   223     -21.910  -8.175  -2.347  1.00  0.00
ATOM   3353  CB  SER   223     -22.883  -6.700  -3.599  1.00  0.00
ATOM   3354  HB2 SER   223     -22.604  -5.694  -3.914  1.00  0.00
ATOM   3355  HB3 SER   223     -22.690  -7.401  -4.412  1.00  0.00
ATOM   3356  OG  SER   223     -24.243  -6.727  -3.274  1.00  0.00
ATOM   3357  HG  SER   223     -24.761  -6.477  -4.043  1.00  0.00
ATOM   3358  C   SER   223     -20.711  -6.359  -2.928  1.00  0.00
ATOM   3359  O   SER   223     -20.923  -5.201  -3.265  1.00  0.00
ATOM   3360  N   VAL   224     -19.864  -7.084  -3.590  1.00  0.00
ATOM   3361  H   VAL   224     -19.726  -8.047  -3.317  1.00  0.00
ATOM   3362  CA  VAL   224     -18.991  -6.522  -4.645  1.00  0.00
ATOM   3363  HA  VAL   224     -19.279  -5.596  -5.143  1.00  0.00
ATOM   3364  CB  VAL   224     -17.486  -6.443  -4.286  1.00  0.00
ATOM   3365  HB  VAL   224     -17.010  -5.827  -5.049  1.00  0.00
ATOM   3366  CG1 VAL   224     -17.191  -5.853  -2.892  1.00  0.00
ATOM   3367 HG11 VAL   224     -17.666  -6.469  -2.128  1.00  0.00
ATOM   3368 HG12 VAL   224     -16.114  -5.835  -2.725  1.00  0.00
ATOM   3369 HG13 VAL   224     -17.584  -4.838  -2.835  1.00  0.00
ATOM   3370  CG2 VAL   224     -16.603  -7.654  -4.626  1.00  0.00
ATOM   3371 HG21 VAL   224     -16.630  -7.833  -5.701  1.00  0.00
ATOM   3372 HG22 VAL   224     -15.577  -7.454  -4.317  1.00  0.00
ATOM   3373 HG23 VAL   224     -16.976  -8.534  -4.102  1.00  0.00
ATOM   3374  C   VAL   224     -19.198  -7.287  -5.958  1.00  0.00
ATOM   3375  O   VAL   224     -19.684  -8.419  -5.926  1.00  0.00
ATOM   3376  N   ASP   225     -19.038  -6.568  -7.031  1.00  0.00
ATOM   3377  H   ASP   225     -18.762  -5.611  -6.864  1.00  0.00
ATOM   3378  CA  ASP   225     -19.133  -7.021  -8.389  1.00  0.00
ATOM   3379  HA  ASP   225     -19.919  -7.772  -8.471  1.00  0.00
ATOM   3380  CB  ASP   225     -19.466  -5.868  -9.322  1.00  0.00
ATOM   3381  HB2 ASP   225     -20.321  -5.293  -8.966  1.00  0.00
ATOM   3382  HB3 ASP   225     -18.608  -5.206  -9.440  1.00  0.00
ATOM   3383  CG  ASP   225     -19.808  -6.508 -10.672  1.00  0.00
ATOM   3384  OD1 ASP   225     -20.069  -7.759 -10.769  1.00  0.00
ATOM   3385  OD2 ASP   225     -19.834  -5.756 -11.684  1.00  0.00
ATOM   3386  C   ASP   225     -17.797  -7.531  -8.859  1.00  0.00
ATOM   3387  O   ASP   225     -16.907  -6.700  -9.043  1.00  0.00
ATOM   3388  N   CYX   226     -17.681  -8.852  -9.084  1.00  0.00
ATOM   3389  H   CYX   226     -18.436  -9.523  -9.075  1.00  0.00
ATOM   3390  CA  CYX   226     -16.329  -9.323  -9.450  1.00  0.00
ATOM   3391  HA  CYX   226     -15.568  -8.573  -9.234  1.00  0.00
ATOM   3392  CB  CYX   226     -16.054 -10.550  -8.600  1.00  0.00
ATOM   3393  HB2 CYX   226     -16.945 -11.178  -8.569  1.00  0.00
ATOM   3394  HB3 CYX   226     -15.228 -11.114  -9.033  1.00  0.00
ATOM   3395  SG  CYX   226     -15.689 -10.205  -6.905  1.00  0.00
ATOM   3396  C   CYX   226     -16.272  -9.762 -10.912  1.00  0.00
ATOM   3397  O   CYX   226     -15.613 -10.761 -11.232  1.00  0.00
ATOM   3398  N   SER   227     -17.149  -9.148 -11.688  1.00  0.00
ATOM   3399  H   SER   227     -17.790  -8.465 -11.312  1.00  0.00
ATOM   3400  CA  SER   227     -17.410  -9.678 -13.008  1.00  0.00
ATOM   3401  HA  SER   227     -17.266 -10.759 -13.019  1.00  0.00
ATOM   3402  CB  SER   227     -18.891  -9.367 -13.406  1.00  0.00
ATOM   3403  HB2 SER   227     -19.174 -10.003 -14.244  1.00  0.00
ATOM   3404  HB3 SER   227     -19.539  -9.579 -12.555  1.00  0.00
ATOM   3405  OG  SER   227     -19.032  -7.988 -13.782  1.00  0.00
ATOM   3406  HG  SER   227     -19.944  -7.813 -14.023  1.00  0.00
ATOM   3407  C   SER   227     -16.286  -9.350 -14.016  1.00  0.00
ATOM   3408  O   SER   227     -16.136 -10.016 -15.047  1.00  0.00
ATOM   3409  N   GLU   228     -15.459  -8.371 -13.697  1.00  0.00
ATOM   3410  H   GLU   228     -15.407  -7.902 -12.804  1.00  0.00
ATOM   3411  CA  GLU   228     -14.518  -7.997 -14.721  1.00  0.00
ATOM   3412  HA  GLU   228     -14.944  -8.188 -15.706  1.00  0.00
ATOM   3413  CB  GLU   228     -14.179  -6.473 -14.609  1.00  0.00
ATOM   3414  HB2 GLU   228     -13.889  -6.312 -13.571  1.00  0.00
ATOM   3415  HB3 GLU   228     -13.315  -6.317 -15.255  1.00  0.00
ATOM   3416  CG  GLU   228     -15.309  -5.461 -14.997  1.00  0.00
ATOM   3417  HG2 GLU   228     -15.393  -5.492 -16.083  1.00  0.00
ATOM   3418  HG3 GLU   228     -16.248  -5.790 -14.552  1.00  0.00
ATOM   3419  CD  GLU   228     -15.003  -4.006 -14.543  1.00  0.00
ATOM   3420  OE1 GLU   228     -14.316  -3.753 -13.492  1.00  0.00
ATOM   3421  OE2 GLU   228     -15.470  -3.031 -15.217  1.00  0.00
ATOM   3422  C   GLU   228     -13.265  -8.808 -14.429  1.00  0.00
ATOM   3423  O   GLU   228     -12.191  -8.334 -14.741  1.00  0.00
ATOM   3424  N   TYR   229     -13.405  -9.826 -13.617  1.00  0.00
ATOM   3425  H   TYR   229     -14.341 -10.035 -13.303  1.00  0.00
ATOM   3426  CA  TYR   229     -12.280 -10.560 -13.002  1.00  0.00
ATOM   3427  HA  TYR   229     -11.351 -10.060 -13.275  1.00  0.00
ATOM   3428  CB  TYR   229     -12.369 -10.630 -11.441  1.00  0.00
ATOM   3429  HB2 TYR   229     -13.400 -10.905 -11.218  1.00  0.00
ATOM   3430  HB3 TYR   229     -11.696 -11.375 -11.018  1.00  0.00
ATOM   3431  CG  TYR   229     -12.061  -9.251 -10.827  1.00  0.00
ATOM   3432  CD1 TYR   229     -13.002  -8.226 -10.791  1.00  0.00
ATOM   3433  HD1 TYR   229     -14.014  -8.433 -11.137  1.00  0.00
ATOM   3434  CE1 TYR   229     -12.669  -6.950 -10.323  1.00  0.00
ATOM   3435  HE1 TYR   229     -13.410  -6.151 -10.293  1.00  0.00
ATOM   3436  CZ  TYR   229     -11.346  -6.703  -9.895  1.00  0.00
ATOM   3437  OH  TYR   229     -10.931  -5.419  -9.428  1.00  0.00
ATOM   3438  HH  TYR   229     -11.638  -4.770  -9.440  1.00  0.00
ATOM   3439  CE2 TYR   229     -10.423  -7.732  -9.917  1.00  0.00
ATOM   3440  HE2 TYR   229      -9.409  -7.536  -9.568  1.00  0.00
ATOM   3441  CD2 TYR   229     -10.771  -9.011 -10.377  1.00  0.00
ATOM   3442  HD2 TYR   229     -10.030  -9.810 -10.380  1.00  0.00
ATOM   3443  C   TYR   229     -12.122 -11.927 -13.678  1.00  0.00
ATOM   3444  O   TYR   229     -13.076 -12.392 -14.250  1.00  0.00
ATOM   3445  N   PRO   230     -10.916 -12.470 -13.825  1.00  0.00
ATOM   3446  CD  PRO   230     -10.695 -13.766 -14.486  1.00  0.00
ATOM   3447  HD2 PRO   230     -10.829 -13.647 -15.561  1.00  0.00
ATOM   3448  HD3 PRO   230     -11.418 -14.489 -14.108  1.00  0.00
ATOM   3449  CG  PRO   230      -9.263 -14.125 -14.110  1.00  0.00
ATOM   3450  HG2 PRO   230      -8.627 -14.001 -14.987  1.00  0.00
ATOM   3451  HG3 PRO   230      -9.234 -15.166 -13.786  1.00  0.00
ATOM   3452  CB  PRO   230      -8.837 -13.179 -12.965  1.00  0.00
ATOM   3453  HB2 PRO   230      -7.787 -12.895 -13.031  1.00  0.00
ATOM   3454  HB3 PRO   230      -9.028 -13.643 -11.998  1.00  0.00
ATOM   3455  CA  PRO   230      -9.713 -11.953 -13.133  1.00  0.00
ATOM   3456  HA  PRO   230     -10.050 -11.581 -12.165  1.00  0.00
ATOM   3457  C   PRO   230      -8.961 -10.852 -13.866  1.00  0.00
ATOM   3458  O   PRO   230      -9.251 -10.508 -15.021  1.00  0.00
ATOM   3459  N   LYS   231      -8.142 -10.183 -13.068  1.00  0.00
ATOM   3460  H   LYS   231      -8.154 -10.396 -12.081  1.00  0.00
ATOM   3461  CA  LYS   231      -7.144  -9.119 -13.577  1.00  0.00
ATOM   3462  HA  LYS   231      -7.247  -8.984 -14.653  1.00  0.00
ATOM   3463  CB  LYS   231      -7.433  -7.790 -12.888  1.00  0.00
ATOM   3464  HB2 LYS   231      -7.459  -7.915 -11.806  1.00  0.00
ATOM   3465  HB3 LYS   231      -6.678  -7.049 -13.150  1.00  0.00
ATOM   3466  CG  LYS   231      -8.778  -7.326 -13.371  1.00  0.00
ATOM   3467  HG2 LYS   231      -8.806  -7.317 -14.460  1.00  0.00
ATOM   3468  HG3 LYS   231      -9.562  -7.982 -12.993  1.00  0.00
ATOM   3469  CD  LYS   231      -8.996  -5.935 -12.853  1.00  0.00
ATOM   3470  HD2 LYS   231      -8.933  -5.944 -11.765  1.00  0.00
ATOM   3471  HD3 LYS   231      -8.226  -5.278 -13.256  1.00  0.00
ATOM   3472  CE  LYS   231     -10.388  -5.421 -13.284  1.00  0.00
ATOM   3473  HE2 LYS   231     -10.544  -5.587 -14.350  1.00  0.00
ATOM   3474  HE3 LYS   231     -11.173  -5.926 -12.720  1.00  0.00
ATOM   3475  NZ  LYS   231     -10.432  -3.971 -12.999  1.00  0.00
ATOM   3476  HZ1 LYS   231      -9.705  -3.503 -13.522  1.00  0.00
ATOM   3477  HZ2 LYS   231     -11.332  -3.602 -13.270  1.00  0.00
ATOM   3478  HZ3 LYS   231     -10.289  -3.817 -12.012  1.00  0.00
ATOM   3479  C   LYS   231      -5.713  -9.531 -13.224  1.00  0.00
ATOM   3480  O   LYS   231      -5.486 -10.113 -12.158  1.00  0.00
ATOM   3481  N   PRO   232      -4.776  -9.418 -14.137  1.00  0.00
ATOM   3482  CD  PRO   232      -4.945  -8.854 -15.462  1.00  0.00
ATOM   3483  HD2 PRO   232      -5.289  -7.824 -15.372  1.00  0.00
ATOM   3484  HD3 PRO   232      -5.684  -9.438 -16.010  1.00  0.00
ATOM   3485  CG  PRO   232      -3.551  -8.955 -16.076  1.00  0.00
ATOM   3486  HG2 PRO   232      -3.186  -7.940 -16.231  1.00  0.00
ATOM   3487  HG3 PRO   232      -3.652  -9.455 -17.040  1.00  0.00
ATOM   3488  CB  PRO   232      -2.629  -9.745 -15.145  1.00  0.00
ATOM   3489  HB2 PRO   232      -1.704  -9.192 -14.980  1.00  0.00
ATOM   3490  HB3 PRO   232      -2.395 -10.732 -15.545  1.00  0.00
ATOM   3491  CA  PRO   232      -3.392  -9.884 -13.830  1.00  0.00
ATOM   3492  HA  PRO   232      -3.453 -10.929 -13.523  1.00  0.00
ATOM   3493  C   PRO   232      -2.722  -9.067 -12.724  1.00  0.00
ATOM   3494  O   PRO   232      -1.920  -9.584 -11.940  1.00  0.00
ATOM   3495  N   ALA   233      -3.177  -7.832 -12.614  1.00  0.00
ATOM   3496  H   ALA   233      -3.983  -7.519 -13.136  1.00  0.00
ATOM   3497  CA  ALA   233      -2.579  -6.921 -11.672  1.00  0.00
ATOM   3498  HA  ALA   233      -1.789  -7.324 -11.038  1.00  0.00
ATOM   3499  CB  ALA   233      -1.983  -5.798 -12.549  1.00  0.00
ATOM   3500  HB1 ALA   233      -2.764  -5.377 -13.183  1.00  0.00
ATOM   3501  HB2 ALA   233      -1.574  -5.015 -11.910  1.00  0.00
ATOM   3502  HB3 ALA   233      -1.190  -6.207 -13.175  1.00  0.00
ATOM   3503  C   ALA   233      -3.647  -6.308 -10.778  1.00  0.00
ATOM   3504  O   ALA   233      -4.602  -5.698 -11.295  1.00  0.00
ATOM   3505  N   CYX   234      -3.142  -6.058  -9.566  1.00  0.00
ATOM   3506  H   CYX   234      -2.260  -6.440  -9.255  1.00  0.00
ATOM   3507  CA  CYX   234      -3.933  -5.224  -8.604  1.00  0.00
ATOM   3508  HA  CYX   234      -4.885  -4.910  -9.032  1.00  0.00
ATOM   3509  CB  CYX   234      -4.217  -6.122  -7.365  1.00  0.00
ATOM   3510  HB2 CYX   234      -3.285  -6.567  -7.017  1.00  0.00
ATOM   3511  HB3 CYX   234      -4.649  -5.517  -6.569  1.00  0.00
ATOM   3512  SG  CYX   234      -5.402  -7.470  -7.712  1.00  0.00
ATOM   3513  C   CYX   234      -3.206  -3.955  -8.218  1.00  0.00
ATOM   3514  O   CYX   234      -2.021  -3.994  -7.801  1.00  0.00
ATOM   3515  N   THR   235      -4.059  -2.932  -8.081  1.00  0.00
ATOM   3516  H   THR   235      -4.943  -2.893  -8.567  1.00  0.00
ATOM   3517  CA  THR   235      -3.619  -1.745  -7.340  1.00  0.00
ATOM   3518  HA  THR   235      -2.607  -1.568  -7.702  1.00  0.00
ATOM   3519  CB  THR   235      -4.481  -0.588  -7.743  1.00  0.00
ATOM   3520  HB  THR   235      -4.193   0.313  -7.200  1.00  0.00
ATOM   3521  CG2 THR   235      -4.274  -0.374  -9.210  1.00  0.00
ATOM   3522 HG21 THR   235      -4.562  -1.275  -9.753  1.00  0.00
ATOM   3523 HG22 THR   235      -4.885   0.463  -9.546  1.00  0.00
ATOM   3524 HG23 THR   235      -3.223  -0.156  -9.401  1.00  0.00
ATOM   3525  OG1 THR   235      -5.840  -1.023  -7.622  1.00  0.00
ATOM   3526  HG1 THR   235      -6.429  -0.308  -7.872  1.00  0.00
ATOM   3527  C   THR   235      -3.522  -1.916  -5.816  1.00  0.00
ATOM   3528  O   THR   235      -3.955  -2.935  -5.274  1.00  0.00
ATOM   3529  N   LEU   236      -2.693  -1.093  -5.208  1.00  0.00
ATOM   3530  H   LEU   236      -2.267  -0.329  -5.712  1.00  0.00
ATOM   3531  CA  LEU   236      -2.230  -1.366  -3.798  1.00  0.00
ATOM   3532  HA  LEU   236      -2.462  -2.381  -3.476  1.00  0.00
ATOM   3533  CB  LEU   236      -0.672  -1.196  -3.834  1.00  0.00
ATOM   3534  HB2 LEU   236      -0.556  -0.241  -4.346  1.00  0.00
ATOM   3535  HB3 LEU   236      -0.245  -1.127  -2.834  1.00  0.00
ATOM   3536  CG  LEU   236       0.064  -2.307  -4.637  1.00  0.00
ATOM   3537  HG  LEU   236      -0.459  -2.455  -5.582  1.00  0.00
ATOM   3538  CD1 LEU   236       1.519  -1.926  -4.915  1.00  0.00
ATOM   3539 HD11 LEU   236       2.043  -1.778  -3.971  1.00  0.00
ATOM   3540 HD12 LEU   236       2.003  -2.724  -5.478  1.00  0.00
ATOM   3541 HD13 LEU   236       1.549  -1.004  -5.495  1.00  0.00
ATOM   3542  CD2 LEU   236       0.036  -3.737  -4.075  1.00  0.00
ATOM   3543 HD21 LEU   236      -0.997  -4.078  -4.000  1.00  0.00
ATOM   3544 HD22 LEU   236       0.589  -4.400  -4.740  1.00  0.00
ATOM   3545 HD23 LEU   236       0.495  -3.749  -3.087  1.00  0.00
ATOM   3546  C   LEU   236      -2.918  -0.563  -2.666  1.00  0.00
ATOM   3547  O   LEU   236      -2.366  -0.330  -1.595  1.00  0.00
ATOM   3548  N   GLU   237      -4.190  -0.212  -2.840  1.00  0.00
ATOM   3549  H   GLU   237      -4.745  -0.403  -3.662  1.00  0.00
ATOM   3550  CA  GLU   237      -4.795   0.530  -1.767  1.00  0.00
ATOM   3551  HA  GLU   237      -4.057   1.188  -1.308  1.00  0.00
ATOM   3552  CB  GLU   237      -5.959   1.392  -2.306  1.00  0.00
ATOM   3553  HB2 GLU   237      -6.206   2.109  -1.522  1.00  0.00
ATOM   3554  HB3 GLU   237      -5.577   1.925  -3.177  1.00  0.00
ATOM   3555  CG  GLU   237      -7.206   0.617  -2.693  1.00  0.00
ATOM   3556  HG2 GLU   237      -7.235  -0.199  -1.971  1.00  0.00
ATOM   3557  HG3 GLU   237      -8.104   1.226  -2.588  1.00  0.00
ATOM   3558  CD  GLU   237      -7.144   0.045  -4.103  1.00  0.00
ATOM   3559  OE1 GLU   237      -6.095   0.020  -4.820  1.00  0.00
ATOM   3560  OE2 GLU   237      -8.249  -0.330  -4.575  1.00  0.00
ATOM   3561  C   GLU   237      -5.276  -0.462  -0.747  1.00  0.00
ATOM   3562  O   GLU   237      -5.587  -1.583  -1.125  1.00  0.00
ATOM   3563  N   TYR   238      -5.388  -0.036   0.483  1.00  0.00
ATOM   3564  H   TYR   238      -4.985   0.844   0.769  1.00  0.00
ATOM   3565  CA  TYR   238      -5.989  -0.895   1.512  1.00  0.00
ATOM   3566  HA  TYR   238      -6.080  -1.924   1.163  1.00  0.00
ATOM   3567  CB  TYR   238      -5.063  -0.873   2.731  1.00  0.00
ATOM   3568  HB2 TYR   238      -4.092  -1.210   2.370  1.00  0.00
ATOM   3569  HB3 TYR   238      -4.983   0.157   3.081  1.00  0.00
ATOM   3570  CG  TYR   238      -5.510  -1.757   3.870  1.00  0.00
ATOM   3571  CD1 TYR   238      -5.497  -3.115   3.740  1.00  0.00
ATOM   3572  HD1 TYR   238      -5.173  -3.581   2.810  1.00  0.00
ATOM   3573  CE1 TYR   238      -5.906  -3.911   4.817  1.00  0.00
ATOM   3574  HE1 TYR   238      -5.875  -4.996   4.724  1.00  0.00
ATOM   3575  CZ  TYR   238      -6.326  -3.322   6.019  1.00  0.00
ATOM   3576  OH  TYR   238      -6.716  -4.116   7.105  1.00  0.00
ATOM   3577  HH  TYR   238      -6.658  -5.056   6.922  1.00  0.00
ATOM   3578  CE2 TYR   238      -6.375  -1.973   6.103  1.00  0.00
ATOM   3579  HE2 TYR   238      -6.738  -1.508   7.020  1.00  0.00
ATOM   3580  CD2 TYR   238      -5.969  -1.183   5.040  1.00  0.00
ATOM   3581  HD2 TYR   238      -6.010  -0.097   5.121  1.00  0.00
ATOM   3582  C   TYR   238      -7.447  -0.474   1.809  1.00  0.00
ATOM   3583  O   TYR   238      -7.703   0.523   2.486  1.00  0.00
ATOM   3584  N   ARG   239      -8.362  -1.299   1.329  1.00  0.00
ATOM   3585  H   ARG   239      -8.066  -2.024   0.690  1.00  0.00
ATOM   3586  CA  ARG   239      -9.758  -1.210   1.658  1.00  0.00
ATOM   3587  HA  ARG   239      -9.909  -0.617   2.560  1.00  0.00
ATOM   3588  CB  ARG   239     -10.476  -0.528   0.501  1.00  0.00
ATOM   3589  HB2 ARG   239     -10.393  -1.184  -0.365  1.00  0.00
ATOM   3590  HB3 ARG   239     -11.525  -0.429   0.782  1.00  0.00
ATOM   3591  CG  ARG   239      -9.892   0.897   0.140  1.00  0.00
ATOM   3592  HG2 ARG   239      -8.829   0.742  -0.049  1.00  0.00
ATOM   3593  HG3 ARG   239     -10.385   1.195  -0.785  1.00  0.00
ATOM   3594  CD  ARG   239     -10.070   2.013   1.202  1.00  0.00
ATOM   3595  HD2 ARG   239      -9.665   1.697   2.164  1.00  0.00
ATOM   3596  HD3 ARG   239      -9.574   2.930   0.884  1.00  0.00
ATOM   3597  NE  ARG   239     -11.523   2.288   1.364  1.00  0.00
ATOM   3598  HE  ARG   239     -11.934   2.899   0.673  1.00  0.00
ATOM   3599  CZ  ARG   239     -12.253   1.982   2.482  1.00  0.00
ATOM   3600  NH1 ARG   239     -11.780   1.345   3.605  1.00  0.00
ATOM   3601 HH11 ARG   239     -10.812   1.061   3.652  1.00  0.00
ATOM   3602 HH12 ARG   239     -12.404   1.165   4.380  1.00  0.00
ATOM   3603  NH2 ARG   239     -13.581   2.094   2.376  1.00  0.00
ATOM   3604 HH21 ARG   239     -13.992   2.391   1.503  1.00  0.00
ATOM   3605 HH22 ARG   239     -14.168   1.880   3.170  1.00  0.00
ATOM   3606  C   ARG   239     -10.290  -2.623   1.879  1.00  0.00
ATOM   3607  O   ARG   239     -10.697  -3.226   0.899  1.00  0.00
ATOM   3608  N   PRO   240     -10.089  -3.164   3.062  1.00  0.00
ATOM   3609  CD  PRO   240      -9.660  -2.442   4.275  1.00  0.00
ATOM   3610  HD2 PRO   240     -10.338  -1.600   4.411  1.00  0.00
ATOM   3611  HD3 PRO   240      -8.651  -2.071   4.095  1.00  0.00
ATOM   3612  CG  PRO   240      -9.717  -3.422   5.421  1.00  0.00
ATOM   3613  HG2 PRO   240     -10.636  -3.283   5.990  1.00  0.00
ATOM   3614  HG3 PRO   240      -8.858  -3.284   6.078  1.00  0.00
ATOM   3615  CB  PRO   240      -9.677  -4.797   4.750  1.00  0.00
ATOM   3616  HB2 PRO   240     -10.289  -5.541   5.260  1.00  0.00
ATOM   3617  HB3 PRO   240      -8.649  -5.153   4.688  1.00  0.00
ATOM   3618  CA  PRO   240     -10.235  -4.542   3.327  1.00  0.00
ATOM   3619  HA  PRO   240      -9.595  -5.078   2.626  1.00  0.00
ATOM   3620  C   PRO   240     -11.663  -5.042   3.191  1.00  0.00
ATOM   3621  O   PRO   240     -12.632  -4.288   3.240  1.00  0.00
ATOM   3622  N   LEU   241     -11.683  -6.326   2.883  1.00  0.00
ATOM   3623  H   LEU   241     -10.789  -6.793   2.827  1.00  0.00
ATOM   3624  CA  LEU   241     -12.914  -7.127   2.643  1.00  0.00
ATOM   3625  HA  LEU   241     -13.778  -6.551   2.974  1.00  0.00
ATOM   3626  CB  LEU   241     -13.104  -7.489   1.139  1.00  0.00
ATOM   3627  HB2 LEU   241     -12.302  -8.110   0.740  1.00  0.00
ATOM   3628  HB3 LEU   241     -14.020  -8.076   1.205  1.00  0.00
ATOM   3629  CG  LEU   241     -13.331  -6.292   0.213  1.00  0.00
ATOM   3630  HG  LEU   241     -12.426  -5.687   0.179  1.00  0.00
ATOM   3631  CD1 LEU   241     -13.665  -6.770  -1.169  1.00  0.00
ATOM   3632 HD11 LEU   241     -14.571  -7.375  -1.136  1.00  0.00
ATOM   3633 HD12 LEU   241     -13.825  -5.912  -1.822  1.00  0.00
ATOM   3634 HD13 LEU   241     -12.841  -7.371  -1.555  1.00  0.00
ATOM   3635  CD2 LEU   241     -14.595  -5.673   0.692  1.00  0.00
ATOM   3636 HD21 LEU   241     -14.477  -5.362   1.730  1.00  0.00
ATOM   3637 HD22 LEU   241     -14.830  -4.804   0.078  1.00  0.00
ATOM   3638 HD23 LEU   241     -15.406  -6.398   0.620  1.00  0.00
ATOM   3639  C   LEU   241     -12.737  -8.428   3.449  1.00  0.00
ATOM   3640  O   LEU   241     -11.690  -9.038   3.395  1.00  0.00
ATOM   3641  N   CYX   242     -13.727  -8.782   4.243  1.00  0.00
ATOM   3642  H   CYX   242     -14.547  -8.201   4.343  1.00  0.00
ATOM   3643  CA  CYX   242     -13.675 -10.045   4.989  1.00  0.00
ATOM   3644  HA  CYX   242     -12.633 -10.357   5.054  1.00  0.00
ATOM   3645  CB  CYX   242     -14.235  -9.953   6.379  1.00  0.00
ATOM   3646  HB2 CYX   242     -13.681  -9.204   6.946  1.00  0.00
ATOM   3647  HB3 CYX   242     -15.285  -9.668   6.330  1.00  0.00
ATOM   3648  SG  CYX   242     -14.174 -11.542   7.212  1.00  0.00
ATOM   3649  C   CYX   242     -14.469 -11.172   4.344  1.00  0.00
ATOM   3650  O   CYX   242     -15.658 -10.975   4.005  1.00  0.00
ATOM   3651  N   GLY   243     -13.711 -12.219   3.947  1.00  0.00
ATOM   3652  H   GLY   243     -12.740 -12.292   4.217  1.00  0.00
ATOM   3653  CA  GLY   243     -14.284 -13.286   3.109  1.00  0.00
ATOM   3654  HA2 GLY   243     -14.960 -12.854   2.371  1.00  0.00
ATOM   3655  HA3 GLY   243     -13.486 -13.825   2.599  1.00  0.00
ATOM   3656  C   GLY   243     -15.067 -14.268   3.990  1.00  0.00
ATOM   3657  O   GLY   243     -14.737 -14.388   5.181  1.00  0.00
ATOM   3658  N   SER   244     -15.875 -15.135   3.331  1.00  0.00
ATOM   3659  H   SER   244     -16.128 -14.968   2.368  1.00  0.00
ATOM   3660  CA  SER   244     -16.528 -16.277   4.051  1.00  0.00
ATOM   3661  HA  SER   244     -16.896 -15.910   5.009  1.00  0.00
ATOM   3662  CB  SER   244     -17.693 -16.896   3.287  1.00  0.00
ATOM   3663  HB2 SER   244     -18.153 -17.712   3.845  1.00  0.00
ATOM   3664  HB3 SER   244     -18.452 -16.155   3.037  1.00  0.00
ATOM   3665  OG  SER   244     -17.116 -17.405   2.092  1.00  0.00
ATOM   3666  HG  SER   244     -17.799 -17.814   1.556  1.00  0.00
ATOM   3667  C   SER   244     -15.575 -17.380   4.485  1.00  0.00
ATOM   3668  O   SER   244     -15.866 -18.112   5.435  1.00  0.00
ATOM   3669  N   ASP   245     -14.345 -17.280   4.017  1.00  0.00
ATOM   3670  H   ASP   245     -14.109 -16.585   3.324  1.00  0.00
ATOM   3671  CA  ASP   245     -13.289 -18.173   4.490  1.00  0.00
ATOM   3672  HA  ASP   245     -13.709 -19.139   4.768  1.00  0.00
ATOM   3673  CB  ASP   245     -12.247 -18.392   3.362  1.00  0.00
ATOM   3674  HB2 ASP   245     -11.484 -19.067   3.750  1.00  0.00
ATOM   3675  HB3 ASP   245     -12.771 -18.873   2.535  1.00  0.00
ATOM   3676  CG  ASP   245     -11.579 -17.093   2.860  1.00  0.00
ATOM   3677  OD1 ASP   245     -11.894 -15.940   3.276  1.00  0.00
ATOM   3678  OD2 ASP   245     -10.665 -17.191   1.993  1.00  0.00
ATOM   3679  C   ASP   245     -12.587 -17.555   5.709  1.00  0.00
ATOM   3680  O   ASP   245     -11.874 -18.303   6.355  1.00  0.00
ATOM   3681  N   ASN   246     -13.014 -16.396   6.167  1.00  0.00
ATOM   3682  H   ASN   246     -13.859 -15.999   5.781  1.00  0.00
ATOM   3683  CA  ASN   246     -12.409 -15.744   7.380  1.00  0.00
ATOM   3684  HA  ASN   246     -13.101 -14.959   7.688  1.00  0.00
ATOM   3685  CB  ASN   246     -12.126 -16.654   8.591  1.00  0.00
ATOM   3686  HB2 ASN   246     -12.018 -17.702   8.310  1.00  0.00
ATOM   3687  HB3 ASN   246     -11.244 -16.334   9.145  1.00  0.00
ATOM   3688  CG  ASN   246     -13.319 -16.518   9.476  1.00  0.00
ATOM   3689  OD1 ASN   246     -14.179 -17.424   9.330  1.00  0.00
ATOM   3690  ND2 ASN   246     -13.225 -15.410  10.291  1.00  0.00
ATOM   3691 HD21 ASN   246     -13.969 -15.200  10.941  1.00  0.00
ATOM   3692 HD22 ASN   246     -12.413 -14.812  10.233  1.00  0.00
ATOM   3693  C   ASN   246     -10.992 -15.330   7.081  1.00  0.00
ATOM   3694  O   ASN   246     -10.228 -15.184   8.030  1.00  0.00
ATOM   3695  N   LYS   247     -10.764 -15.020   5.817  1.00  0.00
ATOM   3696  H   LYS   247     -11.310 -15.385   5.050  1.00  0.00
ATOM   3697  CA  LYS   247      -9.563 -14.256   5.509  1.00  0.00
ATOM   3698  HA  LYS   247      -8.978 -14.139   6.421  1.00  0.00
ATOM   3699  CB  LYS   247      -8.681 -14.943   4.441  1.00  0.00
ATOM   3700  HB2 LYS   247      -9.231 -15.056   3.507  1.00  0.00
ATOM   3701  HB3 LYS   247      -7.776 -14.362   4.262  1.00  0.00
ATOM   3702  CG  LYS   247      -8.293 -16.354   4.991  1.00  0.00
ATOM   3703  HG2 LYS   247      -7.756 -16.233   5.932  1.00  0.00
ATOM   3704  HG3 LYS   247      -9.202 -16.930   5.164  1.00  0.00
ATOM   3705  CD  LYS   247      -7.409 -17.090   3.994  1.00  0.00
ATOM   3706  HD2 LYS   247      -8.058 -17.466   3.204  1.00  0.00
ATOM   3707  HD3 LYS   247      -6.715 -16.360   3.578  1.00  0.00
ATOM   3708  CE  LYS   247      -6.619 -18.255   4.604  1.00  0.00
ATOM   3709  HE2 LYS   247      -5.967 -17.899   5.402  1.00  0.00
ATOM   3710  HE3 LYS   247      -7.298 -19.011   5.000  1.00  0.00
ATOM   3711  NZ  LYS   247      -5.801 -18.845   3.528  1.00  0.00
ATOM   3712  HZ1 LYS   247      -5.172 -18.145   3.161  1.00  0.00
ATOM   3713  HZ2 LYS   247      -5.266 -19.618   3.897  1.00  0.00
ATOM   3714  HZ3 LYS   247      -6.405 -19.175   2.789  1.00  0.00
ATOM   3715  C   LYS   247      -9.900 -12.807   5.155  1.00  0.00
ATOM   3716  O   LYS   247     -10.943 -12.522   4.544  1.00  0.00
ATOM   3717  N   THR   248      -8.978 -11.953   5.587  1.00  0.00
ATOM   3718  H   THR   248      -8.276 -12.221   6.263  1.00  0.00
ATOM   3719  CA  THR   248      -9.034 -10.552   5.162  1.00  0.00
ATOM   3720  HA  THR   248     -10.049 -10.220   4.948  1.00  0.00
ATOM   3721  CB  THR   248      -8.444  -9.650   6.240  1.00  0.00
ATOM   3722  HB  THR   248      -7.401  -9.926   6.392  1.00  0.00
ATOM   3723  CG2 THR   248      -8.530  -8.159   5.834  1.00  0.00
ATOM   3724 HG21 THR   248      -9.573  -7.882   5.683  1.00  0.00
ATOM   3725 HG22 THR   248      -8.101  -7.541   6.624  1.00  0.00
ATOM   3726 HG23 THR   248      -7.975  -8.001   4.909  1.00  0.00
ATOM   3727  OG1 THR   248      -9.117  -9.879   7.504  1.00  0.00
ATOM   3728  HG1 THR   248      -8.739  -9.306   8.176  1.00  0.00
ATOM   3729  C   THR   248      -8.335 -10.387   3.805  1.00  0.00
ATOM   3730  O   THR   248      -7.133 -10.590   3.717  1.00  0.00
ATOM   3731  N   TYR   249      -9.082  -9.922   2.809  1.00  0.00
ATOM   3732  H   TYR   249     -10.088  -9.870   2.882  1.00  0.00
ATOM   3733  CA  TYR   249      -8.454  -9.506   1.554  1.00  0.00
ATOM   3734  HA  TYR   249      -7.518 -10.042   1.394  1.00  0.00
ATOM   3735  CB  TYR   249      -9.393  -9.825   0.413  1.00  0.00
ATOM   3736  HB2 TYR   249     -10.359  -9.406   0.697  1.00  0.00
ATOM   3737  HB3 TYR   249      -9.102  -9.436  -0.563  1.00  0.00
ATOM   3738  CG  TYR   249      -9.501 -11.369   0.343  1.00  0.00
ATOM   3739  CD1 TYR   249     -10.285 -12.045   1.245  1.00  0.00
ATOM   3740  HD1 TYR   249     -10.890 -11.467   1.944  1.00  0.00
ATOM   3741  CE1 TYR   249     -10.320 -13.438   1.280  1.00  0.00
ATOM   3742  HE1 TYR   249     -11.007 -13.947   1.956  1.00  0.00
ATOM   3743  CZ  TYR   249      -9.545 -14.164   0.419  1.00  0.00
ATOM   3744  OH  TYR   249      -9.531 -15.544   0.536  1.00  0.00
ATOM   3745  HH  TYR   249     -10.094 -15.866   1.245  1.00  0.00
ATOM   3746  CE2 TYR   249      -8.728 -13.492  -0.514  1.00  0.00
ATOM   3747  HE2 TYR   249      -8.108 -14.060  -1.208  1.00  0.00
ATOM   3748  CD2 TYR   249      -8.712 -12.081  -0.547  1.00  0.00
ATOM   3749  HD2 TYR   249      -8.084 -11.560  -1.270  1.00  0.00
ATOM   3750  C   TYR   249      -8.140  -8.018   1.607  1.00  0.00
ATOM   3751  O   TYR   249      -8.895  -7.255   2.199  1.00  0.00
ATOM   3752  N   GLY   250      -7.051  -7.620   0.981  1.00  0.00
ATOM   3753  H   GLY   250      -6.562  -8.305   0.422  1.00  0.00
ATOM   3754  CA  GLY   250      -6.510  -6.262   1.042  1.00  0.00
ATOM   3755  HA2 GLY   250      -6.428  -5.980   2.092  1.00  0.00
ATOM   3756  HA3 GLY   250      -5.517  -6.276   0.592  1.00  0.00
ATOM   3757  C   GLY   250      -7.366  -5.233   0.319  1.00  0.00
ATOM   3758  O   GLY   250      -7.473  -4.151   0.828  1.00  0.00
ATOM   3759  N   ASN   251      -7.943  -5.549  -0.825  1.00  0.00
ATOM   3760  H   ASN   251      -7.721  -6.420  -1.284  1.00  0.00
ATOM   3761  CA  ASN   251      -8.870  -4.621  -1.495  1.00  0.00
ATOM   3762  HA  ASN   251      -9.502  -4.193  -0.717  1.00  0.00
ATOM   3763  CB  ASN   251      -8.246  -3.495  -2.284  1.00  0.00
ATOM   3764  HB2 ASN   251      -9.049  -3.001  -2.831  1.00  0.00
ATOM   3765  HB3 ASN   251      -7.758  -2.776  -1.627  1.00  0.00
ATOM   3766  CG  ASN   251      -7.225  -4.010  -3.283  1.00  0.00
ATOM   3767  OD1 ASN   251      -7.337  -5.117  -3.801  1.00  0.00
ATOM   3768  ND2 ASN   251      -6.200  -3.163  -3.477  1.00  0.00
ATOM   3769 HD21 ASN   251      -5.462  -3.407  -4.123  1.00  0.00
ATOM   3770 HD22 ASN   251      -6.171  -2.286  -2.977  1.00  0.00
ATOM   3771  C   ASN   251      -9.755  -5.470  -2.419  1.00  0.00
ATOM   3772  O   ASN   251      -9.563  -6.682  -2.450  1.00  0.00
ATOM   3773  N   LYS   252     -10.643  -4.834  -3.113  1.00  0.00
ATOM   3774  H   LYS   252     -10.701  -3.827  -3.061  1.00  0.00
ATOM   3775  CA  LYS   252     -11.590  -5.535  -3.964  1.00  0.00
ATOM   3776  HA  LYS   252     -12.238  -6.192  -3.384  1.00  0.00
ATOM   3777  CB  LYS   252     -12.467  -4.458  -4.655  1.00  0.00
ATOM   3778  HB2 LYS   252     -13.096  -3.973  -3.909  1.00  0.00
ATOM   3779  HB3 LYS   252     -11.822  -3.716  -5.125  1.00  0.00
ATOM   3780  CG  LYS   252     -13.368  -5.126  -5.740  1.00  0.00
ATOM   3781  HG2 LYS   252     -12.703  -5.591  -6.468  1.00  0.00
ATOM   3782  HG3 LYS   252     -13.954  -5.897  -5.240  1.00  0.00
ATOM   3783  CD  LYS   252     -14.319  -4.145  -6.464  1.00  0.00
ATOM   3784  HD2 LYS   252     -15.082  -3.776  -5.779  1.00  0.00
ATOM   3785  HD3 LYS   252     -13.761  -3.303  -6.874  1.00  0.00
ATOM   3786  CE  LYS   252     -14.995  -4.927  -7.618  1.00  0.00
ATOM   3787  HE2 LYS   252     -14.209  -5.215  -8.317  1.00  0.00
ATOM   3788  HE3 LYS   252     -15.441  -5.822  -7.184  1.00  0.00
ATOM   3789  NZ  LYS   252     -16.037  -4.154  -8.338  1.00  0.00
ATOM   3790  HZ1 LYS   252     -15.624  -3.325  -8.740  1.00  0.00
ATOM   3791  HZ2 LYS   252     -16.431  -4.724  -9.072  1.00  0.00
ATOM   3792  HZ3 LYS   252     -16.765  -3.887  -7.691  1.00  0.00
ATOM   3793  C   LYS   252     -10.892  -6.408  -5.023  1.00  0.00
ATOM   3794  O   LYS   252     -11.277  -7.553  -5.309  1.00  0.00
ATOM   3795  N   CYX   253      -9.796  -5.888  -5.566  1.00  0.00
ATOM   3796  H   CYX   253      -9.533  -4.937  -5.351  1.00  0.00
ATOM   3797  CA  CYX   253      -9.032  -6.610  -6.605  1.00  0.00
ATOM   3798  HA  CYX   253      -9.715  -6.957  -7.381  1.00  0.00
ATOM   3799  CB  CYX   253      -7.939  -5.676  -7.273  1.00  0.00
ATOM   3800  HB2 CYX   253      -8.412  -4.761  -7.630  1.00  0.00
ATOM   3801  HB3 CYX   253      -7.175  -5.426  -6.537  1.00  0.00
ATOM   3802  SG  CYX   253      -7.028  -6.531  -8.591  1.00  0.00
ATOM   3803  C   CYX   253      -8.438  -7.933  -6.074  1.00  0.00
ATOM   3804  O   CYX   253      -8.616  -9.006  -6.645  1.00  0.00
ATOM   3805  N   ASN   254      -7.822  -7.881  -4.949  1.00  0.00
ATOM   3806  H   ASN   254      -7.738  -7.007  -4.451  1.00  0.00
ATOM   3807  CA  ASN   254      -7.266  -9.074  -4.343  1.00  0.00
ATOM   3808  HA  ASN   254      -6.556  -9.560  -5.011  1.00  0.00
ATOM   3809  CB  ASN   254      -6.527  -8.650  -3.069  1.00  0.00
ATOM   3810  HB2 ASN   254      -5.766  -7.923  -3.354  1.00  0.00
ATOM   3811  HB3 ASN   254      -7.190  -8.208  -2.325  1.00  0.00
ATOM   3812  CG  ASN   254      -5.832  -9.868  -2.445  1.00  0.00
ATOM   3813  OD1 ASN   254      -5.984 -10.142  -1.248  1.00  0.00
ATOM   3814  ND2 ASN   254      -5.030 -10.537  -3.261  1.00  0.00
ATOM   3815 HD21 ASN   254      -4.536 -11.351  -2.923  1.00  0.00
ATOM   3816 HD22 ASN   254      -4.916 -10.229  -4.216  1.00  0.00
ATOM   3817  C   ASN   254      -8.372 -10.051  -3.947  1.00  0.00
ATOM   3818  O   ASN   254      -8.242 -11.260  -4.186  1.00  0.00
ATOM   3819  N   PHE   255      -9.470  -9.527  -3.474  1.00  0.00
ATOM   3820  H   PHE   255      -9.530  -8.522  -3.402  1.00  0.00
ATOM   3821  CA  PHE   255     -10.669 -10.328  -3.140  1.00  0.00
ATOM   3822  HA  PHE   255     -10.393 -11.099  -2.421  1.00  0.00
ATOM   3823  CB  PHE   255     -11.777  -9.471  -2.534  1.00  0.00
ATOM   3824  HB2 PHE   255     -11.414  -9.053  -1.595  1.00  0.00
ATOM   3825  HB3 PHE   255     -12.044  -8.661  -3.213  1.00  0.00
ATOM   3826  CG  PHE   255     -13.097 -10.229  -2.204  1.00  0.00
ATOM   3827  CD1 PHE   255     -13.140 -11.199  -1.212  1.00  0.00
ATOM   3828  HD1 PHE   255     -12.248 -11.399  -0.619  1.00  0.00
ATOM   3829  CE1 PHE   255     -14.326 -11.923  -0.970  1.00  0.00
ATOM   3830  HE1 PHE   255     -14.361 -12.687  -0.194  1.00  0.00
ATOM   3831  CZ  PHE   255     -15.437 -11.659  -1.718  1.00  0.00
ATOM   3832  HZ  PHE   255     -16.342 -12.244  -1.556  1.00  0.00
ATOM   3833  CE2 PHE   255     -15.421 -10.657  -2.676  1.00  0.00
ATOM   3834  HE2 PHE   255     -16.329 -10.424  -3.232  1.00  0.00
ATOM   3835  CD2 PHE   255     -14.240  -9.945  -2.932  1.00  0.00
ATOM   3836  HD2 PHE   255     -14.226  -9.173  -3.701  1.00  0.00
ATOM   3837  C   PHE   255     -11.300 -10.890  -4.389  1.00  0.00
ATOM   3838  O   PHE   255     -11.542 -12.096  -4.462  1.00  0.00
ATOM   3839  N   CYX   256     -11.677 -10.048  -5.288  1.00  0.00
ATOM   3840  H   CYX   256     -11.789  -9.055  -5.144  1.00  0.00
ATOM   3841  CA  CYX   256     -12.198 -10.633  -6.522  1.00  0.00
ATOM   3842  HA  CYX   256     -13.020 -11.301  -6.262  1.00  0.00
ATOM   3843  CB  CYX   256     -12.704  -9.605  -7.514  1.00  0.00
ATOM   3844  HB2 CYX   256     -11.885  -8.951  -7.809  1.00  0.00
ATOM   3845  HB3 CYX   256     -13.099 -10.112  -8.394  1.00  0.00
ATOM   3846  SG  CYX   256     -14.236  -8.774  -7.034  1.00  0.00
ATOM   3847  C   CYX   256     -11.320 -11.676  -7.243  1.00  0.00
ATOM   3848  O   CYX   256     -11.872 -12.645  -7.714  1.00  0.00
ATOM   3849  N   ASN   257      -9.993 -11.529  -7.333  1.00  0.00
ATOM   3850  H   ASN   257      -9.570 -10.652  -7.065  1.00  0.00
ATOM   3851  CA  ASN   257      -9.146 -12.546  -7.946  1.00  0.00
ATOM   3852  HA  ASN   257      -9.522 -12.771  -8.945  1.00  0.00
ATOM   3853  CB  ASN   257      -7.692 -12.079  -8.065  1.00  0.00
ATOM   3854  HB2 ASN   257      -7.470 -11.529  -7.150  1.00  0.00
ATOM   3855  HB3 ASN   257      -7.007 -12.922  -8.156  1.00  0.00
ATOM   3856  CG  ASN   257      -7.480 -11.142  -9.265  1.00  0.00
ATOM   3857  OD1 ASN   257      -8.225 -11.154 -10.265  1.00  0.00
ATOM   3858  ND2 ASN   257      -6.376 -10.404  -9.090  1.00  0.00
ATOM   3859 HD21 ASN   257      -6.102  -9.736  -9.796  1.00  0.00
ATOM   3860 HD22 ASN   257      -5.823 -10.518  -8.252  1.00  0.00
ATOM   3861  C   ASN   257      -9.255 -13.910  -7.232  1.00  0.00
ATOM   3862  O   ASN   257      -9.362 -14.930  -7.915  1.00  0.00
ATOM   3863  N   ALA   258      -9.434 -13.876  -5.927  1.00  0.00
ATOM   3864  H   ALA   258      -9.307 -12.981  -5.475  1.00  0.00
ATOM   3865  CA  ALA   258      -9.709 -15.039  -5.092  1.00  0.00
ATOM   3866  HA  ALA   258      -8.986 -15.812  -5.352  1.00  0.00
ATOM   3867  CB  ALA   258      -9.468 -14.611  -3.632  1.00  0.00
ATOM   3868  HB1 ALA   258     -10.190 -13.844  -3.353  1.00  0.00
ATOM   3869  HB2 ALA   258      -9.584 -15.474  -2.976  1.00  0.00
ATOM   3870  HB3 ALA   258      -8.458 -14.213  -3.531  1.00  0.00
ATOM   3871  C   ALA   258     -11.120 -15.660  -5.278  1.00  0.00
ATOM   3872  O   ALA   258     -11.328 -16.847  -5.026  1.00  0.00
ATOM   3873  N   VAL   259     -12.085 -14.830  -5.569  1.00  0.00
ATOM   3874  H   VAL   259     -11.946 -13.834  -5.672  1.00  0.00
ATOM   3875  CA  VAL   259     -13.435 -15.370  -5.778  1.00  0.00
ATOM   3876  HA  VAL   259     -13.746 -16.013  -4.955  1.00  0.00
ATOM   3877  CB  VAL   259     -14.418 -14.215  -5.891  1.00  0.00
ATOM   3878  HB  VAL   259     -13.990 -13.439  -6.526  1.00  0.00
ATOM   3879  CG1 VAL   259     -15.732 -14.702  -6.500  1.00  0.00
ATOM   3880 HG11 VAL   259     -16.162 -15.477  -5.865  1.00  0.00
ATOM   3881 HG12 VAL   259     -16.429 -13.868  -6.576  1.00  0.00
ATOM   3882 HG13 VAL   259     -15.544 -15.110  -7.493  1.00  0.00
ATOM   3883  CG2 VAL   259     -14.645 -13.633  -4.485  1.00  0.00
ATOM   3884 HG21 VAL   259     -13.697 -13.278  -4.081  1.00  0.00
ATOM   3885 HG22 VAL   259     -15.349 -12.802  -4.545  1.00  0.00
ATOM   3886 HG23 VAL   259     -15.051 -14.406  -3.833  1.00  0.00
ATOM   3887  C   VAL   259     -13.469 -16.171  -7.072  1.00  0.00
ATOM   3888  O   VAL   259     -14.019 -17.255  -7.063  1.00  0.00
ATOM   3889  N   VAL   260     -12.821 -15.720  -8.142  1.00  0.00
ATOM   3890  H   VAL   260     -12.286 -14.871  -8.033  1.00  0.00
ATOM   3891  CA  VAL   260     -12.768 -16.417  -9.433  1.00  0.00
ATOM   3892  HA  VAL   260     -13.661 -16.787  -9.938  1.00  0.00
ATOM   3893  CB  VAL   260     -12.053 -15.439 -10.363  1.00  0.00
ATOM   3894  HB  VAL   260     -11.263 -14.938  -9.802  1.00  0.00
ATOM   3895  CG1 VAL   260     -11.435 -16.174 -11.581  1.00  0.00
ATOM   3896 HG11 VAL   260     -12.223 -16.674 -12.143  1.00  0.00
ATOM   3897 HG12 VAL   260     -10.932 -15.452 -12.225  1.00  0.00
ATOM   3898 HG13 VAL   260     -10.713 -16.913 -11.232  1.00  0.00
ATOM   3899  CG2 VAL   260     -12.918 -14.222 -10.673  1.00  0.00
ATOM   3900 HG21 VAL   260     -13.158 -13.701  -9.746  1.00  0.00
ATOM   3901 HG22 VAL   260     -12.375 -13.549 -11.337  1.00  0.00
ATOM   3902 HG23 VAL   260     -13.839 -14.544 -11.157  1.00  0.00
ATOM   3903  C   VAL   260     -11.898 -17.697  -9.313  1.00  0.00
ATOM   3904  O   VAL   260     -12.199 -18.715  -9.917  1.00  0.00
ATOM   3905  N   GLU   261     -10.904 -17.685  -8.422  1.00  0.00
ATOM   3906  H   GLU   261     -10.789 -16.815  -7.922  1.00  0.00
ATOM   3907  CA  GLU   261      -9.973 -18.784  -8.132  1.00  0.00
ATOM   3908  HA  GLU   261      -9.730 -19.322  -9.048  1.00  0.00
ATOM   3909  CB  GLU   261      -8.671 -18.220  -7.533  1.00  0.00
ATOM   3910  HB2 GLU   261      -8.363 -17.391  -8.170  1.00  0.00
ATOM   3911  HB3 GLU   261      -8.917 -17.844  -6.540  1.00  0.00
ATOM   3912  CG  GLU   261      -7.531 -19.229  -7.426  1.00  0.00
ATOM   3913  HG2 GLU   261      -7.912 -20.211  -7.143  1.00  0.00
ATOM   3914  HG3 GLU   261      -7.043 -19.297  -8.398  1.00  0.00
ATOM   3915  CD  GLU   261      -6.511 -18.749  -6.370  1.00  0.00
ATOM   3916  OE1 GLU   261      -6.857 -18.524  -5.152  1.00  0.00
ATOM   3917  OE2 GLU   261      -5.306 -18.609  -6.735  1.00  0.00
ATOM   3918  C   GLU   261     -10.586 -19.787  -7.157  1.00  0.00
ATOM   3919  O   GLU   261     -10.320 -20.993  -7.239  1.00  0.00
ATOM   3920  N   SER   262     -11.603 -19.355  -6.448  1.00  0.00
ATOM   3921  H   SER   262     -11.861 -18.380  -6.408  1.00  0.00
ATOM   3922  CA  SER   262     -12.391 -20.330  -5.635  1.00  0.00
ATOM   3923  HA  SER   262     -11.702 -21.108  -5.306  1.00  0.00
ATOM   3924  CB  SER   262     -13.102 -19.740  -4.392  1.00  0.00
ATOM   3925  HB2 SER   262     -13.425 -20.556  -3.745  1.00  0.00
ATOM   3926  HB3 SER   262     -12.403 -19.103  -3.850  1.00  0.00
ATOM   3927  OG  SER   262     -14.247 -18.963  -4.793  1.00  0.00
ATOM   3928  HG  SER   262     -14.679 -18.603  -4.015  1.00  0.00
ATOM   3929  C   SER   262     -13.449 -20.985  -6.488  1.00  0.00
ATOM   3930  O   SER   262     -14.220 -21.770  -5.982  1.00  0.00
ATOM   3931  N   ASN   263     -13.517 -20.493  -7.710  1.00  0.00
ATOM   3932  H   ASN   263     -12.864 -19.748  -7.908  1.00  0.00
ATOM   3933  CA  ASN   263     -14.489 -20.863  -8.751  1.00  0.00
ATOM   3934  HA  ASN   263     -14.355 -20.219  -9.621  1.00  0.00
ATOM   3935  CB  ASN   263     -14.296 -22.329  -9.190  1.00  0.00
ATOM   3936  HB2 ASN   263     -13.233 -22.559  -9.253  1.00  0.00
ATOM   3937  HB3 ASN   263     -14.772 -23.005  -8.480  1.00  0.00
ATOM   3938  CG  ASN   263     -14.923 -22.547 -10.564  1.00  0.00
ATOM   3939  OD1 ASN   263     -14.371 -22.103 -11.570  1.00  0.00
ATOM   3940  ND2 ASN   263     -16.058 -23.213 -10.565  1.00  0.00
ATOM   3941 HD21 ASN   263     -16.532 -23.396 -11.438  1.00  0.00
ATOM   3942 HD22 ASN   263     -16.450 -23.539  -9.693  1.00  0.00
ATOM   3943  C   ASN   263     -15.884 -20.598  -8.247  1.00  0.00
ATOM   3944  O   ASN   263     -16.820 -21.136  -8.812  1.00  0.00
ATOM   3945  N   GLY   264     -15.960 -19.588  -7.403  1.00  0.00
ATOM   3946  H   GLY   264     -15.096 -19.284  -6.976  1.00  0.00
ATOM   3947  CA  GLY   264     -17.203 -18.881  -7.046  1.00  0.00
ATOM   3948  HA2 GLY   264     -17.011 -17.810  -7.110  1.00  0.00
ATOM   3949  HA3 GLY   264     -17.968 -19.158  -7.771  1.00  0.00
ATOM   3950  C   GLY   264     -17.705 -19.212  -5.645  1.00  0.00
ATOM   3951  O   GLY   264     -18.538 -18.469  -5.164  1.00  0.00
ATOM   3952  N   THR   265     -17.212 -20.269  -5.015  1.00  0.00
ATOM   3953  H   THR   265     -16.583 -20.884  -5.512  1.00  0.00
ATOM   3954  CA  THR   265     -17.562 -20.605  -3.649  1.00  0.00
ATOM   3955  HA  THR   265     -18.634 -20.564  -3.460  1.00  0.00
ATOM   3956  CB  THR   265     -17.079 -22.048  -3.426  1.00  0.00
ATOM   3957  HB  THR   265     -17.685 -22.492  -2.636  1.00  0.00
ATOM   3958  CG2 THR   265     -17.197 -22.904  -4.711  1.00  0.00
ATOM   3959 HG21 THR   265     -16.591 -22.461  -5.501  1.00  0.00
ATOM   3960 HG22 THR   265     -16.845 -23.916  -4.508  1.00  0.00
ATOM   3961 HG23 THR   265     -18.239 -22.940  -5.030  1.00  0.00
ATOM   3962  OG1 THR   265     -15.725 -22.077  -2.993  1.00  0.00
ATOM   3963  HG1 THR   265     -15.451 -22.988  -2.862  1.00  0.00
ATOM   3964  C   THR   265     -16.929 -19.643  -2.602  1.00  0.00
ATOM   3965  O   THR   265     -17.062 -19.794  -1.378  1.00  0.00
ATOM   3966  N   LEU   266     -16.210 -18.622  -3.005  1.00  0.00
ATOM   3967  H   LEU   266     -15.953 -18.324  -3.935  1.00  0.00
ATOM   3968  CA  LEU   266     -15.773 -17.793  -1.857  1.00  0.00
ATOM   3969  HA  LEU   266     -15.783 -18.382  -0.940  1.00  0.00
ATOM   3970  CB  LEU   266     -14.354 -17.294  -2.100  1.00  0.00
ATOM   3971  HB2 LEU   266     -13.763 -18.179  -1.862  1.00  0.00
ATOM   3972  HB3 LEU   266     -14.204 -17.029  -3.146  1.00  0.00
ATOM   3973  CG  LEU   266     -13.901 -16.108  -1.192  1.00  0.00
ATOM   3974  HG  LEU   266     -14.689 -15.357  -1.223  1.00  0.00
ATOM   3975  CD1 LEU   266     -13.630 -16.520   0.294  1.00  0.00
ATOM   3976 HD11 LEU   266     -12.841 -17.271   0.325  1.00  0.00
ATOM   3977 HD12 LEU   266     -13.320 -15.644   0.863  1.00  0.00
ATOM   3978 HD13 LEU   266     -14.541 -16.931   0.729  1.00  0.00
ATOM   3979  CD2 LEU   266     -12.684 -15.399  -1.813  1.00  0.00
ATOM   3980 HD21 LEU   266     -12.950 -15.013  -2.798  1.00  0.00
ATOM   3981 HD22 LEU   266     -12.377 -14.573  -1.171  1.00  0.00
ATOM   3982 HD23 LEU   266     -11.861 -16.107  -1.912  1.00  0.00
ATOM   3983  C   LEU   266     -16.755 -16.610  -1.836  1.00  0.00
ATOM   3984  O   LEU   266     -17.040 -16.007  -2.855  1.00  0.00
ATOM   3985  N   THR   267     -17.469 -16.416  -0.769  1.00  0.00
ATOM   3986  H   THR   267     -17.502 -17.021   0.039  1.00  0.00
ATOM   3987  CA  THR   267     -18.353 -15.216  -0.790  1.00  0.00
ATOM   3988  HA  THR   267     -18.398 -14.544  -1.647  1.00  0.00
ATOM   3989  CB  THR   267     -19.786 -15.659  -0.434  1.00  0.00
ATOM   3990  HB  THR   267     -20.407 -14.768  -0.347  1.00  0.00
ATOM   3991  CG2 THR   267     -20.381 -16.600  -1.508  1.00  0.00
ATOM   3992 HG21 THR   267     -19.760 -17.492  -1.595  1.00  0.00
ATOM   3993 HG22 THR   267     -21.392 -16.889  -1.219  1.00  0.00
ATOM   3994 HG23 THR   267     -20.411 -16.084  -2.468  1.00  0.00
ATOM   3995  OG1 THR   267     -19.964 -16.084   0.960  1.00  0.00
ATOM   3996  HG1 THR   267     -20.878 -16.343   1.101  1.00  0.00
ATOM   3997  C   THR   267     -17.903 -14.092   0.165  1.00  0.00
ATOM   3998  O   THR   267     -17.091 -14.363   1.048  1.00  0.00
ATOM   3999  N   LEU   268     -18.528 -12.890   0.050  1.00  0.00
ATOM   4000  H   LEU   268     -19.172 -12.762  -0.718  1.00  0.00
ATOM   4001  CA  LEU   268     -18.253 -11.751   0.919  1.00  0.00
ATOM   4002  HA  LEU   268     -17.200 -11.781   1.198  1.00  0.00
ATOM   4003  CB  LEU   268     -18.556 -10.361   0.251  1.00  0.00
ATOM   4004  HB2 LEU   268     -17.818 -10.540  -0.531  1.00  0.00
ATOM   4005  HB3 LEU   268     -19.541 -10.243  -0.200  1.00  0.00
ATOM   4006  CG  LEU   268     -18.179  -9.054   1.038  1.00  0.00
ATOM   4007  HG  LEU   268     -18.781  -9.059   1.946  1.00  0.00
ATOM   4008  CD1 LEU   268     -16.656  -8.904   1.417  1.00  0.00
ATOM   4009 HD11 LEU   268     -16.054  -8.899   0.509  1.00  0.00
ATOM   4010 HD12 LEU   268     -16.507  -7.968   1.957  1.00  0.00
ATOM   4011 HD13 LEU   268     -16.354  -9.739   2.049  1.00  0.00
ATOM   4012  CD2 LEU   268     -18.878  -7.781   0.453  1.00  0.00
ATOM   4013 HD21 LEU   268     -19.960  -7.904   0.504  1.00  0.00
ATOM   4014 HD22 LEU   268     -18.584  -6.906   1.032  1.00  0.00
ATOM   4015 HD23 LEU   268     -18.577  -7.646  -0.586  1.00  0.00
ATOM   4016  C   LEU   268     -19.024 -11.889   2.216  1.00  0.00
ATOM   4017  O   LEU   268     -20.241 -12.027   2.139  1.00  0.00
ATOM   4018  N   SER   269     -18.286 -11.853   3.351  1.00  0.00
ATOM   4019  H   SER   269     -17.284 -11.977   3.317  1.00  0.00
ATOM   4020  CA  SER   269     -18.929 -11.721   4.670  1.00  0.00
ATOM   4021  HA  SER   269     -19.867 -12.275   4.635  1.00  0.00
ATOM   4022  CB  SER   269     -18.089 -12.244   5.862  1.00  0.00
ATOM   4023  HB2 SER   269     -17.094 -11.799   5.861  1.00  0.00
ATOM   4024  HB3 SER   269     -18.582 -12.028   6.810  1.00  0.00
ATOM   4025  OG  SER   269     -17.980 -13.630   5.698  1.00  0.00
ATOM   4026  HG  SER   269     -17.464 -13.998   6.419  1.00  0.00
ATOM   4027  C   SER   269     -19.314 -10.262   4.923  1.00  0.00
ATOM   4028  O   SER   269     -20.443  -9.969   5.318  1.00  0.00
ATOM   4029  N   HIE   270     -18.355  -9.386   4.841  1.00  0.00
ATOM   4030  H   HIE   270     -17.454  -9.670   4.484  1.00  0.00
ATOM   4031  CA  HIE   270     -18.564  -7.971   5.149  1.00  0.00
ATOM   4032  HA  HIE   270     -19.449  -7.616   4.620  1.00  0.00
ATOM   4033  CB  HIE   270     -18.770  -7.738   6.673  1.00  0.00
ATOM   4034  HB2 HIE   270     -18.740  -6.665   6.863  1.00  0.00
ATOM   4035  HB3 HIE   270     -19.711  -8.145   7.041  1.00  0.00
ATOM   4036  CG  HIE   270     -17.673  -8.357   7.511  1.00  0.00
ATOM   4037  ND1 HIE   270     -16.609  -7.567   7.897  1.00  0.00
ATOM   4038  CE1 HIE   270     -15.838  -8.302   8.793  1.00  0.00
ATOM   4039  HE1 HIE   270     -14.945  -7.935   9.300  1.00  0.00
ATOM   4040  NE2 HIE   270     -16.474  -9.527   8.849  1.00  0.00
ATOM   4041  HE2 HIE   270     -16.168 -10.288   9.439  1.00  0.00
ATOM   4042  CD2 HIE   270     -17.554  -9.569   8.013  1.00  0.00
ATOM   4043  HD2 HIE   270     -18.111 -10.498   7.888  1.00  0.00
ATOM   4044  C   HIE   270     -17.327  -7.158   4.825  1.00  0.00
ATOM   4045  O   HIE   270     -16.265  -7.707   4.639  1.00  0.00
ATOM   4046  N   PHE   271     -17.550  -5.865   4.779  1.00  0.00
ATOM   4047  H   PHE   271     -18.485  -5.539   4.975  1.00  0.00
ATOM   4048  CA  PHE   271     -16.542  -4.887   4.434  1.00  0.00
ATOM   4049  HA  PHE   271     -15.897  -5.301   3.659  1.00  0.00
ATOM   4050  CB  PHE   271     -17.159  -3.570   3.911  1.00  0.00
ATOM   4051  HB2 PHE   271     -17.950  -3.339   4.624  1.00  0.00
ATOM   4052  HB3 PHE   271     -16.466  -2.731   3.853  1.00  0.00
ATOM   4053  CG  PHE   271     -17.834  -3.684   2.522  1.00  0.00
ATOM   4054  CD1 PHE   271     -17.094  -3.551   1.383  1.00  0.00
ATOM   4055  HD1 PHE   271     -16.015  -3.423   1.460  1.00  0.00
ATOM   4056  CE1 PHE   271     -17.692  -3.579   0.157  1.00  0.00
ATOM   4057  HE1 PHE   271     -17.083  -3.476  -0.741  1.00  0.00
ATOM   4058  CZ  PHE   271     -19.078  -3.738   0.048  1.00  0.00
ATOM   4059  HZ  PHE   271     -19.563  -3.794  -0.927  1.00  0.00
ATOM   4060  CE2 PHE   271     -19.828  -3.822   1.193  1.00  0.00
ATOM   4061  HE2 PHE   271     -20.912  -3.919   1.137  1.00  0.00
ATOM   4062  CD2 PHE   271     -19.205  -3.785   2.415  1.00  0.00
ATOM   4063  HD2 PHE   271     -19.795  -3.835   3.330  1.00  0.00
ATOM   4064  C   PHE   271     -15.724  -4.633   5.694  1.00  0.00
ATOM   4065  O   PHE   271     -16.227  -4.966   6.763  1.00  0.00
ATOM   4066  N   GLY   272     -14.408  -4.437   5.528  1.00  0.00
ATOM   4067  H   GLY   272     -14.018  -4.326   4.603  1.00  0.00
ATOM   4068  CA  GLY   272     -13.519  -4.380   6.652  1.00  0.00
ATOM   4069  HA2 GLY   272     -12.824  -3.556   6.486  1.00  0.00
ATOM   4070  HA3 GLY   272     -14.117  -4.176   7.540  1.00  0.00
ATOM   4071  C   GLY   272     -12.730  -5.652   6.871  1.00  0.00
ATOM   4072  O   GLY   272     -12.962  -6.600   6.136  1.00  0.00
ATOM   4073  N   LYS   273     -11.924  -5.635   7.919  1.00  0.00
ATOM   4074  H   LYS   273     -11.969  -4.818   8.511  1.00  0.00
ATOM   4075  CA  LYS   273     -11.141  -6.802   8.391  1.00  0.00
ATOM   4076  HA  LYS   273     -10.459  -7.100   7.595  1.00  0.00
ATOM   4077  CB  LYS   273     -10.327  -6.519   9.650  1.00  0.00
ATOM   4078  HB2 LYS   273     -11.008  -6.035  10.350  1.00  0.00
ATOM   4079  HB3 LYS   273     -10.032  -7.491  10.045  1.00  0.00
ATOM   4080  CG  LYS   273      -9.100  -5.658   9.465  1.00  0.00
ATOM   4081  HG2 LYS   273      -8.343  -6.212   8.911  1.00  0.00
ATOM   4082  HG3 LYS   273      -9.365  -4.756   8.914  1.00  0.00
ATOM   4083  CD  LYS   273      -8.540  -5.268  10.848  1.00  0.00
ATOM   4084  HD2 LYS   273      -8.603  -6.152  11.483  1.00  0.00
ATOM   4085  HD3 LYS   273      -7.494  -4.994  10.709  1.00  0.00
ATOM   4086  CE  LYS   273      -9.301  -4.087  11.526  1.00  0.00
ATOM   4087  HE2 LYS   273     -10.356  -4.355  11.585  1.00  0.00
ATOM   4088  HE3 LYS   273      -8.901  -3.962  12.532  1.00  0.00
ATOM   4089  NZ  LYS   273      -9.155  -2.812  10.774  1.00  0.00
ATOM   4090  HZ1 LYS   273      -9.526  -2.927   9.842  1.00  0.00
ATOM   4091  HZ2 LYS   273      -9.663  -2.080  11.251  1.00  0.00
ATOM   4092  HZ3 LYS   273      -8.178  -2.563  10.720  1.00  0.00
ATOM   4093  C   LYS   273     -12.059  -7.867   8.953  1.00  0.00
ATOM   4094  O   LYS   273     -12.969  -7.494   9.700  1.00  0.00
ATOM   4095  N   CYX   274     -11.526  -9.086   8.983  1.00  0.00
ATOM   4096  H   CYX   274     -10.733  -9.335   8.409  1.00  0.00
ATOM   4097  CA  CYX   274     -12.216 -10.157   9.727  1.00  0.00
ATOM   4098  HA  CYX   274     -13.291 -10.087   9.564  1.00  0.00
ATOM   4099  CB  CYX   274     -11.736 -11.536   9.251  1.00  0.00
ATOM   4100  HB2 CYX   274     -10.676 -11.650   9.476  1.00  0.00
ATOM   4101  HB3 CYX   274     -12.302 -12.315   9.762  1.00  0.00
ATOM   4102  SG  CYX   274     -12.182 -11.928   7.534  1.00  0.00
ATOM   4103  C   CYX   274     -12.196 -10.069  11.265  1.00  0.00
ATOM   4104  O   CYX   274     -11.215  -9.567  11.765  1.00  0.00
ATOM   4105  OXT CYX   274     -13.197 -10.319  12.012  1.00  0.00
TER   
