# Supplementary material for: Convergence and equilibrium in molecular dynamics simulations
Source: Commun Chem. 2024 Feb 7;7:26. doi: 10.1038/s42004-024-01114-5 (PMC10850365; doi:10.1038/s42004-024-01114-5)
Supplement: Supplementary file 23 — Supplementary Data 12 [file 42004_2024_1114_MOESM23_ESM.txt]

CRYST1   86.160   86.160   86.160 109.47 109.47 109.47               1
ATOM      1  N   ILE     1      33.173  44.455  38.402  1.00  0.00           N  
ATOM      2  H1  ILE     1      32.885  44.260  37.454  1.00  0.00           H  
ATOM      3  H2  ILE     1      34.002  43.879  38.447  1.00  0.00           H  
ATOM      4  H3  ILE     1      33.341  45.438  38.562  1.00  0.00           H  
ATOM      5  CA  ILE     1      32.277  43.887  39.426  1.00  0.00           C  
ATOM      6  HA  ILE     1      32.631  42.858  39.491  1.00  0.00           H  
ATOM      7  CB  ILE     1      32.377  44.527  40.848  1.00  0.00           C  
ATOM      8  HB  ILE     1      32.247  45.608  40.798  1.00  0.00           H  
ATOM      9  CG2 ILE     1      31.119  44.094  41.712  1.00  0.00           C  
ATOM     10 HG21 ILE     1      30.126  44.231  41.284  1.00  0.00           H  
ATOM     11 HG22 ILE     1      31.156  43.017  41.873  1.00  0.00           H  
ATOM     12 HG23 ILE     1      31.265  44.572  42.680  1.00  0.00           H  
ATOM     13  CG1 ILE     1      33.802  44.226  41.496  1.00  0.00           C  
ATOM     14 HG12 ILE     1      34.031  45.044  42.178  1.00  0.00           H  
ATOM     15 HG13 ILE     1      34.552  44.093  40.716  1.00  0.00           H  
ATOM     16  CD1 ILE     1      33.904  42.939  42.345  1.00  0.00           C  
ATOM     17 HD11 ILE     1      33.583  42.089  41.744  1.00  0.00           H  
ATOM     18 HD12 ILE     1      34.949  42.923  42.656  1.00  0.00           H  
ATOM     19 HD13 ILE     1      33.280  43.007  43.236  1.00  0.00           H  
ATOM     20  C   ILE     1      30.779  43.809  38.978  1.00  0.00           C  
ATOM     21  O   ILE     1      30.027  44.811  38.851  1.00  0.00           O  
ATOM     22  N   VAL     2      30.329  42.537  38.822  1.00  0.00           N  
ATOM     23  H   VAL     2      30.977  41.764  38.788  1.00  0.00           H  
ATOM     24  CA  VAL     2      28.993  42.261  38.283  1.00  0.00           C  
ATOM     25  HA  VAL     2      28.679  43.056  37.607  1.00  0.00           H  
ATOM     26  CB  VAL     2      28.938  40.946  37.471  1.00  0.00           C  
ATOM     27  HB  VAL     2      29.114  40.144  38.188  1.00  0.00           H  
ATOM     28  CG1 VAL     2      27.573  40.687  36.838  1.00  0.00           C  
ATOM     29 HG11 VAL     2      27.562  39.878  36.107  1.00  0.00           H  
ATOM     30 HG12 VAL     2      26.858  40.452  37.627  1.00  0.00           H  
ATOM     31 HG13 VAL     2      27.307  41.612  36.326  1.00  0.00           H  
ATOM     32  CG2 VAL     2      29.980  40.920  36.423  1.00  0.00           C  
ATOM     33 HG21 VAL     2      31.005  40.943  36.792  1.00  0.00           H  
ATOM     34 HG22 VAL     2      29.985  39.893  36.059  1.00  0.00           H  
ATOM     35 HG23 VAL     2      29.848  41.685  35.657  1.00  0.00           H  
ATOM     36  C   VAL     2      28.099  42.358  39.445  1.00  0.00           C  
ATOM     37  O   VAL     2      28.430  41.886  40.570  1.00  0.00           O  
ATOM     38  N   GLY     3      26.891  42.938  39.201  1.00  0.00           N  
ATOM     39  H   GLY     3      26.727  43.370  38.303  1.00  0.00           H  
ATOM     40  CA  GLY     3      25.812  43.100  40.206  1.00  0.00           C  
ATOM     41  HA2 GLY     3      25.121  43.869  39.861  1.00  0.00           H  
ATOM     42  HA3 GLY     3      25.232  42.179  40.265  1.00  0.00           H  
ATOM     43  C   GLY     3      26.144  43.644  41.578  1.00  0.00           C  
ATOM     44  O   GLY     3      25.480  43.284  42.547  1.00  0.00           O  
ATOM     45  N   GLY     4      27.290  44.346  41.758  1.00  0.00           N  
ATOM     46  H   GLY     4      27.828  44.522  40.921  1.00  0.00           H  
ATOM     47  CA  GLY     4      27.681  45.014  43.016  1.00  0.00           C  
ATOM     48  HA2 GLY     4      27.348  44.415  43.864  1.00  0.00           H  
ATOM     49  HA3 GLY     4      28.755  45.066  43.194  1.00  0.00           H  
ATOM     50  C   GLY     4      27.194  46.411  43.307  1.00  0.00           C  
ATOM     51  O   GLY     4      26.274  46.790  42.563  1.00  0.00           O  
ATOM     52  N   ARG     5      27.664  47.134  44.273  1.00  0.00           N  
ATOM     53  H   ARG     5      28.404  46.730  44.828  1.00  0.00           H  
ATOM     54  CA  ARG     5      27.235  48.553  44.596  1.00  0.00           C  
ATOM     55  HA  ARG     5      26.450  48.956  43.956  1.00  0.00           H  
ATOM     56  CB  ARG     5      26.708  48.631  46.071  1.00  0.00           C  
ATOM     57  HB2 ARG     5      26.461  49.680  46.236  1.00  0.00           H  
ATOM     58  HB3 ARG     5      25.765  48.086  46.033  1.00  0.00           H  
ATOM     59  CG  ARG     5      27.768  48.144  47.045  1.00  0.00           C  
ATOM     60  HG2 ARG     5      28.138  47.173  46.715  1.00  0.00           H  
ATOM     61  HG3 ARG     5      28.559  48.886  46.942  1.00  0.00           H  
ATOM     62  CD  ARG     5      27.243  47.839  48.493  1.00  0.00           C  
ATOM     63  HD2 ARG     5      26.543  48.626  48.774  1.00  0.00           H  
ATOM     64  HD3 ARG     5      26.601  46.958  48.500  1.00  0.00           H  
ATOM     65  NE  ARG     5      28.286  47.842  49.473  1.00  0.00           N  
ATOM     66  HE  ARG     5      29.216  48.159  49.239  1.00  0.00           H  
ATOM     67  CZ  ARG     5      28.086  47.490  50.747  1.00  0.00           C  
ATOM     68  NH1 ARG     5      26.946  47.001  51.218  1.00  0.00           N  
ATOM     69 HH11 ARG     5      26.143  46.877  50.617  1.00  0.00           H  
ATOM     70 HH12 ARG     5      26.974  46.713  52.185  1.00  0.00           H  
ATOM     71  NH2 ARG     5      29.068  47.685  51.567  1.00  0.00           N  
ATOM     72 HH21 ARG     5      29.792  48.329  51.282  1.00  0.00           H  
ATOM     73 HH22 ARG     5      28.857  47.642  52.553  1.00  0.00           H  
ATOM     74  C   ARG     5      28.477  49.525  44.294  1.00  0.00           C  
ATOM     75  O   ARG     5      29.626  49.122  44.569  1.00  0.00           O  
ATOM     76  N   ARG     6      28.277  50.829  44.089  1.00  0.00           N  
ATOM     77  H   ARG     6      27.336  51.133  43.884  1.00  0.00           H  
ATOM     78  CA  ARG     6      29.356  51.789  44.139  1.00  0.00           C  
ATOM     79  HA  ARG     6      30.165  51.470  43.482  1.00  0.00           H  
ATOM     80  CB  ARG     6      28.883  53.115  43.547  1.00  0.00           C  
ATOM     81  HB2 ARG     6      28.481  52.956  42.546  1.00  0.00           H  
ATOM     82  HB3 ARG     6      28.029  53.552  44.064  1.00  0.00           H  
ATOM     83  CG  ARG     6      29.963  54.234  43.392  1.00  0.00           C  
ATOM     84  HG2 ARG     6      30.318  54.386  44.411  1.00  0.00           H  
ATOM     85  HG3 ARG     6      30.807  53.892  42.793  1.00  0.00           H  
ATOM     86  CD  ARG     6      29.248  55.454  42.775  1.00  0.00           C  
ATOM     87  HD2 ARG     6      29.995  56.169  42.429  1.00  0.00           H  
ATOM     88  HD3 ARG     6      28.650  55.020  41.975  1.00  0.00           H  
ATOM     89  NE  ARG     6      28.336  56.087  43.730  1.00  0.00           N  
ATOM     90  HE  ARG     6      28.577  56.095  44.710  1.00  0.00           H  
ATOM     91  CZ  ARG     6      27.510  57.089  43.529  1.00  0.00           C  
ATOM     92  NH1 ARG     6      27.514  57.702  42.341  1.00  0.00           N  
ATOM     93 HH11 ARG     6      28.280  57.397  41.758  1.00  0.00           H  
ATOM     94 HH12 ARG     6      27.041  58.591  42.260  1.00  0.00           H  
ATOM     95  NH2 ARG     6      26.661  57.489  44.396  1.00  0.00           N  
ATOM     96 HH21 ARG     6      26.648  57.133  45.341  1.00  0.00           H  
ATOM     97 HH22 ARG     6      26.058  58.270  44.180  1.00  0.00           H  
ATOM     98  C   ARG     6      29.957  51.935  45.584  1.00  0.00           C  
ATOM     99  O   ARG     6      29.195  51.906  46.574  1.00  0.00           O  
ATOM    100  N   ALA     7      31.246  52.101  45.785  1.00  0.00           N  
ATOM    101  H   ALA     7      31.800  52.303  44.965  1.00  0.00           H  
ATOM    102  CA  ALA     7      31.948  52.269  47.019  1.00  0.00           C  
ATOM    103  HA  ALA     7      31.444  51.664  47.773  1.00  0.00           H  
ATOM    104  CB  ALA     7      33.433  51.866  46.844  1.00  0.00           C  
ATOM    105  HB1 ALA     7      33.831  51.793  47.856  1.00  0.00           H  
ATOM    106  HB2 ALA     7      33.427  50.849  46.452  1.00  0.00           H  
ATOM    107  HB3 ALA     7      34.029  52.521  46.208  1.00  0.00           H  
ATOM    108  C   ALA     7      31.870  53.750  47.532  1.00  0.00           C  
ATOM    109  O   ALA     7      32.036  54.688  46.738  1.00  0.00           O  
ATOM    110  N   ARG     8      31.831  54.070  48.832  1.00  0.00           N  
ATOM    111  H   ARG     8      31.919  53.277  49.451  1.00  0.00           H  
ATOM    112  CA  ARG     8      32.048  55.390  49.486  1.00  0.00           C  
ATOM    113  HA  ARG     8      31.413  56.089  48.942  1.00  0.00           H  
ATOM    114  CB  ARG     8      31.750  55.434  51.027  1.00  0.00           C  
ATOM    115  HB2 ARG     8      32.404  54.667  51.444  1.00  0.00           H  
ATOM    116  HB3 ARG     8      32.042  56.387  51.467  1.00  0.00           H  
ATOM    117  CG  ARG     8      30.274  55.162  51.357  1.00  0.00           C  
ATOM    118  HG2 ARG     8      29.628  55.752  50.708  1.00  0.00           H  
ATOM    119  HG3 ARG     8      29.970  54.120  51.257  1.00  0.00           H  
ATOM    120  CD  ARG     8      29.873  55.577  52.804  1.00  0.00           C  
ATOM    121  HD2 ARG     8      29.226  54.867  53.320  1.00  0.00           H  
ATOM    122  HD3 ARG     8      30.802  55.483  53.368  1.00  0.00           H  
ATOM    123  NE  ARG     8      29.299  56.930  52.905  1.00  0.00           N  
ATOM    124  HE  ARG     8      28.400  57.085  52.472  1.00  0.00           H  
ATOM    125  CZ  ARG     8      29.896  58.104  53.264  1.00  0.00           C  
ATOM    126  NH1 ARG     8      30.962  58.046  53.968  1.00  0.00           N  
ATOM    127 HH11 ARG     8      31.485  57.183  54.001  1.00  0.00           H  
ATOM    128 HH12 ARG     8      31.384  58.868  54.375  1.00  0.00           H  
ATOM    129  NH2 ARG     8      29.366  59.319  53.185  1.00  0.00           N  
ATOM    130 HH21 ARG     8      28.444  59.466  52.798  1.00  0.00           H  
ATOM    131 HH22 ARG     8      29.923  60.081  53.544  1.00  0.00           H  
ATOM    132  C   ARG     8      33.468  55.905  49.240  1.00  0.00           C  
ATOM    133  O   ARG     8      34.345  55.051  49.486  1.00  0.00           O  
ATOM    134  N   PRO     9      33.797  57.098  48.750  1.00  0.00           N  
ATOM    135  CD  PRO     9      32.844  58.168  48.370  1.00  0.00           C  
ATOM    136  HD2 PRO     9      32.692  58.876  49.184  1.00  0.00           H  
ATOM    137  HD3 PRO     9      31.973  57.698  47.914  1.00  0.00           H  
ATOM    138  CG  PRO     9      33.599  58.928  47.236  1.00  0.00           C  
ATOM    139  HG2 PRO     9      33.217  59.941  47.110  1.00  0.00           H  
ATOM    140  HG3 PRO     9      33.570  58.453  46.255  1.00  0.00           H  
ATOM    141  CB  PRO     9      35.073  58.863  47.642  1.00  0.00           C  
ATOM    142  HB2 PRO     9      35.166  59.527  48.502  1.00  0.00           H  
ATOM    143  HB3 PRO     9      35.797  59.097  46.862  1.00  0.00           H  
ATOM    144  CA  PRO     9      35.119  57.488  48.301  1.00  0.00           C  
ATOM    145  HA  PRO     9      35.485  56.803  47.536  1.00  0.00           H  
ATOM    146  C   PRO     9      36.106  57.377  49.427  1.00  0.00           C  
ATOM    147  O   PRO     9      35.842  57.685  50.585  1.00  0.00           O  
ATOM    148  N   HIE    10      37.321  57.024  48.937  1.00  0.00           N  
ATOM    149  H   HIE    10      37.206  56.784  47.963  1.00  0.00           H  
ATOM    150  CA  HIE    10      38.597  57.029  49.623  1.00  0.00           C  
ATOM    151  HA  HIE    10      39.346  56.643  48.932  1.00  0.00           H  
ATOM    152  CB  HIE    10      39.109  58.447  49.851  1.00  0.00           C  
ATOM    153  HB2 HIE    10      38.601  58.949  50.675  1.00  0.00           H  
ATOM    154  HB3 HIE    10      40.158  58.414  50.148  1.00  0.00           H  
ATOM    155  CG  HIE    10      39.117  59.195  48.520  1.00  0.00           C  
ATOM    156  ND1 HIE    10      39.926  58.962  47.381  1.00  0.00           N  
ATOM    157  CE1 HIE    10      39.569  59.854  46.466  1.00  0.00           C  
ATOM    158  HE1 HIE    10      39.969  59.977  45.470  1.00  0.00           H  
ATOM    159  NE2 HIE    10      38.582  60.622  46.986  1.00  0.00           N  
ATOM    160  HE2 HIE    10      38.289  61.511  46.607  1.00  0.00           H  
ATOM    161  CD2 HIE    10      38.342  60.249  48.314  1.00  0.00           C  
ATOM    162  HD2 HIE    10      37.644  60.704  49.001  1.00  0.00           H  
ATOM    163  C   HIE    10      38.614  56.064  50.830  1.00  0.00           C  
ATOM    164  O   HIE    10      39.656  55.901  51.370  1.00  0.00           O  
ATOM    165  N   ALA    11      37.591  55.346  51.159  1.00  0.00           N  
ATOM    166  H   ALA    11      36.806  55.480  50.538  1.00  0.00           H  
ATOM    167  CA  ALA    11      37.546  54.373  52.187  1.00  0.00           C  
ATOM    168  HA  ALA    11      37.724  54.930  53.107  1.00  0.00           H  
ATOM    169  CB  ALA    11      36.031  54.029  52.356  1.00  0.00           C  
ATOM    170  HB1 ALA    11      35.436  54.886  52.673  1.00  0.00           H  
ATOM    171  HB2 ALA    11      35.638  53.557  51.455  1.00  0.00           H  
ATOM    172  HB3 ALA    11      35.879  53.272  53.125  1.00  0.00           H  
ATOM    173  C   ALA    11      38.380  53.057  51.942  1.00  0.00           C  
ATOM    174  O   ALA    11      38.431  52.140  52.774  1.00  0.00           O  
ATOM    175  N   TRP    12      39.041  52.878  50.745  1.00  0.00           N  
ATOM    176  H   TRP    12      38.882  53.640  50.101  1.00  0.00           H  
ATOM    177  CA  TRP    12      39.942  51.777  50.340  1.00  0.00           C  
ATOM    178  HA  TRP    12      40.054  51.126  51.208  1.00  0.00           H  
ATOM    179  CB  TRP    12      39.277  50.960  49.259  1.00  0.00           C  
ATOM    180  HB2 TRP    12      39.334  51.365  48.249  1.00  0.00           H  
ATOM    181  HB3 TRP    12      39.921  50.080  49.259  1.00  0.00           H  
ATOM    182  CG  TRP    12      37.885  50.465  49.488  1.00  0.00           C  
ATOM    183  CD1 TRP    12      36.810  50.810  48.787  1.00  0.00           C  
ATOM    184  HD1 TRP    12      36.852  51.562  48.013  1.00  0.00           H  
ATOM    185  NE1 TRP    12      35.746  50.026  49.166  1.00  0.00           N  
ATOM    186  HE1 TRP    12      34.795  50.042  48.827  1.00  0.00           H  
ATOM    187  CE2 TRP    12      36.064  49.306  50.295  1.00  0.00           C  
ATOM    188  CZ2 TRP    12      35.316  48.549  51.203  1.00  0.00           C  
ATOM    189  HZ2 TRP    12      34.261  48.403  51.030  1.00  0.00           H  
ATOM    190  CH2 TRP    12      35.945  47.932  52.311  1.00  0.00           C  
ATOM    191  HH2 TRP    12      35.443  47.200  52.926  1.00  0.00           H  
ATOM    192  CZ3 TRP    12      37.361  48.093  52.476  1.00  0.00           C  
ATOM    193  HZ3 TRP    12      37.900  47.529  53.224  1.00  0.00           H  
ATOM    194  CE3 TRP    12      38.099  48.839  51.574  1.00  0.00           C  
ATOM    195  HE3 TRP    12      39.178  48.826  51.553  1.00  0.00           H  
ATOM    196  CD2 TRP    12      37.444  49.533  50.506  1.00  0.00           C  
ATOM    197  C   TRP    12      41.338  52.386  49.935  1.00  0.00           C  
ATOM    198  O   TRP    12      41.694  52.336  48.778  1.00  0.00           O  
ATOM    199  N   PRO    13      41.974  53.106  50.901  1.00  0.00           N  
ATOM    200  CD  PRO    13      41.763  53.085  52.326  1.00  0.00           C  
ATOM    201  HD2 PRO    13      41.767  52.042  52.643  1.00  0.00           H  
ATOM    202  HD3 PRO    13      40.854  53.557  52.698  1.00  0.00           H  
ATOM    203  CG  PRO    13      42.993  53.803  52.922  1.00  0.00           C  
ATOM    204  HG2 PRO    13      43.737  53.036  53.138  1.00  0.00           H  
ATOM    205  HG3 PRO    13      42.679  54.365  53.802  1.00  0.00           H  
ATOM    206  CB  PRO    13      43.377  54.736  51.804  1.00  0.00           C  
ATOM    207  HB2 PRO    13      44.415  55.052  51.904  1.00  0.00           H  
ATOM    208  HB3 PRO    13      42.708  55.596  51.837  1.00  0.00           H  
ATOM    209  CA  PRO    13      43.109  53.913  50.544  1.00  0.00           C  
ATOM    210  HA  PRO    13      42.879  54.575  49.709  1.00  0.00           H  
ATOM    211  C   PRO    13      44.300  53.045  50.055  1.00  0.00           C  
ATOM    212  O   PRO    13      45.303  53.604  49.525  1.00  0.00           O  
ATOM    213  N   PHE    14      44.350  51.678  50.170  1.00  0.00           N  
ATOM    214  H   PHE    14      43.632  51.169  50.665  1.00  0.00           H  
ATOM    215  CA  PHE    14      45.326  50.865  49.538  1.00  0.00           C  
ATOM    216  HA  PHE    14      46.267  51.413  49.582  1.00  0.00           H  
ATOM    217  CB  PHE    14      45.596  49.687  50.510  1.00  0.00           C  
ATOM    218  HB2 PHE    14      46.137  48.940  49.929  1.00  0.00           H  
ATOM    219  HB3 PHE    14      46.291  49.909  51.319  1.00  0.00           H  
ATOM    220  CG  PHE    14      44.340  48.930  51.030  1.00  0.00           C  
ATOM    221  CD1 PHE    14      43.594  48.145  50.170  1.00  0.00           C  
ATOM    222  HD1 PHE    14      43.908  47.984  49.149  1.00  0.00           H  
ATOM    223  CE1 PHE    14      42.399  47.606  50.583  1.00  0.00           C  
ATOM    224  HE1 PHE    14      41.731  47.049  49.943  1.00  0.00           H  
ATOM    225  CZ  PHE    14      42.051  47.772  51.970  1.00  0.00           C  
ATOM    226  HZ  PHE    14      41.088  47.338  52.197  1.00  0.00           H  
ATOM    227  CE2 PHE    14      42.862  48.463  52.913  1.00  0.00           C  
ATOM    228  HE2 PHE    14      42.565  48.631  53.938  1.00  0.00           H  
ATOM    229  CD2 PHE    14      43.992  49.071  52.422  1.00  0.00           C  
ATOM    230  HD2 PHE    14      44.574  49.792  52.977  1.00  0.00           H  
ATOM    231  C   PHE    14      45.040  50.334  48.133  1.00  0.00           C  
ATOM    232  O   PHE    14      45.815  49.531  47.616  1.00  0.00           O  
ATOM    233  N   MET    15      43.816  50.585  47.688  1.00  0.00           N  
ATOM    234  H   MET    15      43.290  51.241  48.247  1.00  0.00           H  
ATOM    235  CA  MET    15      43.373  50.180  46.315  1.00  0.00           C  
ATOM    236  HA  MET    15      43.604  49.123  46.186  1.00  0.00           H  
ATOM    237  CB  MET    15      41.830  50.128  46.305  1.00  0.00           C  
ATOM    238  HB2 MET    15      41.710  49.447  47.148  1.00  0.00           H  
ATOM    239  HB3 MET    15      41.363  51.083  46.545  1.00  0.00           H  
ATOM    240  CG  MET    15      41.052  49.532  45.146  1.00  0.00           C  
ATOM    241  HG2 MET    15      39.995  49.389  45.368  1.00  0.00           H  
ATOM    242  HG3 MET    15      41.076  50.206  44.289  1.00  0.00           H  
ATOM    243  SD  MET    15      41.582  47.928  44.705  1.00  0.00           S  
ATOM    244  CE  MET    15      40.392  47.591  43.298  1.00  0.00           C  
ATOM    245  HE1 MET    15      40.830  46.846  42.634  1.00  0.00           H  
ATOM    246  HE2 MET    15      39.536  47.135  43.795  1.00  0.00           H  
ATOM    247  HE3 MET    15      40.045  48.515  42.836  1.00  0.00           H  
ATOM    248  C   MET    15      44.005  50.831  45.070  1.00  0.00           C  
ATOM    249  O   MET    15      44.009  52.073  45.082  1.00  0.00           O  
ATOM    250  N   VAL    16      44.487  50.119  44.067  1.00  0.00           N  
ATOM    251  H   VAL    16      44.394  49.113  44.035  1.00  0.00           H  
ATOM    252  CA  VAL    16      45.209  50.688  42.956  1.00  0.00           C  
ATOM    253  HA  VAL    16      44.992  51.749  42.831  1.00  0.00           H  
ATOM    254  CB  VAL    16      46.754  50.406  43.071  1.00  0.00           C  
ATOM    255  HB  VAL    16      47.008  49.346  43.097  1.00  0.00           H  
ATOM    256  CG1 VAL    16      47.573  51.032  41.899  1.00  0.00           C  
ATOM    257 HG11 VAL    16      48.597  51.299  42.160  1.00  0.00           H  
ATOM    258 HG12 VAL    16      47.518  50.358  41.044  1.00  0.00           H  
ATOM    259 HG13 VAL    16      47.190  52.037  41.722  1.00  0.00           H  
ATOM    260  CG2 VAL    16      47.185  51.128  44.380  1.00  0.00           C  
ATOM    261 HG21 VAL    16      48.258  50.979  44.500  1.00  0.00           H  
ATOM    262 HG22 VAL    16      47.010  52.204  44.365  1.00  0.00           H  
ATOM    263 HG23 VAL    16      46.640  50.696  45.219  1.00  0.00           H  
ATOM    264  C   VAL    16      44.722  50.111  41.604  1.00  0.00           C  
ATOM    265  O   VAL    16      44.377  48.963  41.506  1.00  0.00           O  
ATOM    266  N   SER    17      44.810  50.908  40.553  1.00  0.00           N  
ATOM    267  H   SER    17      45.198  51.824  40.727  1.00  0.00           H  
ATOM    268  CA  SER    17      44.455  50.731  39.154  1.00  0.00           C  
ATOM    269  HA  SER    17      43.848  49.840  38.993  1.00  0.00           H  
ATOM    270  CB  SER    17      43.524  51.929  38.684  1.00  0.00           C  
ATOM    271  HB2 SER    17      42.501  51.710  38.991  1.00  0.00           H  
ATOM    272  HB3 SER    17      43.760  52.864  39.192  1.00  0.00           H  
ATOM    273  OG  SER    17      43.550  52.141  37.321  1.00  0.00           O  
ATOM    274  HG  SER    17      43.207  51.368  36.867  1.00  0.00           H  
ATOM    275  C   SER    17      45.705  50.520  38.249  1.00  0.00           C  
ATOM    276  O   SER    17      46.715  51.209  38.397  1.00  0.00           O  
ATOM    277  N   LEU    18      45.654  49.551  37.318  1.00  0.00           N  
ATOM    278  H   LEU    18      44.898  48.882  37.290  1.00  0.00           H  
ATOM    279  CA  LEU    18      46.699  49.365  36.286  1.00  0.00           C  
ATOM    280  HA  LEU    18      47.455  50.084  36.602  1.00  0.00           H  
ATOM    281  CB  LEU    18      47.151  47.897  36.234  1.00  0.00           C  
ATOM    282  HB2 LEU    18      46.261  47.355  35.915  1.00  0.00           H  
ATOM    283  HB3 LEU    18      47.912  47.762  35.465  1.00  0.00           H  
ATOM    284  CG  LEU    18      47.634  47.249  37.564  1.00  0.00           C  
ATOM    285  HG  LEU    18      46.808  47.080  38.254  1.00  0.00           H  
ATOM    286  CD1 LEU    18      48.173  45.840  37.313  1.00  0.00           C  
ATOM    287 HD11 LEU    18      47.408  45.285  36.770  1.00  0.00           H  
ATOM    288 HD12 LEU    18      49.036  46.013  36.670  1.00  0.00           H  
ATOM    289 HD13 LEU    18      48.524  45.406  38.249  1.00  0.00           H  
ATOM    290  CD2 LEU    18      48.722  48.079  38.250  1.00  0.00           C  
ATOM    291 HD21 LEU    18      48.360  49.083  38.470  1.00  0.00           H  
ATOM    292 HD22 LEU    18      49.018  47.590  39.179  1.00  0.00           H  
ATOM    293 HD23 LEU    18      49.564  48.134  37.560  1.00  0.00           H  
ATOM    294  C   LEU    18      46.150  49.874  34.944  1.00  0.00           C  
ATOM    295  O   LEU    18      45.119  49.356  34.510  1.00  0.00           O  
ATOM    296  N   GLN    19      46.888  50.735  34.282  1.00  0.00           N  
ATOM    297  H   GLN    19      47.772  50.988  34.699  1.00  0.00           H  
ATOM    298  CA  GLN    19      46.443  51.487  33.044  1.00  0.00           C  
ATOM    299  HA  GLN    19      45.441  51.192  32.735  1.00  0.00           H  
ATOM    300  CB  GLN    19      46.316  52.966  33.403  1.00  0.00           C  
ATOM    301  HB2 GLN    19      47.302  53.386  33.604  1.00  0.00           H  
ATOM    302  HB3 GLN    19      45.856  53.532  32.594  1.00  0.00           H  
ATOM    303  CG  GLN    19      45.401  53.060  34.691  1.00  0.00           C  
ATOM    304  HG2 GLN    19      44.725  52.207  34.755  1.00  0.00           H  
ATOM    305  HG3 GLN    19      46.096  53.042  35.530  1.00  0.00           H  
ATOM    306  CD  GLN    19      44.509  54.317  34.728  1.00  0.00           C  
ATOM    307  OE1 GLN    19      44.735  55.260  34.033  1.00  0.00           O  
ATOM    308  NE2 GLN    19      43.452  54.391  35.486  1.00  0.00           N  
ATOM    309 HE21 GLN    19      42.845  55.173  35.287  1.00  0.00           H  
ATOM    310 HE22 GLN    19      43.093  53.657  36.080  1.00  0.00           H  
ATOM    311  C   GLN    19      47.331  51.289  31.879  1.00  0.00           C  
ATOM    312  O   GLN    19      48.595  51.452  32.013  1.00  0.00           O  
ATOM    313  N   LEU    20      46.754  50.896  30.774  1.00  0.00           N  
ATOM    314  H   LEU    20      45.757  50.735  30.806  1.00  0.00           H  
ATOM    315  CA  LEU    20      47.393  50.886  29.398  1.00  0.00           C  
ATOM    316  HA  LEU    20      48.328  51.446  29.379  1.00  0.00           H  
ATOM    317  CB  LEU    20      47.663  49.365  29.066  1.00  0.00           C  
ATOM    318  HB2 LEU    20      48.327  49.019  29.857  1.00  0.00           H  
ATOM    319  HB3 LEU    20      46.775  48.738  29.149  1.00  0.00           H  
ATOM    320  CG  LEU    20      48.294  49.014  27.694  1.00  0.00           C  
ATOM    321  HG  LEU    20      47.528  49.139  26.929  1.00  0.00           H  
ATOM    322  CD1 LEU    20      49.546  49.853  27.269  1.00  0.00           C  
ATOM    323 HD11 LEU    20      49.296  50.913  27.228  1.00  0.00           H  
ATOM    324 HD12 LEU    20      50.306  49.685  28.032  1.00  0.00           H  
ATOM    325 HD13 LEU    20      49.970  49.554  26.310  1.00  0.00           H  
ATOM    326  CD2 LEU    20      48.629  47.518  27.592  1.00  0.00           C  
ATOM    327 HD21 LEU    20      49.060  47.328  26.609  1.00  0.00           H  
ATOM    328 HD22 LEU    20      49.410  47.286  28.316  1.00  0.00           H  
ATOM    329 HD23 LEU    20      47.762  46.886  27.785  1.00  0.00           H  
ATOM    330  C   LEU    20      46.447  51.551  28.320  1.00  0.00           C  
ATOM    331  O   LEU    20      45.301  51.101  28.179  1.00  0.00           O  
ATOM    332  N   ARG    21      47.008  52.620  27.714  1.00  0.00           N  
ATOM    333  H   ARG    21      47.984  52.777  27.923  1.00  0.00           H  
ATOM    334  CA  ARG    21      46.357  53.552  26.829  1.00  0.00           C  
ATOM    335  HA  ARG    21      46.980  54.370  26.466  1.00  0.00           H  
ATOM    336  CB  ARG    21      46.045  52.842  25.479  1.00  0.00           C  
ATOM    337  HB2 ARG    21      45.231  52.129  25.609  1.00  0.00           H  
ATOM    338  HB3 ARG    21      45.568  53.568  24.822  1.00  0.00           H  
ATOM    339  CG  ARG    21      47.213  52.175  24.687  1.00  0.00           C  
ATOM    340  HG2 ARG    21      47.459  51.185  25.071  1.00  0.00           H  
ATOM    341  HG3 ARG    21      46.856  52.014  23.670  1.00  0.00           H  
ATOM    342  CD  ARG    21      48.612  52.824  24.629  1.00  0.00           C  
ATOM    343  HD2 ARG    21      48.652  53.623  23.888  1.00  0.00           H  
ATOM    344  HD3 ARG    21      48.956  53.153  25.609  1.00  0.00           H  
ATOM    345  NE  ARG    21      49.560  51.868  24.015  1.00  0.00           N  
ATOM    346  HE  ARG    21      49.148  51.002  23.697  1.00  0.00           H  
ATOM    347  CZ  ARG    21      50.766  52.242  23.690  1.00  0.00           C  
ATOM    348  NH1 ARG    21      51.318  53.374  23.948  1.00  0.00           N  
ATOM    349 HH11 ARG    21      50.764  54.059  24.442  1.00  0.00           H  
ATOM    350 HH12 ARG    21      52.262  53.454  23.598  1.00  0.00           H  
ATOM    351  NH2 ARG    21      51.589  51.464  23.013  1.00  0.00           N  
ATOM    352 HH21 ARG    21      51.329  50.527  22.739  1.00  0.00           H  
ATOM    353 HH22 ARG    21      52.532  51.745  22.784  1.00  0.00           H  
ATOM    354  C   ARG    21      45.234  54.321  27.452  1.00  0.00           C  
ATOM    355  O   ARG    21      44.166  54.479  26.869  1.00  0.00           O  
ATOM    356  N   GLY    22      45.421  54.791  28.654  1.00  0.00           N  
ATOM    357  H   GLY    22      46.338  54.599  29.032  1.00  0.00           H  
ATOM    358  CA  GLY    22      44.482  55.551  29.512  1.00  0.00           C  
ATOM    359  HA2 GLY    22      45.025  56.021  30.332  1.00  0.00           H  
ATOM    360  HA3 GLY    22      43.939  56.322  28.965  1.00  0.00           H  
ATOM    361  C   GLY    22      43.531  54.637  30.274  1.00  0.00           C  
ATOM    362  O   GLY    22      43.118  54.970  31.442  1.00  0.00           O  
ATOM    363  N   GLY    23      43.078  53.522  29.648  1.00  0.00           N  
ATOM    364  H   GLY    23      43.530  53.459  28.747  1.00  0.00           H  
ATOM    365  CA  GLY    23      42.131  52.496  30.115  1.00  0.00           C  
ATOM    366  HA2 GLY    23      41.173  52.917  30.417  1.00  0.00           H  
ATOM    367  HA3 GLY    23      41.917  51.850  29.263  1.00  0.00           H  
ATOM    368  C   GLY    23      42.712  51.631  31.255  1.00  0.00           C  
ATOM    369  O   GLY    23      43.807  51.063  31.102  1.00  0.00           O  
ATOM    370  N   HIE    24      41.980  51.550  32.373  1.00  0.00           N  
ATOM    371  H   HIE    24      41.267  52.260  32.462  1.00  0.00           H  
ATOM    372  CA  HIE    24      42.242  50.573  33.413  1.00  0.00           C  
ATOM    373  HA  HIE    24      43.255  50.607  33.814  1.00  0.00           H  
ATOM    374  CB  HIE    24      41.247  50.871  34.551  1.00  0.00           C  
ATOM    375  HB2 HIE    24      41.555  51.811  35.010  1.00  0.00           H  
ATOM    376  HB3 HIE    24      40.239  51.040  34.173  1.00  0.00           H  
ATOM    377  CG  HIE    24      41.293  49.730  35.540  1.00  0.00           C  
ATOM    378  ND1 HIE    24      42.233  49.690  36.631  1.00  0.00           N  
ATOM    379  CE1 HIE    24      41.813  48.584  37.341  1.00  0.00           C  
ATOM    380  HE1 HIE    24      42.308  48.312  38.262  1.00  0.00           H  
ATOM    381  NE2 HIE    24      40.796  47.952  36.712  1.00  0.00           N  
ATOM    382  HE2 HIE    24      40.399  47.071  37.006  1.00  0.00           H  
ATOM    383  CD2 HIE    24      40.420  48.638  35.584  1.00  0.00           C  
ATOM    384  HD2 HIE    24      39.638  48.391  34.882  1.00  0.00           H  
ATOM    385  C   HIE    24      42.013  49.136  32.800  1.00  0.00           C  
ATOM    386  O   HIE    24      40.896  48.800  32.377  1.00  0.00           O  
ATOM    387  N   PHE    25      42.972  48.301  32.914  1.00  0.00           N  
ATOM    388  H   PHE    25      43.896  48.525  33.252  1.00  0.00           H  
ATOM    389  CA  PHE    25      42.909  46.909  32.389  1.00  0.00           C  
ATOM    390  HA  PHE    25      42.000  46.808  31.796  1.00  0.00           H  
ATOM    391  CB  PHE    25      44.164  46.690  31.471  1.00  0.00           C  
ATOM    392  HB2 PHE    25      44.087  45.722  30.974  1.00  0.00           H  
ATOM    393  HB3 PHE    25      44.143  47.500  30.742  1.00  0.00           H  
ATOM    394  CG  PHE    25      45.541  46.710  32.174  1.00  0.00           C  
ATOM    395  CD1 PHE    25      46.340  47.895  32.064  1.00  0.00           C  
ATOM    396  HD1 PHE    25      45.812  48.794  31.782  1.00  0.00           H  
ATOM    397  CE1 PHE    25      47.654  47.870  32.439  1.00  0.00           C  
ATOM    398  HE1 PHE    25      48.289  48.729  32.281  1.00  0.00           H  
ATOM    399  CZ  PHE    25      48.222  46.701  32.936  1.00  0.00           C  
ATOM    400  HZ  PHE    25      49.261  46.661  33.229  1.00  0.00           H  
ATOM    401  CE2 PHE    25      47.447  45.541  33.050  1.00  0.00           C  
ATOM    402  HE2 PHE    25      47.831  44.694  33.599  1.00  0.00           H  
ATOM    403  CD2 PHE    25      46.114  45.493  32.641  1.00  0.00           C  
ATOM    404  HD2 PHE    25      45.507  44.600  32.690  1.00  0.00           H  
ATOM    405  C   PHE    25      42.978  45.856  33.466  1.00  0.00           C  
ATOM    406  O   PHE    25      42.543  44.720  33.157  1.00  0.00           O  
ATOM    407  N   CYX    26      43.403  46.126  34.688  1.00  0.00           N  
ATOM    408  H   CYX    26      43.814  47.048  34.733  1.00  0.00           H  
ATOM    409  CA  CYX    26      43.601  45.182  35.865  1.00  0.00           C  
ATOM    410  HA  CYX    26      42.721  44.554  35.997  1.00  0.00           H  
ATOM    411  CB  CYX    26      44.871  44.222  35.753  1.00  0.00           C  
ATOM    412  HB2 CYX    26      45.778  44.778  35.517  1.00  0.00           H  
ATOM    413  HB3 CYX    26      45.047  43.809  36.746  1.00  0.00           H  
ATOM    414  SG  CYX    26      44.482  42.802  34.690  1.00  0.00           S  
ATOM    415  C   CYX    26      43.752  46.015  37.097  1.00  0.00           C  
ATOM    416  O   CYX    26      44.180  47.115  36.917  1.00  0.00           O  
ATOM    417  N   GLY    27      43.325  45.537  38.330  1.00  0.00           N  
ATOM    418  H   GLY    27      42.975  44.592  38.395  1.00  0.00           H  
ATOM    419  CA  GLY    27      43.663  46.186  39.604  1.00  0.00           C  
ATOM    420  HA2 GLY    27      44.006  47.194  39.370  1.00  0.00           H  
ATOM    421  HA3 GLY    27      42.765  46.131  40.220  1.00  0.00           H  
ATOM    422  C   GLY    27      44.831  45.535  40.349  1.00  0.00           C  
ATOM    423  O   GLY    27      45.545  44.631  39.843  1.00  0.00           O  
ATOM    424  N   ALA    28      45.190  46.218  41.436  1.00  0.00           N  
ATOM    425  H   ALA    28      44.564  46.871  41.885  1.00  0.00           H  
ATOM    426  CA  ALA    28      46.347  45.900  42.302  1.00  0.00           C  
ATOM    427  HA  ALA    28      46.579  44.848  42.468  1.00  0.00           H  
ATOM    428  CB  ALA    28      47.611  46.389  41.540  1.00  0.00           C  
ATOM    429  HB1 ALA    28      47.608  47.479  41.511  1.00  0.00           H  
ATOM    430  HB2 ALA    28      48.498  45.917  41.963  1.00  0.00           H  
ATOM    431  HB3 ALA    28      47.642  46.097  40.490  1.00  0.00           H  
ATOM    432  C   ALA    28      46.242  46.598  43.673  1.00  0.00           C  
ATOM    433  O   ALA    28      45.272  47.315  43.901  1.00  0.00           O  
ATOM    434  N   THR    29      47.218  46.474  44.561  1.00  0.00           N  
ATOM    435  H   THR    29      47.960  45.810  44.393  1.00  0.00           H  
ATOM    436  CA  THR    29      47.133  47.107  45.895  1.00  0.00           C  
ATOM    437  HA  THR    29      46.576  48.022  45.690  1.00  0.00           H  
ATOM    438  CB  THR    29      46.296  46.196  46.767  1.00  0.00           C  
ATOM    439  HB  THR    29      45.309  46.044  46.331  1.00  0.00           H  
ATOM    440  CG2 THR    29      46.914  44.883  47.021  1.00  0.00           C  
ATOM    441 HG21 THR    29      46.393  44.419  47.859  1.00  0.00           H  
ATOM    442 HG22 THR    29      46.859  44.247  46.137  1.00  0.00           H  
ATOM    443 HG23 THR    29      47.916  44.890  47.450  1.00  0.00           H  
ATOM    444  OG1 THR    29      46.030  46.811  48.007  1.00  0.00           O  
ATOM    445  HG1 THR    29      45.723  47.708  47.857  1.00  0.00           H  
ATOM    446  C   THR    29      48.508  47.496  46.554  1.00  0.00           C  
ATOM    447  O   THR    29      49.562  46.789  46.480  1.00  0.00           O  
ATOM    448  N   LEU    30      48.528  48.629  47.208  1.00  0.00           N  
ATOM    449  H   LEU    30      47.676  49.134  47.407  1.00  0.00           H  
ATOM    450  CA  LEU    30      49.720  49.302  47.835  1.00  0.00           C  
ATOM    451  HA  LEU    30      50.591  49.106  47.210  1.00  0.00           H  
ATOM    452  CB  LEU    30      49.504  50.817  47.919  1.00  0.00           C  
ATOM    453  HB2 LEU    30      48.995  51.241  47.053  1.00  0.00           H  
ATOM    454  HB3 LEU    30      48.866  50.896  48.799  1.00  0.00           H  
ATOM    455  CG  LEU    30      50.927  51.522  48.104  1.00  0.00           C  
ATOM    456  HG  LEU    30      51.520  50.743  48.585  1.00  0.00           H  
ATOM    457  CD1 LEU    30      51.720  51.849  46.901  1.00  0.00           C  
ATOM    458 HD11 LEU    30      51.243  52.422  46.106  1.00  0.00           H  
ATOM    459 HD12 LEU    30      52.671  52.209  47.294  1.00  0.00           H  
ATOM    460 HD13 LEU    30      51.990  50.885  46.469  1.00  0.00           H  
ATOM    461  CD2 LEU    30      50.716  52.814  49.023  1.00  0.00           C  
ATOM    462 HD21 LEU    30      50.349  53.646  48.421  1.00  0.00           H  
ATOM    463 HD22 LEU    30      49.982  52.603  49.801  1.00  0.00           H  
ATOM    464 HD23 LEU    30      51.619  53.039  49.590  1.00  0.00           H  
ATOM    465  C   LEU    30      50.101  48.627  49.176  1.00  0.00           C  
ATOM    466  O   LEU    30      49.632  48.759  50.277  1.00  0.00           O  
ATOM    467  N   ILE    31      51.173  47.804  49.100  1.00  0.00           N  
ATOM    468  H   ILE    31      51.532  47.559  48.188  1.00  0.00           H  
ATOM    469  CA  ILE    31      51.675  47.024  50.273  1.00  0.00           C  
ATOM    470  HA  ILE    31      50.876  46.985  51.013  1.00  0.00           H  
ATOM    471  CB  ILE    31      52.022  45.568  49.845  1.00  0.00           C  
ATOM    472  HB  ILE    31      52.180  44.965  50.739  1.00  0.00           H  
ATOM    473  CG2 ILE    31      50.785  44.961  49.072  1.00  0.00           C  
ATOM    474 HG21 ILE    31      50.709  45.367  48.063  1.00  0.00           H  
ATOM    475 HG22 ILE    31      50.866  43.883  48.934  1.00  0.00           H  
ATOM    476 HG23 ILE    31      49.898  45.131  49.682  1.00  0.00           H  
ATOM    477  CG1 ILE    31      53.257  45.517  48.902  1.00  0.00           C  
ATOM    478 HG12 ILE    31      53.114  46.019  47.945  1.00  0.00           H  
ATOM    479 HG13 ILE    31      54.048  46.069  49.408  1.00  0.00           H  
ATOM    480  CD1 ILE    31      53.912  44.142  48.611  1.00  0.00           C  
ATOM    481 HD11 ILE    31      54.462  43.854  49.507  1.00  0.00           H  
ATOM    482 HD12 ILE    31      53.184  43.342  48.481  1.00  0.00           H  
ATOM    483 HD13 ILE    31      54.617  44.293  47.793  1.00  0.00           H  
ATOM    484  C   ILE    31      52.868  47.699  50.953  1.00  0.00           C  
ATOM    485  O   ILE    31      53.250  47.366  52.086  1.00  0.00           O  
ATOM    486  N   ALA    32      53.503  48.619  50.305  1.00  0.00           N  
ATOM    487  H   ALA    32      53.222  48.703  49.339  1.00  0.00           H  
ATOM    488  CA  ALA    32      54.492  49.598  50.846  1.00  0.00           C  
ATOM    489  HA  ALA    32      54.178  49.945  51.831  1.00  0.00           H  
ATOM    490  CB  ALA    32      55.799  48.880  51.054  1.00  0.00           C  
ATOM    491  HB1 ALA    32      56.034  48.494  50.063  1.00  0.00           H  
ATOM    492  HB2 ALA    32      56.488  49.707  51.228  1.00  0.00           H  
ATOM    493  HB3 ALA    32      55.854  48.206  51.909  1.00  0.00           H  
ATOM    494  C   ALA    32      54.544  50.801  49.837  1.00  0.00           C  
ATOM    495  O   ALA    32      54.173  50.561  48.701  1.00  0.00           O  
ATOM    496  N   PRO    33      54.942  52.007  50.205  1.00  0.00           N  
ATOM    497  CD  PRO    33      55.288  52.359  51.557  1.00  0.00           C  
ATOM    498  HD2 PRO    33      56.288  51.989  51.785  1.00  0.00           H  
ATOM    499  HD3 PRO    33      54.594  51.852  52.228  1.00  0.00           H  
ATOM    500  CG  PRO    33      55.171  53.876  51.608  1.00  0.00           C  
ATOM    501  HG2 PRO    33      55.929  54.264  52.288  1.00  0.00           H  
ATOM    502  HG3 PRO    33      54.175  54.214  51.892  1.00  0.00           H  
ATOM    503  CB  PRO    33      55.408  54.389  50.184  1.00  0.00           C  
ATOM    504  HB2 PRO    33      56.484  54.544  50.104  1.00  0.00           H  
ATOM    505  HB3 PRO    33      54.863  55.324  50.057  1.00  0.00           H  
ATOM    506  CA  PRO    33      54.905  53.201  49.330  1.00  0.00           C  
ATOM    507  HA  PRO    33      53.864  53.443  49.120  1.00  0.00           H  
ATOM    508  C   PRO    33      55.678  53.069  47.974  1.00  0.00           C  
ATOM    509  O   PRO    33      55.192  53.771  47.066  1.00  0.00           O  
ATOM    510  N   ASN    34      56.623  52.143  47.735  1.00  0.00           N  
ATOM    511  H   ASN    34      57.015  51.633  48.513  1.00  0.00           H  
ATOM    512  CA  ASN    34      57.224  51.920  46.372  1.00  0.00           C  
ATOM    513  HA  ASN    34      56.982  52.717  45.669  1.00  0.00           H  
ATOM    514  CB  ASN    34      58.725  51.987  46.680  1.00  0.00           C  
ATOM    515  HB2 ASN    34      58.908  52.852  47.318  1.00  0.00           H  
ATOM    516  HB3 ASN    34      58.921  51.163  47.366  1.00  0.00           H  
ATOM    517  CG  ASN    34      59.651  51.951  45.462  1.00  0.00           C  
ATOM    518  OD1 ASN    34      60.540  51.121  45.339  1.00  0.00           O  
ATOM    519  ND2 ASN    34      59.322  52.663  44.466  1.00  0.00           N  
ATOM    520 HD21 ASN    34      59.852  52.662  43.607  1.00  0.00           H  
ATOM    521 HD22 ASN    34      58.536  53.294  44.533  1.00  0.00           H  
ATOM    522  C   ASN    34      56.786  50.542  45.830  1.00  0.00           C  
ATOM    523  O   ASN    34      57.307  50.043  44.823  1.00  0.00           O  
ATOM    524  N   PHE    35      55.779  49.870  46.487  1.00  0.00           N  
ATOM    525  H   PHE    35      55.409  50.346  47.297  1.00  0.00           H  
ATOM    526  CA  PHE    35      55.350  48.460  46.138  1.00  0.00           C  
ATOM    527  HA  PHE    35      55.781  48.258  45.158  1.00  0.00           H  
ATOM    528  CB  PHE    35      55.986  47.463  47.132  1.00  0.00           C  
ATOM    529  HB2 PHE    35      55.748  47.734  48.160  1.00  0.00           H  
ATOM    530  HB3 PHE    35      55.546  46.485  46.932  1.00  0.00           H  
ATOM    531  CG  PHE    35      57.489  47.326  47.083  1.00  0.00           C  
ATOM    532  CD1 PHE    35      58.273  48.089  47.937  1.00  0.00           C  
ATOM    533  HD1 PHE    35      57.760  48.676  48.684  1.00  0.00           H  
ATOM    534  CE1 PHE    35      59.686  48.097  47.810  1.00  0.00           C  
ATOM    535  HE1 PHE    35      60.293  48.560  48.573  1.00  0.00           H  
ATOM    536  CZ  PHE    35      60.275  47.123  46.924  1.00  0.00           C  
ATOM    537  HZ  PHE    35      61.329  46.893  46.875  1.00  0.00           H  
ATOM    538  CE2 PHE    35      59.388  46.427  46.051  1.00  0.00           C  
ATOM    539  HE2 PHE    35      59.786  45.633  45.437  1.00  0.00           H  
ATOM    540  CD2 PHE    35      58.007  46.556  46.061  1.00  0.00           C  
ATOM    541  HD2 PHE    35      57.360  46.033  45.371  1.00  0.00           H  
ATOM    542  C   PHE    35      53.847  48.230  45.948  1.00  0.00           C  
ATOM    543  O   PHE    35      53.016  48.521  46.812  1.00  0.00           O  
ATOM    544  N   VAL    36      53.495  47.633  44.815  1.00  0.00           N  
ATOM    545  H   VAL    36      54.264  47.321  44.238  1.00  0.00           H  
ATOM    546  CA  VAL    36      52.154  47.325  44.367  1.00  0.00           C  
ATOM    547  HA  VAL    36      51.423  47.563  45.139  1.00  0.00           H  
ATOM    548  CB  VAL    36      51.941  48.230  43.136  1.00  0.00           C  
ATOM    549  HB  VAL    36      52.882  48.311  42.593  1.00  0.00           H  
ATOM    550  CG1 VAL    36      50.867  47.696  42.175  1.00  0.00           C  
ATOM    551 HG11 VAL    36      49.925  47.640  42.720  1.00  0.00           H  
ATOM    552 HG12 VAL    36      50.672  48.420  41.384  1.00  0.00           H  
ATOM    553 HG13 VAL    36      51.211  46.755  41.745  1.00  0.00           H  
ATOM    554  CG2 VAL    36      51.591  49.569  43.636  1.00  0.00           C  
ATOM    555 HG21 VAL    36      52.463  49.968  44.155  1.00  0.00           H  
ATOM    556 HG22 VAL    36      51.293  50.199  42.798  1.00  0.00           H  
ATOM    557 HG23 VAL    36      50.685  49.467  44.232  1.00  0.00           H  
ATOM    558  C   VAL    36      52.045  45.808  44.011  1.00  0.00           C  
ATOM    559  O   VAL    36      52.631  45.300  43.069  1.00  0.00           O  
ATOM    560  N   MET    37      51.118  45.035  44.697  1.00  0.00           N  
ATOM    561  H   MET    37      50.727  45.581  45.451  1.00  0.00           H  
ATOM    562  CA  MET    37      50.791  43.610  44.464  1.00  0.00           C  
ATOM    563  HA  MET    37      51.627  43.097  43.988  1.00  0.00           H  
ATOM    564  CB  MET    37      50.409  43.016  45.836  1.00  0.00           C  
ATOM    565  HB2 MET    37      51.306  43.044  46.455  1.00  0.00           H  
ATOM    566  HB3 MET    37      49.567  43.510  46.320  1.00  0.00           H  
ATOM    567  CG  MET    37      49.978  41.516  45.616  1.00  0.00           C  
ATOM    568  HG2 MET    37      48.959  41.425  45.241  1.00  0.00           H  
ATOM    569  HG3 MET    37      50.548  41.103  44.783  1.00  0.00           H  
ATOM    570  SD  MET    37      50.271  40.511  47.058  1.00  0.00           S  
ATOM    571  CE  MET    37      48.720  40.914  47.955  1.00  0.00           C  
ATOM    572  HE1 MET    37      47.948  41.340  47.314  1.00  0.00           H  
ATOM    573  HE2 MET    37      48.353  40.018  48.456  1.00  0.00           H  
ATOM    574  HE3 MET    37      49.023  41.665  48.684  1.00  0.00           H  
ATOM    575  C   MET    37      49.619  43.394  43.532  1.00  0.00           C  
ATOM    576  O   MET    37      48.611  43.979  43.758  1.00  0.00           O  
ATOM    577  N   SER    38      49.756  42.458  42.555  1.00  0.00           N  
ATOM    578  H   SER    38      50.568  41.860  42.599  1.00  0.00           H  
ATOM    579  CA  SER    38      48.730  42.091  41.604  1.00  0.00           C  
ATOM    580  HA  SER    38      47.725  42.281  41.980  1.00  0.00           H  
ATOM    581  CB  SER    38      48.766  43.093  40.440  1.00  0.00           C  
ATOM    582  HB2 SER    38      48.863  44.054  40.946  1.00  0.00           H  
ATOM    583  HB3 SER    38      49.685  42.871  39.899  1.00  0.00           H  
ATOM    584  OG  SER    38      47.700  43.091  39.563  1.00  0.00           O  
ATOM    585  HG  SER    38      47.023  43.644  39.959  1.00  0.00           H  
ATOM    586  C   SER    38      48.947  40.645  41.094  1.00  0.00           C  
ATOM    587  O   SER    38      49.358  39.804  41.895  1.00  0.00           O  
ATOM    588  N   ALA    39      48.725  40.264  39.849  1.00  0.00           N  
ATOM    589  H   ALA    39      48.257  40.848  39.170  1.00  0.00           H  
ATOM    590  CA  ALA    39      48.783  38.880  39.337  1.00  0.00           C  
ATOM    591  HA  ALA    39      49.520  38.302  39.895  1.00  0.00           H  
ATOM    592  CB  ALA    39      47.458  38.229  39.628  1.00  0.00           C  
ATOM    593  HB1 ALA    39      46.645  38.826  39.214  1.00  0.00           H  
ATOM    594  HB2 ALA    39      47.357  37.243  39.176  1.00  0.00           H  
ATOM    595  HB3 ALA    39      47.317  38.251  40.709  1.00  0.00           H  
ATOM    596  C   ALA    39      49.344  38.713  37.888  1.00  0.00           C  
ATOM    597  O   ALA    39      49.220  39.615  37.026  1.00  0.00           O  
ATOM    598  N   ALA    40      49.998  37.593  37.480  1.00  0.00           N  
ATOM    599  H   ALA    40      50.079  36.880  38.192  1.00  0.00           H  
ATOM    600  CA  ALA    40      50.866  37.398  36.379  1.00  0.00           C  
ATOM    601  HA  ALA    40      51.724  38.061  36.485  1.00  0.00           H  
ATOM    602  CB  ALA    40      51.422  35.997  36.516  1.00  0.00           C  
ATOM    603  HB1 ALA    40      52.321  35.847  35.919  1.00  0.00           H  
ATOM    604  HB2 ALA    40      51.858  35.888  37.509  1.00  0.00           H  
ATOM    605  HB3 ALA    40      50.632  35.253  36.409  1.00  0.00           H  
ATOM    606  C   ALA    40      50.347  37.534  34.914  1.00  0.00           C  
ATOM    607  O   ALA    40      50.880  38.278  34.080  1.00  0.00           O  
ATOM    608  N   HIE    41      49.227  36.866  34.698  1.00  0.00           N  
ATOM    609  H   HIE    41      48.782  36.460  35.509  1.00  0.00           H  
ATOM    610  CA  HIE    41      48.446  36.940  33.446  1.00  0.00           C  
ATOM    611  HA  HIE    41      49.004  36.536  32.602  1.00  0.00           H  
ATOM    612  CB  HIE    41      47.195  36.108  33.592  1.00  0.00           C  
ATOM    613  HB2 HIE    41      46.429  36.357  32.858  1.00  0.00           H  
ATOM    614  HB3 HIE    41      47.478  35.071  33.413  1.00  0.00           H  
ATOM    615  CG  HIE    41      46.619  36.161  35.038  1.00  0.00           C  
ATOM    616  ND1 HIE    41      46.152  37.271  35.757  1.00  0.00           N  
ATOM    617  CE1 HIE    41      45.818  36.910  36.962  1.00  0.00           C  
ATOM    618  HE1 HIE    41      45.364  37.534  37.717  1.00  0.00           H  
ATOM    619  NE2 HIE    41      46.174  35.610  37.179  1.00  0.00           N  
ATOM    620  HE2 HIE    41      46.068  35.083  38.033  1.00  0.00           H  
ATOM    621  CD2 HIE    41      46.565  35.100  35.952  1.00  0.00           C  
ATOM    622  HD2 HIE    41      47.004  34.142  35.718  1.00  0.00           H  
ATOM    623  C   HIE    41      48.097  38.330  33.018  1.00  0.00           C  
ATOM    624  O   HIE    41      47.925  38.476  31.803  1.00  0.00           O  
ATOM    625  N   CYX    42      47.850  39.287  33.837  1.00  0.00           N  
ATOM    626  H   CYX    42      47.897  39.035  34.814  1.00  0.00           H  
ATOM    627  CA  CYX    42      47.654  40.695  33.460  1.00  0.00           C  
ATOM    628  HA  CYX    42      46.888  40.705  32.685  1.00  0.00           H  
ATOM    629  CB  CYX    42      47.192  41.492  34.698  1.00  0.00           C  
ATOM    630  HB2 CYX    42      47.937  41.351  35.481  1.00  0.00           H  
ATOM    631  HB3 CYX    42      47.358  42.532  34.415  1.00  0.00           H  
ATOM    632  SG  CYX    42      45.590  41.287  35.462  1.00  0.00           S  
ATOM    633  C   CYX    42      48.907  41.423  32.914  1.00  0.00           C  
ATOM    634  O   CYX    42      48.856  42.294  32.020  1.00  0.00           O  
ATOM    635  N   VAL    43      50.089  40.981  33.335  1.00  0.00           N  
ATOM    636  H   VAL    43      50.103  40.286  34.068  1.00  0.00           H  
ATOM    637  CA  VAL    43      51.433  41.567  32.913  1.00  0.00           C  
ATOM    638  HA  VAL    43      51.222  42.510  32.409  1.00  0.00           H  
ATOM    639  CB  VAL    43      52.365  41.794  34.058  1.00  0.00           C  
ATOM    640  HB  VAL    43      53.302  42.276  33.779  1.00  0.00           H  
ATOM    641  CG1 VAL    43      51.764  42.785  35.010  1.00  0.00           C  
ATOM    642 HG11 VAL    43      50.791  42.424  35.344  1.00  0.00           H  
ATOM    643 HG12 VAL    43      52.393  42.853  35.897  1.00  0.00           H  
ATOM    644 HG13 VAL    43      51.726  43.804  34.626  1.00  0.00           H  
ATOM    645  CG2 VAL    43      52.803  40.616  34.917  1.00  0.00           C  
ATOM    646 HG21 VAL    43      53.699  40.944  35.443  1.00  0.00           H  
ATOM    647 HG22 VAL    43      52.009  40.299  35.593  1.00  0.00           H  
ATOM    648 HG23 VAL    43      53.082  39.792  34.260  1.00  0.00           H  
ATOM    649  C   VAL    43      52.197  40.727  31.884  1.00  0.00           C  
ATOM    650  O   VAL    43      53.259  41.185  31.459  1.00  0.00           O  
ATOM    651  N   ALA    44      51.715  39.510  31.563  1.00  0.00           N  
ATOM    652  H   ALA    44      50.904  39.227  32.094  1.00  0.00           H  
ATOM    653  CA  ALA    44      52.351  38.532  30.583  1.00  0.00           C  
ATOM    654  HA  ALA    44      53.421  38.428  30.766  1.00  0.00           H  
ATOM    655  CB  ALA    44      51.785  37.178  30.903  1.00  0.00           C  
ATOM    656  HB1 ALA    44      52.152  36.468  30.162  1.00  0.00           H  
ATOM    657  HB2 ALA    44      52.159  36.919  31.894  1.00  0.00           H  
ATOM    658  HB3 ALA    44      50.695  37.150  30.924  1.00  0.00           H  
ATOM    659  C   ALA    44      52.070  38.887  29.141  1.00  0.00           C  
ATOM    660  O   ALA    44      50.934  39.378  28.828  1.00  0.00           O  
ATOM    661  N   ASN    45      53.137  38.998  28.332  1.00  0.00           N  
ATOM    662  H   ASN    45      53.965  38.540  28.683  1.00  0.00           H  
ATOM    663  CA  ASN    45      53.191  39.642  26.973  1.00  0.00           C  
ATOM    664  HA  ASN    45      54.228  39.675  26.637  1.00  0.00           H  
ATOM    665  CB  ASN    45      52.522  38.765  25.907  1.00  0.00           C  
ATOM    666  HB2 ASN    45      51.454  38.720  26.117  1.00  0.00           H  
ATOM    667  HB3 ASN    45      52.771  39.147  24.917  1.00  0.00           H  
ATOM    668  CG  ASN    45      52.985  37.363  26.003  1.00  0.00           C  
ATOM    669  OD1 ASN    45      54.067  37.041  25.612  1.00  0.00           O  
ATOM    670  ND2 ASN    45      52.153  36.397  26.393  1.00  0.00           N  
ATOM    671 HD21 ASN    45      52.469  35.438  26.392  1.00  0.00           H  
ATOM    672 HD22 ASN    45      51.318  36.678  26.887  1.00  0.00           H  
ATOM    673  C   ASN    45      52.617  41.078  26.864  1.00  0.00           C  
ATOM    674  O   ASN    45      52.322  41.553  25.789  1.00  0.00           O  
ATOM    675  N   VAL    46      52.552  41.841  28.036  1.00  0.00           N  
ATOM    676  H   VAL    46      52.950  41.500  28.900  1.00  0.00           H  
ATOM    677  CA  VAL    46      52.306  43.212  27.940  1.00  0.00           C  
ATOM    678  HA  VAL    46      51.538  43.360  27.181  1.00  0.00           H  
ATOM    679  CB  VAL    46      51.600  43.721  29.245  1.00  0.00           C  
ATOM    680  HB  VAL    46      51.085  42.913  29.764  1.00  0.00           H  
ATOM    681  CG1 VAL    46      52.541  44.289  30.249  1.00  0.00           C  
ATOM    682 HG11 VAL    46      53.299  43.528  30.434  1.00  0.00           H  
ATOM    683 HG12 VAL    46      52.923  45.257  29.924  1.00  0.00           H  
ATOM    684 HG13 VAL    46      52.000  44.427  31.185  1.00  0.00           H  
ATOM    685  CG2 VAL    46      50.580  44.840  28.972  1.00  0.00           C  
ATOM    686 HG21 VAL    46      49.823  44.590  28.228  1.00  0.00           H  
ATOM    687 HG22 VAL    46      50.182  45.121  29.947  1.00  0.00           H  
ATOM    688 HG23 VAL    46      51.042  45.683  28.460  1.00  0.00           H  
ATOM    689  C   VAL    46      53.599  44.041  27.570  1.00  0.00           C  
ATOM    690  O   VAL    46      54.717  43.666  27.956  1.00  0.00           O  
ATOM    691  N   ASN    47      53.416  45.184  26.897  1.00  0.00           N  
ATOM    692  H   ASN    47      52.432  45.324  26.714  1.00  0.00           H  
ATOM    693  CA  ASN    47      54.445  46.177  26.614  1.00  0.00           C  
ATOM    694  HA  ASN    47      55.362  45.635  26.380  1.00  0.00           H  
ATOM    695  CB  ASN    47      53.941  47.028  25.441  1.00  0.00           C  
ATOM    696  HB2 ASN    47      53.765  46.435  24.544  1.00  0.00           H  
ATOM    697  HB3 ASN    47      53.008  47.503  25.747  1.00  0.00           H  
ATOM    698  CG  ASN    47      54.824  48.105  24.817  1.00  0.00           C  
ATOM    699  OD1 ASN    47      55.870  48.265  25.249  1.00  0.00           O  
ATOM    700  ND2 ASN    47      54.401  48.915  23.885  1.00  0.00           N  
ATOM    701 HD21 ASN    47      55.043  49.688  23.785  1.00  0.00           H  
ATOM    702 HD22 ASN    47      53.586  48.718  23.322  1.00  0.00           H  
ATOM    703  C   ASN    47      54.660  46.994  27.929  1.00  0.00           C  
ATOM    704  O   ASN    47      53.928  47.884  28.290  1.00  0.00           O  
ATOM    705  N   VAL    48      55.622  46.537  28.742  1.00  0.00           N  
ATOM    706  H   VAL    48      56.256  45.832  28.393  1.00  0.00           H  
ATOM    707  CA  VAL    48      55.790  46.968  30.170  1.00  0.00           C  
ATOM    708  HA  VAL    48      54.889  46.769  30.750  1.00  0.00           H  
ATOM    709  CB  VAL    48      56.914  46.142  30.826  1.00  0.00           C  
ATOM    710  HB  VAL    48      57.719  46.134  30.091  1.00  0.00           H  
ATOM    711  CG1 VAL    48      57.478  46.785  32.104  1.00  0.00           C  
ATOM    712 HG11 VAL    48      57.943  47.732  31.829  1.00  0.00           H  
ATOM    713 HG12 VAL    48      56.587  46.907  32.719  1.00  0.00           H  
ATOM    714 HG13 VAL    48      58.124  46.155  32.715  1.00  0.00           H  
ATOM    715  CG2 VAL    48      56.421  44.689  31.163  1.00  0.00           C  
ATOM    716 HG21 VAL    48      55.442  44.602  31.632  1.00  0.00           H  
ATOM    717 HG22 VAL    48      56.413  44.080  30.259  1.00  0.00           H  
ATOM    718 HG23 VAL    48      57.029  44.226  31.940  1.00  0.00           H  
ATOM    719  C   VAL    48      56.057  48.480  30.196  1.00  0.00           C  
ATOM    720  O   VAL    48      55.523  49.231  30.956  1.00  0.00           O  
ATOM    721  N   ARG    49      56.899  48.983  29.314  1.00  0.00           N  
ATOM    722  H   ARG    49      57.452  48.208  28.980  1.00  0.00           H  
ATOM    723  CA  ARG    49      57.271  50.434  29.130  1.00  0.00           C  
ATOM    724  HA  ARG    49      57.861  50.728  29.998  1.00  0.00           H  
ATOM    725  CB  ARG    49      58.025  50.705  27.825  1.00  0.00           C  
ATOM    726  HB2 ARG    49      57.356  50.553  26.978  1.00  0.00           H  
ATOM    727  HB3 ARG    49      58.513  51.678  27.886  1.00  0.00           H  
ATOM    728  CG  ARG    49      59.167  49.740  27.612  1.00  0.00           C  
ATOM    729  HG2 ARG    49      59.828  49.878  28.467  1.00  0.00           H  
ATOM    730  HG3 ARG    49      58.799  48.715  27.561  1.00  0.00           H  
ATOM    731  CD  ARG    49      60.046  49.945  26.356  1.00  0.00           C  
ATOM    732  HD2 ARG    49      59.638  49.416  25.495  1.00  0.00           H  
ATOM    733  HD3 ARG    49      60.159  50.974  26.014  1.00  0.00           H  
ATOM    734  NE  ARG    49      61.396  49.314  26.629  1.00  0.00           N  
ATOM    735  HE  ARG    49      62.029  49.992  27.030  1.00  0.00           H  
ATOM    736  CZ  ARG    49      61.786  48.122  26.202  1.00  0.00           C  
ATOM    737  NH1 ARG    49      61.091  47.187  25.583  1.00  0.00           N  
ATOM    738 HH11 ARG    49      60.134  47.328  25.294  1.00  0.00           H  
ATOM    739 HH12 ARG    49      61.531  46.303  25.370  1.00  0.00           H  
ATOM    740  NH2 ARG    49      63.006  47.848  26.274  1.00  0.00           N  
ATOM    741 HH21 ARG    49      63.555  48.417  26.902  1.00  0.00           H  
ATOM    742 HH22 ARG    49      63.345  46.956  25.942  1.00  0.00           H  
ATOM    743  C   ARG    49      55.997  51.331  29.067  1.00  0.00           C  
ATOM    744  O   ARG    49      56.072  52.437  29.611  1.00  0.00           O  
ATOM    745  N   ALA    50      54.973  50.779  28.465  1.00  0.00           N  
ATOM    746  H   ALA    50      55.071  49.816  28.177  1.00  0.00           H  
ATOM    747  CA  ALA    50      53.710  51.437  28.105  1.00  0.00           C  
ATOM    748  HA  ALA    50      53.842  52.493  27.868  1.00  0.00           H  
ATOM    749  CB  ALA    50      53.166  50.814  26.845  1.00  0.00           C  
ATOM    750  HB1 ALA    50      52.471  51.514  26.383  1.00  0.00           H  
ATOM    751  HB2 ALA    50      53.925  50.707  26.069  1.00  0.00           H  
ATOM    752  HB3 ALA    50      52.712  49.823  26.842  1.00  0.00           H  
ATOM    753  C   ALA    50      52.729  51.370  29.301  1.00  0.00           C  
ATOM    754  O   ALA    50      51.815  52.202  29.263  1.00  0.00           O  
ATOM    755  N   VAL    51      52.912  50.475  30.307  1.00  0.00           N  
ATOM    756  H   VAL    51      53.756  49.924  30.253  1.00  0.00           H  
ATOM    757  CA  VAL    51      51.925  50.370  31.448  1.00  0.00           C  
ATOM    758  HA  VAL    51      50.888  50.490  31.131  1.00  0.00           H  
ATOM    759  CB  VAL    51      52.080  48.947  32.134  1.00  0.00           C  
ATOM    760  HB  VAL    51      53.111  48.859  32.476  1.00  0.00           H  
ATOM    761  CG1 VAL    51      51.307  48.842  33.475  1.00  0.00           C  
ATOM    762 HG11 VAL    51      51.414  47.873  33.964  1.00  0.00           H  
ATOM    763 HG12 VAL    51      51.726  49.612  34.122  1.00  0.00           H  
ATOM    764 HG13 VAL    51      50.245  49.084  33.502  1.00  0.00           H  
ATOM    765  CG2 VAL    51      51.579  47.814  31.227  1.00  0.00           C  
ATOM    766 HG21 VAL    51      52.196  47.772  30.330  1.00  0.00           H  
ATOM    767 HG22 VAL    51      51.840  46.937  31.819  1.00  0.00           H  
ATOM    768 HG23 VAL    51      50.521  47.921  30.986  1.00  0.00           H  
ATOM    769  C   VAL    51      52.162  51.520  32.415  1.00  0.00           C  
ATOM    770  O   VAL    51      53.280  52.124  32.522  1.00  0.00           O  
ATOM    771  N   ARG    52      51.128  51.886  33.176  1.00  0.00           N  
ATOM    772  H   ARG    52      50.235  51.484  32.928  1.00  0.00           H  
ATOM    773  CA  ARG    52      51.106  52.816  34.265  1.00  0.00           C  
ATOM    774  HA  ARG    52      52.099  52.823  34.715  1.00  0.00           H  
ATOM    775  CB  ARG    52      50.661  54.221  33.698  1.00  0.00           C  
ATOM    776  HB2 ARG    52      49.749  54.155  33.104  1.00  0.00           H  
ATOM    777  HB3 ARG    52      50.381  54.942  34.466  1.00  0.00           H  
ATOM    778  CG  ARG    52      51.715  54.924  32.882  1.00  0.00           C  
ATOM    779  HG2 ARG    52      51.881  54.349  31.972  1.00  0.00           H  
ATOM    780  HG3 ARG    52      51.391  55.907  32.539  1.00  0.00           H  
ATOM    781  CD  ARG    52      53.031  55.151  33.645  1.00  0.00           C  
ATOM    782  HD2 ARG    52      52.768  55.687  34.557  1.00  0.00           H  
ATOM    783  HD3 ARG    52      53.507  54.180  33.785  1.00  0.00           H  
ATOM    784  NE  ARG    52      54.010  55.958  32.861  1.00  0.00           N  
ATOM    785  HE  ARG    52      53.993  56.952  33.039  1.00  0.00           H  
ATOM    786  CZ  ARG    52      54.882  55.517  31.947  1.00  0.00           C  
ATOM    787  NH1 ARG    52      54.868  54.318  31.427  1.00  0.00           N  
ATOM    788 HH11 ARG    52      54.139  53.650  31.632  1.00  0.00           H  
ATOM    789 HH12 ARG    52      55.746  54.076  30.990  1.00  0.00           H  
ATOM    790  NH2 ARG    52      55.801  56.309  31.491  1.00  0.00           N  
ATOM    791 HH21 ARG    52      55.670  57.231  31.881  1.00  0.00           H  
ATOM    792 HH22 ARG    52      56.437  56.011  30.765  1.00  0.00           H  
ATOM    793  C   ARG    52      50.257  52.322  35.486  1.00  0.00           C  
ATOM    794  O   ARG    52      49.378  51.432  35.320  1.00  0.00           O  
ATOM    795  N   VAL    53      50.537  52.882  36.672  1.00  0.00           N  
ATOM    796  H   VAL    53      51.159  53.677  36.707  1.00  0.00           H  
ATOM    797  CA  VAL    53      50.003  52.503  37.962  1.00  0.00           C  
ATOM    798  HA  VAL    53      49.198  51.773  37.878  1.00  0.00           H  
ATOM    799  CB  VAL    53      51.082  51.907  38.782  1.00  0.00           C  
ATOM    800  HB  VAL    53      51.900  52.597  38.987  1.00  0.00           H  
ATOM    801  CG1 VAL    53      50.585  51.457  40.099  1.00  0.00           C  
ATOM    802 HG11 VAL    53      49.853  50.652  40.030  1.00  0.00           H  
ATOM    803 HG12 VAL    53      51.455  51.051  40.614  1.00  0.00           H  
ATOM    804 HG13 VAL    53      50.393  52.315  40.743  1.00  0.00           H  
ATOM    805  CG2 VAL    53      51.635  50.664  38.066  1.00  0.00           C  
ATOM    806 HG21 VAL    53      50.837  49.944  37.888  1.00  0.00           H  
ATOM    807 HG22 VAL    53      52.196  50.926  37.169  1.00  0.00           H  
ATOM    808 HG23 VAL    53      52.453  50.289  38.681  1.00  0.00           H  
ATOM    809  C   VAL    53      49.298  53.713  38.518  1.00  0.00           C  
ATOM    810  O   VAL    53      49.973  54.625  38.911  1.00  0.00           O  
ATOM    811  N   VAL    54      47.943  53.728  38.682  1.00  0.00           N  
ATOM    812  H   VAL    54      47.423  52.866  38.607  1.00  0.00           H  
ATOM    813  CA  VAL    54      47.239  54.926  39.114  1.00  0.00           C  
ATOM    814  HA  VAL    54      47.933  55.747  39.291  1.00  0.00           H  
ATOM    815  CB  VAL    54      46.239  55.415  38.016  1.00  0.00           C  
ATOM    816  HB  VAL    54      45.706  54.595  37.536  1.00  0.00           H  
ATOM    817  CG1 VAL    54      45.247  56.464  38.514  1.00  0.00           C  
ATOM    818 HG11 VAL    54      44.627  56.141  39.350  1.00  0.00           H  
ATOM    819 HG12 VAL    54      45.808  57.327  38.872  1.00  0.00           H  
ATOM    820 HG13 VAL    54      44.674  56.874  37.682  1.00  0.00           H  
ATOM    821  CG2 VAL    54      46.955  55.876  36.772  1.00  0.00           C  
ATOM    822 HG21 VAL    54      47.502  55.054  36.310  1.00  0.00           H  
ATOM    823 HG22 VAL    54      46.284  56.308  36.029  1.00  0.00           H  
ATOM    824 HG23 VAL    54      47.674  56.631  37.088  1.00  0.00           H  
ATOM    825  C   VAL    54      46.518  54.685  40.444  1.00  0.00           C  
ATOM    826  O   VAL    54      45.802  53.673  40.596  1.00  0.00           O  
ATOM    827  N   LEU    55      46.714  55.558  41.441  1.00  0.00           N  
ATOM    828  H   LEU    55      47.172  56.412  41.156  1.00  0.00           H  
ATOM    829  CA  LEU    55      46.139  55.449  42.836  1.00  0.00           C  
ATOM    830  HA  LEU    55      45.373  54.679  42.747  1.00  0.00           H  
ATOM    831  CB  LEU    55      47.192  54.849  43.795  1.00  0.00           C  
ATOM    832  HB2 LEU    55      46.767  54.581  44.763  1.00  0.00           H  
ATOM    833  HB3 LEU    55      47.593  53.923  43.384  1.00  0.00           H  
ATOM    834  CG  LEU    55      48.440  55.692  44.165  1.00  0.00           C  
ATOM    835  HG  LEU    55      48.716  56.261  43.277  1.00  0.00           H  
ATOM    836  CD1 LEU    55      48.199  56.635  45.376  1.00  0.00           C  
ATOM    837 HD11 LEU    55      47.958  55.931  46.172  1.00  0.00           H  
ATOM    838 HD12 LEU    55      49.091  57.241  45.534  1.00  0.00           H  
ATOM    839 HD13 LEU    55      47.384  57.350  45.266  1.00  0.00           H  
ATOM    840  CD2 LEU    55      49.693  54.829  44.486  1.00  0.00           C  
ATOM    841 HD21 LEU    55      49.806  54.162  43.631  1.00  0.00           H  
ATOM    842 HD22 LEU    55      50.609  55.401  44.637  1.00  0.00           H  
ATOM    843 HD23 LEU    55      49.397  54.172  45.303  1.00  0.00           H  
ATOM    844  C   LEU    55      45.524  56.687  43.400  1.00  0.00           C  
ATOM    845  O   LEU    55      45.762  57.777  42.944  1.00  0.00           O  
ATOM    846  N   GLY    56      44.801  56.632  44.496  1.00  0.00           N  
ATOM    847  H   GLY    56      44.574  55.775  44.981  1.00  0.00           H  
ATOM    848  CA  GLY    56      44.258  57.889  45.181  1.00  0.00           C  
ATOM    849  HA2 GLY    56      43.691  57.594  46.064  1.00  0.00           H  
ATOM    850  HA3 GLY    56      45.106  58.528  45.424  1.00  0.00           H  
ATOM    851  C   GLY    56      43.219  58.717  44.455  1.00  0.00           C  
ATOM    852  O   GLY    56      42.789  59.766  45.022  1.00  0.00           O  
ATOM    853  N   ALA    57      42.779  58.308  43.289  1.00  0.00           N  
ATOM    854  H   ALA    57      43.045  57.426  42.876  1.00  0.00           H  
ATOM    855  CA  ALA    57      41.705  58.959  42.548  1.00  0.00           C  
ATOM    856  HA  ALA    57      41.883  60.007  42.787  1.00  0.00           H  
ATOM    857  CB  ALA    57      41.835  58.865  41.054  1.00  0.00           C  
ATOM    858  HB1 ALA    57      41.251  59.647  40.567  1.00  0.00           H  
ATOM    859  HB2 ALA    57      42.873  58.955  40.734  1.00  0.00           H  
ATOM    860  HB3 ALA    57      41.486  57.882  40.737  1.00  0.00           H  
ATOM    861  C   ALA    57      40.205  58.617  42.801  1.00  0.00           C  
ATOM    862  O   ALA    57      39.336  59.496  42.653  1.00  0.00           O  
ATOM    863  N   HIE    58      39.891  57.373  43.157  1.00  0.00           N  
ATOM    864  H   HIE    58      40.686  56.781  43.355  1.00  0.00           H  
ATOM    865  CA  HIE    58      38.598  56.762  43.273  1.00  0.00           C  
ATOM    866  HA  HIE    58      38.824  55.731  43.545  1.00  0.00           H  
ATOM    867  CB  HIE    58      37.798  57.388  44.505  1.00  0.00           C  
ATOM    868  HB2 HIE    58      38.325  57.045  45.395  1.00  0.00           H  
ATOM    869  HB3 HIE    58      37.832  58.476  44.454  1.00  0.00           H  
ATOM    870  CG  HIE    58      36.411  56.843  44.642  1.00  0.00           C  
ATOM    871  ND1 HIE    58      36.052  55.599  45.133  1.00  0.00           N  
ATOM    872  CE1 HIE    58      34.671  55.613  45.067  1.00  0.00           C  
ATOM    873  HE1 HIE    58      34.018  54.764  45.207  1.00  0.00           H  
ATOM    874  NE2 HIE    58      34.254  56.750  44.516  1.00  0.00           N  
ATOM    875  HE2 HIE    58      33.275  56.998  44.482  1.00  0.00           H  
ATOM    876  CD2 HIE    58      35.324  57.551  44.204  1.00  0.00           C  
ATOM    877  HD2 HIE    58      35.351  58.570  43.847  1.00  0.00           H  
ATOM    878  C   HIE    58      37.764  56.674  41.982  1.00  0.00           C  
ATOM    879  O   HIE    58      37.304  55.585  41.642  1.00  0.00           O  
ATOM    880  N   ASN    59      37.435  57.742  41.277  1.00  0.00           N  
ATOM    881  H   ASN    59      37.794  58.599  41.674  1.00  0.00           H  
ATOM    882  CA  ASN    59      36.929  57.812  39.918  1.00  0.00           C  
ATOM    883  HA  ASN    59      36.499  56.846  39.653  1.00  0.00           H  
ATOM    884  CB  ASN    59      35.836  58.875  39.987  1.00  0.00           C  
ATOM    885  HB2 ASN    59      34.967  58.591  40.581  1.00  0.00           H  
ATOM    886  HB3 ASN    59      36.282  59.791  40.374  1.00  0.00           H  
ATOM    887  CG  ASN    59      35.322  59.056  38.550  1.00  0.00           C  
ATOM    888  OD1 ASN    59      34.876  58.202  37.911  1.00  0.00           O  
ATOM    889  ND2 ASN    59      35.455  60.282  38.139  1.00  0.00           N  
ATOM    890 HD21 ASN    59      35.209  60.427  37.170  1.00  0.00           H  
ATOM    891 HD22 ASN    59      35.618  61.108  38.697  1.00  0.00           H  
ATOM    892  C   ASN    59      38.027  58.089  38.891  1.00  0.00           C  
ATOM    893  O   ASN    59      38.954  58.806  39.089  1.00  0.00           O  
ATOM    894  N   LEU    60      37.769  57.614  37.663  1.00  0.00           N  
ATOM    895  H   LEU    60      36.982  56.988  37.570  1.00  0.00           H  
ATOM    896  CA  LEU    60      38.774  57.490  36.591  1.00  0.00           C  
ATOM    897  HA  LEU    60      39.534  58.244  36.795  1.00  0.00           H  
ATOM    898  CB  LEU    60      39.415  56.067  36.603  1.00  0.00           C  
ATOM    899  HB2 LEU    60      38.651  55.340  36.329  1.00  0.00           H  
ATOM    900  HB3 LEU    60      40.221  56.104  35.870  1.00  0.00           H  
ATOM    901  CG  LEU    60      40.207  55.526  37.862  1.00  0.00           C  
ATOM    902  HG  LEU    60      39.612  55.585  38.774  1.00  0.00           H  
ATOM    903  CD1 LEU    60      40.621  54.114  37.603  1.00  0.00           C  
ATOM    904 HD11 LEU    60      41.251  53.815  38.441  1.00  0.00           H  
ATOM    905 HD12 LEU    60      39.728  53.496  37.699  1.00  0.00           H  
ATOM    906 HD13 LEU    60      41.156  54.030  36.657  1.00  0.00           H  
ATOM    907  CD2 LEU    60      41.422  56.363  38.207  1.00  0.00           C  
ATOM    908 HD21 LEU    60      41.152  57.408  38.354  1.00  0.00           H  
ATOM    909 HD22 LEU    60      41.820  56.023  39.163  1.00  0.00           H  
ATOM    910 HD23 LEU    60      42.111  56.288  37.366  1.00  0.00           H  
ATOM    911  C   LEU    60      38.194  57.996  35.268  1.00  0.00           C  
ATOM    912  O   LEU    60      38.834  57.892  34.220  1.00  0.00           O  
ATOM    913  N   SER    61      36.976  58.598  35.284  1.00  0.00           N  
ATOM    914  H   SER    61      36.519  58.657  36.183  1.00  0.00           H  
ATOM    915  CA  SER    61      36.389  59.347  34.119  1.00  0.00           C  
ATOM    916  HA  SER    61      36.289  58.643  33.293  1.00  0.00           H  
ATOM    917  CB  SER    61      34.919  59.720  34.375  1.00  0.00           C  
ATOM    918  HB2 SER    61      34.466  59.941  33.409  1.00  0.00           H  
ATOM    919  HB3 SER    61      34.314  58.865  34.677  1.00  0.00           H  
ATOM    920  OG  SER    61      34.885  60.798  35.307  1.00  0.00           O  
ATOM    921  HG  SER    61      34.604  61.627  34.914  1.00  0.00           H  
ATOM    922  C   SER    61      37.128  60.603  33.655  1.00  0.00           C  
ATOM    923  O   SER    61      37.317  60.916  32.444  1.00  0.00           O  
ATOM    924  N   ARG    62      37.728  61.328  34.591  1.00  0.00           N  
ATOM    925  H   ARG    62      37.502  61.122  35.554  1.00  0.00           H  
ATOM    926  CA  ARG    62      38.619  62.525  34.511  1.00  0.00           C  
ATOM    927  HA  ARG    62      39.062  62.555  33.516  1.00  0.00           H  
ATOM    928  CB  ARG    62      37.856  63.799  34.734  1.00  0.00           C  
ATOM    929  HB2 ARG    62      38.415  64.690  34.447  1.00  0.00           H  
ATOM    930  HB3 ARG    62      37.014  63.781  34.042  1.00  0.00           H  
ATOM    931  CG  ARG    62      37.279  63.892  36.166  1.00  0.00           C  
ATOM    932  HG2 ARG    62      36.783  62.951  36.407  1.00  0.00           H  
ATOM    933  HG3 ARG    62      38.141  64.035  36.816  1.00  0.00           H  
ATOM    934  CD  ARG    62      36.351  65.118  36.299  1.00  0.00           C  
ATOM    935  HD2 ARG    62      37.021  65.970  36.184  1.00  0.00           H  
ATOM    936  HD3 ARG    62      35.570  65.065  35.540  1.00  0.00           H  
ATOM    937  NE  ARG    62      35.843  65.063  37.625  1.00  0.00           N  
ATOM    938  HE  ARG    62      36.468  64.657  38.308  1.00  0.00           H  
ATOM    939  CZ  ARG    62      34.775  65.635  38.108  1.00  0.00           C  
ATOM    940  NH1 ARG    62      33.871  66.215  37.360  1.00  0.00           N  
ATOM    941 HH11 ARG    62      34.033  66.293  36.366  1.00  0.00           H  
ATOM    942 HH12 ARG    62      33.181  66.794  37.817  1.00  0.00           H  
ATOM    943  NH2 ARG    62      34.565  65.655  39.365  1.00  0.00           N  
ATOM    944 HH21 ARG    62      35.269  65.233  39.954  1.00  0.00           H  
ATOM    945 HH22 ARG    62      33.612  65.821  39.656  1.00  0.00           H  
ATOM    946  C   ARG    62      39.756  62.291  35.567  1.00  0.00           C  
ATOM    947  O   ARG    62      39.645  61.426  36.377  1.00  0.00           O  
ATOM    948  N   ARG    63      40.793  63.167  35.619  1.00  0.00           N  
ATOM    949  H   ARG    63      40.859  63.947  34.981  1.00  0.00           H  
ATOM    950  CA  ARG    63      41.971  63.241  36.590  1.00  0.00           C  
ATOM    951  HA  ARG    63      42.367  62.252  36.823  1.00  0.00           H  
ATOM    952  CB  ARG    63      43.077  64.103  35.844  1.00  0.00           C  
ATOM    953  HB2 ARG    63      42.589  64.930  35.329  1.00  0.00           H  
ATOM    954  HB3 ARG    63      43.731  64.429  36.653  1.00  0.00           H  
ATOM    955  CG  ARG    63      43.999  63.179  35.030  1.00  0.00           C  
ATOM    956  HG2 ARG    63      44.458  62.487  35.736  1.00  0.00           H  
ATOM    957  HG3 ARG    63      43.354  62.639  34.337  1.00  0.00           H  
ATOM    958  CD  ARG    63      45.035  63.853  34.169  1.00  0.00           C  
ATOM    959  HD2 ARG    63      45.644  64.471  34.829  1.00  0.00           H  
ATOM    960  HD3 ARG    63      45.609  63.117  33.607  1.00  0.00           H  
ATOM    961  NE  ARG    63      44.403  64.765  33.190  1.00  0.00           N  
ATOM    962  HE  ARG    63      44.805  65.691  33.217  1.00  0.00           H  
ATOM    963  CZ  ARG    63      43.397  64.693  32.371  1.00  0.00           C  
ATOM    964  NH1 ARG    63      43.028  63.549  31.901  1.00  0.00           N  
ATOM    965 HH11 ARG    63      43.486  62.760  32.333  1.00  0.00           H  
ATOM    966 HH12 ARG    63      42.157  63.380  31.419  1.00  0.00           H  
ATOM    967  NH2 ARG    63      42.828  65.699  31.803  1.00  0.00           N  
ATOM    968 HH21 ARG    63      43.145  66.655  31.871  1.00  0.00           H  
ATOM    969 HH22 ARG    63      41.939  65.462  31.386  1.00  0.00           H  
ATOM    970  C   ARG    63      41.512  63.926  37.887  1.00  0.00           C  
ATOM    971  O   ARG    63      41.163  65.072  37.898  1.00  0.00           O  
ATOM    972  N   GLU    64      41.397  63.140  38.921  1.00  0.00           N  
ATOM    973  H   GLU    64      41.647  62.182  38.719  1.00  0.00           H  
ATOM    974  CA  GLU    64      40.793  63.593  40.179  1.00  0.00           C  
ATOM    975  HA  GLU    64      40.022  64.316  39.912  1.00  0.00           H  
ATOM    976  CB  GLU    64      40.098  62.372  40.797  1.00  0.00           C  
ATOM    977  HB2 GLU    64      40.748  61.503  40.689  1.00  0.00           H  
ATOM    978  HB3 GLU    64      39.897  62.518  41.858  1.00  0.00           H  
ATOM    979  CG  GLU    64      38.815  62.072  40.021  1.00  0.00           C  
ATOM    980  HG2 GLU    64      38.994  61.922  38.956  1.00  0.00           H  
ATOM    981  HG3 GLU    64      38.388  61.132  40.370  1.00  0.00           H  
ATOM    982  CD  GLU    64      37.741  63.206  40.178  1.00  0.00           C  
ATOM    983  OE1 GLU    64      36.829  63.228  39.355  1.00  0.00           O  
ATOM    984  OE2 GLU    64      37.745  63.864  41.266  1.00  0.00           O  
ATOM    985  C   GLU    64      41.890  64.199  41.016  1.00  0.00           C  
ATOM    986  O   GLU    64      42.991  63.622  41.040  1.00  0.00           O  
ATOM    987  N   PRO    65      41.687  65.255  41.833  1.00  0.00           N  
ATOM    988  CD  PRO    65      40.603  66.311  41.628  1.00  0.00           C  
ATOM    989  HD2 PRO    65      39.706  66.219  42.242  1.00  0.00           H  
ATOM    990  HD3 PRO    65      40.478  66.401  40.549  1.00  0.00           H  
ATOM    991  CG  PRO    65      41.265  67.619  42.146  1.00  0.00           C  
ATOM    992  HG2 PRO    65      40.501  68.221  42.638  1.00  0.00           H  
ATOM    993  HG3 PRO    65      41.782  68.166  41.357  1.00  0.00           H  
ATOM    994  CB  PRO    65      42.332  67.125  43.095  1.00  0.00           C  
ATOM    995  HB2 PRO    65      41.991  66.925  44.111  1.00  0.00           H  
ATOM    996  HB3 PRO    65      43.181  67.805  43.164  1.00  0.00           H  
ATOM    997  CA  PRO    65      42.907  65.931  42.429  1.00  0.00           C  
ATOM    998  HA  PRO    65      43.552  66.245  41.608  1.00  0.00           H  
ATOM    999  C   PRO    65      43.750  65.131  43.455  1.00  0.00           C  
ATOM   1000  O   PRO    65      44.942  65.373  43.425  1.00  0.00           O  
ATOM   1001  N   THR    66      43.177  64.159  44.140  1.00  0.00           N  
ATOM   1002  H   THR    66      42.168  64.109  44.147  1.00  0.00           H  
ATOM   1003  CA  THR    66      43.890  63.153  44.949  1.00  0.00           C  
ATOM   1004  HA  THR    66      44.710  63.682  45.435  1.00  0.00           H  
ATOM   1005  CB  THR    66      42.923  62.493  46.016  1.00  0.00           C  
ATOM   1006  HB  THR    66      43.391  61.569  46.357  1.00  0.00           H  
ATOM   1007  CG2 THR    66      42.682  63.454  47.134  1.00  0.00           C  
ATOM   1008 HG21 THR    66      41.832  63.180  47.760  1.00  0.00           H  
ATOM   1009 HG22 THR    66      43.557  63.548  47.778  1.00  0.00           H  
ATOM   1010 HG23 THR    66      42.447  64.419  46.686  1.00  0.00           H  
ATOM   1011  OG1 THR    66      41.670  62.244  45.378  1.00  0.00           O  
ATOM   1012  HG1 THR    66      41.823  61.429  44.895  1.00  0.00           H  
ATOM   1013  C   THR    66      44.646  62.044  44.278  1.00  0.00           C  
ATOM   1014  O   THR    66      45.331  61.170  44.867  1.00  0.00           O  
ATOM   1015  N   ARG    67      44.588  61.996  42.907  1.00  0.00           N  
ATOM   1016  H   ARG    67      43.988  62.731  42.561  1.00  0.00           H  
ATOM   1017  CA  ARG    67      45.281  61.058  42.020  1.00  0.00           C  
ATOM   1018  HA  ARG    67      45.023  60.045  42.329  1.00  0.00           H  
ATOM   1019  CB  ARG    67      44.895  61.332  40.555  1.00  0.00           C  
ATOM   1020  HB2 ARG    67      43.813  61.206  40.528  1.00  0.00           H  
ATOM   1021  HB3 ARG    67      44.936  62.394  40.316  1.00  0.00           H  
ATOM   1022  CG  ARG    67      45.506  60.433  39.441  1.00  0.00           C  
ATOM   1023  HG2 ARG    67      46.496  60.830  39.214  1.00  0.00           H  
ATOM   1024  HG3 ARG    67      45.472  59.377  39.710  1.00  0.00           H  
ATOM   1025  CD  ARG    67      44.696  60.685  38.134  1.00  0.00           C  
ATOM   1026  HD2 ARG    67      43.636  60.515  38.326  1.00  0.00           H  
ATOM   1027  HD3 ARG    67      44.640  61.727  37.819  1.00  0.00           H  
ATOM   1028  NE  ARG    67      45.080  59.759  37.070  1.00  0.00           N  
ATOM   1029  HE  ARG    67      46.059  59.826  36.832  1.00  0.00           H  
ATOM   1030  CZ  ARG    67      44.369  59.441  36.044  1.00  0.00           C  
ATOM   1031  NH1 ARG    67      43.066  59.450  35.960  1.00  0.00           N  
ATOM   1032 HH11 ARG    67      42.545  59.489  36.825  1.00  0.00           H  
ATOM   1033 HH12 ARG    67      42.542  59.251  35.120  1.00  0.00           H  
ATOM   1034  NH2 ARG    67      44.920  59.123  34.933  1.00  0.00           N  
ATOM   1035 HH21 ARG    67      45.904  58.897  34.974  1.00  0.00           H  
ATOM   1036 HH22 ARG    67      44.293  58.741  34.239  1.00  0.00           H  
ATOM   1037  C   ARG    67      46.786  61.198  42.180  1.00  0.00           C  
ATOM   1038  O   ARG    67      47.220  62.314  42.359  1.00  0.00           O  
ATOM   1039  N   GLN    68      47.495  60.090  42.162  1.00  0.00           N  
ATOM   1040  H   GLN    68      47.014  59.221  41.982  1.00  0.00           H  
ATOM   1041  CA  GLN    68      48.920  59.967  41.838  1.00  0.00           C  
ATOM   1042  HA  GLN    68      49.204  60.922  41.396  1.00  0.00           H  
ATOM   1043  CB  GLN    68      49.780  59.678  43.080  1.00  0.00           C  
ATOM   1044  HB2 GLN    68      49.872  58.600  43.218  1.00  0.00           H  
ATOM   1045  HB3 GLN    68      50.848  59.791  42.897  1.00  0.00           H  
ATOM   1046  CG  GLN    68      49.318  60.383  44.316  1.00  0.00           C  
ATOM   1047  HG2 GLN    68      49.440  61.443  44.091  1.00  0.00           H  
ATOM   1048  HG3 GLN    68      48.367  59.934  44.601  1.00  0.00           H  
ATOM   1049  CD  GLN    68      50.260  60.110  45.497  1.00  0.00           C  
ATOM   1050  OE1 GLN    68      51.464  59.871  45.364  1.00  0.00           O  
ATOM   1051  NE2 GLN    68      49.763  60.218  46.700  1.00  0.00           N  
ATOM   1052 HE21 GLN    68      50.363  60.025  47.489  1.00  0.00           H  
ATOM   1053 HE22 GLN    68      48.798  60.508  46.773  1.00  0.00           H  
ATOM   1054  C   GLN    68      49.194  58.899  40.757  1.00  0.00           C  
ATOM   1055  O   GLN    68      48.294  58.115  40.393  1.00  0.00           O  
ATOM   1056  N   VAL    69      50.424  58.736  40.238  1.00  0.00           N  
ATOM   1057  H   VAL    69      51.181  59.364  40.467  1.00  0.00           H  
ATOM   1058  CA  VAL    69      50.711  58.064  38.959  1.00  0.00           C  
ATOM   1059  HA  VAL    69      50.192  57.108  38.886  1.00  0.00           H  
ATOM   1060  CB  VAL    69      50.240  58.916  37.735  1.00  0.00           C  
ATOM   1061  HB  VAL    69      49.150  58.928  37.734  1.00  0.00           H  
ATOM   1062  CG1 VAL    69      50.661  60.390  37.873  1.00  0.00           C  
ATOM   1063 HG11 VAL    69      50.595  60.921  36.923  1.00  0.00           H  
ATOM   1064 HG12 VAL    69      50.023  60.844  38.632  1.00  0.00           H  
ATOM   1065 HG13 VAL    69      51.698  60.440  38.206  1.00  0.00           H  
ATOM   1066  CG2 VAL    69      50.695  58.408  36.374  1.00  0.00           C  
ATOM   1067 HG21 VAL    69      50.300  58.910  35.491  1.00  0.00           H  
ATOM   1068 HG22 VAL    69      51.781  58.494  36.365  1.00  0.00           H  
ATOM   1069 HG23 VAL    69      50.420  57.356  36.301  1.00  0.00           H  
ATOM   1070  C   VAL    69      52.244  57.611  38.933  1.00  0.00           C  
ATOM   1071  O   VAL    69      53.114  58.460  39.127  1.00  0.00           O  
ATOM   1072  N   PHE    70      52.501  56.365  38.614  1.00  0.00           N  
ATOM   1073  H   PHE    70      51.826  55.636  38.435  1.00  0.00           H  
ATOM   1074  CA  PHE    70      53.886  55.756  38.666  1.00  0.00           C  
ATOM   1075  HA  PHE    70      54.575  56.581  38.482  1.00  0.00           H  
ATOM   1076  CB  PHE    70      54.185  55.287  40.068  1.00  0.00           C  
ATOM   1077  HB2 PHE    70      53.414  54.573  40.360  1.00  0.00           H  
ATOM   1078  HB3 PHE    70      55.168  54.817  40.062  1.00  0.00           H  
ATOM   1079  CG  PHE    70      54.203  56.324  41.179  1.00  0.00           C  
ATOM   1080  CD1 PHE    70      55.324  57.177  41.260  1.00  0.00           C  
ATOM   1081  HD1 PHE    70      56.119  57.066  40.537  1.00  0.00           H  
ATOM   1082  CE1 PHE    70      55.408  58.097  42.352  1.00  0.00           C  
ATOM   1083  HE1 PHE    70      56.168  58.864  42.339  1.00  0.00           H  
ATOM   1084  CZ  PHE    70      54.369  58.226  43.293  1.00  0.00           C  
ATOM   1085  HZ  PHE    70      54.481  58.913  44.119  1.00  0.00           H  
ATOM   1086  CE2 PHE    70      53.304  57.335  43.267  1.00  0.00           C  
ATOM   1087  HE2 PHE    70      52.542  57.328  44.032  1.00  0.00           H  
ATOM   1088  CD2 PHE    70      53.217  56.341  42.159  1.00  0.00           C  
ATOM   1089  HD2 PHE    70      52.473  55.562  42.236  1.00  0.00           H  
ATOM   1090  C   PHE    70      54.053  54.674  37.513  1.00  0.00           C  
ATOM   1091  O   PHE    70      53.087  54.266  36.901  1.00  0.00           O  
ATOM   1092  N   ALA    71      55.312  54.288  37.281  1.00  0.00           N  
ATOM   1093  H   ALA    71      55.971  54.651  37.956  1.00  0.00           H  
ATOM   1094  CA  ALA    71      55.821  53.309  36.308  1.00  0.00           C  
ATOM   1095  HA  ALA    71      54.983  52.872  35.766  1.00  0.00           H  
ATOM   1096  CB  ALA    71      56.692  54.044  35.253  1.00  0.00           C  
ATOM   1097  HB1 ALA    71      56.084  54.836  34.815  1.00  0.00           H  
ATOM   1098  HB2 ALA    71      57.518  54.447  35.839  1.00  0.00           H  
ATOM   1099  HB3 ALA    71      57.160  53.373  34.533  1.00  0.00           H  
ATOM   1100  C   ALA    71      56.499  52.101  36.990  1.00  0.00           C  
ATOM   1101  O   ALA    71      56.935  52.173  38.165  1.00  0.00           O  
ATOM   1102  N   VAL    72      56.493  50.984  36.265  1.00  0.00           N  
ATOM   1103  H   VAL    72      56.339  50.982  35.267  1.00  0.00           H  
ATOM   1104  CA  VAL    72      57.174  49.754  36.729  1.00  0.00           C  
ATOM   1105  HA  VAL    72      56.808  49.730  37.755  1.00  0.00           H  
ATOM   1106  CB  VAL    72      56.723  48.496  35.994  1.00  0.00           C  
ATOM   1107  HB  VAL    72      56.921  48.678  34.938  1.00  0.00           H  
ATOM   1108  CG1 VAL    72      57.551  47.184  36.319  1.00  0.00           C  
ATOM   1109 HG11 VAL    72      57.720  47.136  37.395  1.00  0.00           H  
ATOM   1110 HG12 VAL    72      56.994  46.371  35.853  1.00  0.00           H  
ATOM   1111 HG13 VAL    72      58.507  47.165  35.795  1.00  0.00           H  
ATOM   1112  CG2 VAL    72      55.188  48.226  36.131  1.00  0.00           C  
ATOM   1113 HG21 VAL    72      54.951  47.254  35.697  1.00  0.00           H  
ATOM   1114 HG22 VAL    72      54.889  48.296  37.177  1.00  0.00           H  
ATOM   1115 HG23 VAL    72      54.636  48.898  35.474  1.00  0.00           H  
ATOM   1116  C   VAL    72      58.641  49.930  36.702  1.00  0.00           C  
ATOM   1117  O   VAL    72      59.231  50.209  35.649  1.00  0.00           O  
ATOM   1118  N   GLN    73      59.367  49.732  37.801  1.00  0.00           N  
ATOM   1119  H   GLN    73      58.901  49.447  38.651  1.00  0.00           H  
ATOM   1120  CA  GLN    73      60.801  49.546  37.750  1.00  0.00           C  
ATOM   1121  HA  GLN    73      61.187  50.163  36.939  1.00  0.00           H  
ATOM   1122  CB  GLN    73      61.340  50.160  39.080  1.00  0.00           C  
ATOM   1123  HB2 GLN    73      60.929  51.169  39.052  1.00  0.00           H  
ATOM   1124  HB3 GLN    73      61.013  49.649  39.985  1.00  0.00           H  
ATOM   1125  CG  GLN    73      62.893  50.120  39.113  1.00  0.00           C  
ATOM   1126  HG2 GLN    73      63.325  49.164  38.818  1.00  0.00           H  
ATOM   1127  HG3 GLN    73      63.382  50.852  38.470  1.00  0.00           H  
ATOM   1128  CD  GLN    73      63.475  50.341  40.502  1.00  0.00           C  
ATOM   1129  OE1 GLN    73      64.508  49.873  40.806  1.00  0.00           O  
ATOM   1130  NE2 GLN    73      62.921  51.092  41.474  1.00  0.00           N  
ATOM   1131 HE21 GLN    73      63.344  50.944  42.379  1.00  0.00           H  
ATOM   1132 HE22 GLN    73      62.084  51.634  41.314  1.00  0.00           H  
ATOM   1133  C   GLN    73      61.165  48.105  37.498  1.00  0.00           C  
ATOM   1134  O   GLN    73      62.034  47.863  36.678  1.00  0.00           O  
ATOM   1135  N   ARG    74      60.553  47.158  38.129  1.00  0.00           N  
ATOM   1136  H   ARG    74      59.959  47.335  38.927  1.00  0.00           H  
ATOM   1137  CA  ARG    74      60.729  45.654  37.976  1.00  0.00           C  
ATOM   1138  HA  ARG    74      60.567  45.327  36.950  1.00  0.00           H  
ATOM   1139  CB  ARG    74      62.136  45.188  38.513  1.00  0.00           C  
ATOM   1140  HB2 ARG    74      62.043  44.117  38.688  1.00  0.00           H  
ATOM   1141  HB3 ARG    74      62.875  45.387  37.736  1.00  0.00           H  
ATOM   1142  CG  ARG    74      62.600  45.830  39.790  1.00  0.00           C  
ATOM   1143  HG2 ARG    74      62.469  46.903  39.656  1.00  0.00           H  
ATOM   1144  HG3 ARG    74      61.890  45.610  40.587  1.00  0.00           H  
ATOM   1145  CD  ARG    74      64.098  45.471  40.140  1.00  0.00           C  
ATOM   1146  HD2 ARG    74      64.086  44.381  40.177  1.00  0.00           H  
ATOM   1147  HD3 ARG    74      64.844  45.833  39.433  1.00  0.00           H  
ATOM   1148  NE  ARG    74      64.343  45.892  41.509  1.00  0.00           N  
ATOM   1149  HE  ARG    74      63.531  46.281  41.966  1.00  0.00           H  
ATOM   1150  CZ  ARG    74      65.327  45.568  42.307  1.00  0.00           C  
ATOM   1151  NH1 ARG    74      66.413  45.064  41.916  1.00  0.00           N  
ATOM   1152 HH11 ARG    74      66.591  44.941  40.929  1.00  0.00           H  
ATOM   1153 HH12 ARG    74      67.003  44.585  42.581  1.00  0.00           H  
ATOM   1154  NH2 ARG    74      65.131  45.663  43.599  1.00  0.00           N  
ATOM   1155 HH21 ARG    74      64.438  46.286  43.988  1.00  0.00           H  
ATOM   1156 HH22 ARG    74      65.880  45.236  44.125  1.00  0.00           H  
ATOM   1157  C   ARG    74      59.596  44.890  38.648  1.00  0.00           C  
ATOM   1158  O   ARG    74      58.975  45.523  39.521  1.00  0.00           O  
ATOM   1159  N   ILE    75      59.195  43.653  38.251  1.00  0.00           N  
ATOM   1160  H   ILE    75      59.650  43.245  37.447  1.00  0.00           H  
ATOM   1161  CA  ILE    75      58.078  42.802  38.707  1.00  0.00           C  
ATOM   1162  HA  ILE    75      57.484  43.204  39.528  1.00  0.00           H  
ATOM   1163  CB  ILE    75      57.048  42.582  37.520  1.00  0.00           C  
ATOM   1164  HB  ILE    75      57.566  42.079  36.703  1.00  0.00           H  
ATOM   1165  CG2 ILE    75      55.992  41.575  37.940  1.00  0.00           C  
ATOM   1166 HG21 ILE    75      55.221  41.434  37.183  1.00  0.00           H  
ATOM   1167 HG22 ILE    75      56.498  40.616  38.049  1.00  0.00           H  
ATOM   1168 HG23 ILE    75      55.532  41.721  38.918  1.00  0.00           H  
ATOM   1169  CG1 ILE    75      56.507  43.900  36.997  1.00  0.00           C  
ATOM   1170 HG12 ILE    75      55.985  44.493  37.747  1.00  0.00           H  
ATOM   1171 HG13 ILE    75      57.361  44.564  36.867  1.00  0.00           H  
ATOM   1172  CD1 ILE    75      55.770  43.916  35.653  1.00  0.00           C  
ATOM   1173 HD11 ILE    75      55.128  44.796  35.623  1.00  0.00           H  
ATOM   1174 HD12 ILE    75      56.481  43.949  34.827  1.00  0.00           H  
ATOM   1175 HD13 ILE    75      55.232  42.973  35.560  1.00  0.00           H  
ATOM   1176  C   ILE    75      58.691  41.548  39.288  1.00  0.00           C  
ATOM   1177  O   ILE    75      59.369  40.789  38.593  1.00  0.00           O  
ATOM   1178  N   PHE    76      58.387  41.171  40.552  1.00  0.00           N  
ATOM   1179  H   PHE    76      57.901  41.909  41.042  1.00  0.00           H  
ATOM   1180  CA  PHE    76      58.799  39.965  41.220  1.00  0.00           C  
ATOM   1181  HA  PHE    76      59.662  39.628  40.646  1.00  0.00           H  
ATOM   1182  CB  PHE    76      59.346  40.333  42.590  1.00  0.00           C  
ATOM   1183  HB2 PHE    76      58.588  40.659  43.303  1.00  0.00           H  
ATOM   1184  HB3 PHE    76      59.781  39.394  42.929  1.00  0.00           H  
ATOM   1185  CG  PHE    76      60.488  41.285  42.526  1.00  0.00           C  
ATOM   1186  CD1 PHE    76      60.280  42.573  42.992  1.00  0.00           C  
ATOM   1187  HD1 PHE    76      59.283  42.867  43.287  1.00  0.00           H  
ATOM   1188  CE1 PHE    76      61.432  43.457  43.129  1.00  0.00           C  
ATOM   1189  HE1 PHE    76      61.317  44.446  43.548  1.00  0.00           H  
ATOM   1190  CZ  PHE    76      62.739  42.955  42.706  1.00  0.00           C  
ATOM   1191  HZ  PHE    76      63.622  43.515  42.979  1.00  0.00           H  
ATOM   1192  CE2 PHE    76      62.849  41.671  42.210  1.00  0.00           C  
ATOM   1193  HE2 PHE    76      63.787  41.322  41.804  1.00  0.00           H  
ATOM   1194  CD2 PHE    76      61.799  40.791  42.183  1.00  0.00           C  
ATOM   1195  HD2 PHE    76      61.928  39.767  41.864  1.00  0.00           H  
ATOM   1196  C   PHE    76      57.767  38.839  41.236  1.00  0.00           C  
ATOM   1197  O   PHE    76      56.590  39.179  41.467  1.00  0.00           O  
ATOM   1198  N   GLU    77      58.165  37.577  41.122  1.00  0.00           N  
ATOM   1199  H   GLU    77      59.119  37.251  41.053  1.00  0.00           H  
ATOM   1200  CA  GLU    77      57.360  36.496  40.648  1.00  0.00           C  
ATOM   1201  HA  GLU    77      56.379  36.826  40.990  1.00  0.00           H  
ATOM   1202  CB  GLU    77      57.278  36.599  39.133  1.00  0.00           C  
ATOM   1203  HB2 GLU    77      56.473  35.988  38.723  1.00  0.00           H  
ATOM   1204  HB3 GLU    77      56.991  37.632  38.937  1.00  0.00           H  
ATOM   1205  CG  GLU    77      58.649  36.453  38.359  1.00  0.00           C  
ATOM   1206  HG2 GLU    77      58.655  37.112  37.491  1.00  0.00           H  
ATOM   1207  HG3 GLU    77      59.513  36.910  38.841  1.00  0.00           H  
ATOM   1208  CD  GLU    77      59.059  35.030  37.999  1.00  0.00           C  
ATOM   1209  OE1 GLU    77      60.245  34.777  37.805  1.00  0.00           O  
ATOM   1210  OE2 GLU    77      58.255  34.084  37.933  1.00  0.00           O  
ATOM   1211  C   GLU    77      57.734  35.145  41.220  1.00  0.00           C  
ATOM   1212  O   GLU    77      58.866  34.910  41.736  1.00  0.00           O  
ATOM   1213  N   ASN    78      56.780  34.178  41.060  1.00  0.00           N  
ATOM   1214  H   ASN    78      55.967  34.560  40.599  1.00  0.00           H  
ATOM   1215  CA  ASN    78      56.722  32.940  41.693  1.00  0.00           C  
ATOM   1216  HA  ASN    78      57.647  32.834  42.259  1.00  0.00           H  
ATOM   1217  CB  ASN    78      55.521  32.924  42.721  1.00  0.00           C  
ATOM   1218  HB2 ASN    78      54.614  33.237  42.204  1.00  0.00           H  
ATOM   1219  HB3 ASN    78      55.349  31.932  43.138  1.00  0.00           H  
ATOM   1220  CG  ASN    78      55.773  33.879  43.841  1.00  0.00           C  
ATOM   1221  OD1 ASN    78      56.601  33.541  44.700  1.00  0.00           O  
ATOM   1222  ND2 ASN    78      55.212  35.081  43.899  1.00  0.00           N  
ATOM   1223 HD21 ASN    78      55.399  35.778  44.605  1.00  0.00           H  
ATOM   1224 HD22 ASN    78      54.525  35.209  43.170  1.00  0.00           H  
ATOM   1225  C   ASN    78      56.708  31.727  40.693  1.00  0.00           C  
ATOM   1226  O   ASN    78      56.459  30.618  41.177  1.00  0.00           O  
ATOM   1227  N   GLY    79      56.910  31.875  39.380  1.00  0.00           N  
ATOM   1228  H   GLY    79      57.363  32.748  39.150  1.00  0.00           H  
ATOM   1229  CA  GLY    79      56.786  30.762  38.391  1.00  0.00           C  
ATOM   1230  HA2 GLY    79      57.409  31.082  37.556  1.00  0.00           H  
ATOM   1231  HA3 GLY    79      57.198  29.819  38.750  1.00  0.00           H  
ATOM   1232  C   GLY    79      55.427  30.477  37.898  1.00  0.00           C  
ATOM   1233  O   GLY    79      55.008  29.395  38.204  1.00  0.00           O  
ATOM   1234  N   TYR    80      54.730  31.357  37.228  1.00  0.00           N  
ATOM   1235  H   TYR    80      55.065  32.306  37.155  1.00  0.00           H  
ATOM   1236  CA  TYR    80      53.290  31.256  36.811  1.00  0.00           C  
ATOM   1237  HA  TYR    80      52.738  30.982  37.711  1.00  0.00           H  
ATOM   1238  CB  TYR    80      52.810  32.638  36.416  1.00  0.00           C  
ATOM   1239  HB2 TYR    80      52.968  33.296  37.270  1.00  0.00           H  
ATOM   1240  HB3 TYR    80      53.364  33.035  35.565  1.00  0.00           H  
ATOM   1241  CG  TYR    80      51.364  32.564  35.961  1.00  0.00           C  
ATOM   1242  CD1 TYR    80      50.964  32.967  34.674  1.00  0.00           C  
ATOM   1243  HD1 TYR    80      51.702  33.386  34.006  1.00  0.00           H  
ATOM   1244  CE1 TYR    80      49.600  32.847  34.316  1.00  0.00           C  
ATOM   1245  HE1 TYR    80      49.264  33.265  33.379  1.00  0.00           H  
ATOM   1246  CZ  TYR    80      48.703  32.187  35.111  1.00  0.00           C  
ATOM   1247  OH  TYR    80      47.436  32.085  34.743  1.00  0.00           O  
ATOM   1248  HH  TYR    80      46.808  31.993  35.463  1.00  0.00           H  
ATOM   1249  CE2 TYR    80      49.091  31.918  36.439  1.00  0.00           C  
ATOM   1250  HE2 TYR    80      48.354  31.477  37.094  1.00  0.00           H  
ATOM   1251  CD2 TYR    80      50.402  32.136  36.844  1.00  0.00           C  
ATOM   1252  HD2 TYR    80      50.699  31.993  37.872  1.00  0.00           H  
ATOM   1253  C   TYR    80      53.096  30.197  35.776  1.00  0.00           C  
ATOM   1254  O   TYR    80      53.718  30.203  34.675  1.00  0.00           O  
ATOM   1255  N   ASP    81      52.176  29.223  36.060  1.00  0.00           N  
ATOM   1256  H   ASP    81      51.607  29.223  36.894  1.00  0.00           H  
ATOM   1257  CA  ASP    81      51.718  28.157  35.129  1.00  0.00           C  
ATOM   1258  HA  ASP    81      52.348  28.035  34.247  1.00  0.00           H  
ATOM   1259  CB  ASP    81      51.760  26.845  36.025  1.00  0.00           C  
ATOM   1260  HB2 ASP    81      52.827  26.725  36.211  1.00  0.00           H  
ATOM   1261  HB3 ASP    81      51.261  27.125  36.953  1.00  0.00           H  
ATOM   1262  CG  ASP    81      51.251  25.597  35.348  1.00  0.00           C  
ATOM   1263  OD1 ASP    81      51.270  24.615  36.045  1.00  0.00           O  
ATOM   1264  OD2 ASP    81      50.692  25.575  34.247  1.00  0.00           O  
ATOM   1265  C   ASP    81      50.255  28.436  34.599  1.00  0.00           C  
ATOM   1266  O   ASP    81      49.201  28.103  35.261  1.00  0.00           O  
ATOM   1267  N   PRO    82      50.120  29.072  33.450  1.00  0.00           N  
ATOM   1268  CD  PRO    82      51.172  29.195  32.431  1.00  0.00           C  
ATOM   1269  HD2 PRO    82      51.774  28.294  32.313  1.00  0.00           H  
ATOM   1270  HD3 PRO    82      51.736  30.032  32.842  1.00  0.00           H  
ATOM   1271  CG  PRO    82      50.489  29.564  31.133  1.00  0.00           C  
ATOM   1272  HG2 PRO    82      50.385  28.588  30.659  1.00  0.00           H  
ATOM   1273  HG3 PRO    82      51.145  30.275  30.631  1.00  0.00           H  
ATOM   1274  CB  PRO    82      49.157  30.073  31.500  1.00  0.00           C  
ATOM   1275  HB2 PRO    82      48.417  29.870  30.726  1.00  0.00           H  
ATOM   1276  HB3 PRO    82      49.209  31.153  31.638  1.00  0.00           H  
ATOM   1277  CA  PRO    82      48.807  29.323  32.769  1.00  0.00           C  
ATOM   1278  HA  PRO    82      48.232  29.953  33.448  1.00  0.00           H  
ATOM   1279  C   PRO    82      48.000  28.086  32.364  1.00  0.00           C  
ATOM   1280  O   PRO    82      46.772  28.194  32.165  1.00  0.00           O  
ATOM   1281  N   VAL    83      48.631  26.913  32.215  1.00  0.00           N  
ATOM   1282  H   VAL    83      49.614  26.797  32.416  1.00  0.00           H  
ATOM   1283  CA  VAL    83      47.904  25.698  31.915  1.00  0.00           C  
ATOM   1284  HA  VAL    83      47.162  25.913  31.146  1.00  0.00           H  
ATOM   1285  CB  VAL    83      48.862  24.505  31.561  1.00  0.00           C  
ATOM   1286  HB  VAL    83      49.458  24.207  32.424  1.00  0.00           H  
ATOM   1287  CG1 VAL    83      48.099  23.190  31.235  1.00  0.00           C  
ATOM   1288 HG11 VAL    83      47.489  23.367  30.349  1.00  0.00           H  
ATOM   1289 HG12 VAL    83      48.817  22.373  31.172  1.00  0.00           H  
ATOM   1290 HG13 VAL    83      47.457  22.938  32.079  1.00  0.00           H  
ATOM   1291  CG2 VAL    83      49.766  24.880  30.358  1.00  0.00           C  
ATOM   1292 HG21 VAL    83      50.542  25.562  30.707  1.00  0.00           H  
ATOM   1293 HG22 VAL    83      50.293  23.993  30.006  1.00  0.00           H  
ATOM   1294 HG23 VAL    83      49.278  25.246  29.455  1.00  0.00           H  
ATOM   1295  C   VAL    83      47.095  25.259  33.123  1.00  0.00           C  
ATOM   1296  O   VAL    83      45.855  25.062  33.074  1.00  0.00           O  
ATOM   1297  N   ASN    84      47.655  25.200  34.295  1.00  0.00           N  
ATOM   1298  H   ASN    84      48.647  25.388  34.297  1.00  0.00           H  
ATOM   1299  CA  ASN    84      46.932  24.753  35.570  1.00  0.00           C  
ATOM   1300  HA  ASN    84      46.151  24.027  35.345  1.00  0.00           H  
ATOM   1301  CB  ASN    84      47.886  23.993  36.403  1.00  0.00           C  
ATOM   1302  HB2 ASN    84      48.736  24.601  36.710  1.00  0.00           H  
ATOM   1303  HB3 ASN    84      47.432  23.569  37.299  1.00  0.00           H  
ATOM   1304  CG  ASN    84      48.368  22.766  35.575  1.00  0.00           C  
ATOM   1305  OD1 ASN    84      47.635  21.799  35.379  1.00  0.00           O  
ATOM   1306  ND2 ASN    84      49.603  22.669  35.121  1.00  0.00           N  
ATOM   1307 HD21 ASN    84      49.755  21.988  34.391  1.00  0.00           H  
ATOM   1308 HD22 ASN    84      50.174  23.501  35.163  1.00  0.00           H  
ATOM   1309  C   ASN    84      46.283  25.891  36.365  1.00  0.00           C  
ATOM   1310  O   ASN    84      45.438  25.660  37.169  1.00  0.00           O  
ATOM   1311  N   LEU    85      46.677  27.068  35.946  1.00  0.00           N  
ATOM   1312  H   LEU    85      47.474  27.060  35.325  1.00  0.00           H  
ATOM   1313  CA  LEU    85      46.293  28.359  36.537  1.00  0.00           C  
ATOM   1314  HA  LEU    85      46.715  29.235  36.045  1.00  0.00           H  
ATOM   1315  CB  LEU    85      44.758  28.626  36.412  1.00  0.00           C  
ATOM   1316  HB2 LEU    85      44.104  27.791  36.662  1.00  0.00           H  
ATOM   1317  HB3 LEU    85      44.499  29.358  37.177  1.00  0.00           H  
ATOM   1318  CG  LEU    85      44.261  29.241  35.042  1.00  0.00           C  
ATOM   1319  HG  LEU    85      45.009  29.950  34.687  1.00  0.00           H  
ATOM   1320  CD1 LEU    85      44.055  28.088  33.995  1.00  0.00           C  
ATOM   1321 HD11 LEU    85      43.657  28.421  33.037  1.00  0.00           H  
ATOM   1322 HD12 LEU    85      45.088  27.757  33.888  1.00  0.00           H  
ATOM   1323 HD13 LEU    85      43.456  27.262  34.380  1.00  0.00           H  
ATOM   1324  CD2 LEU    85      42.957  30.058  35.260  1.00  0.00           C  
ATOM   1325 HD21 LEU    85      43.060  30.755  36.093  1.00  0.00           H  
ATOM   1326 HD22 LEU    85      42.747  30.601  34.338  1.00  0.00           H  
ATOM   1327 HD23 LEU    85      42.103  29.400  35.424  1.00  0.00           H  
ATOM   1328  C   LEU    85      46.715  28.387  38.017  1.00  0.00           C  
ATOM   1329  O   LEU    85      45.886  28.334  38.852  1.00  0.00           O  
ATOM   1330  N   LEU    86      47.960  28.395  38.107  1.00  0.00           N  
ATOM   1331  H   LEU    86      48.493  28.248  37.262  1.00  0.00           H  
ATOM   1332  CA  LEU    86      48.654  28.443  39.474  1.00  0.00           C  
ATOM   1333  HA  LEU    86      48.047  28.771  40.318  1.00  0.00           H  
ATOM   1334  CB  LEU    86      48.934  26.981  39.960  1.00  0.00           C  
ATOM   1335  HB2 LEU    86      49.527  26.433  39.227  1.00  0.00           H  
ATOM   1336  HB3 LEU    86      49.537  27.102  40.860  1.00  0.00           H  
ATOM   1337  CG  LEU    86      47.708  26.096  40.280  1.00  0.00           C  
ATOM   1338  HG  LEU    86      46.915  26.156  39.535  1.00  0.00           H  
ATOM   1339  CD1 LEU    86      48.139  24.611  40.237  1.00  0.00           C  
ATOM   1340 HD11 LEU    86      47.228  24.040  40.416  1.00  0.00           H  
ATOM   1341 HD12 LEU    86      48.488  24.349  39.238  1.00  0.00           H  
ATOM   1342 HD13 LEU    86      48.988  24.362  40.874  1.00  0.00           H  
ATOM   1343  CD2 LEU    86      47.166  26.463  41.628  1.00  0.00           C  
ATOM   1344 HD21 LEU    86      46.531  25.614  41.882  1.00  0.00           H  
ATOM   1345 HD22 LEU    86      48.056  26.437  42.256  1.00  0.00           H  
ATOM   1346 HD23 LEU    86      46.695  27.437  41.496  1.00  0.00           H  
ATOM   1347  C   LEU    86      49.952  29.290  39.559  1.00  0.00           C  
ATOM   1348  O   LEU    86      50.635  29.547  38.540  1.00  0.00           O  
ATOM   1349  N   ASN    87      50.352  29.689  40.725  1.00  0.00           N  
ATOM   1350  H   ASN    87      49.848  29.441  41.565  1.00  0.00           H  
ATOM   1351  CA  ASN    87      51.514  30.598  40.994  1.00  0.00           C  
ATOM   1352  HA  ASN    87      51.464  30.682  42.080  1.00  0.00           H  
ATOM   1353  CB  ASN    87      52.902  29.995  40.697  1.00  0.00           C  
ATOM   1354  HB2 ASN    87      53.204  30.115  39.657  1.00  0.00           H  
ATOM   1355  HB3 ASN    87      53.586  30.705  41.162  1.00  0.00           H  
ATOM   1356  CG  ASN    87      53.170  28.622  41.259  1.00  0.00           C  
ATOM   1357  OD1 ASN    87      52.676  27.656  40.637  1.00  0.00           O  
ATOM   1358  ND2 ASN    87      53.771  28.492  42.385  1.00  0.00           N  
ATOM   1359 HD21 ASN    87      54.142  27.570  42.564  1.00  0.00           H  
ATOM   1360 HD22 ASN    87      53.964  29.287  42.977  1.00  0.00           H  
ATOM   1361  C   ASN    87      51.290  32.082  40.618  1.00  0.00           C  
ATOM   1362  O   ASN    87      52.130  32.763  40.043  1.00  0.00           O  
ATOM   1363  N   ASP    88      50.018  32.528  40.760  1.00  0.00           N  
ATOM   1364  H   ASP    88      49.418  31.809  41.138  1.00  0.00           H  
ATOM   1365  CA  ASP    88      49.416  33.760  40.214  1.00  0.00           C  
ATOM   1366  HA  ASP    88      49.407  33.763  39.124  1.00  0.00           H  
ATOM   1367  CB  ASP    88      47.961  33.916  40.690  1.00  0.00           C  
ATOM   1368  HB2 ASP    88      47.896  34.054  41.769  1.00  0.00           H  
ATOM   1369  HB3 ASP    88      47.472  34.788  40.256  1.00  0.00           H  
ATOM   1370  CG  ASP    88      47.110  32.677  40.327  1.00  0.00           C  
ATOM   1371  OD1 ASP    88      47.125  31.745  41.110  1.00  0.00           O  
ATOM   1372  OD2 ASP    88      46.340  32.781  39.345  1.00  0.00           O  
ATOM   1373  C   ASP    88      50.199  35.027  40.676  1.00  0.00           C  
ATOM   1374  O   ASP    88      50.246  36.062  39.928  1.00  0.00           O  
ATOM   1375  N   ILE    89      50.638  35.106  41.907  1.00  0.00           N  
ATOM   1376  H   ILE    89      50.575  34.252  42.442  1.00  0.00           H  
ATOM   1377  CA  ILE    89      50.904  36.475  42.517  1.00  0.00           C  
ATOM   1378  HA  ILE    89      50.147  37.183  42.179  1.00  0.00           H  
ATOM   1379  CB  ILE    89      50.645  36.462  44.030  1.00  0.00           C  
ATOM   1380  HB  ILE    89      51.076  35.568  44.481  1.00  0.00           H  
ATOM   1381  CG2 ILE    89      51.257  37.672  44.717  1.00  0.00           C  
ATOM   1382 HG21 ILE    89      51.182  37.599  45.802  1.00  0.00           H  
ATOM   1383 HG22 ILE    89      52.330  37.787  44.563  1.00  0.00           H  
ATOM   1384 HG23 ILE    89      50.769  38.583  44.370  1.00  0.00           H  
ATOM   1385  CG1 ILE    89      49.135  36.380  44.282  1.00  0.00           C  
ATOM   1386 HG12 ILE    89      48.672  37.302  43.930  1.00  0.00           H  
ATOM   1387 HG13 ILE    89      48.783  35.536  43.690  1.00  0.00           H  
ATOM   1388  CD1 ILE    89      48.700  36.262  45.733  1.00  0.00           C  
ATOM   1389 HD11 ILE    89      48.925  37.162  46.304  1.00  0.00           H  
ATOM   1390 HD12 ILE    89      47.610  36.263  45.730  1.00  0.00           H  
ATOM   1391 HD13 ILE    89      49.171  35.427  46.252  1.00  0.00           H  
ATOM   1392  C   ILE    89      52.255  37.023  42.066  1.00  0.00           C  
ATOM   1393  O   ILE    89      53.267  36.295  42.063  1.00  0.00           O  
ATOM   1394  N   VAL    90      52.250  38.346  41.784  1.00  0.00           N  
ATOM   1395  H   VAL    90      51.390  38.838  41.981  1.00  0.00           H  
ATOM   1396  CA  VAL    90      53.423  39.140  41.407  1.00  0.00           C  
ATOM   1397  HA  VAL    90      54.253  38.616  41.880  1.00  0.00           H  
ATOM   1398  CB  VAL    90      53.719  39.267  39.925  1.00  0.00           C  
ATOM   1399  HB  VAL    90      54.631  39.843  39.768  1.00  0.00           H  
ATOM   1400  CG1 VAL    90      53.978  37.931  39.204  1.00  0.00           C  
ATOM   1401 HG11 VAL    90      54.481  37.202  39.840  1.00  0.00           H  
ATOM   1402 HG12 VAL    90      53.031  37.418  39.038  1.00  0.00           H  
ATOM   1403 HG13 VAL    90      54.534  37.989  38.268  1.00  0.00           H  
ATOM   1404  CG2 VAL    90      52.610  40.015  39.169  1.00  0.00           C  
ATOM   1405 HG21 VAL    90      51.665  39.479  39.263  1.00  0.00           H  
ATOM   1406 HG22 VAL    90      52.442  40.947  39.708  1.00  0.00           H  
ATOM   1407 HG23 VAL    90      52.859  40.079  38.110  1.00  0.00           H  
ATOM   1408  C   VAL    90      53.434  40.459  42.140  1.00  0.00           C  
ATOM   1409  O   VAL    90      52.403  40.788  42.767  1.00  0.00           O  
ATOM   1410  N   ILE    91      54.605  40.987  42.279  1.00  0.00           N  
ATOM   1411  H   ILE    91      55.426  40.588  41.846  1.00  0.00           H  
ATOM   1412  CA  ILE    91      54.638  42.309  42.879  1.00  0.00           C  
ATOM   1413  HA  ILE    91      53.615  42.669  42.993  1.00  0.00           H  
ATOM   1414  CB  ILE    91      55.237  42.236  44.329  1.00  0.00           C  
ATOM   1415  HB  ILE    91      56.125  41.626  44.169  1.00  0.00           H  
ATOM   1416  CG2 ILE    91      55.481  43.686  44.893  1.00  0.00           C  
ATOM   1417 HG21 ILE    91      54.514  44.188  44.921  1.00  0.00           H  
ATOM   1418 HG22 ILE    91      55.967  43.614  45.865  1.00  0.00           H  
ATOM   1419 HG23 ILE    91      56.131  44.264  44.236  1.00  0.00           H  
ATOM   1420  CG1 ILE    91      54.234  41.435  45.287  1.00  0.00           C  
ATOM   1421 HG12 ILE    91      53.487  42.176  45.573  1.00  0.00           H  
ATOM   1422 HG13 ILE    91      53.829  40.514  44.868  1.00  0.00           H  
ATOM   1423  CD1 ILE    91      54.786  41.182  46.721  1.00  0.00           C  
ATOM   1424 HD11 ILE    91      55.006  42.056  47.333  1.00  0.00           H  
ATOM   1425 HD12 ILE    91      54.125  40.545  47.308  1.00  0.00           H  
ATOM   1426 HD13 ILE    91      55.716  40.616  46.665  1.00  0.00           H  
ATOM   1427  C   ILE    91      55.434  43.306  42.083  1.00  0.00           C  
ATOM   1428  O   ILE    91      56.568  42.998  41.680  1.00  0.00           O  
ATOM   1429  N   LEU    92      54.909  44.473  41.764  1.00  0.00           N  
ATOM   1430  H   LEU    92      54.081  44.779  42.255  1.00  0.00           H  
ATOM   1431  CA  LEU    92      55.521  45.577  41.008  1.00  0.00           C  
ATOM   1432  HA  LEU    92      56.251  45.159  40.315  1.00  0.00           H  
ATOM   1433  CB  LEU    92      54.453  46.436  40.321  1.00  0.00           C  
ATOM   1434  HB2 LEU    92      53.859  46.783  41.167  1.00  0.00           H  
ATOM   1435  HB3 LEU    92      54.995  47.276  39.885  1.00  0.00           H  
ATOM   1436  CG  LEU    92      53.635  45.855  39.138  1.00  0.00           C  
ATOM   1437  HG  LEU    92      54.345  45.687  38.328  1.00  0.00           H  
ATOM   1438  CD1 LEU    92      52.883  44.555  39.442  1.00  0.00           C  
ATOM   1439 HD11 LEU    92      53.604  43.765  39.652  1.00  0.00           H  
ATOM   1440 HD12 LEU    92      52.162  44.507  40.259  1.00  0.00           H  
ATOM   1441 HD13 LEU    92      52.285  44.385  38.547  1.00  0.00           H  
ATOM   1442  CD2 LEU    92      52.595  46.917  38.740  1.00  0.00           C  
ATOM   1443 HD21 LEU    92      51.891  46.934  39.572  1.00  0.00           H  
ATOM   1444 HD22 LEU    92      53.133  47.865  38.702  1.00  0.00           H  
ATOM   1445 HD23 LEU    92      52.014  46.620  37.868  1.00  0.00           H  
ATOM   1446  C   LEU    92      56.347  46.376  42.049  1.00  0.00           C  
ATOM   1447  O   LEU    92      55.786  46.768  43.055  1.00  0.00           O  
ATOM   1448  N   GLN    93      57.617  46.687  41.775  1.00  0.00           N  
ATOM   1449  H   GLN    93      58.048  46.187  41.010  1.00  0.00           H  
ATOM   1450  CA  GLN    93      58.372  47.811  42.369  1.00  0.00           C  
ATOM   1451  HA  GLN    93      57.889  47.961  43.335  1.00  0.00           H  
ATOM   1452  CB  GLN    93      59.894  47.493  42.607  1.00  0.00           C  
ATOM   1453  HB2 GLN    93      59.844  46.477  42.998  1.00  0.00           H  
ATOM   1454  HB3 GLN    93      60.370  47.358  41.636  1.00  0.00           H  
ATOM   1455  CG  GLN    93      60.562  48.495  43.564  1.00  0.00           C  
ATOM   1456  HG2 GLN    93      60.632  49.466  43.074  1.00  0.00           H  
ATOM   1457  HG3 GLN    93      59.992  48.599  44.487  1.00  0.00           H  
ATOM   1458  CD  GLN    93      62.001  48.107  43.938  1.00  0.00           C  
ATOM   1459  OE1 GLN    93      62.555  47.055  43.592  1.00  0.00           O  
ATOM   1460  NE2 GLN    93      62.632  49.086  44.584  1.00  0.00           N  
ATOM   1461 HE21 GLN    93      63.634  49.157  44.684  1.00  0.00           H  
ATOM   1462 HE22 GLN    93      62.109  49.940  44.716  1.00  0.00           H  
ATOM   1463  C   GLN    93      58.173  49.069  41.457  1.00  0.00           C  
ATOM   1464  O   GLN    93      58.213  48.926  40.250  1.00  0.00           O  
ATOM   1465  N   LEU    94      58.044  50.271  42.096  1.00  0.00           N  
ATOM   1466  H   LEU    94      58.203  50.375  43.088  1.00  0.00           H  
ATOM   1467  CA  LEU    94      57.759  51.603  41.407  1.00  0.00           C  
ATOM   1468  HA  LEU    94      57.234  51.312  40.498  1.00  0.00           H  
ATOM   1469  CB  LEU    94      56.684  52.453  42.150  1.00  0.00           C  
ATOM   1470  HB2 LEU    94      57.004  52.762  43.146  1.00  0.00           H  
ATOM   1471  HB3 LEU    94      56.455  53.387  41.638  1.00  0.00           H  
ATOM   1472  CG  LEU    94      55.396  51.677  42.323  1.00  0.00           C  
ATOM   1473  HG  LEU    94      55.637  50.761  42.863  1.00  0.00           H  
ATOM   1474  CD1 LEU    94      54.401  52.563  43.154  1.00  0.00           C  
ATOM   1475 HD11 LEU    94      54.260  53.576  42.775  1.00  0.00           H  
ATOM   1476 HD12 LEU    94      53.488  51.980  43.273  1.00  0.00           H  
ATOM   1477 HD13 LEU    94      54.771  52.659  44.175  1.00  0.00           H  
ATOM   1478  CD2 LEU    94      54.697  51.267  41.020  1.00  0.00           C  
ATOM   1479 HD21 LEU    94      55.337  50.577  40.469  1.00  0.00           H  
ATOM   1480 HD22 LEU    94      53.756  50.785  41.285  1.00  0.00           H  
ATOM   1481 HD23 LEU    94      54.539  52.174  40.436  1.00  0.00           H  
ATOM   1482  C   LEU    94      58.966  52.359  40.970  1.00  0.00           C  
ATOM   1483  O   LEU    94      60.083  52.026  41.373  1.00  0.00           O  
ATOM   1484  N   ASN    95      58.800  53.472  40.218  1.00  0.00           N  
ATOM   1485  H   ASN    95      57.960  53.567  39.666  1.00  0.00           H  
ATOM   1486  CA  ASN    95      59.876  54.531  39.952  1.00  0.00           C  
ATOM   1487  HA  ASN    95      60.853  54.061  39.840  1.00  0.00           H  
ATOM   1488  CB  ASN    95      59.630  55.204  38.601  1.00  0.00           C  
ATOM   1489  HB2 ASN    95      60.530  55.811  38.504  1.00  0.00           H  
ATOM   1490  HB3 ASN    95      59.661  54.472  37.794  1.00  0.00           H  
ATOM   1491  CG  ASN    95      58.365  56.061  38.659  1.00  0.00           C  
ATOM   1492  OD1 ASN    95      57.277  55.552  38.845  1.00  0.00           O  
ATOM   1493  ND2 ASN    95      58.449  57.297  38.437  1.00  0.00           N  
ATOM   1494 HD21 ASN    95      57.651  57.910  38.528  1.00  0.00           H  
ATOM   1495 HD22 ASN    95      59.346  57.704  38.212  1.00  0.00           H  
ATOM   1496  C   ASN    95      60.064  55.540  41.101  1.00  0.00           C  
ATOM   1497  O   ASN    95      60.901  56.440  41.063  1.00  0.00           O  
ATOM   1498  N   GLY    96      59.329  55.340  42.203  1.00  0.00           N  
ATOM   1499  H   GLY    96      58.729  54.530  42.278  1.00  0.00           H  
ATOM   1500  CA  GLY    96      59.223  56.335  43.237  1.00  0.00           C  
ATOM   1501  HA2 GLY    96      60.182  56.633  43.661  1.00  0.00           H  
ATOM   1502  HA3 GLY    96      58.877  57.310  42.894  1.00  0.00           H  
ATOM   1503  C   GLY    96      58.292  55.911  44.352  1.00  0.00           C  
ATOM   1504  O   GLY    96      57.663  54.892  44.129  1.00  0.00           O  
ATOM   1505  N   SER    97      58.080  56.709  45.357  1.00  0.00           N  
ATOM   1506  H   SER    97      58.513  57.617  45.269  1.00  0.00           H  
ATOM   1507  CA  SER    97      57.162  56.361  46.507  1.00  0.00           C  
ATOM   1508  HA  SER    97      56.910  55.301  46.473  1.00  0.00           H  
ATOM   1509  CB  SER    97      57.999  56.478  47.799  1.00  0.00           C  
ATOM   1510  HB2 SER    97      58.106  57.563  47.771  1.00  0.00           H  
ATOM   1511  HB3 SER    97      57.428  56.190  48.682  1.00  0.00           H  
ATOM   1512  OG  SER    97      59.263  55.784  47.724  1.00  0.00           O  
ATOM   1513  HG  SER    97      59.701  56.044  46.910  1.00  0.00           H  
ATOM   1514  C   SER    97      55.939  57.281  46.491  1.00  0.00           C  
ATOM   1515  O   SER    97      56.049  58.464  46.214  1.00  0.00           O  
ATOM   1516  N   ALA    98      54.709  56.713  46.693  1.00  0.00           N  
ATOM   1517  H   ALA    98      54.663  55.705  46.743  1.00  0.00           H  
ATOM   1518  CA  ALA    98      53.542  57.499  46.866  1.00  0.00           C  
ATOM   1519  HA  ALA    98      53.421  58.198  46.038  1.00  0.00           H  
ATOM   1520  CB  ALA    98      52.252  56.664  46.932  1.00  0.00           C  
ATOM   1521  HB1 ALA    98      52.146  56.273  47.944  1.00  0.00           H  
ATOM   1522  HB2 ALA    98      51.299  57.146  46.717  1.00  0.00           H  
ATOM   1523  HB3 ALA    98      52.366  55.763  46.329  1.00  0.00           H  
ATOM   1524  C   ALA    98      53.589  58.397  48.128  1.00  0.00           C  
ATOM   1525  O   ALA    98      53.988  58.020  49.195  1.00  0.00           O  
ATOM   1526  N   THR    99      52.946  59.543  48.038  1.00  0.00           N  
ATOM   1527  H   THR    99      52.866  59.931  47.109  1.00  0.00           H  
ATOM   1528  CA  THR    99      52.805  60.447  49.226  1.00  0.00           C  
ATOM   1529  HA  THR    99      53.763  60.394  49.743  1.00  0.00           H  
ATOM   1530  CB  THR    99      52.449  61.853  48.755  1.00  0.00           C  
ATOM   1531  HB  THR    99      51.458  61.900  48.305  1.00  0.00           H  
ATOM   1532  CG2 THR    99      52.433  62.721  50.038  1.00  0.00           C  
ATOM   1533 HG21 THR    99      51.498  62.571  50.578  1.00  0.00           H  
ATOM   1534 HG22 THR    99      53.224  62.397  50.713  1.00  0.00           H  
ATOM   1535 HG23 THR    99      52.437  63.775  49.757  1.00  0.00           H  
ATOM   1536  OG1 THR    99      53.314  62.405  47.831  1.00  0.00           O  
ATOM   1537  HG1 THR    99      52.853  63.206  47.570  1.00  0.00           H  
ATOM   1538  C   THR    99      51.598  59.962  50.124  1.00  0.00           C  
ATOM   1539  O   THR    99      50.450  59.888  49.825  1.00  0.00           O  
ATOM   1540  N   ILE   100      51.971  59.433  51.303  1.00  0.00           N  
ATOM   1541  H   ILE   100      52.951  59.495  51.538  1.00  0.00           H  
ATOM   1542  CA  ILE   100      51.028  58.810  52.207  1.00  0.00           C  
ATOM   1543  HA  ILE   100      50.398  58.175  51.584  1.00  0.00           H  
ATOM   1544  CB  ILE   100      51.770  57.929  53.254  1.00  0.00           C  
ATOM   1545  HB  ILE   100      52.523  58.541  53.752  1.00  0.00           H  
ATOM   1546  CG2 ILE   100      50.808  57.468  54.335  1.00  0.00           C  
ATOM   1547 HG21 ILE   100      50.485  58.326  54.923  1.00  0.00           H  
ATOM   1548 HG22 ILE   100      49.963  56.903  53.941  1.00  0.00           H  
ATOM   1549 HG23 ILE   100      51.328  56.869  55.082  1.00  0.00           H  
ATOM   1550  CG1 ILE   100      52.459  56.677  52.626  1.00  0.00           C  
ATOM   1551 HG12 ILE   100      53.149  56.992  51.843  1.00  0.00           H  
ATOM   1552 HG13 ILE   100      53.008  56.271  53.475  1.00  0.00           H  
ATOM   1553  CD1 ILE   100      51.460  55.640  52.055  1.00  0.00           C  
ATOM   1554 HD11 ILE   100      50.713  56.146  51.443  1.00  0.00           H  
ATOM   1555 HD12 ILE   100      51.862  54.865  51.402  1.00  0.00           H  
ATOM   1556 HD13 ILE   100      50.956  55.186  52.908  1.00  0.00           H  
ATOM   1557  C   ILE   100      50.237  59.921  52.911  1.00  0.00           C  
ATOM   1558  O   ILE   100      50.723  60.900  53.533  1.00  0.00           O  
ATOM   1559  N   ASN   101      48.926  59.782  52.911  1.00  0.00           N  
ATOM   1560  H   ASN   101      48.514  59.087  52.305  1.00  0.00           H  
ATOM   1561  CA  ASN   101      47.994  60.839  53.363  1.00  0.00           C  
ATOM   1562  HA  ASN   101      48.327  61.180  54.343  1.00  0.00           H  
ATOM   1563  CB  ASN   101      47.961  61.923  52.279  1.00  0.00           C  
ATOM   1564  HB2 ASN   101      47.548  62.832  52.717  1.00  0.00           H  
ATOM   1565  HB3 ASN   101      49.022  62.097  52.104  1.00  0.00           H  
ATOM   1566  CG  ASN   101      47.230  61.576  50.975  1.00  0.00           C  
ATOM   1567  OD1 ASN   101      46.005  61.530  50.953  1.00  0.00           O  
ATOM   1568  ND2 ASN   101      47.856  61.536  49.828  1.00  0.00           N  
ATOM   1569 HD21 ASN   101      47.338  61.431  48.967  1.00  0.00           H  
ATOM   1570 HD22 ASN   101      48.865  61.490  49.843  1.00  0.00           H  
ATOM   1571  C   ASN   101      46.542  60.290  53.474  1.00  0.00           C  
ATOM   1572  O   ASN   101      46.341  59.110  53.330  1.00  0.00           O  
ATOM   1573  N   ALA   102      45.518  61.165  53.859  1.00  0.00           N  
ATOM   1574  H   ALA   102      45.815  62.129  53.911  1.00  0.00           H  
ATOM   1575  CA  ALA   102      44.162  60.692  54.138  1.00  0.00           C  
ATOM   1576  HA  ALA   102      44.237  60.163  55.088  1.00  0.00           H  
ATOM   1577  CB  ALA   102      43.249  61.916  54.284  1.00  0.00           C  
ATOM   1578  HB1 ALA   102      43.613  62.484  55.141  1.00  0.00           H  
ATOM   1579  HB2 ALA   102      43.180  62.517  53.378  1.00  0.00           H  
ATOM   1580  HB3 ALA   102      42.249  61.542  54.507  1.00  0.00           H  
ATOM   1581  C   ALA   102      43.535  59.747  53.080  1.00  0.00           C  
ATOM   1582  O   ALA   102      42.594  58.986  53.387  1.00  0.00           O  
ATOM   1583  N   ASN   103      43.904  59.846  51.822  1.00  0.00           N  
ATOM   1584  H   ASN   103      44.608  60.535  51.597  1.00  0.00           H  
ATOM   1585  CA  ASN   103      43.362  59.124  50.662  1.00  0.00           C  
ATOM   1586  HA  ASN   103      42.467  58.550  50.901  1.00  0.00           H  
ATOM   1587  CB  ASN   103      42.856  60.166  49.669  1.00  0.00           C  
ATOM   1588  HB2 ASN   103      43.681  60.676  49.172  1.00  0.00           H  
ATOM   1589  HB3 ASN   103      42.332  59.674  48.849  1.00  0.00           H  
ATOM   1590  CG  ASN   103      41.896  61.205  50.177  1.00  0.00           C  
ATOM   1591  OD1 ASN   103      42.187  62.009  51.073  1.00  0.00           O  
ATOM   1592  ND2 ASN   103      40.710  61.304  49.675  1.00  0.00           N  
ATOM   1593 HD21 ASN   103      40.044  62.022  49.923  1.00  0.00           H  
ATOM   1594 HD22 ASN   103      40.478  60.534  49.064  1.00  0.00           H  
ATOM   1595  C   ASN   103      44.223  58.061  50.077  1.00  0.00           C  
ATOM   1596  O   ASN   103      43.826  57.449  49.088  1.00  0.00           O  
ATOM   1597  N   VAL   104      45.462  57.957  50.564  1.00  0.00           N  
ATOM   1598  H   VAL   104      45.653  58.432  51.435  1.00  0.00           H  
ATOM   1599  CA  VAL   104      46.479  56.932  50.076  1.00  0.00           C  
ATOM   1600  HA  VAL   104      46.004  56.131  49.508  1.00  0.00           H  
ATOM   1601  CB  VAL   104      47.480  57.639  49.045  1.00  0.00           C  
ATOM   1602  HB  VAL   104      47.890  58.514  49.550  1.00  0.00           H  
ATOM   1603  CG1 VAL   104      48.726  56.789  48.684  1.00  0.00           C  
ATOM   1604 HG11 VAL   104      48.304  55.785  48.652  1.00  0.00           H  
ATOM   1605 HG12 VAL   104      49.334  57.230  47.894  1.00  0.00           H  
ATOM   1606 HG13 VAL   104      49.342  56.765  49.583  1.00  0.00           H  
ATOM   1607  CG2 VAL   104      46.711  58.204  47.852  1.00  0.00           C  
ATOM   1608 HG21 VAL   104      47.463  58.502  47.121  1.00  0.00           H  
ATOM   1609 HG22 VAL   104      46.043  57.430  47.474  1.00  0.00           H  
ATOM   1610 HG23 VAL   104      46.147  59.070  48.198  1.00  0.00           H  
ATOM   1611  C   VAL   104      47.267  56.329  51.312  1.00  0.00           C  
ATOM   1612  O   VAL   104      48.027  57.015  51.983  1.00  0.00           O  
ATOM   1613  N   GLN   105      47.060  55.076  51.629  1.00  0.00           N  
ATOM   1614  H   GLN   105      46.491  54.587  50.954  1.00  0.00           H  
ATOM   1615  CA  GLN   105      47.701  54.417  52.759  1.00  0.00           C  
ATOM   1616  HA  GLN   105      48.670  54.862  52.984  1.00  0.00           H  
ATOM   1617  CB  GLN   105      46.803  54.416  53.971  1.00  0.00           C  
ATOM   1618  HB2 GLN   105      45.832  54.054  53.631  1.00  0.00           H  
ATOM   1619  HB3 GLN   105      47.230  53.798  54.761  1.00  0.00           H  
ATOM   1620  CG  GLN   105      46.556  55.826  54.529  1.00  0.00           C  
ATOM   1621  HG2 GLN   105      46.090  56.514  53.822  1.00  0.00           H  
ATOM   1622  HG3 GLN   105      45.838  55.558  55.304  1.00  0.00           H  
ATOM   1623  CD  GLN   105      47.698  56.515  55.253  1.00  0.00           C  
ATOM   1624  OE1 GLN   105      48.698  55.924  55.793  1.00  0.00           O  
ATOM   1625  NE2 GLN   105      47.608  57.801  55.376  1.00  0.00           N  
ATOM   1626 HE21 GLN   105      48.174  58.312  56.039  1.00  0.00           H  
ATOM   1627 HE22 GLN   105      46.940  58.225  54.748  1.00  0.00           H  
ATOM   1628  C   GLN   105      47.976  52.928  52.537  1.00  0.00           C  
ATOM   1629  O   GLN   105      47.249  52.173  51.836  1.00  0.00           O  
ATOM   1630  N   VAL   106      48.972  52.262  53.210  1.00  0.00           N  
ATOM   1631  H   VAL   106      49.514  52.785  53.883  1.00  0.00           H  
ATOM   1632  CA  VAL   106      49.379  50.799  52.922  1.00  0.00           C  
ATOM   1633  HA  VAL   106      49.449  50.706  51.838  1.00  0.00           H  
ATOM   1634  CB  VAL   106      50.724  50.396  53.547  1.00  0.00           C  
ATOM   1635  HB  VAL   106      50.905  49.408  53.124  1.00  0.00           H  
ATOM   1636  CG1 VAL   106      51.801  51.309  53.017  1.00  0.00           C  
ATOM   1637 HG11 VAL   106      51.636  51.579  51.973  1.00  0.00           H  
ATOM   1638 HG12 VAL   106      51.798  52.265  53.540  1.00  0.00           H  
ATOM   1639 HG13 VAL   106      52.752  50.798  53.165  1.00  0.00           H  
ATOM   1640  CG2 VAL   106      50.906  50.221  55.088  1.00  0.00           C  
ATOM   1641 HG21 VAL   106      51.726  49.528  55.276  1.00  0.00           H  
ATOM   1642 HG22 VAL   106      51.153  51.166  55.573  1.00  0.00           H  
ATOM   1643 HG23 VAL   106      50.006  49.743  55.476  1.00  0.00           H  
ATOM   1644  C   VAL   106      48.311  49.807  53.354  1.00  0.00           C  
ATOM   1645  O   VAL   106      47.578  50.035  54.332  1.00  0.00           O  
ATOM   1646  N   ALA   107      48.220  48.749  52.658  1.00  0.00           N  
ATOM   1647  H   ALA   107      48.808  48.647  51.843  1.00  0.00           H  
ATOM   1648  CA  ALA   107      47.538  47.448  52.974  1.00  0.00           C  
ATOM   1649  HA  ALA   107      46.507  47.710  53.213  1.00  0.00           H  
ATOM   1650  CB  ALA   107      47.607  46.575  51.679  1.00  0.00           C  
ATOM   1651  HB1 ALA   107      47.135  45.598  51.782  1.00  0.00           H  
ATOM   1652  HB2 ALA   107      47.103  47.064  50.846  1.00  0.00           H  
ATOM   1653  HB3 ALA   107      48.628  46.353  51.365  1.00  0.00           H  
ATOM   1654  C   ALA   107      48.073  46.667  54.156  1.00  0.00           C  
ATOM   1655  O   ALA   107      49.266  46.743  54.433  1.00  0.00           O  
ATOM   1656  N   GLN   108      47.142  45.905  54.819  1.00  0.00           N  
ATOM   1657  H   GLN   108      46.202  46.004  54.463  1.00  0.00           H  
ATOM   1658  CA  GLN   108      47.322  45.011  55.948  1.00  0.00           C  
ATOM   1659  HA  GLN   108      48.344  45.081  56.320  1.00  0.00           H  
ATOM   1660  CB  GLN   108      46.441  45.393  57.141  1.00  0.00           C  
ATOM   1661  HB2 GLN   108      45.366  45.216  57.106  1.00  0.00           H  
ATOM   1662  HB3 GLN   108      46.781  44.738  57.942  1.00  0.00           H  
ATOM   1663  CG  GLN   108      46.662  46.868  57.575  1.00  0.00           C  
ATOM   1664  HG2 GLN   108      47.570  47.275  57.130  1.00  0.00           H  
ATOM   1665  HG3 GLN   108      45.727  47.358  57.304  1.00  0.00           H  
ATOM   1666  CD  GLN   108      46.939  46.918  59.076  1.00  0.00           C  
ATOM   1667  OE1 GLN   108      47.935  46.365  59.568  1.00  0.00           O  
ATOM   1668  NE2 GLN   108      46.135  47.642  59.852  1.00  0.00           N  
ATOM   1669 HE21 GLN   108      46.162  47.599  60.861  1.00  0.00           H  
ATOM   1670 HE22 GLN   108      45.318  48.113  59.489  1.00  0.00           H  
ATOM   1671  C   GLN   108      47.076  43.562  55.545  1.00  0.00           C  
ATOM   1672  O   GLN   108      46.106  43.266  54.788  1.00  0.00           O  
ATOM   1673  N   LEU   109      47.810  42.565  56.023  1.00  0.00           N  
ATOM   1674  H   LEU   109      48.466  42.819  56.748  1.00  0.00           H  
ATOM   1675  CA  LEU   109      47.724  41.153  55.506  1.00  0.00           C  
ATOM   1676  HA  LEU   109      46.981  41.100  54.710  1.00  0.00           H  
ATOM   1677  CB  LEU   109      49.056  40.627  54.899  1.00  0.00           C  
ATOM   1678  HB2 LEU   109      49.693  40.455  55.767  1.00  0.00           H  
ATOM   1679  HB3 LEU   109      48.899  39.621  54.509  1.00  0.00           H  
ATOM   1680  CG  LEU   109      49.727  41.452  53.791  1.00  0.00           C  
ATOM   1681  HG  LEU   109      49.989  42.434  54.185  1.00  0.00           H  
ATOM   1682  CD1 LEU   109      50.982  40.717  53.374  1.00  0.00           C  
ATOM   1683 HD11 LEU   109      51.651  40.520  54.212  1.00  0.00           H  
ATOM   1684 HD12 LEU   109      50.810  39.761  52.880  1.00  0.00           H  
ATOM   1685 HD13 LEU   109      51.568  41.298  52.662  1.00  0.00           H  
ATOM   1686  CD2 LEU   109      48.891  41.703  52.556  1.00  0.00           C  
ATOM   1687 HD21 LEU   109      48.600  40.744  52.128  1.00  0.00           H  
ATOM   1688 HD22 LEU   109      47.993  42.261  52.821  1.00  0.00           H  
ATOM   1689 HD23 LEU   109      49.449  42.236  51.787  1.00  0.00           H  
ATOM   1690  C   LEU   109      47.286  40.211  56.673  1.00  0.00           C  
ATOM   1691  O   LEU   109      47.555  40.457  57.835  1.00  0.00           O  
ATOM   1692  N   PRO   110      46.544  39.086  56.373  1.00  0.00           N  
ATOM   1693  CD  PRO   110      46.102  38.666  55.112  1.00  0.00           C  
ATOM   1694  HD2 PRO   110      46.779  38.991  54.322  1.00  0.00           H  
ATOM   1695  HD3 PRO   110      45.120  39.128  55.008  1.00  0.00           H  
ATOM   1696  CG  PRO   110      45.965  37.170  55.181  1.00  0.00           C  
ATOM   1697  HG2 PRO   110      46.965  36.778  54.993  1.00  0.00           H  
ATOM   1698  HG3 PRO   110      45.186  36.836  54.495  1.00  0.00           H  
ATOM   1699  CB  PRO   110      45.580  36.938  56.664  1.00  0.00           C  
ATOM   1700  HB2 PRO   110      45.672  35.932  57.072  1.00  0.00           H  
ATOM   1701  HB3 PRO   110      44.539  37.213  56.837  1.00  0.00           H  
ATOM   1702  CA  PRO   110      46.506  37.987  57.330  1.00  0.00           C  
ATOM   1703  HA  PRO   110      46.011  38.380  58.218  1.00  0.00           H  
ATOM   1704  C   PRO   110      47.909  37.483  57.606  1.00  0.00           C  
ATOM   1705  O   PRO   110      48.930  37.944  57.105  1.00  0.00           O  
ATOM   1706  N   ALA   111      47.874  36.567  58.559  1.00  0.00           N  
ATOM   1707  H   ALA   111      46.995  36.255  58.948  1.00  0.00           H  
ATOM   1708  CA  ALA   111      49.058  35.809  58.968  1.00  0.00           C  
ATOM   1709  HA  ALA   111      49.853  36.555  58.935  1.00  0.00           H  
ATOM   1710  CB  ALA   111      48.842  35.364  60.413  1.00  0.00           C  
ATOM   1711  HB1 ALA   111      49.736  34.962  60.889  1.00  0.00           H  
ATOM   1712  HB2 ALA   111      48.424  36.178  61.007  1.00  0.00           H  
ATOM   1713  HB3 ALA   111      48.103  34.563  60.435  1.00  0.00           H  
ATOM   1714  C   ALA   111      49.475  34.671  58.023  1.00  0.00           C  
ATOM   1715  O   ALA   111      48.585  34.179  57.313  1.00  0.00           O  
ATOM   1716  N   GLN   112      50.722  34.176  58.075  1.00  0.00           N  
ATOM   1717  H   GLN   112      51.432  34.685  58.580  1.00  0.00           H  
ATOM   1718  CA  GLN   112      51.190  32.951  57.279  1.00  0.00           C  
ATOM   1719  HA  GLN   112      51.094  33.162  56.214  1.00  0.00           H  
ATOM   1720  CB  GLN   112      52.693  32.694  57.548  1.00  0.00           C  
ATOM   1721  HB2 GLN   112      53.187  33.643  57.339  1.00  0.00           H  
ATOM   1722  HB3 GLN   112      52.867  32.433  58.592  1.00  0.00           H  
ATOM   1723  CG  GLN   112      53.498  31.665  56.656  1.00  0.00           C  
ATOM   1724  HG2 GLN   112      54.503  31.512  57.048  1.00  0.00           H  
ATOM   1725  HG3 GLN   112      53.083  30.658  56.695  1.00  0.00           H  
ATOM   1726  CD  GLN   112      53.512  31.944  55.113  1.00  0.00           C  
ATOM   1727  OE1 GLN   112      53.438  33.068  54.654  1.00  0.00           O  
ATOM   1728  NE2 GLN   112      53.613  30.949  54.256  1.00  0.00           N  
ATOM   1729 HE21 GLN   112      53.419  31.178  53.291  1.00  0.00           H  
ATOM   1730 HE22 GLN   112      53.857  30.013  54.546  1.00  0.00           H  
ATOM   1731  C   GLN   112      50.351  31.673  57.514  1.00  0.00           C  
ATOM   1732  O   GLN   112      50.546  30.842  58.411  1.00  0.00           O  
ATOM   1733  N   GLY   113      49.518  31.452  56.454  1.00  0.00           N  
ATOM   1734  H   GLY   113      49.522  32.034  55.628  1.00  0.00           H  
ATOM   1735  CA  GLY   113      48.786  30.200  56.288  1.00  0.00           C  
ATOM   1736  HA2 GLY   113      48.525  30.230  55.231  1.00  0.00           H  
ATOM   1737  HA3 GLY   113      49.419  29.359  56.570  1.00  0.00           H  
ATOM   1738  C   GLY   113      47.403  30.231  57.074  1.00  0.00           C  
ATOM   1739  O   GLY   113      46.907  29.148  57.338  1.00  0.00           O  
ATOM   1740  N   ARG   114      46.995  31.414  57.504  1.00  0.00           N  
ATOM   1741  H   ARG   114      47.501  32.249  57.244  1.00  0.00           H  
ATOM   1742  CA  ARG   114      45.826  31.573  58.310  1.00  0.00           C  
ATOM   1743  HA  ARG   114      46.041  30.924  59.158  1.00  0.00           H  
ATOM   1744  CB  ARG   114      45.752  33.079  58.861  1.00  0.00           C  
ATOM   1745  HB2 ARG   114      46.656  33.387  59.386  1.00  0.00           H  
ATOM   1746  HB3 ARG   114      45.712  33.791  58.037  1.00  0.00           H  
ATOM   1747  CG  ARG   114      44.560  33.312  59.806  1.00  0.00           C  
ATOM   1748  HG2 ARG   114      43.577  33.334  59.335  1.00  0.00           H  
ATOM   1749  HG3 ARG   114      44.589  32.639  60.663  1.00  0.00           H  
ATOM   1750  CD  ARG   114      44.807  34.758  60.355  1.00  0.00           C  
ATOM   1751  HD2 ARG   114      45.750  34.803  60.900  1.00  0.00           H  
ATOM   1752  HD3 ARG   114      44.928  35.538  59.603  1.00  0.00           H  
ATOM   1753  NE  ARG   114      43.768  35.024  61.316  1.00  0.00           N  
ATOM   1754  HE  ARG   114      42.947  35.546  61.044  1.00  0.00           H  
ATOM   1755  CZ  ARG   114      43.739  34.694  62.581  1.00  0.00           C  
ATOM   1756  NH1 ARG   114      44.490  33.823  63.127  1.00  0.00           N  
ATOM   1757 HH11 ARG   114      45.262  33.452  62.590  1.00  0.00           H  
ATOM   1758 HH12 ARG   114      44.639  33.686  64.116  1.00  0.00           H  
ATOM   1759  NH2 ARG   114      42.845  35.143  63.468  1.00  0.00           N  
ATOM   1760 HH21 ARG   114      43.038  34.895  64.428  1.00  0.00           H  
ATOM   1761 HH22 ARG   114      42.350  36.007  63.299  1.00  0.00           H  
ATOM   1762  C   ARG   114      44.508  31.183  57.696  1.00  0.00           C  
ATOM   1763  O   ARG   114      44.196  31.515  56.544  1.00  0.00           O  
ATOM   1764  N   ARG   115      43.624  30.494  58.460  1.00  0.00           N  
ATOM   1765  H   ARG   115      43.949  30.145  59.350  1.00  0.00           H  
ATOM   1766  CA  ARG   115      42.423  29.957  57.843  1.00  0.00           C  
ATOM   1767  HA  ARG   115      42.630  29.549  56.853  1.00  0.00           H  
ATOM   1768  CB  ARG   115      41.858  28.814  58.782  1.00  0.00           C  
ATOM   1769  HB2 ARG   115      42.597  28.072  59.084  1.00  0.00           H  
ATOM   1770  HB3 ARG   115      41.565  29.408  59.647  1.00  0.00           H  
ATOM   1771  CG  ARG   115      40.648  28.055  58.174  1.00  0.00           C  
ATOM   1772  HG2 ARG   115      39.916  28.841  57.991  1.00  0.00           H  
ATOM   1773  HG3 ARG   115      40.907  27.567  57.234  1.00  0.00           H  
ATOM   1774  CD  ARG   115      39.985  27.006  59.012  1.00  0.00           C  
ATOM   1775  HD2 ARG   115      39.357  26.397  58.362  1.00  0.00           H  
ATOM   1776  HD3 ARG   115      40.834  26.468  59.436  1.00  0.00           H  
ATOM   1777  NE  ARG   115      39.039  27.591  60.082  1.00  0.00           N  
ATOM   1778  HE  ARG   115      39.474  27.984  60.904  1.00  0.00           H  
ATOM   1779  CZ  ARG   115      37.692  27.473  60.182  1.00  0.00           C  
ATOM   1780  NH1 ARG   115      37.025  26.796  59.312  1.00  0.00           N  
ATOM   1781 HH11 ARG   115      37.517  26.371  58.539  1.00  0.00           H  
ATOM   1782 HH12 ARG   115      36.027  26.652  59.369  1.00  0.00           H  
ATOM   1783  NH2 ARG   115      37.023  27.952  61.178  1.00  0.00           N  
ATOM   1784 HH21 ARG   115      37.516  28.383  61.946  1.00  0.00           H  
ATOM   1785 HH22 ARG   115      36.048  27.730  61.323  1.00  0.00           H  
ATOM   1786  C   ARG   115      41.404  31.076  57.666  1.00  0.00           C  
ATOM   1787  O   ARG   115      41.183  31.881  58.577  1.00  0.00           O  
ATOM   1788  N   LEU   116      40.811  31.177  56.477  1.00  0.00           N  
ATOM   1789  H   LEU   116      41.332  30.793  55.702  1.00  0.00           H  
ATOM   1790  CA  LEU   116      39.721  32.099  56.090  1.00  0.00           C  
ATOM   1791  HA  LEU   116      39.652  32.847  56.880  1.00  0.00           H  
ATOM   1792  CB  LEU   116      39.897  32.762  54.743  1.00  0.00           C  
ATOM   1793  HB2 LEU   116      40.794  33.381  54.770  1.00  0.00           H  
ATOM   1794  HB3 LEU   116      39.944  31.985  53.980  1.00  0.00           H  
ATOM   1795  CG  LEU   116      38.757  33.716  54.354  1.00  0.00           C  
ATOM   1796  HG  LEU   116      37.888  33.117  54.080  1.00  0.00           H  
ATOM   1797  CD1 LEU   116      38.435  34.821  55.357  1.00  0.00           C  
ATOM   1798 HD11 LEU   116      39.398  35.263  55.610  1.00  0.00           H  
ATOM   1799 HD12 LEU   116      37.777  35.606  54.983  1.00  0.00           H  
ATOM   1800 HD13 LEU   116      37.906  34.464  56.240  1.00  0.00           H  
ATOM   1801  CD2 LEU   116      39.213  34.388  53.051  1.00  0.00           C  
ATOM   1802 HD21 LEU   116      38.414  34.953  52.572  1.00  0.00           H  
ATOM   1803 HD22 LEU   116      40.171  34.882  53.213  1.00  0.00           H  
ATOM   1804 HD23 LEU   116      39.444  33.676  52.258  1.00  0.00           H  
ATOM   1805  C   LEU   116      38.319  31.454  56.302  1.00  0.00           C  
ATOM   1806  O   LEU   116      37.329  32.139  56.546  1.00  0.00           O  
ATOM   1807  N   GLY   117      38.209  30.159  56.166  1.00  0.00           N  
ATOM   1808  H   GLY   117      38.993  29.544  56.000  1.00  0.00           H  
ATOM   1809  CA  GLY   117      36.911  29.457  56.333  1.00  0.00           C  
ATOM   1810  HA2 GLY   117      37.085  28.401  56.539  1.00  0.00           H  
ATOM   1811  HA3 GLY   117      36.402  29.933  57.171  1.00  0.00           H  
ATOM   1812  C   GLY   117      36.026  29.459  55.169  1.00  0.00           C  
ATOM   1813  O   GLY   117      36.306  29.941  54.047  1.00  0.00           O  
ATOM   1814  N   ASN   118      34.828  28.923  55.461  1.00  0.00           N  
ATOM   1815  H   ASN   118      34.752  28.217  56.178  1.00  0.00           H  
ATOM   1816  CA  ASN   118      33.779  28.901  54.487  1.00  0.00           C  
ATOM   1817  HA  ASN   118      33.941  29.727  53.794  1.00  0.00           H  
ATOM   1818  CB  ASN   118      33.920  27.571  53.618  1.00  0.00           C  
ATOM   1819  HB2 ASN   118      33.254  27.602  52.756  1.00  0.00           H  
ATOM   1820  HB3 ASN   118      34.969  27.487  53.334  1.00  0.00           H  
ATOM   1821  CG  ASN   118      33.460  26.301  54.292  1.00  0.00           C  
ATOM   1822  OD1 ASN   118      32.862  26.350  55.373  1.00  0.00           O  
ATOM   1823  ND2 ASN   118      33.481  25.188  53.574  1.00  0.00           N  
ATOM   1824 HD21 ASN   118      32.961  24.429  53.990  1.00  0.00           H  
ATOM   1825 HD22 ASN   118      33.985  25.174  52.699  1.00  0.00           H  
ATOM   1826  C   ASN   118      32.394  29.224  55.059  1.00  0.00           C  
ATOM   1827  O   ASN   118      32.173  29.384  56.281  1.00  0.00           O  
ATOM   1828  N   GLY   119      31.470  29.528  54.168  1.00  0.00           N  
ATOM   1829  H   GLY   119      31.750  29.416  53.204  1.00  0.00           H  
ATOM   1830  CA  GLY   119      30.098  30.022  54.437  1.00  0.00           C  
ATOM   1831  HA2 GLY   119      29.554  29.968  53.494  1.00  0.00           H  
ATOM   1832  HA3 GLY   119      29.646  29.380  55.192  1.00  0.00           H  
ATOM   1833  C   GLY   119      30.053  31.547  54.962  1.00  0.00           C  
ATOM   1834  O   GLY   119      29.054  31.910  55.585  1.00  0.00           O  
ATOM   1835  N   VAL   120      31.113  32.309  54.847  1.00  0.00           N  
ATOM   1836  H   VAL   120      31.910  32.012  54.301  1.00  0.00           H  
ATOM   1837  CA  VAL   120      31.523  33.563  55.623  1.00  0.00           C  
ATOM   1838  HA  VAL   120      30.655  33.956  56.153  1.00  0.00           H  
ATOM   1839  CB  VAL   120      32.618  33.199  56.642  1.00  0.00           C  
ATOM   1840  HB  VAL   120      32.967  34.133  57.081  1.00  0.00           H  
ATOM   1841  CG1 VAL   120      32.069  32.305  57.747  1.00  0.00           C  
ATOM   1842 HG11 VAL   120      31.259  32.858  58.222  1.00  0.00           H  
ATOM   1843 HG12 VAL   120      31.754  31.424  57.188  1.00  0.00           H  
ATOM   1844 HG13 VAL   120      32.938  32.098  58.372  1.00  0.00           H  
ATOM   1845  CG2 VAL   120      33.789  32.518  56.011  1.00  0.00           C  
ATOM   1846 HG21 VAL   120      34.445  33.161  55.424  1.00  0.00           H  
ATOM   1847 HG22 VAL   120      34.455  31.996  56.698  1.00  0.00           H  
ATOM   1848 HG23 VAL   120      33.487  31.800  55.248  1.00  0.00           H  
ATOM   1849  C   VAL   120      31.900  34.625  54.579  1.00  0.00           C  
ATOM   1850  O   VAL   120      32.455  34.311  53.561  1.00  0.00           O  
ATOM   1851  N   GLN   121      31.418  35.844  54.802  1.00  0.00           N  
ATOM   1852  H   GLN   121      30.756  35.871  55.564  1.00  0.00           H  
ATOM   1853  CA  GLN   121      31.436  36.960  53.859  1.00  0.00           C  
ATOM   1854  HA  GLN   121      31.202  36.495  52.902  1.00  0.00           H  
ATOM   1855  CB  GLN   121      30.377  37.961  54.275  1.00  0.00           C  
ATOM   1856  HB2 GLN   121      30.336  37.918  55.363  1.00  0.00           H  
ATOM   1857  HB3 GLN   121      30.522  38.988  53.938  1.00  0.00           H  
ATOM   1858  CG  GLN   121      28.935  37.518  53.802  1.00  0.00           C  
ATOM   1859  HG2 GLN   121      28.929  37.496  52.712  1.00  0.00           H  
ATOM   1860  HG3 GLN   121      28.679  36.527  54.175  1.00  0.00           H  
ATOM   1861  CD  GLN   121      27.840  38.433  54.364  1.00  0.00           C  
ATOM   1862  OE1 GLN   121      28.112  39.442  55.013  1.00  0.00           O  
ATOM   1863  NE2 GLN   121      26.583  38.083  54.181  1.00  0.00           N  
ATOM   1864 HE21 GLN   121      25.878  38.761  54.431  1.00  0.00           H  
ATOM   1865 HE22 GLN   121      26.411  37.474  53.393  1.00  0.00           H  
ATOM   1866  C   GLN   121      32.782  37.613  53.774  1.00  0.00           C  
ATOM   1867  O   GLN   121      33.406  37.880  54.836  1.00  0.00           O  
ATOM   1868  N   CYX   122      33.166  38.022  52.556  1.00  0.00           N  
ATOM   1869  H   CYX   122      32.543  37.812  51.789  1.00  0.00           H  
ATOM   1870  CA  CYX   122      34.290  38.917  52.241  1.00  0.00           C  
ATOM   1871  HA  CYX   122      34.611  39.431  53.147  1.00  0.00           H  
ATOM   1872  CB  CYX   122      35.420  38.161  51.643  1.00  0.00           C  
ATOM   1873  HB2 CYX   122      35.090  37.505  50.837  1.00  0.00           H  
ATOM   1874  HB3 CYX   122      36.148  38.824  51.177  1.00  0.00           H  
ATOM   1875  SG  CYX   122      36.410  37.279  52.783  1.00  0.00           S  
ATOM   1876  C   CYX   122      33.739  40.021  51.293  1.00  0.00           C  
ATOM   1877  O   CYX   122      32.620  39.976  50.755  1.00  0.00           O  
ATOM   1878  N   LEU   123      34.523  41.095  51.072  1.00  0.00           N  
ATOM   1879  H   LEU   123      35.515  41.022  51.245  1.00  0.00           H  
ATOM   1880  CA  LEU   123      34.285  42.160  50.083  1.00  0.00           C  
ATOM   1881  HA  LEU   123      33.253  42.114  49.734  1.00  0.00           H  
ATOM   1882  CB  LEU   123      34.389  43.607  50.697  1.00  0.00           C  
ATOM   1883  HB2 LEU   123      35.391  43.729  51.110  1.00  0.00           H  
ATOM   1884  HB3 LEU   123      34.308  44.292  49.853  1.00  0.00           H  
ATOM   1885  CG  LEU   123      33.317  43.888  51.821  1.00  0.00           C  
ATOM   1886  HG  LEU   123      33.276  42.961  52.394  1.00  0.00           H  
ATOM   1887  CD1 LEU   123      33.597  45.097  52.567  1.00  0.00           C  
ATOM   1888 HD11 LEU   123      33.067  45.017  53.516  1.00  0.00           H  
ATOM   1889 HD12 LEU   123      34.621  45.176  52.932  1.00  0.00           H  
ATOM   1890 HD13 LEU   123      33.391  45.990  51.977  1.00  0.00           H  
ATOM   1891  CD2 LEU   123      31.872  44.037  51.305  1.00  0.00           C  
ATOM   1892 HD21 LEU   123      31.924  44.661  50.413  1.00  0.00           H  
ATOM   1893 HD22 LEU   123      31.584  43.044  50.963  1.00  0.00           H  
ATOM   1894 HD23 LEU   123      31.230  44.419  52.100  1.00  0.00           H  
ATOM   1895  C   LEU   123      35.232  41.927  48.866  1.00  0.00           C  
ATOM   1896  O   LEU   123      36.449  42.149  48.940  1.00  0.00           O  
ATOM   1897  N   ALA   124      34.698  41.754  47.683  1.00  0.00           N  
ATOM   1898  H   ALA   124      33.751  41.411  47.610  1.00  0.00           H  
ATOM   1899  CA  ALA   124      35.388  42.004  46.368  1.00  0.00           C  
ATOM   1900  HA  ALA   124      36.447  41.785  46.510  1.00  0.00           H  
ATOM   1901  CB  ALA   124      34.748  41.106  45.371  1.00  0.00           C  
ATOM   1902  HB1 ALA   124      34.703  40.114  45.821  1.00  0.00           H  
ATOM   1903  HB2 ALA   124      33.745  41.437  45.103  1.00  0.00           H  
ATOM   1904  HB3 ALA   124      35.441  40.976  44.539  1.00  0.00           H  
ATOM   1905  C   ALA   124      35.222  43.439  45.903  1.00  0.00           C  
ATOM   1906  O   ALA   124      34.317  44.155  46.310  1.00  0.00           O  
ATOM   1907  N   MET   125      36.133  43.879  45.007  1.00  0.00           N  
ATOM   1908  H   MET   125      36.953  43.330  44.790  1.00  0.00           H  
ATOM   1909  CA  MET   125      36.058  45.197  44.419  1.00  0.00           C  
ATOM   1910  HA  MET   125      35.021  45.404  44.155  1.00  0.00           H  
ATOM   1911  CB  MET   125      36.558  46.202  45.502  1.00  0.00           C  
ATOM   1912  HB2 MET   125      36.643  47.179  45.027  1.00  0.00           H  
ATOM   1913  HB3 MET   125      35.848  46.319  46.320  1.00  0.00           H  
ATOM   1914  CG  MET   125      37.916  45.850  46.019  1.00  0.00           C  
ATOM   1915  HG2 MET   125      37.874  44.830  46.401  1.00  0.00           H  
ATOM   1916  HG3 MET   125      38.648  45.824  45.211  1.00  0.00           H  
ATOM   1917  SD  MET   125      38.597  46.943  47.262  1.00  0.00           S  
ATOM   1918  CE  MET   125      37.469  46.489  48.546  1.00  0.00           C  
ATOM   1919  HE1 MET   125      36.490  46.922  48.337  1.00  0.00           H  
ATOM   1920  HE2 MET   125      37.433  45.405  48.652  1.00  0.00           H  
ATOM   1921  HE3 MET   125      37.700  46.966  49.498  1.00  0.00           H  
ATOM   1922  C   MET   125      36.798  45.429  43.094  1.00  0.00           C  
ATOM   1923  O   MET   125      37.638  44.571  42.729  1.00  0.00           O  
ATOM   1924  N   GLY   126      36.472  46.494  42.348  1.00  0.00           N  
ATOM   1925  H   GLY   126      35.750  47.094  42.721  1.00  0.00           H  
ATOM   1926  CA  GLY   126      37.255  46.832  41.172  1.00  0.00           C  
ATOM   1927  HA2 GLY   126      38.255  47.140  41.476  1.00  0.00           H  
ATOM   1928  HA3 GLY   126      37.394  45.931  40.574  1.00  0.00           H  
ATOM   1929  C   GLY   126      36.635  47.871  40.261  1.00  0.00           C  
ATOM   1930  O   GLY   126      35.456  48.219  40.441  1.00  0.00           O  
ATOM   1931  N   TRP   127      37.363  48.384  39.232  1.00  0.00           N  
ATOM   1932  H   TRP   127      38.360  48.264  39.127  1.00  0.00           H  
ATOM   1933  CA  TRP   127      36.716  49.199  38.209  1.00  0.00           C  
ATOM   1934  HA  TRP   127      35.765  49.604  38.554  1.00  0.00           H  
ATOM   1935  CB  TRP   127      37.621  50.378  37.840  1.00  0.00           C  
ATOM   1936  HB2 TRP   127      38.519  49.976  37.371  1.00  0.00           H  
ATOM   1937  HB3 TRP   127      37.072  50.929  37.076  1.00  0.00           H  
ATOM   1938  CG  TRP   127      38.025  51.330  38.976  1.00  0.00           C  
ATOM   1939  CD1 TRP   127      37.460  52.522  39.133  1.00  0.00           C  
ATOM   1940  HD1 TRP   127      36.631  52.928  38.572  1.00  0.00           H  
ATOM   1941  NE1 TRP   127      38.047  53.169  40.234  1.00  0.00           N  
ATOM   1942  HE1 TRP   127      37.894  54.138  40.473  1.00  0.00           H  
ATOM   1943  CE2 TRP   127      39.122  52.444  40.624  1.00  0.00           C  
ATOM   1944  CZ2 TRP   127      40.080  52.607  41.671  1.00  0.00           C  
ATOM   1945  HZ2 TRP   127      40.055  53.475  42.313  1.00  0.00           H  
ATOM   1946  CH2 TRP   127      41.159  51.711  41.917  1.00  0.00           C  
ATOM   1947  HH2 TRP   127      41.869  51.822  42.723  1.00  0.00           H  
ATOM   1948  CZ3 TRP   127      41.176  50.579  41.097  1.00  0.00           C  
ATOM   1949  HZ3 TRP   127      42.002  49.921  41.322  1.00  0.00           H  
ATOM   1950  CE3 TRP   127      40.174  50.265  40.121  1.00  0.00           C  
ATOM   1951  HE3 TRP   127      40.178  49.301  39.633  1.00  0.00           H  
ATOM   1952  CD2 TRP   127      39.114  51.227  39.902  1.00  0.00           C  
ATOM   1953  C   TRP   127      36.380  48.383  36.940  1.00  0.00           C  
ATOM   1954  O   TRP   127      35.965  48.887  35.907  1.00  0.00           O  
ATOM   1955  N   GLY   128      36.587  47.063  37.060  1.00  0.00           N  
ATOM   1956  H   GLY   128      36.903  46.673  37.936  1.00  0.00           H  
ATOM   1957  CA  GLY   128      36.352  46.085  35.895  1.00  0.00           C  
ATOM   1958  HA2 GLY   128      36.865  46.496  35.025  1.00  0.00           H  
ATOM   1959  HA3 GLY   128      36.753  45.129  36.233  1.00  0.00           H  
ATOM   1960  C   GLY   128      34.885  45.822  35.566  1.00  0.00           C  
ATOM   1961  O   GLY   128      34.031  46.584  35.915  1.00  0.00           O  
ATOM   1962  N   LEU   129      34.573  44.764  34.823  1.00  0.00           N  
ATOM   1963  H   LEU   129      35.262  44.064  34.587  1.00  0.00           H  
ATOM   1964  CA  LEU   129      33.302  44.542  34.072  1.00  0.00           C  
ATOM   1965  HA  LEU   129      33.197  45.458  33.492  1.00  0.00           H  
ATOM   1966  CB  LEU   129      33.396  43.397  33.056  1.00  0.00           C  
ATOM   1967  HB2 LEU   129      34.417  43.071  32.855  1.00  0.00           H  
ATOM   1968  HB3 LEU   129      33.092  42.490  33.579  1.00  0.00           H  
ATOM   1969  CG  LEU   129      32.636  43.578  31.693  1.00  0.00           C  
ATOM   1970  HG  LEU   129      31.685  44.093  31.835  1.00  0.00           H  
ATOM   1971  CD1 LEU   129      33.422  44.322  30.703  1.00  0.00           C  
ATOM   1972 HD11 LEU   129      33.653  45.336  31.032  1.00  0.00           H  
ATOM   1973 HD12 LEU   129      34.270  43.669  30.496  1.00  0.00           H  
ATOM   1974 HD13 LEU   129      32.877  44.408  29.763  1.00  0.00           H  
ATOM   1975  CD2 LEU   129      32.182  42.256  31.091  1.00  0.00           C  
ATOM   1976 HD21 LEU   129      31.675  42.371  30.133  1.00  0.00           H  
ATOM   1977 HD22 LEU   129      32.970  41.545  30.839  1.00  0.00           H  
ATOM   1978 HD23 LEU   129      31.497  41.766  31.784  1.00  0.00           H  
ATOM   1979  C   LEU   129      32.028  44.420  34.914  1.00  0.00           C  
ATOM   1980  O   LEU   129      32.012  43.609  35.816  1.00  0.00           O  
ATOM   1981  N   LEU   130      31.075  45.317  34.657  1.00  0.00           N  
ATOM   1982  H   LEU   130      31.264  46.162  34.137  1.00  0.00           H  
ATOM   1983  CA  LEU   130      29.730  45.173  35.340  1.00  0.00           C  
ATOM   1984  HA  LEU   130      29.837  44.843  36.374  1.00  0.00           H  
ATOM   1985  CB  LEU   130      29.016  46.565  35.264  1.00  0.00           C  
ATOM   1986  HB2 LEU   130      28.689  46.738  34.239  1.00  0.00           H  
ATOM   1987  HB3 LEU   130      28.116  46.670  35.869  1.00  0.00           H  
ATOM   1988  CG  LEU   130      29.848  47.789  35.750  1.00  0.00           C  
ATOM   1989  HG  LEU   130      30.886  47.741  35.422  1.00  0.00           H  
ATOM   1990  CD1 LEU   130      29.172  49.099  35.368  1.00  0.00           C  
ATOM   1991 HD11 LEU   130      29.842  49.956  35.304  1.00  0.00           H  
ATOM   1992 HD12 LEU   130      28.802  48.979  34.350  1.00  0.00           H  
ATOM   1993 HD13 LEU   130      28.345  49.216  36.069  1.00  0.00           H  
ATOM   1994  CD2 LEU   130      30.061  47.700  37.317  1.00  0.00           C  
ATOM   1995 HD21 LEU   130      30.584  46.763  37.509  1.00  0.00           H  
ATOM   1996 HD22 LEU   130      30.789  48.466  37.587  1.00  0.00           H  
ATOM   1997 HD23 LEU   130      29.129  47.730  37.881  1.00  0.00           H  
ATOM   1998  C   LEU   130      28.820  44.160  34.547  1.00  0.00           C  
ATOM   1999  O   LEU   130      27.679  43.934  34.984  1.00  0.00           O  
ATOM   2000  N   GLY   131      29.246  43.554  33.397  1.00  0.00           N  
ATOM   2001  H   GLY   131      30.122  43.940  33.075  1.00  0.00           H  
ATOM   2002  CA  GLY   131      28.396  42.570  32.639  1.00  0.00           C  
ATOM   2003  HA2 GLY   131      28.921  41.623  32.511  1.00  0.00           H  
ATOM   2004  HA3 GLY   131      27.512  42.237  33.182  1.00  0.00           H  
ATOM   2005  C   GLY   131      27.999  43.030  31.262  1.00  0.00           C  
ATOM   2006  O   GLY   131      28.452  44.066  30.834  1.00  0.00           O  
ATOM   2007  N   ARG   132      27.085  42.285  30.636  1.00  0.00           N  
ATOM   2008  H   ARG   132      26.707  41.529  31.188  1.00  0.00           H  
ATOM   2009  CA  ARG   132      26.818  42.461  29.182  1.00  0.00           C  
ATOM   2010  HA  ARG   132      27.804  42.479  28.717  1.00  0.00           H  
ATOM   2011  CB  ARG   132      26.025  41.324  28.542  1.00  0.00           C  
ATOM   2012  HB2 ARG   132      26.738  40.541  28.282  1.00  0.00           H  
ATOM   2013  HB3 ARG   132      25.429  40.932  29.367  1.00  0.00           H  
ATOM   2014  CG  ARG   132      25.232  41.573  27.327  1.00  0.00           C  
ATOM   2015  HG2 ARG   132      24.660  42.428  27.689  1.00  0.00           H  
ATOM   2016  HG3 ARG   132      25.985  41.844  26.587  1.00  0.00           H  
ATOM   2017  CD  ARG   132      24.393  40.334  26.967  1.00  0.00           C  
ATOM   2018  HD2 ARG   132      25.097  39.502  26.978  1.00  0.00           H  
ATOM   2019  HD3 ARG   132      23.632  40.272  27.744  1.00  0.00           H  
ATOM   2020  NE  ARG   132      23.768  40.379  25.668  1.00  0.00           N  
ATOM   2021  HE  ARG   132      22.841  40.770  25.582  1.00  0.00           H  
ATOM   2022  CZ  ARG   132      24.280  39.988  24.563  1.00  0.00           C  
ATOM   2023  NH1 ARG   132      25.425  39.558  24.386  1.00  0.00           N  
ATOM   2024 HH11 ARG   132      26.061  39.358  25.145  1.00  0.00           H  
ATOM   2025 HH12 ARG   132      25.726  39.246  23.473  1.00  0.00           H  
ATOM   2026  NH2 ARG   132      23.621  39.975  23.441  1.00  0.00           N  
ATOM   2027 HH21 ARG   132      22.770  40.519  23.423  1.00  0.00           H  
ATOM   2028 HH22 ARG   132      24.059  39.656  22.589  1.00  0.00           H  
ATOM   2029  C   ARG   132      26.122  43.824  28.967  1.00  0.00           C  
ATOM   2030  O   ARG   132      25.460  44.361  29.896  1.00  0.00           O  
ATOM   2031  N   ASN   133      26.506  44.469  27.819  1.00  0.00           N  
ATOM   2032  H   ASN   133      27.173  44.006  27.219  1.00  0.00           H  
ATOM   2033  CA  ASN   133      26.277  45.848  27.324  1.00  0.00           C  
ATOM   2034  HA  ASN   133      26.881  45.888  26.417  1.00  0.00           H  
ATOM   2035  CB  ASN   133      24.824  46.213  26.886  1.00  0.00           C  
ATOM   2036  HB2 ASN   133      24.189  46.086  27.763  1.00  0.00           H  
ATOM   2037  HB3 ASN   133      24.818  47.271  26.625  1.00  0.00           H  
ATOM   2038  CG  ASN   133      24.478  45.274  25.711  1.00  0.00           C  
ATOM   2039  OD1 ASN   133      24.855  45.448  24.540  1.00  0.00           O  
ATOM   2040  ND2 ASN   133      23.804  44.133  25.912  1.00  0.00           N  
ATOM   2041 HD21 ASN   133      23.554  43.566  25.114  1.00  0.00           H  
ATOM   2042 HD22 ASN   133      23.141  44.216  26.670  1.00  0.00           H  
ATOM   2043  C   ASN   133      26.874  47.004  28.235  1.00  0.00           C  
ATOM   2044  O   ASN   133      26.994  48.153  27.764  1.00  0.00           O  
ATOM   2045  N   ARG   134      27.301  46.725  29.502  1.00  0.00           N  
ATOM   2046  H   ARG   134      27.311  45.762  29.807  1.00  0.00           H  
ATOM   2047  CA  ARG   134      27.692  47.767  30.446  1.00  0.00           C  
ATOM   2048  HA  ARG   134      27.150  48.690  30.240  1.00  0.00           H  
ATOM   2049  CB  ARG   134      27.530  47.320  31.911  1.00  0.00           C  
ATOM   2050  HB2 ARG   134      28.268  46.570  32.197  1.00  0.00           H  
ATOM   2051  HB3 ARG   134      27.834  48.220  32.444  1.00  0.00           H  
ATOM   2052  CG  ARG   134      26.162  46.767  32.319  1.00  0.00           C  
ATOM   2053  HG2 ARG   134      26.151  45.697  32.108  1.00  0.00           H  
ATOM   2054  HG3 ARG   134      26.111  46.920  33.398  1.00  0.00           H  
ATOM   2055  CD  ARG   134      24.994  47.527  31.758  1.00  0.00           C  
ATOM   2056  HD2 ARG   134      24.989  48.549  32.139  1.00  0.00           H  
ATOM   2057  HD3 ARG   134      25.084  47.539  30.672  1.00  0.00           H  
ATOM   2058  NE  ARG   134      23.829  46.755  31.991  1.00  0.00           N  
ATOM   2059  HE  ARG   134      24.076  45.781  32.096  1.00  0.00           H  
ATOM   2060  CZ  ARG   134      22.621  47.093  32.296  1.00  0.00           C  
ATOM   2061  NH1 ARG   134      22.121  48.247  32.311  1.00  0.00           N  
ATOM   2062 HH11 ARG   134      22.707  48.990  31.958  1.00  0.00           H  
ATOM   2063 HH12 ARG   134      21.131  48.308  32.500  1.00  0.00           H  
ATOM   2064  NH2 ARG   134      21.808  46.110  32.462  1.00  0.00           N  
ATOM   2065 HH21 ARG   134      22.080  45.160  32.255  1.00  0.00           H  
ATOM   2066 HH22 ARG   134      20.834  46.324  32.622  1.00  0.00           H  
ATOM   2067  C   ARG   134      29.159  48.216  30.175  1.00  0.00           C  
ATOM   2068  O   ARG   134      29.469  49.422  30.346  1.00  0.00           O  
ATOM   2069  N   GLY   135      30.039  47.256  29.806  1.00  0.00           N  
ATOM   2070  H   GLY   135      29.781  46.310  30.049  1.00  0.00           H  
ATOM   2071  CA  GLY   135      31.478  47.586  29.750  1.00  0.00           C  
ATOM   2072  HA2 GLY   135      32.068  46.804  29.272  1.00  0.00           H  
ATOM   2073  HA3 GLY   135      31.730  48.493  29.201  1.00  0.00           H  
ATOM   2074  C   GLY   135      32.063  47.668  31.137  1.00  0.00           C  
ATOM   2075  O   GLY   135      31.386  47.444  32.113  1.00  0.00           O  
ATOM   2076  N   ILE   136      33.343  48.040  31.225  1.00  0.00           N  
ATOM   2077  H   ILE   136      33.822  48.270  30.366  1.00  0.00           H  
ATOM   2078  CA  ILE   136      34.030  48.376  32.510  1.00  0.00           C  
ATOM   2079  HA  ILE   136      33.808  47.645  33.287  1.00  0.00           H  
ATOM   2080  CB  ILE   136      35.553  48.358  32.320  1.00  0.00           C  
ATOM   2081  HB  ILE   136      35.872  48.590  33.336  1.00  0.00           H  
ATOM   2082  CG2 ILE   136      36.072  46.964  31.996  1.00  0.00           C  
ATOM   2083 HG21 ILE   136      37.131  46.828  32.217  1.00  0.00           H  
ATOM   2084 HG22 ILE   136      35.605  46.303  32.727  1.00  0.00           H  
ATOM   2085 HG23 ILE   136      35.832  46.677  30.972  1.00  0.00           H  
ATOM   2086  CG1 ILE   136      36.041  49.374  31.272  1.00  0.00           C  
ATOM   2087 HG12 ILE   136      35.825  49.112  30.236  1.00  0.00           H  
ATOM   2088 HG13 ILE   136      35.433  50.259  31.458  1.00  0.00           H  
ATOM   2089  CD1 ILE   136      37.474  49.855  31.313  1.00  0.00           C  
ATOM   2090 HD11 ILE   136      37.549  50.651  30.572  1.00  0.00           H  
ATOM   2091 HD12 ILE   136      37.642  50.343  32.273  1.00  0.00           H  
ATOM   2092 HD13 ILE   136      38.130  49.028  31.043  1.00  0.00           H  
ATOM   2093  C   ILE   136      33.434  49.763  32.995  1.00  0.00           C  
ATOM   2094  O   ILE   136      32.766  50.482  32.292  1.00  0.00           O  
ATOM   2095  N   ALA   137      33.752  50.071  34.245  1.00  0.00           N  
ATOM   2096  H   ALA   137      34.240  49.338  34.739  1.00  0.00           H  
ATOM   2097  CA  ALA   137      33.233  51.161  35.029  1.00  0.00           C  
ATOM   2098  HA  ALA   137      32.355  51.597  34.553  1.00  0.00           H  
ATOM   2099  CB  ALA   137      32.786  50.618  36.397  1.00  0.00           C  
ATOM   2100  HB1 ALA   137      32.061  51.304  36.834  1.00  0.00           H  
ATOM   2101  HB2 ALA   137      32.293  49.649  36.325  1.00  0.00           H  
ATOM   2102  HB3 ALA   137      33.614  50.412  37.075  1.00  0.00           H  
ATOM   2103  C   ALA   137      34.183  52.270  35.133  1.00  0.00           C  
ATOM   2104  O   ALA   137      35.362  52.064  35.001  1.00  0.00           O  
ATOM   2105  N   SER   138      33.740  53.497  35.450  1.00  0.00           N  
ATOM   2106  H   SER   138      32.749  53.658  35.560  1.00  0.00           H  
ATOM   2107  CA  SER   138      34.635  54.668  35.814  1.00  0.00           C  
ATOM   2108  HA  SER   138      35.497  54.761  35.154  1.00  0.00           H  
ATOM   2109  CB  SER   138      33.903  55.961  35.536  1.00  0.00           C  
ATOM   2110  HB2 SER   138      32.921  55.876  36.001  1.00  0.00           H  
ATOM   2111  HB3 SER   138      34.363  56.853  35.962  1.00  0.00           H  
ATOM   2112  OG  SER   138      33.672  55.979  34.098  1.00  0.00           O  
ATOM   2113  HG  SER   138      32.718  55.912  34.015  1.00  0.00           H  
ATOM   2114  C   SER   138      35.074  54.761  37.304  1.00  0.00           C  
ATOM   2115  O   SER   138      36.079  55.318  37.571  1.00  0.00           O  
ATOM   2116  N   VAL   139      34.284  54.273  38.233  1.00  0.00           N  
ATOM   2117  H   VAL   139      33.408  53.842  37.976  1.00  0.00           H  
ATOM   2118  CA  VAL   139      34.474  54.577  39.664  1.00  0.00           C  
ATOM   2119  HA  VAL   139      35.495  54.928  39.810  1.00  0.00           H  
ATOM   2120  CB  VAL   139      33.432  55.674  40.077  1.00  0.00           C  
ATOM   2121  HB  VAL   139      33.549  56.536  39.419  1.00  0.00           H  
ATOM   2122  CG1 VAL   139      32.067  55.172  39.880  1.00  0.00           C  
ATOM   2123 HG11 VAL   139      31.873  54.936  38.834  1.00  0.00           H  
ATOM   2124 HG12 VAL   139      31.861  54.232  40.393  1.00  0.00           H  
ATOM   2125 HG13 VAL   139      31.284  55.905  40.078  1.00  0.00           H  
ATOM   2126  CG2 VAL   139      33.556  56.255  41.507  1.00  0.00           C  
ATOM   2127 HG21 VAL   139      34.590  56.535  41.711  1.00  0.00           H  
ATOM   2128 HG22 VAL   139      32.886  57.091  41.706  1.00  0.00           H  
ATOM   2129 HG23 VAL   139      33.189  55.547  42.250  1.00  0.00           H  
ATOM   2130  C   VAL   139      34.344  53.261  40.470  1.00  0.00           C  
ATOM   2131  O   VAL   139      33.768  52.275  39.987  1.00  0.00           O  
ATOM   2132  N   LEU   140      35.066  53.238  41.559  1.00  0.00           N  
ATOM   2133  H   LEU   140      35.479  54.086  41.920  1.00  0.00           H  
ATOM   2134  CA  LEU   140      35.430  51.987  42.294  1.00  0.00           C  
ATOM   2135  HA  LEU   140      35.944  51.325  41.597  1.00  0.00           H  
ATOM   2136  CB  LEU   140      36.450  52.312  43.367  1.00  0.00           C  
ATOM   2137  HB2 LEU   140      37.341  52.858  43.059  1.00  0.00           H  
ATOM   2138  HB3 LEU   140      36.017  53.024  44.069  1.00  0.00           H  
ATOM   2139  CG  LEU   140      36.857  51.063  44.142  1.00  0.00           C  
ATOM   2140  HG  LEU   140      35.918  50.770  44.613  1.00  0.00           H  
ATOM   2141  CD1 LEU   140      37.442  49.902  43.339  1.00  0.00           C  
ATOM   2142 HD11 LEU   140      38.383  50.202  42.878  1.00  0.00           H  
ATOM   2143 HD12 LEU   140      37.664  49.038  43.965  1.00  0.00           H  
ATOM   2144 HD13 LEU   140      36.760  49.615  42.538  1.00  0.00           H  
ATOM   2145  CD2 LEU   140      37.870  51.421  45.242  1.00  0.00           C  
ATOM   2146 HD21 LEU   140      38.884  51.582  44.876  1.00  0.00           H  
ATOM   2147 HD22 LEU   140      37.680  52.235  45.942  1.00  0.00           H  
ATOM   2148 HD23 LEU   140      37.838  50.581  45.935  1.00  0.00           H  
ATOM   2149  C   LEU   140      34.108  51.293  42.835  1.00  0.00           C  
ATOM   2150  O   LEU   140      33.250  51.806  43.613  1.00  0.00           O  
ATOM   2151  N   GLN   141      33.930  50.032  42.410  1.00  0.00           N  
ATOM   2152  H   GLN   141      34.620  49.611  41.804  1.00  0.00           H  
ATOM   2153  CA  GLN   141      32.813  49.173  42.860  1.00  0.00           C  
ATOM   2154  HA  GLN   141      31.986  49.720  43.312  1.00  0.00           H  
ATOM   2155  CB  GLN   141      32.078  48.540  41.642  1.00  0.00           C  
ATOM   2156  HB2 GLN   141      32.767  47.752  41.338  1.00  0.00           H  
ATOM   2157  HB3 GLN   141      31.184  48.047  42.022  1.00  0.00           H  
ATOM   2158  CG  GLN   141      31.865  49.429  40.445  1.00  0.00           C  
ATOM   2159  HG2 GLN   141      32.746  50.001  40.154  1.00  0.00           H  
ATOM   2160  HG3 GLN   141      31.562  48.799  39.609  1.00  0.00           H  
ATOM   2161  CD  GLN   141      30.757  50.463  40.566  1.00  0.00           C  
ATOM   2162  OE1 GLN   141      29.765  50.204  41.242  1.00  0.00           O  
ATOM   2163  NE2 GLN   141      30.869  51.588  39.914  1.00  0.00           N  
ATOM   2164 HE21 GLN   141      30.200  52.320  40.107  1.00  0.00           H  
ATOM   2165 HE22 GLN   141      31.732  51.816  39.443  1.00  0.00           H  
ATOM   2166  C   GLN   141      33.166  48.196  43.966  1.00  0.00           C  
ATOM   2167  O   GLN   141      34.389  47.975  44.100  1.00  0.00           O  
ATOM   2168  N   GLU   142      32.182  47.669  44.701  1.00  0.00           N  
ATOM   2169  H   GLU   142      31.217  47.943  44.581  1.00  0.00           H  
ATOM   2170  CA  GLU   142      32.403  46.781  45.854  1.00  0.00           C  
ATOM   2171  HA  GLU   142      33.321  46.218  45.683  1.00  0.00           H  
ATOM   2172  CB  GLU   142      32.645  47.434  47.265  1.00  0.00           C  
ATOM   2173  HB2 GLU   142      32.679  46.635  48.005  1.00  0.00           H  
ATOM   2174  HB3 GLU   142      33.543  48.051  47.214  1.00  0.00           H  
ATOM   2175  CG  GLU   142      31.487  48.461  47.700  1.00  0.00           C  
ATOM   2176  HG2 GLU   142      31.310  49.116  46.847  1.00  0.00           H  
ATOM   2177  HG3 GLU   142      30.609  47.844  47.893  1.00  0.00           H  
ATOM   2178  CD  GLU   142      31.815  49.249  49.027  1.00  0.00           C  
ATOM   2179  OE1 GLU   142      30.926  49.365  49.860  1.00  0.00           O  
ATOM   2180  OE2 GLU   142      32.935  49.840  49.131  1.00  0.00           O  
ATOM   2181  C   GLU   142      31.272  45.793  45.945  1.00  0.00           C  
ATOM   2182  O   GLU   142      30.109  46.093  45.560  1.00  0.00           O  
ATOM   2183  N   LEU   143      31.553  44.574  46.466  1.00  0.00           N  
ATOM   2184  H   LEU   143      32.513  44.356  46.690  1.00  0.00           H  
ATOM   2185  CA  LEU   143      30.555  43.504  46.526  1.00  0.00           C  
ATOM   2186  HA  LEU   143      29.552  43.929  46.552  1.00  0.00           H  
ATOM   2187  CB  LEU   143      30.722  42.593  45.261  1.00  0.00           C  
ATOM   2188  HB2 LEU   143      30.471  43.276  44.449  1.00  0.00           H  
ATOM   2189  HB3 LEU   143      31.750  42.234  45.213  1.00  0.00           H  
ATOM   2190  CG  LEU   143      29.862  41.320  45.188  1.00  0.00           C  
ATOM   2191  HG  LEU   143      30.128  40.618  45.978  1.00  0.00           H  
ATOM   2192  CD1 LEU   143      28.371  41.715  45.337  1.00  0.00           C  
ATOM   2193 HD11 LEU   143      28.181  42.595  44.723  1.00  0.00           H  
ATOM   2194 HD12 LEU   143      27.751  40.909  44.945  1.00  0.00           H  
ATOM   2195 HD13 LEU   143      28.110  41.756  46.395  1.00  0.00           H  
ATOM   2196  CD2 LEU   143      29.971  40.674  43.700  1.00  0.00           C  
ATOM   2197 HD21 LEU   143      31.036  40.662  43.467  1.00  0.00           H  
ATOM   2198 HD22 LEU   143      29.435  39.729  43.623  1.00  0.00           H  
ATOM   2199 HD23 LEU   143      29.433  41.358  43.043  1.00  0.00           H  
ATOM   2200  C   LEU   143      30.828  42.653  47.780  1.00  0.00           C  
ATOM   2201  O   LEU   143      31.762  41.889  47.861  1.00  0.00           O  
ATOM   2202  N   ASN   144      29.870  42.626  48.714  1.00  0.00           N  
ATOM   2203  H   ASN   144      29.029  43.160  48.549  1.00  0.00           H  
ATOM   2204  CA  ASN   144      29.816  41.605  49.751  1.00  0.00           C  
ATOM   2205  HA  ASN   144      30.821  41.490  50.158  1.00  0.00           H  
ATOM   2206  CB  ASN   144      28.776  42.048  50.796  1.00  0.00           C  
ATOM   2207  HB2 ASN   144      29.202  42.982  51.163  1.00  0.00           H  
ATOM   2208  HB3 ASN   144      27.783  42.171  50.365  1.00  0.00           H  
ATOM   2209  CG  ASN   144      28.582  41.138  51.983  1.00  0.00           C  
ATOM   2210  OD1 ASN   144      28.109  40.005  51.858  1.00  0.00           O  
ATOM   2211  ND2 ASN   144      28.966  41.585  53.142  1.00  0.00           N  
ATOM   2212 HD21 ASN   144      28.772  40.979  53.926  1.00  0.00           H  
ATOM   2213 HD22 ASN   144      29.026  42.582  53.297  1.00  0.00           H  
ATOM   2214  C   ASN   144      29.440  40.242  49.141  1.00  0.00           C  
ATOM   2215  O   ASN   144      28.457  40.105  48.445  1.00  0.00           O  
ATOM   2216  N   VAL   145      30.218  39.141  49.447  1.00  0.00           N  
ATOM   2217  H   VAL   145      31.032  39.467  49.947  1.00  0.00           H  
ATOM   2218  CA  VAL   145      30.187  37.787  48.901  1.00  0.00           C  
ATOM   2219  HA  VAL   145      29.163  37.572  48.595  1.00  0.00           H  
ATOM   2220  CB  VAL   145      30.948  37.729  47.541  1.00  0.00           C  
ATOM   2221  HB  VAL   145      30.614  38.548  46.903  1.00  0.00           H  
ATOM   2222  CG1 VAL   145      32.471  37.921  47.648  1.00  0.00           C  
ATOM   2223 HG11 VAL   145      32.898  37.973  46.647  1.00  0.00           H  
ATOM   2224 HG12 VAL   145      32.643  38.905  48.085  1.00  0.00           H  
ATOM   2225 HG13 VAL   145      32.783  37.069  48.252  1.00  0.00           H  
ATOM   2226  CG2 VAL   145      30.703  36.341  46.886  1.00  0.00           C  
ATOM   2227 HG21 VAL   145      29.645  36.078  46.897  1.00  0.00           H  
ATOM   2228 HG22 VAL   145      31.151  36.365  45.892  1.00  0.00           H  
ATOM   2229 HG23 VAL   145      31.279  35.596  47.435  1.00  0.00           H  
ATOM   2230  C   VAL   145      30.655  36.688  49.918  1.00  0.00           C  
ATOM   2231  O   VAL   145      31.667  36.803  50.661  1.00  0.00           O  
ATOM   2232  N   THR   146      29.936  35.574  49.940  1.00  0.00           N  
ATOM   2233  H   THR   146      29.173  35.537  49.279  1.00  0.00           H  
ATOM   2234  CA  THR   146      30.344  34.316  50.614  1.00  0.00           C  
ATOM   2235  HA  THR   146      30.459  34.562  51.669  1.00  0.00           H  
ATOM   2236  CB  THR   146      29.200  33.283  50.490  1.00  0.00           C  
ATOM   2237  HB  THR   146      28.924  32.988  49.478  1.00  0.00           H  
ATOM   2238  CG2 THR   146      29.503  32.049  51.345  1.00  0.00           C  
ATOM   2239 HG21 THR   146      28.568  31.578  51.645  1.00  0.00           H  
ATOM   2240 HG22 THR   146      30.103  31.280  50.859  1.00  0.00           H  
ATOM   2241 HG23 THR   146      29.986  32.278  52.295  1.00  0.00           H  
ATOM   2242  OG1 THR   146      28.078  33.964  51.102  1.00  0.00           O  
ATOM   2243  HG1 THR   146      28.105  33.801  52.047  1.00  0.00           H  
ATOM   2244  C   THR   146      31.610  33.676  50.020  1.00  0.00           C  
ATOM   2245  O   THR   146      31.602  33.272  48.857  1.00  0.00           O  
ATOM   2246  N   VAL   147      32.684  33.455  50.830  1.00  0.00           N  
ATOM   2247  H   VAL   147      32.552  33.764  51.782  1.00  0.00           H  
ATOM   2248  CA  VAL   147      33.773  32.542  50.577  1.00  0.00           C  
ATOM   2249  HA  VAL   147      34.183  32.747  49.587  1.00  0.00           H  
ATOM   2250  CB  VAL   147      34.914  32.680  51.594  1.00  0.00           C  
ATOM   2251  HB  VAL   147      34.590  32.283  52.556  1.00  0.00           H  
ATOM   2252  CG1 VAL   147      36.246  31.978  51.208  1.00  0.00           C  
ATOM   2253 HG11 VAL   147      37.065  32.294  51.854  1.00  0.00           H  
ATOM   2254 HG12 VAL   147      36.097  30.918  51.006  1.00  0.00           H  
ATOM   2255 HG13 VAL   147      36.543  32.294  50.208  1.00  0.00           H  
ATOM   2256  CG2 VAL   147      35.150  34.210  51.722  1.00  0.00           C  
ATOM   2257 HG21 VAL   147      35.854  34.457  52.516  1.00  0.00           H  
ATOM   2258 HG22 VAL   147      35.543  34.595  50.781  1.00  0.00           H  
ATOM   2259 HG23 VAL   147      34.329  34.865  52.014  1.00  0.00           H  
ATOM   2260  C   VAL   147      33.385  31.082  50.684  1.00  0.00           C  
ATOM   2261  O   VAL   147      32.680  30.694  51.640  1.00  0.00           O  
ATOM   2262  N   VAL   148      33.828  30.312  49.688  1.00  0.00           N  
ATOM   2263  H   VAL   148      34.486  30.808  49.104  1.00  0.00           H  
ATOM   2264  CA  VAL   148      33.429  28.859  49.552  1.00  0.00           C  
ATOM   2265  HA  VAL   148      33.141  28.484  50.534  1.00  0.00           H  
ATOM   2266  CB  VAL   148      32.262  28.686  48.532  1.00  0.00           C  
ATOM   2267  HB  VAL   148      32.166  27.602  48.467  1.00  0.00           H  
ATOM   2268  CG1 VAL   148      30.929  29.334  48.954  1.00  0.00           C  
ATOM   2269 HG11 VAL   148      31.063  30.416  48.957  1.00  0.00           H  
ATOM   2270 HG12 VAL   148      30.093  29.188  48.270  1.00  0.00           H  
ATOM   2271 HG13 VAL   148      30.571  28.991  49.925  1.00  0.00           H  
ATOM   2272  CG2 VAL   148      32.523  29.308  47.104  1.00  0.00           C  
ATOM   2273 HG21 VAL   148      32.549  30.366  47.368  1.00  0.00           H  
ATOM   2274 HG22 VAL   148      33.583  29.169  46.895  1.00  0.00           H  
ATOM   2275 HG23 VAL   148      31.845  28.926  46.341  1.00  0.00           H  
ATOM   2276  C   VAL   148      34.660  27.963  49.159  1.00  0.00           C  
ATOM   2277  O   VAL   148      35.687  28.385  48.645  1.00  0.00           O  
ATOM   2278  N   THR   149      34.497  26.669  49.584  1.00  0.00           N  
ATOM   2279  H   THR   149      33.636  26.504  50.086  1.00  0.00           H  
ATOM   2280  CA  THR   149      35.425  25.555  49.321  1.00  0.00           C  
ATOM   2281  HA  THR   149      36.343  25.931  48.870  1.00  0.00           H  
ATOM   2282  CB  THR   149      35.884  24.846  50.596  1.00  0.00           C  
ATOM   2283  HB  THR   149      36.522  24.021  50.279  1.00  0.00           H  
ATOM   2284  CG2 THR   149      36.754  25.829  51.415  1.00  0.00           C  
ATOM   2285 HG21 THR   149      37.028  25.520  52.423  1.00  0.00           H  
ATOM   2286 HG22 THR   149      37.628  26.046  50.801  1.00  0.00           H  
ATOM   2287 HG23 THR   149      36.123  26.710  51.536  1.00  0.00           H  
ATOM   2288  OG1 THR   149      34.905  24.380  51.446  1.00  0.00           O  
ATOM   2289  HG1 THR   149      34.924  23.423  51.373  1.00  0.00           H  
ATOM   2290  C   THR   149      34.871  24.435  48.442  1.00  0.00           C  
ATOM   2291  O   THR   149      35.579  23.722  47.803  1.00  0.00           O  
ATOM   2292  N   SER   150      33.526  24.282  48.448  1.00  0.00           N  
ATOM   2293  H   SER   150      32.909  24.841  49.020  1.00  0.00           H  
ATOM   2294  CA  SER   150      32.795  23.633  47.424  1.00  0.00           C  
ATOM   2295  HA  SER   150      32.995  22.572  47.568  1.00  0.00           H  
ATOM   2296  CB  SER   150      31.336  23.959  47.588  1.00  0.00           C  
ATOM   2297  HB2 SER   150      31.220  25.023  47.795  1.00  0.00           H  
ATOM   2298  HB3 SER   150      30.786  23.543  46.744  1.00  0.00           H  
ATOM   2299  OG  SER   150      30.865  23.306  48.829  1.00  0.00           O  
ATOM   2300  HG  SER   150      29.915  23.437  48.797  1.00  0.00           H  
ATOM   2301  C   SER   150      33.222  24.116  46.063  1.00  0.00           C  
ATOM   2302  O   SER   150      33.257  25.307  45.808  1.00  0.00           O  
ATOM   2303  N   LEU   151      33.500  23.178  45.144  1.00  0.00           N  
ATOM   2304  H   LEU   151      33.547  22.228  45.483  1.00  0.00           H  
ATOM   2305  CA  LEU   151      33.949  23.388  43.795  1.00  0.00           C  
ATOM   2306  HA  LEU   151      34.312  22.398  43.520  1.00  0.00           H  
ATOM   2307  CB  LEU   151      32.818  23.737  42.893  1.00  0.00           C  
ATOM   2308  HB2 LEU   151      32.372  24.642  43.306  1.00  0.00           H  
ATOM   2309  HB3 LEU   151      33.300  23.971  41.944  1.00  0.00           H  
ATOM   2310  CG  LEU   151      31.653  22.698  42.758  1.00  0.00           C  
ATOM   2311  HG  LEU   151      31.354  22.402  43.763  1.00  0.00           H  
ATOM   2312  CD1 LEU   151      30.429  23.432  42.277  1.00  0.00           C  
ATOM   2313 HD11 LEU   151      29.966  24.102  43.001  1.00  0.00           H  
ATOM   2314 HD12 LEU   151      30.682  24.015  41.391  1.00  0.00           H  
ATOM   2315 HD13 LEU   151      29.582  22.814  41.978  1.00  0.00           H  
ATOM   2316  CD2 LEU   151      32.074  21.554  41.873  1.00  0.00           C  
ATOM   2317 HD21 LEU   151      32.450  21.978  40.942  1.00  0.00           H  
ATOM   2318 HD22 LEU   151      32.856  20.942  42.325  1.00  0.00           H  
ATOM   2319 HD23 LEU   151      31.199  20.912  41.776  1.00  0.00           H  
ATOM   2320  C   LEU   151      35.243  24.253  43.608  1.00  0.00           C  
ATOM   2321  O   LEU   151      35.569  24.725  42.458  1.00  0.00           O  
ATOM   2322  N   CYX   152      35.930  24.490  44.780  1.00  0.00           N  
ATOM   2323  H   CYX   152      35.465  24.244  45.642  1.00  0.00           H  
ATOM   2324  CA  CYX   152      37.195  25.243  44.871  1.00  0.00           C  
ATOM   2325  HA  CYX   152      37.455  25.619  43.882  1.00  0.00           H  
ATOM   2326  CB  CYX   152      36.961  26.287  45.923  1.00  0.00           C  
ATOM   2327  HB2 CYX   152      36.013  26.756  45.659  1.00  0.00           H  
ATOM   2328  HB3 CYX   152      36.764  25.724  46.836  1.00  0.00           H  
ATOM   2329  SG  CYX   152      38.293  27.432  46.205  1.00  0.00           S  
ATOM   2330  C   CYX   152      38.316  24.298  45.260  1.00  0.00           C  
ATOM   2331  O   CYX   152      38.145  23.473  46.182  1.00  0.00           O  
ATOM   2332  N   ARG   153      39.416  24.357  44.651  1.00  0.00           N  
ATOM   2333  H   ARG   153      39.520  25.089  43.963  1.00  0.00           H  
ATOM   2334  CA  ARG   153      40.629  23.644  45.021  1.00  0.00           C  
ATOM   2335  HA  ARG   153      40.534  22.562  45.122  1.00  0.00           H  
ATOM   2336  CB  ARG   153      41.691  23.957  43.973  1.00  0.00           C  
ATOM   2337  HB2 ARG   153      41.871  25.032  43.951  1.00  0.00           H  
ATOM   2338  HB3 ARG   153      42.597  23.394  44.195  1.00  0.00           H  
ATOM   2339  CG  ARG   153      41.377  23.554  42.577  1.00  0.00           C  
ATOM   2340  HG2 ARG   153      41.062  22.511  42.598  1.00  0.00           H  
ATOM   2341  HG3 ARG   153      40.538  24.187  42.287  1.00  0.00           H  
ATOM   2342  CD  ARG   153      42.499  23.675  41.546  1.00  0.00           C  
ATOM   2343  HD2 ARG   153      43.352  23.105  41.914  1.00  0.00           H  
ATOM   2344  HD3 ARG   153      42.116  23.254  40.616  1.00  0.00           H  
ATOM   2345  NE  ARG   153      43.030  25.061  41.423  1.00  0.00           N  
ATOM   2346  HE  ARG   153      42.706  25.664  42.166  1.00  0.00           H  
ATOM   2347  CZ  ARG   153      43.767  25.546  40.426  1.00  0.00           C  
ATOM   2348  NH1 ARG   153      44.325  24.777  39.538  1.00  0.00           N  
ATOM   2349 HH11 ARG   153      44.285  23.769  39.587  1.00  0.00           H  
ATOM   2350 HH12 ARG   153      44.906  25.184  38.819  1.00  0.00           H  
ATOM   2351  NH2 ARG   153      44.121  26.779  40.564  1.00  0.00           N  
ATOM   2352 HH21 ARG   153      43.873  27.244  41.425  1.00  0.00           H  
ATOM   2353 HH22 ARG   153      44.580  27.213  39.775  1.00  0.00           H  
ATOM   2354  C   ARG   153      41.127  24.086  46.393  1.00  0.00           C  
ATOM   2355  O   ARG   153      41.004  25.262  46.737  1.00  0.00           O  
ATOM   2356  N   ARG   154      41.888  23.246  47.152  1.00  0.00           N  
ATOM   2357  H   ARG   154      42.014  22.264  46.953  1.00  0.00           H  
ATOM   2358  CA  ARG   154      42.677  23.655  48.351  1.00  0.00           C  
ATOM   2359  HA  ARG   154      41.974  24.237  48.948  1.00  0.00           H  
ATOM   2360  CB  ARG   154      43.112  22.404  49.126  1.00  0.00           C  
ATOM   2361  HB2 ARG   154      43.916  21.966  48.534  1.00  0.00           H  
ATOM   2362  HB3 ARG   154      43.498  22.793  50.068  1.00  0.00           H  
ATOM   2363  CG  ARG   154      41.908  21.547  49.592  1.00  0.00           C  
ATOM   2364  HG2 ARG   154      41.378  21.151  48.726  1.00  0.00           H  
ATOM   2365  HG3 ARG   154      42.308  20.678  50.114  1.00  0.00           H  
ATOM   2366  CD  ARG   154      41.015  22.313  50.649  1.00  0.00           C  
ATOM   2367  HD2 ARG   154      41.679  22.387  51.510  1.00  0.00           H  
ATOM   2368  HD3 ARG   154      40.548  23.243  50.324  1.00  0.00           H  
ATOM   2369  NE  ARG   154      39.803  21.484  50.951  1.00  0.00           N  
ATOM   2370  HE  ARG   154      39.600  20.645  50.427  1.00  0.00           H  
ATOM   2371  CZ  ARG   154      38.872  21.668  51.801  1.00  0.00           C  
ATOM   2372  NH1 ARG   154      38.840  22.755  52.506  1.00  0.00           N  
ATOM   2373 HH11 ARG   154      39.632  23.365  52.653  1.00  0.00           H  
ATOM   2374 HH12 ARG   154      38.048  22.834  53.128  1.00  0.00           H  
ATOM   2375  NH2 ARG   154      37.812  20.868  51.916  1.00  0.00           N  
ATOM   2376 HH21 ARG   154      37.880  19.997  51.410  1.00  0.00           H  
ATOM   2377 HH22 ARG   154      37.046  21.055  52.547  1.00  0.00           H  
ATOM   2378  C   ARG   154      43.884  24.597  48.080  1.00  0.00           C  
ATOM   2379  O   ARG   154      44.245  25.386  48.922  1.00  0.00           O  
ATOM   2380  N   SER   155      44.387  24.716  46.848  1.00  0.00           N  
ATOM   2381  H   SER   155      43.994  24.111  46.141  1.00  0.00           H  
ATOM   2382  CA  SER   155      45.459  25.686  46.496  1.00  0.00           C  
ATOM   2383  HA  SER   155      46.205  25.660  47.290  1.00  0.00           H  
ATOM   2384  CB  SER   155      46.205  25.256  45.255  1.00  0.00           C  
ATOM   2385  HB2 SER   155      46.977  26.001  45.061  1.00  0.00           H  
ATOM   2386  HB3 SER   155      46.622  24.256  45.372  1.00  0.00           H  
ATOM   2387  OG  SER   155      45.313  25.133  44.222  1.00  0.00           O  
ATOM   2388  HG  SER   155      45.433  24.273  43.811  1.00  0.00           H  
ATOM   2389  C   SER   155      44.930  27.112  46.337  1.00  0.00           C  
ATOM   2390  O   SER   155      45.617  27.912  45.653  1.00  0.00           O  
ATOM   2391  N   ASN   156      43.752  27.475  46.721  1.00  0.00           N  
ATOM   2392  H   ASN   156      43.290  26.736  47.230  1.00  0.00           H  
ATOM   2393  CA  ASN   156      42.943  28.651  46.352  1.00  0.00           C  
ATOM   2394  HA  ASN   156      43.642  29.440  46.072  1.00  0.00           H  
ATOM   2395  CB  ASN   156      41.998  28.330  45.174  1.00  0.00           C  
ATOM   2396  HB2 ASN   156      41.569  27.330  45.239  1.00  0.00           H  
ATOM   2397  HB3 ASN   156      41.158  29.025  45.190  1.00  0.00           H  
ATOM   2398  CG  ASN   156      42.764  28.355  43.840  1.00  0.00           C  
ATOM   2399  OD1 ASN   156      43.022  27.323  43.200  1.00  0.00           O  
ATOM   2400  ND2 ASN   156      43.160  29.509  43.424  1.00  0.00           N  
ATOM   2401 HD21 ASN   156      43.762  29.545  42.614  1.00  0.00           H  
ATOM   2402 HD22 ASN   156      43.182  30.339  43.999  1.00  0.00           H  
ATOM   2403  C   ASN   156      42.124  29.202  47.522  1.00  0.00           C  
ATOM   2404  O   ASN   156      42.001  28.459  48.458  1.00  0.00           O  
ATOM   2405  N   VAL   157      41.667  30.427  47.461  1.00  0.00           N  
ATOM   2406  H   VAL   157      41.906  31.062  46.714  1.00  0.00           H  
ATOM   2407  CA  VAL   157      40.378  30.746  48.096  1.00  0.00           C  
ATOM   2408  HA  VAL   157      40.034  29.853  48.617  1.00  0.00           H  
ATOM   2409  CB  VAL   157      40.618  31.859  49.113  1.00  0.00           C  
ATOM   2410  HB  VAL   157      39.660  32.280  49.420  1.00  0.00           H  
ATOM   2411  CG1 VAL   157      41.388  31.427  50.292  1.00  0.00           C  
ATOM   2412 HG11 VAL   157      41.547  32.261  50.975  1.00  0.00           H  
ATOM   2413 HG12 VAL   157      40.835  30.656  50.827  1.00  0.00           H  
ATOM   2414 HG13 VAL   157      42.290  30.871  50.034  1.00  0.00           H  
ATOM   2415  CG2 VAL   157      41.395  33.052  48.460  1.00  0.00           C  
ATOM   2416 HG21 VAL   157      42.271  32.756  47.884  1.00  0.00           H  
ATOM   2417 HG22 VAL   157      40.746  33.538  47.731  1.00  0.00           H  
ATOM   2418 HG23 VAL   157      41.661  33.713  49.286  1.00  0.00           H  
ATOM   2419  C   VAL   157      39.351  31.265  47.072  1.00  0.00           C  
ATOM   2420  O   VAL   157      39.703  31.798  46.039  1.00  0.00           O  
ATOM   2421  N   CYX   158      38.063  31.073  47.276  1.00  0.00           N  
ATOM   2422  H   CYX   158      37.638  30.539  48.020  1.00  0.00           H  
ATOM   2423  CA  CYX   158      37.054  31.266  46.204  1.00  0.00           C  
ATOM   2424  HA  CYX   158      37.540  31.856  45.427  1.00  0.00           H  
ATOM   2425  CB  CYX   158      36.663  29.882  45.563  1.00  0.00           C  
ATOM   2426  HB2 CYX   158      36.172  29.204  46.262  1.00  0.00           H  
ATOM   2427  HB3 CYX   158      35.955  30.023  44.746  1.00  0.00           H  
ATOM   2428  SG  CYX   158      38.061  28.890  44.824  1.00  0.00           S  
ATOM   2429  C   CYX   158      35.813  31.942  46.764  1.00  0.00           C  
ATOM   2430  O   CYX   158      35.515  31.857  47.951  1.00  0.00           O  
ATOM   2431  N   THR   159      35.134  32.801  45.989  1.00  0.00           N  
ATOM   2432  H   THR   159      35.423  32.746  45.023  1.00  0.00           H  
ATOM   2433  CA  THR   159      33.850  33.468  46.264  1.00  0.00           C  
ATOM   2434  HA  THR   159      33.464  33.162  47.236  1.00  0.00           H  
ATOM   2435  CB  THR   159      33.993  34.986  46.161  1.00  0.00           C  
ATOM   2436  HB  THR   159      33.055  35.432  46.492  1.00  0.00           H  
ATOM   2437  CG2 THR   159      35.024  35.439  47.121  1.00  0.00           C  
ATOM   2438 HG21 THR   159      34.957  36.514  47.294  1.00  0.00           H  
ATOM   2439 HG22 THR   159      34.938  34.791  47.993  1.00  0.00           H  
ATOM   2440 HG23 THR   159      36.005  35.257  46.682  1.00  0.00           H  
ATOM   2441  OG1 THR   159      34.290  35.406  44.867  1.00  0.00           O  
ATOM   2442  HG1 THR   159      34.229  34.607  44.339  1.00  0.00           H  
ATOM   2443  C   THR   159      32.769  32.913  45.332  1.00  0.00           C  
ATOM   2444  O   THR   159      33.019  32.558  44.170  1.00  0.00           O  
ATOM   2445  N   LEU   160      31.536  32.889  45.859  1.00  0.00           N  
ATOM   2446  H   LEU   160      31.438  33.128  46.835  1.00  0.00           H  
ATOM   2447  CA  LEU   160      30.365  32.534  45.146  1.00  0.00           C  
ATOM   2448  HA  LEU   160      30.567  32.867  44.128  1.00  0.00           H  
ATOM   2449  CB  LEU   160      30.156  31.002  45.147  1.00  0.00           C  
ATOM   2450  HB2 LEU   160      30.977  30.472  44.666  1.00  0.00           H  
ATOM   2451  HB3 LEU   160      30.161  30.723  46.201  1.00  0.00           H  
ATOM   2452  CG  LEU   160      28.872  30.767  44.341  1.00  0.00           C  
ATOM   2453  HG  LEU   160      28.020  31.309  44.751  1.00  0.00           H  
ATOM   2454  CD1 LEU   160      28.859  31.221  42.828  1.00  0.00           C  
ATOM   2455 HD11 LEU   160      27.958  30.953  42.275  1.00  0.00           H  
ATOM   2456 HD12 LEU   160      29.119  32.279  42.800  1.00  0.00           H  
ATOM   2457 HD13 LEU   160      29.719  30.723  42.379  1.00  0.00           H  
ATOM   2458  CD2 LEU   160      28.469  29.274  44.406  1.00  0.00           C  
ATOM   2459 HD21 LEU   160      28.354  28.983  45.450  1.00  0.00           H  
ATOM   2460 HD22 LEU   160      27.545  29.033  43.882  1.00  0.00           H  
ATOM   2461 HD23 LEU   160      29.261  28.580  44.123  1.00  0.00           H  
ATOM   2462  C   LEU   160      29.125  33.298  45.756  1.00  0.00           C  
ATOM   2463  O   LEU   160      28.573  32.864  46.787  1.00  0.00           O  
ATOM   2464  N   VAL   161      28.605  34.332  45.061  1.00  0.00           N  
ATOM   2465  H   VAL   161      29.105  34.566  44.214  1.00  0.00           H  
ATOM   2466  CA  VAL   161      27.463  35.149  45.455  1.00  0.00           C  
ATOM   2467  HA  VAL   161      27.540  35.676  46.406  1.00  0.00           H  
ATOM   2468  CB  VAL   161      27.256  36.297  44.471  1.00  0.00           C  
ATOM   2469  HB  VAL   161      27.166  35.898  43.460  1.00  0.00           H  
ATOM   2470  CG1 VAL   161      25.968  37.076  44.824  1.00  0.00           C  
ATOM   2471 HG11 VAL   161      25.832  36.951  45.898  1.00  0.00           H  
ATOM   2472 HG12 VAL   161      26.019  38.153  44.662  1.00  0.00           H  
ATOM   2473 HG13 VAL   161      25.122  36.683  44.261  1.00  0.00           H  
ATOM   2474  CG2 VAL   161      28.404  37.259  44.443  1.00  0.00           C  
ATOM   2475 HG21 VAL   161      29.320  36.867  44.002  1.00  0.00           H  
ATOM   2476 HG22 VAL   161      28.122  38.058  43.758  1.00  0.00           H  
ATOM   2477 HG23 VAL   161      28.551  37.745  45.408  1.00  0.00           H  
ATOM   2478  C   VAL   161      26.166  34.373  45.417  1.00  0.00           C  
ATOM   2479  O   VAL   161      25.924  33.598  44.469  1.00  0.00           O  
ATOM   2480  N   ARG   162      25.408  34.356  46.525  1.00  0.00           N  
ATOM   2481  H   ARG   162      25.671  34.933  47.312  1.00  0.00           H  
ATOM   2482  CA  ARG   162      24.140  33.619  46.580  1.00  0.00           C  
ATOM   2483  HA  ARG   162      24.112  32.768  45.900  1.00  0.00           H  
ATOM   2484  CB  ARG   162      23.810  33.164  48.013  1.00  0.00           C  
ATOM   2485  HB2 ARG   162      23.650  34.023  48.665  1.00  0.00           H  
ATOM   2486  HB3 ARG   162      22.806  32.739  48.005  1.00  0.00           H  
ATOM   2487  CG  ARG   162      24.832  32.280  48.683  1.00  0.00           C  
ATOM   2488  HG2 ARG   162      24.843  31.353  48.110  1.00  0.00           H  
ATOM   2489  HG3 ARG   162      25.818  32.745  48.656  1.00  0.00           H  
ATOM   2490  CD  ARG   162      24.428  32.026  50.190  1.00  0.00           C  
ATOM   2491  HD2 ARG   162      24.620  32.969  50.704  1.00  0.00           H  
ATOM   2492  HD3 ARG   162      23.370  31.764  50.162  1.00  0.00           H  
ATOM   2493  NE  ARG   162      25.272  30.906  50.773  1.00  0.00           N  
ATOM   2494  HE  ARG   162      25.926  30.365  50.227  1.00  0.00           H  
ATOM   2495  CZ  ARG   162      25.343  30.595  52.044  1.00  0.00           C  
ATOM   2496  NH1 ARG   162      24.491  31.054  52.913  1.00  0.00           N  
ATOM   2497 HH11 ARG   162      23.737  31.653  52.608  1.00  0.00           H  
ATOM   2498 HH12 ARG   162      24.565  30.796  53.886  1.00  0.00           H  
ATOM   2499  NH2 ARG   162      26.208  29.767  52.583  1.00  0.00           N  
ATOM   2500 HH21 ARG   162      26.713  29.140  51.974  1.00  0.00           H  
ATOM   2501 HH22 ARG   162      26.004  29.449  53.519  1.00  0.00           H  
ATOM   2502  C   ARG   162      22.953  34.469  46.049  1.00  0.00           C  
ATOM   2503  O   ARG   162      22.982  35.669  46.189  1.00  0.00           O  
ATOM   2504  N   GLY   163      21.884  33.875  45.574  1.00  0.00           N  
ATOM   2505  H   GLY   163      21.918  32.865  45.585  1.00  0.00           H  
ATOM   2506  CA  GLY   163      20.699  34.629  45.144  1.00  0.00           C  
ATOM   2507  HA2 GLY   163      19.930  33.859  45.092  1.00  0.00           H  
ATOM   2508  HA3 GLY   163      20.331  35.240  45.969  1.00  0.00           H  
ATOM   2509  C   GLY   163      20.766  35.553  43.883  1.00  0.00           C  
ATOM   2510  O   GLY   163      19.732  36.113  43.478  1.00  0.00           O  
ATOM   2511  N   ARG   164      21.996  35.929  43.427  1.00  0.00           N  
ATOM   2512  H   ARG   164      22.830  35.659  43.928  1.00  0.00           H  
ATOM   2513  CA  ARG   164      22.190  37.034  42.426  1.00  0.00           C  
ATOM   2514  HA  ARG   164      21.237  37.019  41.897  1.00  0.00           H  
ATOM   2515  CB  ARG   164      22.478  38.444  43.083  1.00  0.00           C  
ATOM   2516  HB2 ARG   164      23.304  38.216  43.757  1.00  0.00           H  
ATOM   2517  HB3 ARG   164      22.845  39.111  42.303  1.00  0.00           H  
ATOM   2518  CG  ARG   164      21.236  39.021  43.787  1.00  0.00           C  
ATOM   2519  HG2 ARG   164      20.392  38.955  43.101  1.00  0.00           H  
ATOM   2520  HG3 ARG   164      21.029  38.387  44.649  1.00  0.00           H  
ATOM   2521  CD  ARG   164      21.509  40.560  44.173  1.00  0.00           C  
ATOM   2522  HD2 ARG   164      20.772  40.904  44.900  1.00  0.00           H  
ATOM   2523  HD3 ARG   164      22.536  40.605  44.535  1.00  0.00           H  
ATOM   2524  NE  ARG   164      21.479  41.325  42.935  1.00  0.00           N  
ATOM   2525  HE  ARG   164      21.224  40.785  42.120  1.00  0.00           H  
ATOM   2526  CZ  ARG   164      21.811  42.601  42.766  1.00  0.00           C  
ATOM   2527  NH1 ARG   164      22.189  43.385  43.754  1.00  0.00           N  
ATOM   2528 HH11 ARG   164      22.251  42.952  44.664  1.00  0.00           H  
ATOM   2529 HH12 ARG   164      22.532  44.318  43.572  1.00  0.00           H  
ATOM   2530  NH2 ARG   164      21.894  43.055  41.496  1.00  0.00           N  
ATOM   2531 HH21 ARG   164      21.469  42.446  40.811  1.00  0.00           H  
ATOM   2532 HH22 ARG   164      22.299  43.960  41.305  1.00  0.00           H  
ATOM   2533  C   ARG   164      23.227  36.653  41.410  1.00  0.00           C  
ATOM   2534  O   ARG   164      24.292  36.175  41.796  1.00  0.00           O  
ATOM   2535  N   GLN   165      23.007  36.971  40.162  1.00  0.00           N  
ATOM   2536  H   GLN   165      22.119  37.426  40.005  1.00  0.00           H  
ATOM   2537  CA  GLN   165      24.042  36.975  39.132  1.00  0.00           C  
ATOM   2538  HA  GLN   165      24.609  36.049  39.226  1.00  0.00           H  
ATOM   2539  CB  GLN   165      23.474  37.095  37.726  1.00  0.00           C  
ATOM   2540  HB2 GLN   165      22.535  37.646  37.780  1.00  0.00           H  
ATOM   2541  HB3 GLN   165      24.274  37.539  37.134  1.00  0.00           H  
ATOM   2542  CG  GLN   165      23.213  35.634  37.163  1.00  0.00           C  
ATOM   2543  HG2 GLN   165      23.886  34.909  37.622  1.00  0.00           H  
ATOM   2544  HG3 GLN   165      22.247  35.372  37.595  1.00  0.00           H  
ATOM   2545  CD  GLN   165      23.297  35.452  35.661  1.00  0.00           C  
ATOM   2546  OE1 GLN   165      23.138  36.375  34.816  1.00  0.00           O  
ATOM   2547  NE2 GLN   165      23.644  34.267  35.193  1.00  0.00           N  
ATOM   2548 HE21 GLN   165      23.607  34.134  34.193  1.00  0.00           H  
ATOM   2549 HE22 GLN   165      23.855  33.547  35.869  1.00  0.00           H  
ATOM   2550  C   GLN   165      24.967  38.129  39.390  1.00  0.00           C  
ATOM   2551  O   GLN   165      24.658  39.292  39.105  1.00  0.00           O  
ATOM   2552  N   ALA   166      26.165  37.830  39.929  1.00  0.00           N  
ATOM   2553  H   ALA   166      26.375  36.869  40.159  1.00  0.00           H  
ATOM   2554  CA  ALA   166      27.095  38.811  40.416  1.00  0.00           C  
ATOM   2555  HA  ALA   166      27.095  39.666  39.740  1.00  0.00           H  
ATOM   2556  CB  ALA   166      26.571  39.317  41.801  1.00  0.00           C  
ATOM   2557  HB1 ALA   166      25.563  39.689  41.616  1.00  0.00           H  
ATOM   2558  HB2 ALA   166      26.355  38.483  42.469  1.00  0.00           H  
ATOM   2559  HB3 ALA   166      27.250  40.089  42.161  1.00  0.00           H  
ATOM   2560  C   ALA   166      28.518  38.277  40.627  1.00  0.00           C  
ATOM   2561  O   ALA   166      28.717  37.100  40.565  1.00  0.00           O  
ATOM   2562  N   GLY   167      29.584  39.063  40.780  1.00  0.00           N  
ATOM   2563  H   GLY   167      29.397  40.056  40.808  1.00  0.00           H  
ATOM   2564  CA  GLY   167      30.972  38.560  40.895  1.00  0.00           C  
ATOM   2565  HA2 GLY   167      31.157  38.416  41.960  1.00  0.00           H  
ATOM   2566  HA3 GLY   167      31.060  37.558  40.475  1.00  0.00           H  
ATOM   2567  C   GLY   167      32.040  39.336  40.225  1.00  0.00           C  
ATOM   2568  O   GLY   167      31.801  40.331  39.553  1.00  0.00           O  
ATOM   2569  N   VAL   168      33.307  39.125  40.504  1.00  0.00           N  
ATOM   2570  H   VAL   168      33.475  38.375  41.159  1.00  0.00           H  
ATOM   2571  CA  VAL   168      34.447  39.652  39.742  1.00  0.00           C  
ATOM   2572  HA  VAL   168      34.373  40.732  39.866  1.00  0.00           H  
ATOM   2573  CB  VAL   168      35.761  39.266  40.420  1.00  0.00           C  
ATOM   2574  HB  VAL   168      36.577  39.502  39.737  1.00  0.00           H  
ATOM   2575  CG1 VAL   168      36.133  39.725  41.843  1.00  0.00           C  
ATOM   2576 HG11 VAL   168      35.361  39.359  42.520  1.00  0.00           H  
ATOM   2577 HG12 VAL   168      37.143  39.561  42.218  1.00  0.00           H  
ATOM   2578 HG13 VAL   168      35.967  40.801  41.894  1.00  0.00           H  
ATOM   2579  CG2 VAL   168      35.868  37.665  40.589  1.00  0.00           C  
ATOM   2580 HG21 VAL   168      35.099  37.378  41.306  1.00  0.00           H  
ATOM   2581 HG22 VAL   168      35.718  37.241  39.596  1.00  0.00           H  
ATOM   2582 HG23 VAL   168      36.824  37.307  40.969  1.00  0.00           H  
ATOM   2583  C   VAL   168      34.516  39.169  38.304  1.00  0.00           C  
ATOM   2584  O   VAL   168      34.131  38.060  37.943  1.00  0.00           O  
ATOM   2585  N   CYX   169      35.031  40.020  37.441  1.00  0.00           N  
ATOM   2586  H   CYX   169      35.394  40.917  37.730  1.00  0.00           H  
ATOM   2587  CA  CYX   169      35.024  39.788  36.017  1.00  0.00           C  
ATOM   2588  HA  CYX   169      35.209  38.729  35.837  1.00  0.00           H  
ATOM   2589  CB  CYX   169      33.621  40.144  35.481  1.00  0.00           C  
ATOM   2590  HB2 CYX   169      32.951  39.632  36.172  1.00  0.00           H  
ATOM   2591  HB3 CYX   169      33.359  41.190  35.643  1.00  0.00           H  
ATOM   2592  SG  CYX   169      33.313  39.500  33.782  1.00  0.00           S  
ATOM   2593  C   CYX   169      36.122  40.623  35.388  1.00  0.00           C  
ATOM   2594  O   CYX   169      36.932  41.249  36.046  1.00  0.00           O  
ATOM   2595  N   PHE   170      36.189  40.622  34.057  1.00  0.00           N  
ATOM   2596  H   PHE   170      35.447  40.060  33.665  1.00  0.00           H  
ATOM   2597  CA  PHE   170      37.226  41.205  33.245  1.00  0.00           C  
ATOM   2598  HA  PHE   170      38.055  40.500  33.309  1.00  0.00           H  
ATOM   2599  CB  PHE   170      36.905  41.204  31.757  1.00  0.00           C  
ATOM   2600  HB2 PHE   170      35.936  41.695  31.676  1.00  0.00           H  
ATOM   2601  HB3 PHE   170      37.678  41.781  31.249  1.00  0.00           H  
ATOM   2602  CG  PHE   170      36.840  39.804  31.254  1.00  0.00           C  
ATOM   2603  CD1 PHE   170      37.985  38.995  31.163  1.00  0.00           C  
ATOM   2604  HD1 PHE   170      38.935  39.477  31.343  1.00  0.00           H  
ATOM   2605  CE1 PHE   170      37.923  37.657  30.830  1.00  0.00           C  
ATOM   2606  HE1 PHE   170      38.759  36.976  30.889  1.00  0.00           H  
ATOM   2607  CZ  PHE   170      36.660  37.096  30.622  1.00  0.00           C  
ATOM   2608  HZ  PHE   170      36.544  36.080  30.275  1.00  0.00           H  
ATOM   2609  CE2 PHE   170      35.500  37.904  30.621  1.00  0.00           C  
ATOM   2610  HE2 PHE   170      34.529  37.480  30.415  1.00  0.00           H  
ATOM   2611  CD2 PHE   170      35.592  39.238  30.933  1.00  0.00           C  
ATOM   2612  HD2 PHE   170      34.670  39.799  30.964  1.00  0.00           H  
ATOM   2613  C   PHE   170      37.563  42.656  33.647  1.00  0.00           C  
ATOM   2614  O   PHE   170      36.741  43.502  33.847  1.00  0.00           O  
ATOM   2615  N   GLY   171      38.881  42.897  33.988  1.00  0.00           N  
ATOM   2616  H   GLY   171      39.462  42.083  33.846  1.00  0.00           H  
ATOM   2617  CA  GLY   171      39.421  44.123  34.578  1.00  0.00           C  
ATOM   2618  HA2 GLY   171      40.477  44.200  34.320  1.00  0.00           H  
ATOM   2619  HA3 GLY   171      38.932  45.032  34.227  1.00  0.00           H  
ATOM   2620  C   GLY   171      39.457  44.159  36.143  1.00  0.00           C  
ATOM   2621  O   GLY   171      40.191  45.017  36.658  1.00  0.00           O  
ATOM   2622  N   ASP   172      38.743  43.300  36.867  1.00  0.00           N  
ATOM   2623  H   ASP   172      38.101  42.687  36.384  1.00  0.00           H  
ATOM   2624  CA  ASP   172      38.874  43.129  38.311  1.00  0.00           C  
ATOM   2625  HA  ASP   172      39.076  44.094  38.776  1.00  0.00           H  
ATOM   2626  CB  ASP   172      37.535  42.491  38.868  1.00  0.00           C  
ATOM   2627  HB2 ASP   172      37.366  41.485  38.485  1.00  0.00           H  
ATOM   2628  HB3 ASP   172      37.642  42.379  39.947  1.00  0.00           H  
ATOM   2629  CG  ASP   172      36.253  43.323  38.682  1.00  0.00           C  
ATOM   2630  OD1 ASP   172      36.227  44.622  38.757  1.00  0.00           O  
ATOM   2631  OD2 ASP   172      35.268  42.666  38.333  1.00  0.00           O  
ATOM   2632  C   ASP   172      40.050  42.169  38.675  1.00  0.00           C  
ATOM   2633  O   ASP   172      40.409  42.022  39.839  1.00  0.00           O  
ATOM   2634  N   SER   173      40.706  41.541  37.681  1.00  0.00           N  
ATOM   2635  H   SER   173      40.417  41.686  36.724  1.00  0.00           H  
ATOM   2636  CA  SER   173      41.877  40.654  37.946  1.00  0.00           C  
ATOM   2637  HA  SER   173      41.514  39.894  38.637  1.00  0.00           H  
ATOM   2638  CB  SER   173      42.312  39.945  36.663  1.00  0.00           C  
ATOM   2639  HB2 SER   173      41.533  39.697  35.943  1.00  0.00           H  
ATOM   2640  HB3 SER   173      43.048  40.645  36.267  1.00  0.00           H  
ATOM   2641  OG  SER   173      43.060  38.840  37.096  1.00  0.00           O  
ATOM   2642  HG  SER   173      43.403  38.472  36.278  1.00  0.00           H  
ATOM   2643  C   SER   173      42.952  41.528  38.577  1.00  0.00           C  
ATOM   2644  O   SER   173      43.011  42.747  38.385  1.00  0.00           O  
ATOM   2645  N   GLY   174      43.904  40.832  39.181  1.00  0.00           N  
ATOM   2646  H   GLY   174      43.863  39.832  39.050  1.00  0.00           H  
ATOM   2647  CA  GLY   174      44.875  41.478  40.007  1.00  0.00           C  
ATOM   2648  HA2 GLY   174      45.643  40.723  40.173  1.00  0.00           H  
ATOM   2649  HA3 GLY   174      45.294  42.325  39.463  1.00  0.00           H  
ATOM   2650  C   GLY   174      44.411  42.040  41.377  1.00  0.00           C  
ATOM   2651  O   GLY   174      45.227  42.543  42.145  1.00  0.00           O  
ATOM   2652  N   SER   175      43.097  42.165  41.687  1.00  0.00           N  
ATOM   2653  H   SER   175      42.431  41.614  41.165  1.00  0.00           H  
ATOM   2654  CA  SER   175      42.573  43.047  42.753  1.00  0.00           C  
ATOM   2655  HA  SER   175      43.213  43.928  42.699  1.00  0.00           H  
ATOM   2656  CB  SER   175      41.154  43.575  42.373  1.00  0.00           C  
ATOM   2657  HB2 SER   175      40.500  42.712  42.248  1.00  0.00           H  
ATOM   2658  HB3 SER   175      40.888  44.268  43.172  1.00  0.00           H  
ATOM   2659  OG  SER   175      41.202  44.272  41.190  1.00  0.00           O  
ATOM   2660  HG  SER   175      41.033  43.627  40.499  1.00  0.00           H  
ATOM   2661  C   SER   175      42.383  42.293  44.088  1.00  0.00           C  
ATOM   2662  O   SER   175      41.962  41.141  44.032  1.00  0.00           O  
ATOM   2663  N   PRO   176      42.513  42.947  45.225  1.00  0.00           N  
ATOM   2664  CD  PRO   176      42.720  44.400  45.311  1.00  0.00           C  
ATOM   2665  HD2 PRO   176      41.912  44.896  44.773  1.00  0.00           H  
ATOM   2666  HD3 PRO   176      43.688  44.768  44.971  1.00  0.00           H  
ATOM   2667  CG  PRO   176      42.494  44.716  46.827  1.00  0.00           C  
ATOM   2668  HG2 PRO   176      41.487  45.075  47.037  1.00  0.00           H  
ATOM   2669  HG3 PRO   176      43.102  45.602  47.007  1.00  0.00           H  
ATOM   2670  CB  PRO   176      42.793  43.469  47.611  1.00  0.00           C  
ATOM   2671  HB2 PRO   176      42.226  43.467  48.542  1.00  0.00           H  
ATOM   2672  HB3 PRO   176      43.816  43.185  47.861  1.00  0.00           H  
ATOM   2673  CA  PRO   176      42.303  42.396  46.585  1.00  0.00           C  
ATOM   2674  HA  PRO   176      42.902  41.486  46.585  1.00  0.00           H  
ATOM   2675  C   PRO   176      40.859  41.923  46.936  1.00  0.00           C  
ATOM   2676  O   PRO   176      39.889  42.694  46.860  1.00  0.00           O  
ATOM   2677  N   LEU   177      40.819  40.674  47.391  1.00  0.00           N  
ATOM   2678  H   LEU   177      41.632  40.100  47.218  1.00  0.00           H  
ATOM   2679  CA  LEU   177      39.761  40.043  48.176  1.00  0.00           C  
ATOM   2680  HA  LEU   177      38.827  40.451  47.788  1.00  0.00           H  
ATOM   2681  CB  LEU   177      39.739  38.539  47.893  1.00  0.00           C  
ATOM   2682  HB2 LEU   177      39.390  38.492  46.862  1.00  0.00           H  
ATOM   2683  HB3 LEU   177      40.764  38.215  48.078  1.00  0.00           H  
ATOM   2684  CG  LEU   177      38.814  37.703  48.737  1.00  0.00           C  
ATOM   2685  HG  LEU   177      39.149  37.880  49.759  1.00  0.00           H  
ATOM   2686  CD1 LEU   177      37.321  38.131  48.599  1.00  0.00           C  
ATOM   2687 HD11 LEU   177      37.084  39.092  49.056  1.00  0.00           H  
ATOM   2688 HD12 LEU   177      37.047  38.199  47.547  1.00  0.00           H  
ATOM   2689 HD13 LEU   177      36.711  37.367  49.080  1.00  0.00           H  
ATOM   2690  CD2 LEU   177      38.989  36.222  48.394  1.00  0.00           C  
ATOM   2691 HD21 LEU   177      40.034  35.942  48.262  1.00  0.00           H  
ATOM   2692 HD22 LEU   177      38.414  35.639  49.114  1.00  0.00           H  
ATOM   2693 HD23 LEU   177      38.381  36.140  47.493  1.00  0.00           H  
ATOM   2694  C   LEU   177      39.924  40.580  49.643  1.00  0.00           C  
ATOM   2695  O   LEU   177      40.932  40.382  50.301  1.00  0.00           O  
ATOM   2696  N   VAL   178      39.008  41.465  50.132  1.00  0.00           N  
ATOM   2697  H   VAL   178      38.152  41.493  49.597  1.00  0.00           H  
ATOM   2698  CA  VAL   178      39.066  42.083  51.450  1.00  0.00           C  
ATOM   2699  HA  VAL   178      40.113  42.057  51.752  1.00  0.00           H  
ATOM   2700  CB  VAL   178      38.658  43.561  51.390  1.00  0.00           C  
ATOM   2701  HB  VAL   178      37.622  43.684  51.073  1.00  0.00           H  
ATOM   2702  CG1 VAL   178      38.722  44.193  52.783  1.00  0.00           C  
ATOM   2703 HG11 VAL   178      39.700  44.098  53.253  1.00  0.00           H  
ATOM   2704 HG12 VAL   178      38.273  45.185  52.745  1.00  0.00           H  
ATOM   2705 HG13 VAL   178      38.128  43.580  53.461  1.00  0.00           H  
ATOM   2706  CG2 VAL   178      39.460  44.305  50.263  1.00  0.00           C  
ATOM   2707 HG21 VAL   178      39.113  44.066  49.258  1.00  0.00           H  
ATOM   2708 HG22 VAL   178      39.498  45.388  50.379  1.00  0.00           H  
ATOM   2709 HG23 VAL   178      40.468  43.891  50.251  1.00  0.00           H  
ATOM   2710  C   VAL   178      38.224  41.271  52.458  1.00  0.00           C  
ATOM   2711  O   VAL   178      37.017  41.050  52.282  1.00  0.00           O  
ATOM   2712  N   CYX   179      38.811  40.904  53.601  1.00  0.00           N  
ATOM   2713  H   CYX   179      39.790  41.129  53.703  1.00  0.00           H  
ATOM   2714  CA  CYX   179      38.150  40.047  54.528  1.00  0.00           C  
ATOM   2715  HA  CYX   179      37.083  39.940  54.329  1.00  0.00           H  
ATOM   2716  CB  CYX   179      38.649  38.656  54.414  1.00  0.00           C  
ATOM   2717  HB2 CYX   179      39.732  38.772  54.378  1.00  0.00           H  
ATOM   2718  HB3 CYX   179      38.322  37.914  55.142  1.00  0.00           H  
ATOM   2719  SG  CYX   179      38.349  38.029  52.746  1.00  0.00           S  
ATOM   2720  C   CYX   179      38.470  40.560  55.938  1.00  0.00           C  
ATOM   2721  O   CYX   179      39.579  40.467  56.517  1.00  0.00           O  
ATOM   2722  N   ASN   180      37.425  41.195  56.548  1.00  0.00           N  
ATOM   2723  H   ASN   180      36.664  41.323  55.896  1.00  0.00           H  
ATOM   2724  CA  ASN   180      37.477  42.028  57.769  1.00  0.00           C  
ATOM   2725  HA  ASN   180      36.653  42.741  57.792  1.00  0.00           H  
ATOM   2726  CB  ASN   180      37.260  41.171  59.040  1.00  0.00           C  
ATOM   2727  HB2 ASN   180      37.843  40.250  59.040  1.00  0.00           H  
ATOM   2728  HB3 ASN   180      37.538  41.814  59.876  1.00  0.00           H  
ATOM   2729  CG  ASN   180      35.796  40.653  59.271  1.00  0.00           C  
ATOM   2730  OD1 ASN   180      34.920  40.716  58.455  1.00  0.00           O  
ATOM   2731  ND2 ASN   180      35.545  40.156  60.449  1.00  0.00           N  
ATOM   2732 HD21 ASN   180      34.614  39.858  60.703  1.00  0.00           H  
ATOM   2733 HD22 ASN   180      36.293  40.023  61.114  1.00  0.00           H  
ATOM   2734  C   ASN   180      38.695  43.059  57.790  1.00  0.00           C  
ATOM   2735  O   ASN   180      39.523  43.112  58.688  1.00  0.00           O  
ATOM   2736  N   GLY   181      38.789  43.813  56.696  1.00  0.00           N  
ATOM   2737  H   GLY   181      37.972  43.754  56.104  1.00  0.00           H  
ATOM   2738  CA  GLY   181      39.830  44.804  56.484  1.00  0.00           C  
ATOM   2739  HA2 GLY   181      39.363  45.540  55.829  1.00  0.00           H  
ATOM   2740  HA3 GLY   181      40.002  45.259  57.459  1.00  0.00           H  
ATOM   2741  C   GLY   181      41.152  44.314  55.850  1.00  0.00           C  
ATOM   2742  O   GLY   181      41.827  45.032  55.130  1.00  0.00           O  
ATOM   2743  N   LEU   182      41.511  43.077  56.144  1.00  0.00           N  
ATOM   2744  H   LEU   182      40.845  42.638  56.764  1.00  0.00           H  
ATOM   2745  CA  LEU   182      42.783  42.333  55.741  1.00  0.00           C  
ATOM   2746  HA  LEU   182      43.639  43.008  55.763  1.00  0.00           H  
ATOM   2747  CB  LEU   182      43.148  41.182  56.734  1.00  0.00           C  
ATOM   2748  HB2 LEU   182      42.272  40.533  56.760  1.00  0.00           H  
ATOM   2749  HB3 LEU   182      44.064  40.640  56.497  1.00  0.00           H  
ATOM   2750  CG  LEU   182      43.248  41.627  58.146  1.00  0.00           C  
ATOM   2751  HG  LEU   182      42.257  41.834  58.552  1.00  0.00           H  
ATOM   2752  CD1 LEU   182      43.808  40.384  58.909  1.00  0.00           C  
ATOM   2753 HD11 LEU   182      44.893  40.373  58.804  1.00  0.00           H  
ATOM   2754 HD12 LEU   182      43.718  40.504  59.988  1.00  0.00           H  
ATOM   2755 HD13 LEU   182      43.401  39.457  58.504  1.00  0.00           H  
ATOM   2756  CD2 LEU   182      44.141  42.856  58.400  1.00  0.00           C  
ATOM   2757 HD21 LEU   182      43.853  43.678  57.744  1.00  0.00           H  
ATOM   2758 HD22 LEU   182      44.153  43.137  59.453  1.00  0.00           H  
ATOM   2759 HD23 LEU   182      45.196  42.679  58.191  1.00  0.00           H  
ATOM   2760  C   LEU   182      42.661  41.756  54.322  1.00  0.00           C  
ATOM   2761  O   LEU   182      41.627  41.275  53.916  1.00  0.00           O  
ATOM   2762  N   ILE   183      43.781  41.898  53.626  1.00  0.00           N  
ATOM   2763  H   ILE   183      44.644  42.264  54.003  1.00  0.00           H  
ATOM   2764  CA  ILE   183      43.876  41.501  52.226  1.00  0.00           C  
ATOM   2765  HA  ILE   183      42.902  41.685  51.773  1.00  0.00           H  
ATOM   2766  CB  ILE   183      44.939  42.382  51.531  1.00  0.00           C  
ATOM   2767  HB  ILE   183      45.861  42.297  52.105  1.00  0.00           H  
ATOM   2768  CG2 ILE   183      45.280  41.841  50.147  1.00  0.00           C  
ATOM   2769 HG21 ILE   183      46.036  42.429  49.627  1.00  0.00           H  
ATOM   2770 HG22 ILE   183      45.881  40.932  50.115  1.00  0.00           H  
ATOM   2771 HG23 ILE   183      44.390  41.775  49.521  1.00  0.00           H  
ATOM   2772  CG1 ILE   183      44.270  43.760  51.463  1.00  0.00           C  
ATOM   2773 HG12 ILE   183      43.208  43.628  51.255  1.00  0.00           H  
ATOM   2774 HG13 ILE   183      44.465  44.120  52.473  1.00  0.00           H  
ATOM   2775  CD1 ILE   183      44.818  44.784  50.429  1.00  0.00           C  
ATOM   2776 HD11 ILE   183      44.308  44.615  49.481  1.00  0.00           H  
ATOM   2777 HD12 ILE   183      44.711  45.799  50.810  1.00  0.00           H  
ATOM   2778 HD13 ILE   183      45.888  44.690  50.240  1.00  0.00           H  
ATOM   2779  C   ILE   183      44.190  40.033  52.080  1.00  0.00           C  
ATOM   2780  O   ILE   183      45.340  39.638  52.228  1.00  0.00           O  
ATOM   2781  N   HIE   184      43.152  39.211  51.736  1.00  0.00           N  
ATOM   2782  H   HIE   184      42.269  39.665  51.552  1.00  0.00           H  
ATOM   2783  CA  HIE   184      43.129  37.754  51.937  1.00  0.00           C  
ATOM   2784  HA  HIE   184      43.976  37.615  52.609  1.00  0.00           H  
ATOM   2785  CB  HIE   184      41.912  37.352  52.732  1.00  0.00           C  
ATOM   2786  HB2 HIE   184      41.352  38.238  53.032  1.00  0.00           H  
ATOM   2787  HB3 HIE   184      41.348  36.677  52.088  1.00  0.00           H  
ATOM   2788  CG  HIE   184      42.153  36.526  54.041  1.00  0.00           C  
ATOM   2789  ND1 HIE   184      42.889  35.380  54.165  1.00  0.00           N  
ATOM   2790  CE1 HIE   184      42.833  35.021  55.457  1.00  0.00           C  
ATOM   2791  HE1 HIE   184      43.308  34.170  55.921  1.00  0.00           H  
ATOM   2792  NE2 HIE   184      42.054  35.838  56.206  1.00  0.00           N  
ATOM   2793  HE2 HIE   184      41.832  35.594  57.161  1.00  0.00           H  
ATOM   2794  CD2 HIE   184      41.672  36.845  55.341  1.00  0.00           C  
ATOM   2795  HD2 HIE   184      40.952  37.610  55.590  1.00  0.00           H  
ATOM   2796  C   HIE   184      43.302  36.903  50.673  1.00  0.00           C  
ATOM   2797  O   HIE   184      43.702  35.737  50.782  1.00  0.00           O  
ATOM   2798  N   GLY   185      43.199  37.486  49.423  1.00  0.00           N  
ATOM   2799  H   GLY   185      43.193  38.495  49.386  1.00  0.00           H  
ATOM   2800  CA  GLY   185      43.403  36.830  48.158  1.00  0.00           C  
ATOM   2801  HA2 GLY   185      44.389  36.366  48.201  1.00  0.00           H  
ATOM   2802  HA3 GLY   185      42.622  36.076  48.066  1.00  0.00           H  
ATOM   2803  C   GLY   185      43.387  37.836  47.041  1.00  0.00           C  
ATOM   2804  O   GLY   185      43.114  39.015  47.302  1.00  0.00           O  
ATOM   2805  N   ILE   186      43.772  37.430  45.848  1.00  0.00           N  
ATOM   2806  H   ILE   186      44.131  36.486  45.819  1.00  0.00           H  
ATOM   2807  CA  ILE   186      43.793  38.258  44.633  1.00  0.00           C  
ATOM   2808  HA  ILE   186      43.307  39.215  44.823  1.00  0.00           H  
ATOM   2809  CB  ILE   186      45.275  38.554  44.130  1.00  0.00           C  
ATOM   2810  HB  ILE   186      45.862  37.636  44.169  1.00  0.00           H  
ATOM   2811  CG2 ILE   186      45.430  39.127  42.701  1.00  0.00           C  
ATOM   2812 HG21 ILE   186      45.328  38.325  41.970  1.00  0.00           H  
ATOM   2813 HG22 ILE   186      44.549  39.764  42.634  1.00  0.00           H  
ATOM   2814 HG23 ILE   186      46.338  39.696  42.498  1.00  0.00           H  
ATOM   2815  CG1 ILE   186      45.972  39.422  45.185  1.00  0.00           C  
ATOM   2816 HG12 ILE   186      45.837  39.044  46.198  1.00  0.00           H  
ATOM   2817 HG13 ILE   186      47.048  39.418  45.005  1.00  0.00           H  
ATOM   2818  CD1 ILE   186      45.648  40.975  45.221  1.00  0.00           C  
ATOM   2819 HD11 ILE   186      44.792  41.136  44.566  1.00  0.00           H  
ATOM   2820 HD12 ILE   186      45.353  41.198  46.246  1.00  0.00           H  
ATOM   2821 HD13 ILE   186      46.538  41.524  44.910  1.00  0.00           H  
ATOM   2822  C   ILE   186      42.935  37.605  43.551  1.00  0.00           C  
ATOM   2823  O   ILE   186      43.005  36.440  43.281  1.00  0.00           O  
ATOM   2824  N   ALA   187      42.137  38.455  42.878  1.00  0.00           N  
ATOM   2825  H   ALA   187      41.977  39.406  43.179  1.00  0.00           H  
ATOM   2826  CA  ALA   187      41.288  38.096  41.719  1.00  0.00           C  
ATOM   2827  HA  ALA   187      40.639  37.275  42.024  1.00  0.00           H  
ATOM   2828  CB  ALA   187      40.394  39.235  41.405  1.00  0.00           C  
ATOM   2829  HB1 ALA   187      39.743  39.020  40.558  1.00  0.00           H  
ATOM   2830  HB2 ALA   187      39.749  39.504  42.242  1.00  0.00           H  
ATOM   2831  HB3 ALA   187      40.995  40.136  41.279  1.00  0.00           H  
ATOM   2832  C   ALA   187      42.164  37.576  40.586  1.00  0.00           C  
ATOM   2833  O   ALA   187      43.135  38.171  40.196  1.00  0.00           O  
ATOM   2834  N   SER   188      41.774  36.460  40.016  1.00  0.00           N  
ATOM   2835  H   SER   188      40.857  36.113  40.258  1.00  0.00           H  
ATOM   2836  CA  SER   188      42.522  35.704  38.975  1.00  0.00           C  
ATOM   2837  HA  SER   188      43.188  36.460  38.559  1.00  0.00           H  
ATOM   2838  CB  SER   188      43.406  34.651  39.669  1.00  0.00           C  
ATOM   2839  HB2 SER   188      44.125  35.135  40.330  1.00  0.00           H  
ATOM   2840  HB3 SER   188      42.805  33.941  40.237  1.00  0.00           H  
ATOM   2841  OG  SER   188      44.155  34.038  38.651  1.00  0.00           O  
ATOM   2842  HG  SER   188      44.811  33.436  39.009  1.00  0.00           H  
ATOM   2843  C   SER   188      41.719  35.149  37.791  1.00  0.00           C  
ATOM   2844  O   SER   188      41.956  35.535  36.641  1.00  0.00           O  
ATOM   2845  N   PHE   189      40.704  34.334  38.088  1.00  0.00           N  
ATOM   2846  H   PHE   189      40.615  34.083  39.062  1.00  0.00           H  
ATOM   2847  CA  PHE   189      40.176  33.456  37.039  1.00  0.00           C  
ATOM   2848  HA  PHE   189      40.070  34.063  36.140  1.00  0.00           H  
ATOM   2849  CB  PHE   189      41.112  32.235  36.842  1.00  0.00           C  
ATOM   2850  HB2 PHE   189      40.919  31.946  35.809  1.00  0.00           H  
ATOM   2851  HB3 PHE   189      42.146  32.578  36.814  1.00  0.00           H  
ATOM   2852  CG  PHE   189      41.030  31.084  37.789  1.00  0.00           C  
ATOM   2853  CD1 PHE   189      40.169  30.028  37.525  1.00  0.00           C  
ATOM   2854  HD1 PHE   189      39.501  30.147  36.685  1.00  0.00           H  
ATOM   2855  CE1 PHE   189      40.210  28.826  38.187  1.00  0.00           C  
ATOM   2856  HE1 PHE   189      39.500  28.071  37.883  1.00  0.00           H  
ATOM   2857  CZ  PHE   189      41.120  28.637  39.192  1.00  0.00           C  
ATOM   2858  HZ  PHE   189      41.242  27.677  39.673  1.00  0.00           H  
ATOM   2859  CE2 PHE   189      41.998  29.661  39.481  1.00  0.00           C  
ATOM   2860  HE2 PHE   189      42.847  29.513  40.131  1.00  0.00           H  
ATOM   2861  CD2 PHE   189      41.981  30.850  38.714  1.00  0.00           C  
ATOM   2862  HD2 PHE   189      42.756  31.586  38.867  1.00  0.00           H  
ATOM   2863  C   PHE   189      38.777  32.945  37.386  1.00  0.00           C  
ATOM   2864  O   PHE   189      38.386  32.540  38.515  1.00  0.00           O  
ATOM   2865  N   VAL   190      37.988  32.677  36.302  1.00  0.00           N  
ATOM   2866  H   VAL   190      38.438  32.634  35.399  1.00  0.00           H  
ATOM   2867  CA  VAL   190      36.747  31.945  36.379  1.00  0.00           C  
ATOM   2868  HA  VAL   190      36.596  31.570  37.391  1.00  0.00           H  
ATOM   2869  CB  VAL   190      35.490  32.883  36.220  1.00  0.00           C  
ATOM   2870  HB  VAL   190      34.567  32.310  36.134  1.00  0.00           H  
ATOM   2871  CG1 VAL   190      35.353  34.014  37.261  1.00  0.00           C  
ATOM   2872 HG11 VAL   190      34.504  34.662  37.047  1.00  0.00           H  
ATOM   2873 HG12 VAL   190      35.292  33.616  38.274  1.00  0.00           H  
ATOM   2874 HG13 VAL   190      36.258  34.621  37.211  1.00  0.00           H  
ATOM   2875  CG2 VAL   190      35.544  33.631  34.805  1.00  0.00           C  
ATOM   2876 HG21 VAL   190      35.238  32.928  34.031  1.00  0.00           H  
ATOM   2877 HG22 VAL   190      34.777  34.390  34.653  1.00  0.00           H  
ATOM   2878 HG23 VAL   190      36.524  34.049  34.576  1.00  0.00           H  
ATOM   2879  C   VAL   190      36.756  30.763  35.401  1.00  0.00           C  
ATOM   2880  O   VAL   190      37.386  30.857  34.381  1.00  0.00           O  
ATOM   2881  N   ARG   191      36.085  29.707  35.710  1.00  0.00           N  
ATOM   2882  H   ARG   191      35.834  29.594  36.682  1.00  0.00           H  
ATOM   2883  CA  ARG   191      35.611  28.687  34.784  1.00  0.00           C  
ATOM   2884  HA  ARG   191      36.428  28.347  34.148  1.00  0.00           H  
ATOM   2885  CB  ARG   191      35.005  27.467  35.609  1.00  0.00           C  
ATOM   2886  HB2 ARG   191      34.438  27.885  36.441  1.00  0.00           H  
ATOM   2887  HB3 ARG   191      34.381  26.822  34.990  1.00  0.00           H  
ATOM   2888  CG  ARG   191      36.219  26.637  36.001  1.00  0.00           C  
ATOM   2889  HG2 ARG   191      36.827  26.280  35.170  1.00  0.00           H  
ATOM   2890  HG3 ARG   191      36.811  27.302  36.630  1.00  0.00           H  
ATOM   2891  CD  ARG   191      35.790  25.444  36.849  1.00  0.00           C  
ATOM   2892  HD2 ARG   191      36.650  24.952  37.304  1.00  0.00           H  
ATOM   2893  HD3 ARG   191      35.110  25.731  37.651  1.00  0.00           H  
ATOM   2894  NE  ARG   191      35.132  24.419  35.968  1.00  0.00           N  
ATOM   2895  HE  ARG   191      34.919  24.712  35.025  1.00  0.00           H  
ATOM   2896  CZ  ARG   191      35.173  23.091  36.194  1.00  0.00           C  
ATOM   2897  NH1 ARG   191      35.266  22.546  37.350  1.00  0.00           N  
ATOM   2898 HH11 ARG   191      35.237  23.138  38.167  1.00  0.00           H  
ATOM   2899 HH12 ARG   191      35.184  21.551  37.501  1.00  0.00           H  
ATOM   2900  NH2 ARG   191      34.876  22.280  35.226  1.00  0.00           N  
ATOM   2901 HH21 ARG   191      34.800  22.622  34.279  1.00  0.00           H  
ATOM   2902 HH22 ARG   191      34.749  21.293  35.397  1.00  0.00           H  
ATOM   2903  C   ARG   191      34.626  29.319  33.880  1.00  0.00           C  
ATOM   2904  O   ARG   191      33.692  30.051  34.382  1.00  0.00           O  
ATOM   2905  N   GLY   192      34.536  29.029  32.578  1.00  0.00           N  
ATOM   2906  H   GLY   192      35.157  28.293  32.273  1.00  0.00           H  
ATOM   2907  CA  GLY   192      33.802  29.631  31.495  1.00  0.00           C  
ATOM   2908  HA2 GLY   192      34.169  29.253  30.541  1.00  0.00           H  
ATOM   2909  HA3 GLY   192      32.795  29.220  31.567  1.00  0.00           H  
ATOM   2910  C   GLY   192      33.735  31.098  31.561  1.00  0.00           C  
ATOM   2911  O   GLY   192      34.728  31.742  31.233  1.00  0.00           O  
ATOM   2912  N   GLY   193      32.549  31.684  31.947  1.00  0.00           N  
ATOM   2913  H   GLY   193      31.883  31.196  32.530  1.00  0.00           H  
ATOM   2914  CA  GLY   193      32.344  33.158  31.965  1.00  0.00           C  
ATOM   2915  HA2 GLY   193      33.076  33.746  31.411  1.00  0.00           H  
ATOM   2916  HA3 GLY   193      31.381  33.375  31.503  1.00  0.00           H  
ATOM   2917  C   GLY   193      32.093  33.657  33.403  1.00  0.00           C  
ATOM   2918  O   GLY   193      31.986  32.863  34.333  1.00  0.00           O  
ATOM   2919  N   CYX   194      32.042  34.983  33.654  1.00  0.00           N  
ATOM   2920  H   CYX   194      32.070  35.541  32.813  1.00  0.00           H  
ATOM   2921  CA  CYX   194      31.707  35.626  34.931  1.00  0.00           C  
ATOM   2922  HA  CYX   194      32.428  35.359  35.704  1.00  0.00           H  
ATOM   2923  CB  CYX   194      32.021  37.098  34.747  1.00  0.00           C  
ATOM   2924  HB2 CYX   194      31.226  37.634  34.228  1.00  0.00           H  
ATOM   2925  HB3 CYX   194      32.225  37.489  35.744  1.00  0.00           H  
ATOM   2926  SG  CYX   194      33.491  37.505  33.856  1.00  0.00           S  
ATOM   2927  C   CYX   194      30.257  35.462  35.341  1.00  0.00           C  
ATOM   2928  O   CYX   194      29.318  35.424  34.533  1.00  0.00           O  
ATOM   2929  N   ALA   195      30.059  35.595  36.616  1.00  0.00           N  
ATOM   2930  H   ALA   195      30.840  35.651  37.255  1.00  0.00           H  
ATOM   2931  CA  ALA   195      28.696  35.698  37.159  1.00  0.00           C  
ATOM   2932  HA  ALA   195      28.840  35.543  38.228  1.00  0.00           H  
ATOM   2933  CB  ALA   195      28.120  37.034  37.069  1.00  0.00           C  
ATOM   2934  HB1 ALA   195      28.719  37.725  37.661  1.00  0.00           H  
ATOM   2935  HB2 ALA   195      28.012  37.365  36.036  1.00  0.00           H  
ATOM   2936  HB3 ALA   195      27.105  37.076  37.465  1.00  0.00           H  
ATOM   2937  C   ALA   195      27.759  34.584  36.814  1.00  0.00           C  
ATOM   2938  O   ALA   195      26.548  34.731  36.969  1.00  0.00           O  
ATOM   2939  N   SER   196      28.254  33.385  36.451  1.00  0.00           N  
ATOM   2940  H   SER   196      29.262  33.315  36.465  1.00  0.00           H  
ATOM   2941  CA  SER   196      27.403  32.235  35.967  1.00  0.00           C  
ATOM   2942  HA  SER   196      26.602  32.685  35.380  1.00  0.00           H  
ATOM   2943  CB  SER   196      28.087  31.284  35.088  1.00  0.00           C  
ATOM   2944  HB2 SER   196      27.369  30.772  34.447  1.00  0.00           H  
ATOM   2945  HB3 SER   196      28.626  32.012  34.482  1.00  0.00           H  
ATOM   2946  OG  SER   196      28.971  30.492  35.791  1.00  0.00           O  
ATOM   2947  HG  SER   196      29.765  30.992  35.994  1.00  0.00           H  
ATOM   2948  C   SER   196      26.777  31.489  37.108  1.00  0.00           C  
ATOM   2949  O   SER   196      25.668  30.998  36.932  1.00  0.00           O  
ATOM   2950  N   GLY   197      27.389  31.507  38.302  1.00  0.00           N  
ATOM   2951  H   GLY   197      28.186  32.120  38.393  1.00  0.00           H  
ATOM   2952  CA  GLY   197      27.153  30.548  39.415  1.00  0.00           C  
ATOM   2953  HA2 GLY   197      27.770  30.882  40.249  1.00  0.00           H  
ATOM   2954  HA3 GLY   197      26.127  30.731  39.734  1.00  0.00           H  
ATOM   2955  C   GLY   197      27.518  29.035  39.213  1.00  0.00           C  
ATOM   2956  O   GLY   197      27.154  28.245  40.088  1.00  0.00           O  
ATOM   2957  N   LEU   198      28.022  28.614  38.037  1.00  0.00           N  
ATOM   2958  H   LEU   198      28.192  29.278  37.295  1.00  0.00           H  
ATOM   2959  CA  LEU   198      28.267  27.247  37.609  1.00  0.00           C  
ATOM   2960  HA  LEU   198      27.365  26.657  37.771  1.00  0.00           H  
ATOM   2961  CB  LEU   198      28.466  27.193  36.055  1.00  0.00           C  
ATOM   2962  HB2 LEU   198      29.318  27.828  35.814  1.00  0.00           H  
ATOM   2963  HB3 LEU   198      28.745  26.236  35.614  1.00  0.00           H  
ATOM   2964  CG  LEU   198      27.211  27.633  35.258  1.00  0.00           C  
ATOM   2965  HG  LEU   198      26.763  28.538  35.668  1.00  0.00           H  
ATOM   2966  CD1 LEU   198      27.400  27.831  33.813  1.00  0.00           C  
ATOM   2967 HD11 LEU   198      26.559  28.383  33.395  1.00  0.00           H  
ATOM   2968 HD12 LEU   198      28.296  28.452  33.842  1.00  0.00           H  
ATOM   2969 HD13 LEU   198      27.662  26.898  33.313  1.00  0.00           H  
ATOM   2970  CD2 LEU   198      26.172  26.465  35.300  1.00  0.00           C  
ATOM   2971 HD21 LEU   198      26.507  25.549  34.813  1.00  0.00           H  
ATOM   2972 HD22 LEU   198      25.795  26.223  36.294  1.00  0.00           H  
ATOM   2973 HD23 LEU   198      25.250  26.764  34.800  1.00  0.00           H  
ATOM   2974  C   LEU   198      29.368  26.631  38.537  1.00  0.00           C  
ATOM   2975  O   LEU   198      29.182  25.475  39.015  1.00  0.00           O  
ATOM   2976  N   TYR   199      30.363  27.413  38.836  1.00  0.00           N  
ATOM   2977  H   TYR   199      30.233  28.319  38.408  1.00  0.00           H  
ATOM   2978  CA  TYR   199      31.508  27.184  39.701  1.00  0.00           C  
ATOM   2979  HA  TYR   199      31.344  26.284  40.295  1.00  0.00           H  
ATOM   2980  CB  TYR   199      32.672  26.843  38.799  1.00  0.00           C  
ATOM   2981  HB2 TYR   199      32.786  27.649  38.073  1.00  0.00           H  
ATOM   2982  HB3 TYR   199      33.570  26.666  39.391  1.00  0.00           H  
ATOM   2983  CG  TYR   199      32.398  25.540  37.988  1.00  0.00           C  
ATOM   2984  CD1 TYR   199      32.659  24.299  38.609  1.00  0.00           C  
ATOM   2985  HD1 TYR   199      33.242  24.220  39.515  1.00  0.00           H  
ATOM   2986  CE1 TYR   199      32.374  23.155  37.828  1.00  0.00           C  
ATOM   2987  HE1 TYR   199      32.663  22.279  38.389  1.00  0.00           H  
ATOM   2988  CZ  TYR   199      31.642  23.180  36.647  1.00  0.00           C  
ATOM   2989  OH  TYR   199      31.408  21.989  36.022  1.00  0.00           O  
ATOM   2990  HH  TYR   199      31.093  22.067  35.118  1.00  0.00           H  
ATOM   2991  CE2 TYR   199      31.350  24.408  36.101  1.00  0.00           C  
ATOM   2992  HE2 TYR   199      30.781  24.476  35.185  1.00  0.00           H  
ATOM   2993  CD2 TYR   199      31.800  25.629  36.728  1.00  0.00           C  
ATOM   2994  HD2 TYR   199      31.744  26.522  36.124  1.00  0.00           H  
ATOM   2995  C   TYR   199      31.875  28.503  40.445  1.00  0.00           C  
ATOM   2996  O   TYR   199      31.541  29.596  39.922  1.00  0.00           O  
ATOM   2997  N   PRO   200      32.603  28.442  41.595  1.00  0.00           N  
ATOM   2998  CD  PRO   200      32.951  27.236  42.284  1.00  0.00           C  
ATOM   2999  HD2 PRO   200      33.589  26.567  41.707  1.00  0.00           H  
ATOM   3000  HD3 PRO   200      32.061  26.699  42.613  1.00  0.00           H  
ATOM   3001  CG  PRO   200      33.874  27.701  43.470  1.00  0.00           C  
ATOM   3002  HG2 PRO   200      34.899  27.591  43.116  1.00  0.00           H  
ATOM   3003  HG3 PRO   200      33.666  27.153  44.389  1.00  0.00           H  
ATOM   3004  CB  PRO   200      33.479  29.134  43.588  1.00  0.00           C  
ATOM   3005  HB2 PRO   200      34.291  29.805  43.868  1.00  0.00           H  
ATOM   3006  HB3 PRO   200      32.693  29.266  44.331  1.00  0.00           H  
ATOM   3007  CA  PRO   200      32.909  29.592  42.309  1.00  0.00           C  
ATOM   3008  HA  PRO   200      31.991  30.173  42.406  1.00  0.00           H  
ATOM   3009  C   PRO   200      33.993  30.389  41.529  1.00  0.00           C  
ATOM   3010  O   PRO   200      34.926  29.803  41.009  1.00  0.00           O  
ATOM   3011  N   ASP   201      34.000  31.683  41.592  1.00  0.00           N  
ATOM   3012  H   ASP   201      33.396  32.115  42.277  1.00  0.00           H  
ATOM   3013  CA  ASP   201      35.083  32.533  41.244  1.00  0.00           C  
ATOM   3014  HA  ASP   201      35.307  32.433  40.182  1.00  0.00           H  
ATOM   3015  CB  ASP   201      34.599  33.946  41.479  1.00  0.00           C  
ATOM   3016  HB2 ASP   201      34.755  34.268  42.509  1.00  0.00           H  
ATOM   3017  HB3 ASP   201      35.197  34.671  40.926  1.00  0.00           H  
ATOM   3018  CG  ASP   201      33.174  34.377  41.047  1.00  0.00           C  
ATOM   3019  OD1 ASP   201      32.580  35.348  41.628  1.00  0.00           O  
ATOM   3020  OD2 ASP   201      32.474  33.660  40.236  1.00  0.00           O  
ATOM   3021  C   ASP   201      36.382  32.237  42.068  1.00  0.00           C  
ATOM   3022  O   ASP   201      36.352  32.347  43.261  1.00  0.00           O  
ATOM   3023  N   ALA   202      37.528  31.883  41.420  1.00  0.00           N  
ATOM   3024  H   ALA   202      37.729  31.986  40.436  1.00  0.00           H  
ATOM   3025  CA  ALA   202      38.695  31.532  42.062  1.00  0.00           C  
ATOM   3026  HA  ALA   202      38.489  31.108  43.046  1.00  0.00           H  
ATOM   3027  CB  ALA   202      39.408  30.468  41.259  1.00  0.00           C  
ATOM   3028  HB1 ALA   202      39.647  30.864  40.273  1.00  0.00           H  
ATOM   3029  HB2 ALA   202      40.370  30.170  41.675  1.00  0.00           H  
ATOM   3030  HB3 ALA   202      38.819  29.557  41.156  1.00  0.00           H  
ATOM   3031  C   ALA   202      39.806  32.625  42.246  1.00  0.00           C  
ATOM   3032  O   ALA   202      39.852  33.513  41.432  1.00  0.00           O  
ATOM   3033  N   PHE   203      40.436  32.618  43.376  1.00  0.00           N  
ATOM   3034  H   PHE   203      40.257  31.893  44.055  1.00  0.00           H  
ATOM   3035  CA  PHE   203      41.325  33.707  43.774  1.00  0.00           C  
ATOM   3036  HA  PHE   203      41.571  34.269  42.873  1.00  0.00           H  
ATOM   3037  CB  PHE   203      40.700  34.611  44.817  1.00  0.00           C  
ATOM   3038  HB2 PHE   203      40.534  34.173  45.801  1.00  0.00           H  
ATOM   3039  HB3 PHE   203      41.481  35.335  45.048  1.00  0.00           H  
ATOM   3040  CG  PHE   203      39.490  35.441  44.342  1.00  0.00           C  
ATOM   3041  CD1 PHE   203      39.601  36.847  44.360  1.00  0.00           C  
ATOM   3042  HD1 PHE   203      40.536  37.328  44.608  1.00  0.00           H  
ATOM   3043  CE1 PHE   203      38.531  37.694  44.117  1.00  0.00           C  
ATOM   3044  HE1 PHE   203      38.533  38.752  44.335  1.00  0.00           H  
ATOM   3045  CZ  PHE   203      37.300  37.145  43.896  1.00  0.00           C  
ATOM   3046  HZ  PHE   203      36.366  37.687  43.873  1.00  0.00           H  
ATOM   3047  CE2 PHE   203      37.165  35.732  43.728  1.00  0.00           C  
ATOM   3048  HE2 PHE   203      36.218  35.235  43.582  1.00  0.00           H  
ATOM   3049  CD2 PHE   203      38.248  34.933  44.055  1.00  0.00           C  
ATOM   3050  HD2 PHE   203      38.148  33.871  44.223  1.00  0.00           H  
ATOM   3051  C   PHE   203      42.630  33.111  44.271  1.00  0.00           C  
ATOM   3052  O   PHE   203      42.651  31.984  44.700  1.00  0.00           O  
ATOM   3053  N   ALA   204      43.745  33.835  44.137  1.00  0.00           N  
ATOM   3054  H   ALA   204      43.642  34.686  43.602  1.00  0.00           H  
ATOM   3055  CA  ALA   204      44.968  33.412  44.706  1.00  0.00           C  
ATOM   3056  HA  ALA   204      45.032  32.352  44.460  1.00  0.00           H  
ATOM   3057  CB  ALA   204      46.038  34.097  43.844  1.00  0.00           C  
ATOM   3058  HB1 ALA   204      47.061  33.794  44.066  1.00  0.00           H  
ATOM   3059  HB2 ALA   204      45.908  34.031  42.763  1.00  0.00           H  
ATOM   3060  HB3 ALA   204      46.176  35.165  44.012  1.00  0.00           H  
ATOM   3061  C   ALA   204      45.143  33.669  46.250  1.00  0.00           C  
ATOM   3062  O   ALA   204      44.942  34.815  46.650  1.00  0.00           O  
ATOM   3063  N   PRO   205      45.502  32.712  47.100  1.00  0.00           N  
ATOM   3064  CD  PRO   205      45.881  31.417  46.631  1.00  0.00           C  
ATOM   3065  HD2 PRO   205      46.668  31.421  45.878  1.00  0.00           H  
ATOM   3066  HD3 PRO   205      45.054  30.884  46.162  1.00  0.00           H  
ATOM   3067  CG  PRO   205      46.290  30.674  47.868  1.00  0.00           C  
ATOM   3068  HG2 PRO   205      47.364  30.785  48.019  1.00  0.00           H  
ATOM   3069  HG3 PRO   205      46.020  29.620  47.790  1.00  0.00           H  
ATOM   3070  CB  PRO   205      45.461  31.398  48.933  1.00  0.00           C  
ATOM   3071  HB2 PRO   205      45.887  31.187  49.913  1.00  0.00           H  
ATOM   3072  HB3 PRO   205      44.417  31.087  48.939  1.00  0.00           H  
ATOM   3073  CA  PRO   205      45.527  32.862  48.524  1.00  0.00           C  
ATOM   3074  HA  PRO   205      44.586  33.330  48.813  1.00  0.00           H  
ATOM   3075  C   PRO   205      46.668  33.732  49.085  1.00  0.00           C  
ATOM   3076  O   PRO   205      47.822  33.298  49.128  1.00  0.00           O  
ATOM   3077  N   VAL   206      46.398  34.947  49.562  1.00  0.00           N  
ATOM   3078  H   VAL   206      45.440  35.236  49.697  1.00  0.00           H  
ATOM   3079  CA  VAL   206      47.457  35.844  50.105  1.00  0.00           C  
ATOM   3080  HA  VAL   206      48.312  35.805  49.430  1.00  0.00           H  
ATOM   3081  CB  VAL   206      47.032  37.336  50.196  1.00  0.00           C  
ATOM   3082  HB  VAL   206      46.171  37.322  50.865  1.00  0.00           H  
ATOM   3083  CG1 VAL   206      48.120  38.249  50.808  1.00  0.00           C  
ATOM   3084 HG11 VAL   206      47.623  39.196  51.019  1.00  0.00           H  
ATOM   3085 HG12 VAL   206      48.530  37.903  51.757  1.00  0.00           H  
ATOM   3086 HG13 VAL   206      48.868  38.402  50.030  1.00  0.00           H  
ATOM   3087  CG2 VAL   206      46.651  37.967  48.814  1.00  0.00           C  
ATOM   3088 HG21 VAL   206      47.547  38.135  48.217  1.00  0.00           H  
ATOM   3089 HG22 VAL   206      45.946  37.360  48.246  1.00  0.00           H  
ATOM   3090 HG23 VAL   206      46.113  38.897  48.998  1.00  0.00           H  
ATOM   3091  C   VAL   206      48.108  35.204  51.408  1.00  0.00           C  
ATOM   3092  O   VAL   206      49.358  35.174  51.443  1.00  0.00           O  
ATOM   3093  N   ALA   207      47.384  34.483  52.209  1.00  0.00           N  
ATOM   3094  H   ALA   207      46.431  34.262  51.958  1.00  0.00           H  
ATOM   3095  CA  ALA   207      47.887  33.813  53.413  1.00  0.00           C  
ATOM   3096  HA  ALA   207      48.168  34.562  54.153  1.00  0.00           H  
ATOM   3097  CB  ALA   207      46.821  32.946  54.036  1.00  0.00           C  
ATOM   3098  HB1 ALA   207      46.541  32.133  53.366  1.00  0.00           H  
ATOM   3099  HB2 ALA   207      47.080  32.580  55.029  1.00  0.00           H  
ATOM   3100  HB3 ALA   207      46.047  33.697  54.198  1.00  0.00           H  
ATOM   3101  C   ALA   207      49.080  32.883  53.083  1.00  0.00           C  
ATOM   3102  O   ALA   207      49.962  32.655  53.974  1.00  0.00           O  
ATOM   3103  N   GLN   208      49.263  32.242  51.936  1.00  0.00           N  
ATOM   3104  H   GLN   208      48.455  32.331  51.336  1.00  0.00           H  
ATOM   3105  CA  GLN   208      50.304  31.310  51.548  1.00  0.00           C  
ATOM   3106  HA  GLN   208      50.516  30.511  52.259  1.00  0.00           H  
ATOM   3107  CB  GLN   208      49.849  30.497  50.309  1.00  0.00           C  
ATOM   3108  HB2 GLN   208      49.667  31.216  49.510  1.00  0.00           H  
ATOM   3109  HB3 GLN   208      50.672  29.831  50.049  1.00  0.00           H  
ATOM   3110  CG  GLN   208      48.648  29.723  50.521  1.00  0.00           C  
ATOM   3111  HG2 GLN   208      47.827  30.386  50.794  1.00  0.00           H  
ATOM   3112  HG3 GLN   208      48.454  29.251  49.558  1.00  0.00           H  
ATOM   3113  CD  GLN   208      48.742  28.574  51.488  1.00  0.00           C  
ATOM   3114  OE1 GLN   208      49.713  27.919  51.732  1.00  0.00           O  
ATOM   3115  NE2 GLN   208      47.760  28.328  52.329  1.00  0.00           N  
ATOM   3116 HE21 GLN   208      47.860  27.608  53.030  1.00  0.00           H  
ATOM   3117 HE22 GLN   208      46.819  28.671  52.205  1.00  0.00           H  
ATOM   3118  C   GLN   208      51.680  31.922  51.264  1.00  0.00           C  
ATOM   3119  O   GLN   208      52.741  31.328  51.428  1.00  0.00           O  
ATOM   3120  N   PHE   209      51.609  33.190  50.864  1.00  0.00           N  
ATOM   3121  H   PHE   209      50.729  33.684  50.897  1.00  0.00           H  
ATOM   3122  CA  PHE   209      52.817  33.904  50.510  1.00  0.00           C  
ATOM   3123  HA  PHE   209      53.713  33.292  50.404  1.00  0.00           H  
ATOM   3124  CB  PHE   209      52.605  34.489  49.149  1.00  0.00           C  
ATOM   3125  HB2 PHE   209      51.772  35.187  49.225  1.00  0.00           H  
ATOM   3126  HB3 PHE   209      53.382  35.122  48.720  1.00  0.00           H  
ATOM   3127  CG  PHE   209      52.183  33.430  48.147  1.00  0.00           C  
ATOM   3128  CD1 PHE   209      50.838  33.231  47.837  1.00  0.00           C  
ATOM   3129  HD1 PHE   209      50.037  33.768  48.323  1.00  0.00           H  
ATOM   3130  CE1 PHE   209      50.449  32.099  47.037  1.00  0.00           C  
ATOM   3131  HE1 PHE   209      49.426  31.820  46.832  1.00  0.00           H  
ATOM   3132  CZ  PHE   209      51.499  31.297  46.502  1.00  0.00           C  
ATOM   3133  HZ  PHE   209      51.261  30.403  45.945  1.00  0.00           H  
ATOM   3134  CE2 PHE   209      52.852  31.683  46.642  1.00  0.00           C  
ATOM   3135  HE2 PHE   209      53.633  31.006  46.325  1.00  0.00           H  
ATOM   3136  CD2 PHE   209      53.201  32.845  47.371  1.00  0.00           C  
ATOM   3137  HD2 PHE   209      54.238  33.120  47.497  1.00  0.00           H  
ATOM   3138  C   PHE   209      53.154  35.035  51.478  1.00  0.00           C  
ATOM   3139  O   PHE   209      54.083  35.778  51.122  1.00  0.00           O  
ATOM   3140  N   VAL   210      52.491  35.172  52.652  1.00  0.00           N  
ATOM   3141  H   VAL   210      51.761  34.494  52.817  1.00  0.00           H  
ATOM   3142  CA  VAL   210      52.865  36.293  53.626  1.00  0.00           C  
ATOM   3143  HA  VAL   210      52.510  37.233  53.203  1.00  0.00           H  
ATOM   3144  CB  VAL   210      52.178  36.203  54.982  1.00  0.00           C  
ATOM   3145  HB  VAL   210      52.657  35.451  55.609  1.00  0.00           H  
ATOM   3146  CG1 VAL   210      52.170  37.570  55.676  1.00  0.00           C  
ATOM   3147 HG11 VAL   210      51.688  38.354  55.093  1.00  0.00           H  
ATOM   3148 HG12 VAL   210      51.709  37.499  56.662  1.00  0.00           H  
ATOM   3149 HG13 VAL   210      53.211  37.841  55.854  1.00  0.00           H  
ATOM   3150  CG2 VAL   210      50.671  35.803  54.887  1.00  0.00           C  
ATOM   3151 HG21 VAL   210      50.537  34.897  54.295  1.00  0.00           H  
ATOM   3152 HG22 VAL   210      50.283  35.633  55.891  1.00  0.00           H  
ATOM   3153 HG23 VAL   210      50.155  36.641  54.421  1.00  0.00           H  
ATOM   3154  C   VAL   210      54.390  36.483  53.841  1.00  0.00           C  
ATOM   3155  O   VAL   210      55.019  37.573  53.731  1.00  0.00           O  
ATOM   3156  N   ASN   211      55.061  35.407  54.101  1.00  0.00           N  
ATOM   3157  H   ASN   211      54.560  34.530  54.133  1.00  0.00           H  
ATOM   3158  CA  ASN   211      56.530  35.367  54.317  1.00  0.00           C  
ATOM   3159  HA  ASN   211      56.711  36.112  55.091  1.00  0.00           H  
ATOM   3160  CB  ASN   211      56.819  33.931  54.896  1.00  0.00           C  
ATOM   3161  HB2 ASN   211      56.058  33.782  55.662  1.00  0.00           H  
ATOM   3162  HB3 ASN   211      56.861  33.184  54.103  1.00  0.00           H  
ATOM   3163  CG  ASN   211      58.068  34.001  55.704  1.00  0.00           C  
ATOM   3164  OD1 ASN   211      59.162  34.181  55.204  1.00  0.00           O  
ATOM   3165  ND2 ASN   211      57.924  33.810  56.949  1.00  0.00           N  
ATOM   3166 HD21 ASN   211      58.774  33.622  57.462  1.00  0.00           H  
ATOM   3167 HD22 ASN   211      57.010  33.702  57.364  1.00  0.00           H  
ATOM   3168  C   ASN   211      57.328  35.766  53.059  1.00  0.00           C  
ATOM   3169  O   ASN   211      58.467  36.224  53.150  1.00  0.00           O  
ATOM   3170  N   TRP   212      56.789  35.620  51.782  1.00  0.00           N  
ATOM   3171  H   TRP   212      55.842  35.268  51.743  1.00  0.00           H  
ATOM   3172  CA  TRP   212      57.417  36.043  50.541  1.00  0.00           C  
ATOM   3173  HA  TRP   212      58.500  35.923  50.559  1.00  0.00           H  
ATOM   3174  CB  TRP   212      56.878  35.170  49.414  1.00  0.00           C  
ATOM   3175  HB2 TRP   212      56.982  34.102  49.604  1.00  0.00           H  
ATOM   3176  HB3 TRP   212      55.816  35.403  49.330  1.00  0.00           H  
ATOM   3177  CG  TRP   212      57.448  35.457  48.067  1.00  0.00           C  
ATOM   3178  CD1 TRP   212      58.692  35.092  47.605  1.00  0.00           C  
ATOM   3179  HD1 TRP   212      59.244  34.477  48.300  1.00  0.00           H  
ATOM   3180  NE1 TRP   212      58.890  35.512  46.334  1.00  0.00           N  
ATOM   3181  HE1 TRP   212      59.686  35.240  45.776  1.00  0.00           H  
ATOM   3182  CE2 TRP   212      57.889  36.305  45.905  1.00  0.00           C  
ATOM   3183  CZ2 TRP   212      57.662  37.229  44.880  1.00  0.00           C  
ATOM   3184  HZ2 TRP   212      58.432  37.331  44.129  1.00  0.00           H  
ATOM   3185  CH2 TRP   212      56.399  37.894  44.785  1.00  0.00           C  
ATOM   3186  HH2 TRP   212      56.277  38.450  43.867  1.00  0.00           H  
ATOM   3187  CZ3 TRP   212      55.394  37.772  45.725  1.00  0.00           C  
ATOM   3188  HZ3 TRP   212      54.376  38.121  45.633  1.00  0.00           H  
ATOM   3189  CE3 TRP   212      55.738  36.962  46.834  1.00  0.00           C  
ATOM   3190  HE3 TRP   212      54.984  36.842  47.598  1.00  0.00           H  
ATOM   3191  CD2 TRP   212      56.930  36.232  46.979  1.00  0.00           C  
ATOM   3192  C   TRP   212      57.083  37.491  50.285  1.00  0.00           C  
ATOM   3193  O   TRP   212      57.978  38.254  49.891  1.00  0.00           O  
ATOM   3194  N   ILE   213      55.874  37.997  50.561  1.00  0.00           N  
ATOM   3195  H   ILE   213      55.137  37.359  50.825  1.00  0.00           H  
ATOM   3196  CA  ILE   213      55.583  39.413  50.424  1.00  0.00           C  
ATOM   3197  HA  ILE   213      55.777  39.614  49.370  1.00  0.00           H  
ATOM   3198  CB  ILE   213      54.075  39.737  50.658  1.00  0.00           C  
ATOM   3199  HB  ILE   213      53.792  39.439  51.668  1.00  0.00           H  
ATOM   3200  CG2 ILE   213      53.934  41.219  50.489  1.00  0.00           C  
ATOM   3201 HG21 ILE   213      54.088  41.420  49.429  1.00  0.00           H  
ATOM   3202 HG22 ILE   213      52.907  41.553  50.635  1.00  0.00           H  
ATOM   3203 HG23 ILE   213      54.570  41.834  51.126  1.00  0.00           H  
ATOM   3204  CG1 ILE   213      53.116  38.942  49.704  1.00  0.00           C  
ATOM   3205 HG12 ILE   213      53.396  39.225  48.689  1.00  0.00           H  
ATOM   3206 HG13 ILE   213      53.288  37.867  49.763  1.00  0.00           H  
ATOM   3207  CD1 ILE   213      51.676  39.110  49.853  1.00  0.00           C  
ATOM   3208 HD11 ILE   213      51.393  38.778  50.851  1.00  0.00           H  
ATOM   3209 HD12 ILE   213      51.342  40.124  49.633  1.00  0.00           H  
ATOM   3210 HD13 ILE   213      51.145  38.411  49.207  1.00  0.00           H  
ATOM   3211  C   ILE   213      56.603  40.243  51.280  1.00  0.00           C  
ATOM   3212  O   ILE   213      57.264  41.159  50.760  1.00  0.00           O  
ATOM   3213  N   ASP   214      56.757  39.863  52.523  1.00  0.00           N  
ATOM   3214  H   ASP   214      56.121  39.153  52.859  1.00  0.00           H  
ATOM   3215  CA  ASP   214      57.813  40.390  53.467  1.00  0.00           C  
ATOM   3216  HA  ASP   214      57.505  41.383  53.793  1.00  0.00           H  
ATOM   3217  CB  ASP   214      57.774  39.559  54.720  1.00  0.00           C  
ATOM   3218  HB2 ASP   214      56.752  39.544  55.099  1.00  0.00           H  
ATOM   3219  HB3 ASP   214      57.952  38.560  54.323  1.00  0.00           H  
ATOM   3220  CG  ASP   214      58.791  40.017  55.785  1.00  0.00           C  
ATOM   3221  OD1 ASP   214      58.789  41.194  56.202  1.00  0.00           O  
ATOM   3222  OD2 ASP   214      59.762  39.239  56.073  1.00  0.00           O  
ATOM   3223  C   ASP   214      59.248  40.377  52.873  1.00  0.00           C  
ATOM   3224  O   ASP   214      60.026  41.168  53.214  1.00  0.00           O  
ATOM   3225  N   SER   215      59.559  39.420  52.035  1.00  0.00           N  
ATOM   3226  H   SER   215      58.864  38.762  51.710  1.00  0.00           H  
ATOM   3227  CA  SER   215      60.937  39.189  51.391  1.00  0.00           C  
ATOM   3228  HA  SER   215      61.680  39.450  52.146  1.00  0.00           H  
ATOM   3229  CB  SER   215      61.238  37.753  51.018  1.00  0.00           C  
ATOM   3230  HB2 SER   215      60.407  37.396  50.409  1.00  0.00           H  
ATOM   3231  HB3 SER   215      62.182  37.708  50.474  1.00  0.00           H  
ATOM   3232  OG  SER   215      61.275  36.829  52.103  1.00  0.00           O  
ATOM   3233  HG  SER   215      60.799  37.328  52.771  1.00  0.00           H  
ATOM   3234  C   SER   215      61.079  40.178  50.242  1.00  0.00           C  
ATOM   3235  O   SER   215      62.222  40.536  49.958  1.00  0.00           O  
ATOM   3236  N   ILE   216      60.025  40.649  49.528  1.00  0.00           N  
ATOM   3237  H   ILE   216      59.161  40.170  49.737  1.00  0.00           H  
ATOM   3238  CA  ILE   216      60.142  41.595  48.488  1.00  0.00           C  
ATOM   3239  HA  ILE   216      61.045  41.361  47.925  1.00  0.00           H  
ATOM   3240  CB  ILE   216      58.949  41.532  47.435  1.00  0.00           C  
ATOM   3241  HB  ILE   216      58.042  41.689  48.018  1.00  0.00           H  
ATOM   3242  CG2 ILE   216      58.941  42.718  46.381  1.00  0.00           C  
ATOM   3243 HG21 ILE   216      58.113  42.595  45.683  1.00  0.00           H  
ATOM   3244 HG22 ILE   216      58.968  43.592  47.031  1.00  0.00           H  
ATOM   3245 HG23 ILE   216      59.833  42.658  45.758  1.00  0.00           H  
ATOM   3246  CG1 ILE   216      58.838  40.139  46.667  1.00  0.00           C  
ATOM   3247 HG12 ILE   216      58.594  39.348  47.376  1.00  0.00           H  
ATOM   3248 HG13 ILE   216      58.085  40.349  45.907  1.00  0.00           H  
ATOM   3249  CD1 ILE   216      60.162  39.853  45.997  1.00  0.00           C  
ATOM   3250 HD11 ILE   216      60.628  40.699  45.492  1.00  0.00           H  
ATOM   3251 HD12 ILE   216      60.917  39.568  46.729  1.00  0.00           H  
ATOM   3252 HD13 ILE   216      60.032  39.131  45.191  1.00  0.00           H  
ATOM   3253  C   ILE   216      60.314  43.042  49.015  1.00  0.00           C  
ATOM   3254  O   ILE   216      61.057  43.797  48.443  1.00  0.00           O  
ATOM   3255  N   ILE   217      59.717  43.452  50.190  1.00  0.00           N  
ATOM   3256  H   ILE   217      59.228  42.759  50.737  1.00  0.00           H  
ATOM   3257  CA  ILE   217      59.769  44.784  50.563  1.00  0.00           C  
ATOM   3258  HA  ILE   217      59.603  45.460  49.725  1.00  0.00           H  
ATOM   3259  CB  ILE   217      58.764  44.960  51.714  1.00  0.00           C  
ATOM   3260  HB  ILE   217      59.046  44.299  52.534  1.00  0.00           H  
ATOM   3261  CG2 ILE   217      58.728  46.424  52.198  1.00  0.00           C  
ATOM   3262 HG21 ILE   217      58.578  47.153  51.403  1.00  0.00           H  
ATOM   3263 HG22 ILE   217      57.940  46.728  52.888  1.00  0.00           H  
ATOM   3264 HG23 ILE   217      59.671  46.536  52.733  1.00  0.00           H  
ATOM   3265  CG1 ILE   217      57.409  44.482  51.223  1.00  0.00           C  
ATOM   3266 HG12 ILE   217      57.136  45.037  50.326  1.00  0.00           H  
ATOM   3267 HG13 ILE   217      57.408  43.405  51.054  1.00  0.00           H  
ATOM   3268  CD1 ILE   217      56.269  44.676  52.261  1.00  0.00           C  
ATOM   3269 HD11 ILE   217      55.498  44.002  51.889  1.00  0.00           H  
ATOM   3270 HD12 ILE   217      56.470  44.474  53.314  1.00  0.00           H  
ATOM   3271 HD13 ILE   217      55.889  45.697  52.248  1.00  0.00           H  
ATOM   3272  C   ILE   217      61.213  45.221  51.063  1.00  0.00           C  
ATOM   3273  O   ILE   217      61.889  44.407  51.646  1.00  0.00           O  
ATOM   3274  N   GLN   218      61.577  46.506  50.883  1.00  0.00           N  
ATOM   3275  H   GLN   218      60.918  47.075  50.372  1.00  0.00           H  
ATOM   3276  CA  GLN   218      62.914  47.030  51.238  1.00  0.00           C  
ATOM   3277  HA  GLN   218      63.567  46.160  51.319  1.00  0.00           H  
ATOM   3278  CB  GLN   218      63.615  47.876  50.078  1.00  0.00           C  
ATOM   3279  HB2 GLN   218      63.112  48.824  49.886  1.00  0.00           H  
ATOM   3280  HB3 GLN   218      64.619  48.123  50.421  1.00  0.00           H  
ATOM   3281  CG  GLN   218      63.746  47.023  48.785  1.00  0.00           C  
ATOM   3282  HG2 GLN   218      64.332  46.161  49.101  1.00  0.00           H  
ATOM   3283  HG3 GLN   218      62.745  46.747  48.451  1.00  0.00           H  
ATOM   3284  CD  GLN   218      64.619  47.602  47.672  1.00  0.00           C  
ATOM   3285  OE1 GLN   218      65.556  48.334  47.934  1.00  0.00           O  
ATOM   3286  NE2 GLN   218      64.487  47.174  46.479  1.00  0.00           N  
ATOM   3287 HE21 GLN   218      65.276  47.349  45.873  1.00  0.00           H  
ATOM   3288 HE22 GLN   218      63.738  46.511  46.338  1.00  0.00           H  
ATOM   3289  C   GLN   218      62.725  47.775  52.533  1.00  0.00           C  
ATOM   3290  O   GLN   218      63.263  47.404  53.596  1.00  0.00           O  
ATOM   3291  OXT GLN   218      61.982  48.759  52.474  1.00  0.00           O  
TER    3292      GLN   218 
ATOM   3292  N   LEU   219      36.471  39.897   9.804  1.00  0.00           N  
ATOM   3293  H1  LEU   219      36.581  40.839   9.456  1.00  0.00           H  
ATOM   3294  H2  LEU   219      36.318  40.011  10.796  1.00  0.00           H  
ATOM   3295  H3  LEU   219      35.655  39.450   9.411  1.00  0.00           H  
ATOM   3296  CA  LEU   219      37.614  38.938   9.646  1.00  0.00           C  
ATOM   3297  HA  LEU   219      37.867  38.741   8.604  1.00  0.00           H  
ATOM   3298  CB  LEU   219      38.911  39.376  10.351  1.00  0.00           C  
ATOM   3299  HB2 LEU   219      38.676  39.596  11.393  1.00  0.00           H  
ATOM   3300  HB3 LEU   219      39.679  38.604  10.368  1.00  0.00           H  
ATOM   3301  CG  LEU   219      39.505  40.557   9.668  1.00  0.00           C  
ATOM   3302  HG  LEU   219      38.820  41.406   9.659  1.00  0.00           H  
ATOM   3303  CD1 LEU   219      40.703  41.117  10.559  1.00  0.00           C  
ATOM   3304 HD11 LEU   219      41.285  41.825   9.971  1.00  0.00           H  
ATOM   3305 HD12 LEU   219      40.402  41.483  11.541  1.00  0.00           H  
ATOM   3306 HD13 LEU   219      41.352  40.283  10.827  1.00  0.00           H  
ATOM   3307  CD2 LEU   219      39.840  40.237   8.170  1.00  0.00           C  
ATOM   3308 HD21 LEU   219      40.631  40.904   7.825  1.00  0.00           H  
ATOM   3309 HD22 LEU   219      40.140  39.193   8.082  1.00  0.00           H  
ATOM   3310 HD23 LEU   219      38.963  40.376   7.536  1.00  0.00           H  
ATOM   3311  C   LEU   219      37.272  37.583  10.324  1.00  0.00           C  
ATOM   3312  O   LEU   219      36.197  37.381  10.931  1.00  0.00           O  
ATOM   3313  N   ALA   220      38.075  36.532  10.034  1.00  0.00           N  
ATOM   3314  H   ALA   220      38.777  36.467   9.311  1.00  0.00           H  
ATOM   3315  CA  ALA   220      38.014  35.209  10.651  1.00  0.00           C  
ATOM   3316  HA  ALA   220      36.950  34.988  10.739  1.00  0.00           H  
ATOM   3317  CB  ALA   220      38.749  34.260   9.776  1.00  0.00           C  
ATOM   3318  HB1 ALA   220      39.798  34.524   9.641  1.00  0.00           H  
ATOM   3319  HB2 ALA   220      38.762  33.266  10.224  1.00  0.00           H  
ATOM   3320  HB3 ALA   220      38.277  34.142   8.801  1.00  0.00           H  
ATOM   3321  C   ALA   220      38.671  35.322  12.033  1.00  0.00           C  
ATOM   3322  O   ALA   220      39.746  35.899  12.196  1.00  0.00           O  
ATOM   3323  N   ALA   221      38.047  34.636  12.962  1.00  0.00           N  
ATOM   3324  H   ALA   221      37.240  34.104  12.666  1.00  0.00           H  
ATOM   3325  CA  ALA   221      38.504  34.512  14.401  1.00  0.00           C  
ATOM   3326  HA  ALA   221      38.567  35.489  14.881  1.00  0.00           H  
ATOM   3327  CB  ALA   221      37.477  33.638  15.101  1.00  0.00           C  
ATOM   3328  HB1 ALA   221      37.404  32.627  14.698  1.00  0.00           H  
ATOM   3329  HB2 ALA   221      37.762  33.524  16.147  1.00  0.00           H  
ATOM   3330  HB3 ALA   221      36.566  34.220  14.969  1.00  0.00           H  
ATOM   3331  C   ALA   221      39.929  33.884  14.662  1.00  0.00           C  
ATOM   3332  O   ALA   221      40.583  34.131  15.656  1.00  0.00           O  
ATOM   3333  N   VAL   222      40.416  33.118  13.723  1.00  0.00           N  
ATOM   3334  H   VAL   222      39.760  32.783  13.032  1.00  0.00           H  
ATOM   3335  CA  VAL   222      41.868  32.654  13.645  1.00  0.00           C  
ATOM   3336  HA  VAL   222      41.926  32.140  14.604  1.00  0.00           H  
ATOM   3337  CB  VAL   222      42.061  31.603  12.603  1.00  0.00           C  
ATOM   3338  HB  VAL   222      41.353  30.808  12.838  1.00  0.00           H  
ATOM   3339  CG1 VAL   222      41.770  32.146  11.182  1.00  0.00           C  
ATOM   3340 HG11 VAL   222      40.802  32.617  11.014  1.00  0.00           H  
ATOM   3341 HG12 VAL   222      42.606  32.796  10.921  1.00  0.00           H  
ATOM   3342 HG13 VAL   222      41.874  31.337  10.459  1.00  0.00           H  
ATOM   3343  CG2 VAL   222      43.417  30.818  12.616  1.00  0.00           C  
ATOM   3344 HG21 VAL   222      44.210  31.443  12.206  1.00  0.00           H  
ATOM   3345 HG22 VAL   222      43.592  30.616  13.673  1.00  0.00           H  
ATOM   3346 HG23 VAL   222      43.415  29.912  12.008  1.00  0.00           H  
ATOM   3347  C   VAL   222      42.923  33.752  13.548  1.00  0.00           C  
ATOM   3348  O   VAL   222      44.110  33.560  13.888  1.00  0.00           O  
ATOM   3349  N   SER   223      42.552  35.004  13.259  1.00  0.00           N  
ATOM   3350  H   SER   223      41.550  35.022  13.138  1.00  0.00           H  
ATOM   3351  CA  SER   223      43.404  36.245  13.429  1.00  0.00           C  
ATOM   3352  HA  SER   223      44.245  36.116  12.748  1.00  0.00           H  
ATOM   3353  CB  SER   223      42.539  37.486  12.888  1.00  0.00           C  
ATOM   3354  HB2 SER   223      43.008  38.469  12.902  1.00  0.00           H  
ATOM   3355  HB3 SER   223      42.355  37.350  11.822  1.00  0.00           H  
ATOM   3356  OG  SER   223      41.421  37.547  13.711  1.00  0.00           O  
ATOM   3357  HG  SER   223      40.778  36.969  13.293  1.00  0.00           H  
ATOM   3358  C   SER   223      43.987  36.352  14.820  1.00  0.00           C  
ATOM   3359  O   SER   223      45.182  36.487  14.913  1.00  0.00           O  
ATOM   3360  N   VAL   224      43.146  36.265  15.834  1.00  0.00           N  
ATOM   3361  H   VAL   224      42.221  36.563  15.558  1.00  0.00           H  
ATOM   3362  CA  VAL   224      43.445  36.133  17.287  1.00  0.00           C  
ATOM   3363  HA  VAL   224      44.287  36.762  17.576  1.00  0.00           H  
ATOM   3364  CB  VAL   224      42.320  36.752  18.124  1.00  0.00           C  
ATOM   3365  HB  VAL   224      42.260  37.760  17.712  1.00  0.00           H  
ATOM   3366  CG1 VAL   224      40.927  36.046  18.016  1.00  0.00           C  
ATOM   3367 HG11 VAL   224      41.192  34.997  18.149  1.00  0.00           H  
ATOM   3368 HG12 VAL   224      40.245  36.242  18.843  1.00  0.00           H  
ATOM   3369 HG13 VAL   224      40.569  36.326  17.025  1.00  0.00           H  
ATOM   3370  CG2 VAL   224      42.752  36.908  19.563  1.00  0.00           C  
ATOM   3371 HG21 VAL   224      42.653  35.939  20.053  1.00  0.00           H  
ATOM   3372 HG22 VAL   224      43.754  37.329  19.644  1.00  0.00           H  
ATOM   3373 HG23 VAL   224      42.232  37.632  20.190  1.00  0.00           H  
ATOM   3374  C   VAL   224      43.844  34.686  17.772  1.00  0.00           C  
ATOM   3375  O   VAL   224      44.565  34.561  18.780  1.00  0.00           O  
ATOM   3376  N   ASP   225      43.510  33.720  16.929  1.00  0.00           N  
ATOM   3377  H   ASP   225      42.845  33.981  16.215  1.00  0.00           H  
ATOM   3378  CA  ASP   225      43.775  32.266  17.007  1.00  0.00           C  
ATOM   3379  HA  ASP   225      43.353  31.888  16.076  1.00  0.00           H  
ATOM   3380  CB  ASP   225      45.253  31.899  16.921  1.00  0.00           C  
ATOM   3381  HB2 ASP   225      45.717  32.199  15.982  1.00  0.00           H  
ATOM   3382  HB3 ASP   225      45.835  32.261  17.769  1.00  0.00           H  
ATOM   3383  CG  ASP   225      45.525  30.420  16.838  1.00  0.00           C  
ATOM   3384  OD1 ASP   225      44.622  29.581  16.507  1.00  0.00           O  
ATOM   3385  OD2 ASP   225      46.702  30.103  17.143  1.00  0.00           O  
ATOM   3386  C   ASP   225      43.068  31.543  18.167  1.00  0.00           C  
ATOM   3387  O   ASP   225      43.606  31.224  19.216  1.00  0.00           O  
ATOM   3388  N   CYX   226      41.774  31.411  18.019  1.00  0.00           N  
ATOM   3389  H   CYX   226      41.346  31.777  17.181  1.00  0.00           H  
ATOM   3390  CA  CYX   226      40.891  30.549  18.754  1.00  0.00           C  
ATOM   3391  HA  CYX   226      41.204  30.698  19.787  1.00  0.00           H  
ATOM   3392  CB  CYX   226      39.400  31.078  18.505  1.00  0.00           C  
ATOM   3393  HB2 CYX   226      39.117  31.132  17.454  1.00  0.00           H  
ATOM   3394  HB3 CYX   226      38.683  30.578  19.157  1.00  0.00           H  
ATOM   3395  SG  CYX   226      39.207  32.805  18.896  1.00  0.00           S  
ATOM   3396  C   CYX   226      41.079  29.057  18.606  1.00  0.00           C  
ATOM   3397  O   CYX   226      40.226  28.299  19.060  1.00  0.00           O  
ATOM   3398  N   SER   227      42.241  28.577  18.079  1.00  0.00           N  
ATOM   3399  H   SER   227      42.899  29.130  17.548  1.00  0.00           H  
ATOM   3400  CA  SER   227      42.152  27.177  17.593  1.00  0.00           C  
ATOM   3401  HA  SER   227      41.128  27.140  17.222  1.00  0.00           H  
ATOM   3402  CB  SER   227      42.955  27.025  16.268  1.00  0.00           C  
ATOM   3403  HB2 SER   227      44.026  26.974  16.467  1.00  0.00           H  
ATOM   3404  HB3 SER   227      42.721  26.071  15.797  1.00  0.00           H  
ATOM   3405  OG  SER   227      42.615  28.072  15.345  1.00  0.00           O  
ATOM   3406  HG  SER   227      43.339  28.699  15.404  1.00  0.00           H  
ATOM   3407  C   SER   227      42.400  26.064  18.533  1.00  0.00           C  
ATOM   3408  O   SER   227      42.407  24.912  18.151  1.00  0.00           O  
ATOM   3409  N   GLU   228      42.611  26.310  19.805  1.00  0.00           N  
ATOM   3410  H   GLU   228      42.504  27.300  19.973  1.00  0.00           H  
ATOM   3411  CA  GLU   228      42.749  25.363  20.851  1.00  0.00           C  
ATOM   3412  HA  GLU   228      42.830  24.353  20.449  1.00  0.00           H  
ATOM   3413  CB  GLU   228      44.089  25.656  21.530  1.00  0.00           C  
ATOM   3414  HB2 GLU   228      44.326  24.883  22.261  1.00  0.00           H  
ATOM   3415  HB3 GLU   228      44.860  25.751  20.765  1.00  0.00           H  
ATOM   3416  CG  GLU   228      44.065  27.026  22.286  1.00  0.00           C  
ATOM   3417  HG2 GLU   228      43.848  27.857  21.614  1.00  0.00           H  
ATOM   3418  HG3 GLU   228      43.334  26.983  23.093  1.00  0.00           H  
ATOM   3419  CD  GLU   228      45.478  27.250  22.794  1.00  0.00           C  
ATOM   3420  OE1 GLU   228      45.612  27.991  23.780  1.00  0.00           O  
ATOM   3421  OE2 GLU   228      46.480  26.662  22.274  1.00  0.00           O  
ATOM   3422  C   GLU   228      41.511  25.250  21.750  1.00  0.00           C  
ATOM   3423  O   GLU   228      41.524  24.448  22.713  1.00  0.00           O  
ATOM   3424  N   TYR   229      40.434  25.946  21.398  1.00  0.00           N  
ATOM   3425  H   TYR   229      40.483  26.536  20.579  1.00  0.00           H  
ATOM   3426  CA  TYR   229      39.311  26.183  22.323  1.00  0.00           C  
ATOM   3427  HA  TYR   229      39.819  26.105  23.284  1.00  0.00           H  
ATOM   3428  CB  TYR   229      38.770  27.571  22.108  1.00  0.00           C  
ATOM   3429  HB2 TYR   229      38.694  27.866  21.061  1.00  0.00           H  
ATOM   3430  HB3 TYR   229      37.744  27.701  22.452  1.00  0.00           H  
ATOM   3431  CG  TYR   229      39.591  28.591  22.838  1.00  0.00           C  
ATOM   3432  CD1 TYR   229      39.160  29.173  24.010  1.00  0.00           C  
ATOM   3433  HD1 TYR   229      38.231  28.926  24.503  1.00  0.00           H  
ATOM   3434  CE1 TYR   229      39.947  30.077  24.737  1.00  0.00           C  
ATOM   3435  HE1 TYR   229      39.632  30.518  25.671  1.00  0.00           H  
ATOM   3436  CZ  TYR   229      41.186  30.459  24.148  1.00  0.00           C  
ATOM   3437  OH  TYR   229      42.114  31.245  24.830  1.00  0.00           O  
ATOM   3438  HH  TYR   229      42.957  30.787  24.860  1.00  0.00           H  
ATOM   3439  CE2 TYR   229      41.644  29.869  22.967  1.00  0.00           C  
ATOM   3440  HE2 TYR   229      42.634  30.080  22.591  1.00  0.00           H  
ATOM   3441  CD2 TYR   229      40.873  28.936  22.347  1.00  0.00           C  
ATOM   3442  HD2 TYR   229      41.317  28.456  21.488  1.00  0.00           H  
ATOM   3443  C   TYR   229      38.287  25.097  22.061  1.00  0.00           C  
ATOM   3444  O   TYR   229      38.069  24.719  20.924  1.00  0.00           O  
ATOM   3445  N   PRO   230      37.528  24.600  23.079  1.00  0.00           N  
ATOM   3446  CD  PRO   230      36.668  23.432  22.976  1.00  0.00           C  
ATOM   3447  HD2 PRO   230      37.161  22.527  22.622  1.00  0.00           H  
ATOM   3448  HD3 PRO   230      35.784  23.535  22.347  1.00  0.00           H  
ATOM   3449  CG  PRO   230      36.352  23.167  24.487  1.00  0.00           C  
ATOM   3450  HG2 PRO   230      37.124  22.637  25.044  1.00  0.00           H  
ATOM   3451  HG3 PRO   230      35.451  22.559  24.557  1.00  0.00           H  
ATOM   3452  CB  PRO   230      36.109  24.620  25.018  1.00  0.00           C  
ATOM   3453  HB2 PRO   230      36.259  24.611  26.097  1.00  0.00           H  
ATOM   3454  HB3 PRO   230      35.120  25.022  24.797  1.00  0.00           H  
ATOM   3455  CA  PRO   230      37.237  25.373  24.338  1.00  0.00           C  
ATOM   3456  HA  PRO   230      36.928  26.366  24.012  1.00  0.00           H  
ATOM   3457  C   PRO   230      38.491  25.360  25.277  1.00  0.00           C  
ATOM   3458  O   PRO   230      39.308  24.458  25.166  1.00  0.00           O  
ATOM   3459  N   LYS   231      38.589  26.298  26.222  1.00  0.00           N  
ATOM   3460  H   LYS   231      37.839  26.975  26.246  1.00  0.00           H  
ATOM   3461  CA  LYS   231      39.451  26.298  27.440  1.00  0.00           C  
ATOM   3462  HA  LYS   231      40.085  25.418  27.330  1.00  0.00           H  
ATOM   3463  CB  LYS   231      40.193  27.633  27.571  1.00  0.00           C  
ATOM   3464  HB2 LYS   231      39.542  28.479  27.350  1.00  0.00           H  
ATOM   3465  HB3 LYS   231      40.556  27.726  28.594  1.00  0.00           H  
ATOM   3466  CG  LYS   231      41.440  27.753  26.679  1.00  0.00           C  
ATOM   3467  HG2 LYS   231      41.179  27.312  25.716  1.00  0.00           H  
ATOM   3468  HG3 LYS   231      41.736  28.789  26.519  1.00  0.00           H  
ATOM   3469  CD  LYS   231      42.775  26.980  27.121  1.00  0.00           C  
ATOM   3470  HD2 LYS   231      42.951  27.270  28.157  1.00  0.00           H  
ATOM   3471  HD3 LYS   231      42.527  25.920  27.067  1.00  0.00           H  
ATOM   3472  CE  LYS   231      43.852  27.344  26.054  1.00  0.00           C  
ATOM   3473  HE2 LYS   231      43.531  27.156  25.029  1.00  0.00           H  
ATOM   3474  HE3 LYS   231      43.977  28.426  26.068  1.00  0.00           H  
ATOM   3475  NZ  LYS   231      45.192  26.679  26.302  1.00  0.00           N  
ATOM   3476  HZ1 LYS   231      45.927  27.057  25.722  1.00  0.00           H  
ATOM   3477  HZ2 LYS   231      45.514  26.853  27.243  1.00  0.00           H  
ATOM   3478  HZ3 LYS   231      45.117  25.675  26.379  1.00  0.00           H  
ATOM   3479  C   LYS   231      38.578  26.193  28.735  1.00  0.00           C  
ATOM   3480  O   LYS   231      37.743  27.069  28.981  1.00  0.00           O  
ATOM   3481  N   PRO   232      38.698  25.301  29.663  1.00  0.00           N  
ATOM   3482  CD  PRO   232      39.469  24.055  29.510  1.00  0.00           C  
ATOM   3483  HD2 PRO   232      40.521  24.285  29.679  1.00  0.00           H  
ATOM   3484  HD3 PRO   232      39.426  23.589  28.525  1.00  0.00           H  
ATOM   3485  CG  PRO   232      38.814  23.140  30.559  1.00  0.00           C  
ATOM   3486  HG2 PRO   232      39.467  22.422  31.055  1.00  0.00           H  
ATOM   3487  HG3 PRO   232      37.961  22.548  30.228  1.00  0.00           H  
ATOM   3488  CB  PRO   232      38.261  24.046  31.701  1.00  0.00           C  
ATOM   3489  HB2 PRO   232      39.032  24.178  32.461  1.00  0.00           H  
ATOM   3490  HB3 PRO   232      37.339  23.610  32.086  1.00  0.00           H  
ATOM   3491  CA  PRO   232      37.888  25.292  30.902  1.00  0.00           C  
ATOM   3492  HA  PRO   232      36.884  25.056  30.550  1.00  0.00           H  
ATOM   3493  C   PRO   232      37.930  26.591  31.683  1.00  0.00           C  
ATOM   3494  O   PRO   232      36.918  26.823  32.360  1.00  0.00           O  
ATOM   3495  N   ALA   233      38.985  27.398  31.648  1.00  0.00           N  
ATOM   3496  H   ALA   233      39.794  27.161  31.092  1.00  0.00           H  
ATOM   3497  CA  ALA   233      39.018  28.571  32.482  1.00  0.00           C  
ATOM   3498  HA  ALA   233      38.007  28.833  32.793  1.00  0.00           H  
ATOM   3499  CB  ALA   233      39.673  28.043  33.762  1.00  0.00           C  
ATOM   3500  HB1 ALA   233      39.922  28.768  34.536  1.00  0.00           H  
ATOM   3501  HB2 ALA   233      39.031  27.308  34.248  1.00  0.00           H  
ATOM   3502  HB3 ALA   233      40.607  27.564  33.468  1.00  0.00           H  
ATOM   3503  C   ALA   233      39.659  29.854  31.840  1.00  0.00           C  
ATOM   3504  O   ALA   233      40.607  29.687  31.095  1.00  0.00           O  
ATOM   3505  N   CYX   234      39.150  31.047  32.204  1.00  0.00           N  
ATOM   3506  H   CYX   234      38.469  31.181  32.937  1.00  0.00           H  
ATOM   3507  CA  CYX   234      39.756  32.299  31.742  1.00  0.00           C  
ATOM   3508  HA  CYX   234      40.646  32.041  31.168  1.00  0.00           H  
ATOM   3509  CB  CYX   234      38.817  33.153  31.007  1.00  0.00           C  
ATOM   3510  HB2 CYX   234      38.011  33.455  31.677  1.00  0.00           H  
ATOM   3511  HB3 CYX   234      39.303  34.026  30.572  1.00  0.00           H  
ATOM   3512  SG  CYX   234      38.188  32.381  29.549  1.00  0.00           S  
ATOM   3513  C   CYX   234      40.330  33.091  32.919  1.00  0.00           C  
ATOM   3514  O   CYX   234      39.597  33.426  33.863  1.00  0.00           O  
ATOM   3515  N   THR   235      41.573  33.476  32.793  1.00  0.00           N  
ATOM   3516  H   THR   235      42.112  33.232  31.975  1.00  0.00           H  
ATOM   3517  CA  THR   235      42.109  34.604  33.626  1.00  0.00           C  
ATOM   3518  HA  THR   235      41.756  34.401  34.637  1.00  0.00           H  
ATOM   3519  CB  THR   235      43.647  34.694  33.579  1.00  0.00           C  
ATOM   3520  HB  THR   235      43.984  35.513  34.214  1.00  0.00           H  
ATOM   3521  CG2 THR   235      44.315  33.386  34.001  1.00  0.00           C  
ATOM   3522 HG21 THR   235      43.826  32.518  33.559  1.00  0.00           H  
ATOM   3523 HG22 THR   235      45.318  33.285  33.587  1.00  0.00           H  
ATOM   3524 HG23 THR   235      44.284  33.306  35.088  1.00  0.00           H  
ATOM   3525  OG1 THR   235      44.225  34.901  32.295  1.00  0.00           O  
ATOM   3526  HG1 THR   235      44.068  35.836  32.144  1.00  0.00           H  
ATOM   3527  C   THR   235      41.349  35.974  33.251  1.00  0.00           C  
ATOM   3528  O   THR   235      40.869  36.044  32.082  1.00  0.00           O  
ATOM   3529  N   LEU   236      41.186  36.969  34.100  1.00  0.00           N  
ATOM   3530  H   LEU   236      41.488  36.873  35.059  1.00  0.00           H  
ATOM   3531  CA  LEU   236      40.260  38.065  33.942  1.00  0.00           C  
ATOM   3532  HA  LEU   236      39.487  37.844  33.206  1.00  0.00           H  
ATOM   3533  CB  LEU   236      39.509  38.185  35.238  1.00  0.00           C  
ATOM   3534  HB2 LEU   236      40.185  38.212  36.093  1.00  0.00           H  
ATOM   3535  HB3 LEU   236      38.969  39.129  35.316  1.00  0.00           H  
ATOM   3536  CG  LEU   236      38.497  37.056  35.570  1.00  0.00           C  
ATOM   3537  HG  LEU   236      39.047  36.120  35.667  1.00  0.00           H  
ATOM   3538  CD1 LEU   236      37.981  37.441  37.076  1.00  0.00           C  
ATOM   3539 HD11 LEU   236      37.591  38.457  37.132  1.00  0.00           H  
ATOM   3540 HD12 LEU   236      37.117  36.920  37.487  1.00  0.00           H  
ATOM   3541 HD13 LEU   236      38.828  37.368  37.759  1.00  0.00           H  
ATOM   3542  CD2 LEU   236      37.269  37.116  34.629  1.00  0.00           C  
ATOM   3543 HD21 LEU   236      36.938  38.148  34.516  1.00  0.00           H  
ATOM   3544 HD22 LEU   236      37.581  36.723  33.661  1.00  0.00           H  
ATOM   3545 HD23 LEU   236      36.494  36.448  35.005  1.00  0.00           H  
ATOM   3546  C   LEU   236      40.923  39.313  33.417  1.00  0.00           C  
ATOM   3547  O   LEU   236      40.501  40.392  33.826  1.00  0.00           O  
ATOM   3548  N   GLU   237      41.936  39.273  32.569  1.00  0.00           N  
ATOM   3549  H   GLU   237      42.372  38.372  32.435  1.00  0.00           H  
ATOM   3550  CA  GLU   237      42.674  40.547  32.219  1.00  0.00           C  
ATOM   3551  HA  GLU   237      42.433  41.159  33.088  1.00  0.00           H  
ATOM   3552  CB  GLU   237      44.274  40.319  32.069  1.00  0.00           C  
ATOM   3553  HB2 GLU   237      44.647  41.326  31.882  1.00  0.00           H  
ATOM   3554  HB3 GLU   237      44.599  39.995  33.058  1.00  0.00           H  
ATOM   3555  CG  GLU   237      44.753  39.454  30.913  1.00  0.00           C  
ATOM   3556  HG2 GLU   237      44.287  39.851  30.011  1.00  0.00           H  
ATOM   3557  HG3 GLU   237      45.823  39.618  30.781  1.00  0.00           H  
ATOM   3558  CD  GLU   237      44.446  37.962  30.902  1.00  0.00           C  
ATOM   3559  OE1 GLU   237      43.741  37.392  31.738  1.00  0.00           O  
ATOM   3560  OE2 GLU   237      44.997  37.226  30.032  1.00  0.00           O  
ATOM   3561  C   GLU   237      42.010  41.249  31.052  1.00  0.00           C  
ATOM   3562  O   GLU   237      41.733  40.647  30.052  1.00  0.00           O  
ATOM   3563  N   TYR   238      41.678  42.533  31.219  1.00  0.00           N  
ATOM   3564  H   TYR   238      42.125  43.037  31.972  1.00  0.00           H  
ATOM   3565  CA  TYR   238      40.847  43.197  30.199  1.00  0.00           C  
ATOM   3566  HA  TYR   238      40.140  42.418  29.915  1.00  0.00           H  
ATOM   3567  CB  TYR   238      39.951  44.291  30.855  1.00  0.00           C  
ATOM   3568  HB2 TYR   238      39.467  43.990  31.785  1.00  0.00           H  
ATOM   3569  HB3 TYR   238      40.660  45.062  31.158  1.00  0.00           H  
ATOM   3570  CG  TYR   238      38.935  44.969  29.911  1.00  0.00           C  
ATOM   3571  CD1 TYR   238      38.023  44.242  29.174  1.00  0.00           C  
ATOM   3572  HD1 TYR   238      38.021  43.169  29.295  1.00  0.00           H  
ATOM   3573  CE1 TYR   238      37.108  44.909  28.376  1.00  0.00           C  
ATOM   3574  HE1 TYR   238      36.372  44.295  27.879  1.00  0.00           H  
ATOM   3575  CZ  TYR   238      37.248  46.262  28.077  1.00  0.00           C  
ATOM   3576  OH  TYR   238      36.303  46.886  27.387  1.00  0.00           O  
ATOM   3577  HH  TYR   238      36.455  47.834  27.396  1.00  0.00           H  
ATOM   3578  CE2 TYR   238      38.297  47.012  28.655  1.00  0.00           C  
ATOM   3579  HE2 TYR   238      38.490  48.046  28.410  1.00  0.00           H  
ATOM   3580  CD2 TYR   238      39.055  46.355  29.639  1.00  0.00           C  
ATOM   3581  HD2 TYR   238      39.798  46.984  30.107  1.00  0.00           H  
ATOM   3582  C   TYR   238      41.660  43.613  28.899  1.00  0.00           C  
ATOM   3583  O   TYR   238      42.576  44.474  29.009  1.00  0.00           O  
ATOM   3584  N   ARG   239      41.503  42.910  27.781  1.00  0.00           N  
ATOM   3585  H   ARG   239      40.669  42.356  27.642  1.00  0.00           H  
ATOM   3586  CA  ARG   239      42.246  43.009  26.502  1.00  0.00           C  
ATOM   3587  HA  ARG   239      42.641  44.025  26.516  1.00  0.00           H  
ATOM   3588  CB  ARG   239      43.361  41.900  26.437  1.00  0.00           C  
ATOM   3589  HB2 ARG   239      42.850  40.945  26.314  1.00  0.00           H  
ATOM   3590  HB3 ARG   239      43.848  42.070  25.476  1.00  0.00           H  
ATOM   3591  CG  ARG   239      44.352  41.809  27.582  1.00  0.00           C  
ATOM   3592  HG2 ARG   239      44.783  42.806  27.671  1.00  0.00           H  
ATOM   3593  HG3 ARG   239      43.751  41.568  28.459  1.00  0.00           H  
ATOM   3594  CD  ARG   239      45.504  40.834  27.375  1.00  0.00           C  
ATOM   3595  HD2 ARG   239      45.181  39.821  27.616  1.00  0.00           H  
ATOM   3596  HD3 ARG   239      45.859  40.907  26.347  1.00  0.00           H  
ATOM   3597  NE  ARG   239      46.614  41.155  28.288  1.00  0.00           N  
ATOM   3598  HE  ARG   239      46.597  42.084  28.684  1.00  0.00           H  
ATOM   3599  CZ  ARG   239      47.729  40.513  28.464  1.00  0.00           C  
ATOM   3600  NH1 ARG   239      48.031  39.432  27.810  1.00  0.00           N  
ATOM   3601 HH11 ARG   239      47.329  38.784  27.484  1.00  0.00           H  
ATOM   3602 HH12 ARG   239      48.951  39.014  27.804  1.00  0.00           H  
ATOM   3603  NH2 ARG   239      48.603  41.008  29.230  1.00  0.00           N  
ATOM   3604 HH21 ARG   239      48.470  41.904  29.677  1.00  0.00           H  
ATOM   3605 HH22 ARG   239      49.514  40.575  29.185  1.00  0.00           H  
ATOM   3606  C   ARG   239      41.271  42.933  25.345  1.00  0.00           C  
ATOM   3607  O   ARG   239      41.212  41.890  24.729  1.00  0.00           O  
ATOM   3608  N   PRO   240      40.335  43.931  25.223  1.00  0.00           N  
ATOM   3609  CD  PRO   240      40.403  45.290  25.782  1.00  0.00           C  
ATOM   3610  HD2 PRO   240      41.424  45.630  25.608  1.00  0.00           H  
ATOM   3611  HD3 PRO   240      40.131  45.391  26.832  1.00  0.00           H  
ATOM   3612  CG  PRO   240      39.432  46.061  24.912  1.00  0.00           C  
ATOM   3613  HG2 PRO   240      39.861  46.272  23.932  1.00  0.00           H  
ATOM   3614  HG3 PRO   240      39.023  46.955  25.383  1.00  0.00           H  
ATOM   3615  CB  PRO   240      38.260  45.056  24.811  1.00  0.00           C  
ATOM   3616  HB2 PRO   240      37.599  45.425  24.027  1.00  0.00           H  
ATOM   3617  HB3 PRO   240      37.675  45.144  25.726  1.00  0.00           H  
ATOM   3618  CA  PRO   240      39.011  43.690  24.620  1.00  0.00           C  
ATOM   3619  HA  PRO   240      38.492  42.852  25.086  1.00  0.00           H  
ATOM   3620  C   PRO   240      39.071  43.423  23.104  1.00  0.00           C  
ATOM   3621  O   PRO   240      40.003  43.793  22.327  1.00  0.00           O  
ATOM   3622  N   LEU   241      38.047  42.757  22.659  1.00  0.00           N  
ATOM   3623  H   LEU   241      37.290  42.528  23.288  1.00  0.00           H  
ATOM   3624  CA  LEU   241      37.895  42.232  21.263  1.00  0.00           C  
ATOM   3625  HA  LEU   241      38.538  42.759  20.558  1.00  0.00           H  
ATOM   3626  CB  LEU   241      38.336  40.774  21.215  1.00  0.00           C  
ATOM   3627  HB2 LEU   241      37.886  40.113  21.956  1.00  0.00           H  
ATOM   3628  HB3 LEU   241      38.005  40.315  20.283  1.00  0.00           H  
ATOM   3629  CG  LEU   241      39.840  40.589  21.321  1.00  0.00           C  
ATOM   3630  HG  LEU   241      40.233  40.965  22.265  1.00  0.00           H  
ATOM   3631  CD1 LEU   241      40.098  39.078  21.331  1.00  0.00           C  
ATOM   3632 HD11 LEU   241      41.178  38.957  21.417  1.00  0.00           H  
ATOM   3633 HD12 LEU   241      39.620  38.548  22.155  1.00  0.00           H  
ATOM   3634 HD13 LEU   241      39.772  38.550  20.435  1.00  0.00           H  
ATOM   3635  CD2 LEU   241      40.680  41.106  20.193  1.00  0.00           C  
ATOM   3636 HD21 LEU   241      40.491  40.728  19.188  1.00  0.00           H  
ATOM   3637 HD22 LEU   241      40.603  42.192  20.144  1.00  0.00           H  
ATOM   3638 HD23 LEU   241      41.731  40.897  20.398  1.00  0.00           H  
ATOM   3639  C   LEU   241      36.447  42.322  20.800  1.00  0.00           C  
ATOM   3640  O   LEU   241      35.504  41.750  21.340  1.00  0.00           O  
ATOM   3641  N   CYX   242      36.215  43.009  19.683  1.00  0.00           N  
ATOM   3642  H   CYX   242      36.973  43.500  19.231  1.00  0.00           H  
ATOM   3643  CA  CYX   242      34.888  43.156  19.049  1.00  0.00           C  
ATOM   3644  HA  CYX   242      34.215  43.356  19.883  1.00  0.00           H  
ATOM   3645  CB  CYX   242      34.923  44.451  18.197  1.00  0.00           C  
ATOM   3646  HB2 CYX   242      35.223  45.266  18.855  1.00  0.00           H  
ATOM   3647  HB3 CYX   242      35.635  44.505  17.373  1.00  0.00           H  
ATOM   3648  SG  CYX   242      33.241  44.941  17.616  1.00  0.00           S  
ATOM   3649  C   CYX   242      34.470  41.947  18.151  1.00  0.00           C  
ATOM   3650  O   CYX   242      35.348  41.460  17.351  1.00  0.00           O  
ATOM   3651  N   GLY   243      33.262  41.361  18.237  1.00  0.00           N  
ATOM   3652  H   GLY   243      32.691  41.585  19.041  1.00  0.00           H  
ATOM   3653  CA  GLY   243      32.770  40.268  17.356  1.00  0.00           C  
ATOM   3654  HA2 GLY   243      33.610  39.941  16.744  1.00  0.00           H  
ATOM   3655  HA3 GLY   243      32.504  39.475  18.056  1.00  0.00           H  
ATOM   3656  C   GLY   243      31.551  40.664  16.456  1.00  0.00           C  
ATOM   3657  O   GLY   243      31.261  41.846  16.328  1.00  0.00           O  
ATOM   3658  N   SER   244      31.124  39.681  15.688  1.00  0.00           N  
ATOM   3659  H   SER   244      31.646  38.817  15.678  1.00  0.00           H  
ATOM   3660  CA  SER   244      30.243  39.881  14.480  1.00  0.00           C  
ATOM   3661  HA  SER   244      30.580  40.690  13.833  1.00  0.00           H  
ATOM   3662  CB  SER   244      30.259  38.616  13.680  1.00  0.00           C  
ATOM   3663  HB2 SER   244      29.600  38.554  12.814  1.00  0.00           H  
ATOM   3664  HB3 SER   244      31.245  38.433  13.253  1.00  0.00           H  
ATOM   3665  OG  SER   244      29.988  37.543  14.568  1.00  0.00           O  
ATOM   3666  HG  SER   244      29.051  37.440  14.752  1.00  0.00           H  
ATOM   3667  C   SER   244      28.817  40.130  14.880  1.00  0.00           C  
ATOM   3668  O   SER   244      27.974  40.676  14.101  1.00  0.00           O  
ATOM   3669  N   ASP   245      28.461  39.847  16.085  1.00  0.00           N  
ATOM   3670  H   ASP   245      29.238  39.541  16.652  1.00  0.00           H  
ATOM   3671  CA  ASP   245      27.275  40.258  16.848  1.00  0.00           C  
ATOM   3672  HA  ASP   245      26.424  40.179  16.173  1.00  0.00           H  
ATOM   3673  CB  ASP   245      27.008  39.256  17.904  1.00  0.00           C  
ATOM   3674  HB2 ASP   245      26.070  39.516  18.395  1.00  0.00           H  
ATOM   3675  HB3 ASP   245      26.912  38.220  17.577  1.00  0.00           H  
ATOM   3676  CG  ASP   245      28.059  39.351  18.975  1.00  0.00           C  
ATOM   3677  OD1 ASP   245      27.754  38.663  19.981  1.00  0.00           O  
ATOM   3678  OD2 ASP   245      29.135  39.935  18.799  1.00  0.00           O  
ATOM   3679  C   ASP   245      27.340  41.779  17.316  1.00  0.00           C  
ATOM   3680  O   ASP   245      26.452  42.356  18.018  1.00  0.00           O  
ATOM   3681  N   ASN   246      28.449  42.479  16.948  1.00  0.00           N  
ATOM   3682  H   ASN   246      29.175  41.985  16.449  1.00  0.00           H  
ATOM   3683  CA  ASN   246      28.768  43.831  17.302  1.00  0.00           C  
ATOM   3684  HA  ASN   246      29.779  44.002  16.931  1.00  0.00           H  
ATOM   3685  CB  ASN   246      27.876  44.912  16.495  1.00  0.00           C  
ATOM   3686  HB2 ASN   246      27.515  44.418  15.593  1.00  0.00           H  
ATOM   3687  HB3 ASN   246      26.958  45.055  17.064  1.00  0.00           H  
ATOM   3688  CG  ASN   246      28.578  46.219  16.238  1.00  0.00           C  
ATOM   3689  OD1 ASN   246      28.107  47.250  16.600  1.00  0.00           O  
ATOM   3690  ND2 ASN   246      29.628  46.317  15.421  1.00  0.00           N  
ATOM   3691 HD21 ASN   246      29.993  47.257  15.468  1.00  0.00           H  
ATOM   3692 HD22 ASN   246      30.047  45.467  15.071  1.00  0.00           H  
ATOM   3693  C   ASN   246      28.858  44.134  18.816  1.00  0.00           C  
ATOM   3694  O   ASN   246      28.741  45.309  19.185  1.00  0.00           O  
ATOM   3695  N   LYS   247      29.194  43.179  19.642  1.00  0.00           N  
ATOM   3696  H   LYS   247      29.472  42.287  19.258  1.00  0.00           H  
ATOM   3697  CA  LYS   247      29.547  43.336  21.042  1.00  0.00           C  
ATOM   3698  HA  LYS   247      29.334  44.334  21.423  1.00  0.00           H  
ATOM   3699  CB  LYS   247      28.713  42.434  21.836  1.00  0.00           C  
ATOM   3700  HB2 LYS   247      29.185  41.452  21.825  1.00  0.00           H  
ATOM   3701  HB3 LYS   247      28.782  42.853  22.840  1.00  0.00           H  
ATOM   3702  CG  LYS   247      27.210  42.247  21.528  1.00  0.00           C  
ATOM   3703  HG2 LYS   247      27.066  41.762  20.563  1.00  0.00           H  
ATOM   3704  HG3 LYS   247      26.820  41.565  22.283  1.00  0.00           H  
ATOM   3705  CD  LYS   247      26.456  43.532  21.588  1.00  0.00           C  
ATOM   3706  HD2 LYS   247      26.393  43.770  22.650  1.00  0.00           H  
ATOM   3707  HD3 LYS   247      27.045  44.321  21.119  1.00  0.00           H  
ATOM   3708  CE  LYS   247      25.072  43.523  21.055  1.00  0.00           C  
ATOM   3709  HE2 LYS   247      25.116  43.391  19.974  1.00  0.00           H  
ATOM   3710  HE3 LYS   247      24.504  42.681  21.448  1.00  0.00           H  
ATOM   3711  NZ  LYS   247      24.375  44.789  21.384  1.00  0.00           N  
ATOM   3712  HZ1 LYS   247      24.972  45.599  21.294  1.00  0.00           H  
ATOM   3713  HZ2 LYS   247      23.610  44.899  20.733  1.00  0.00           H  
ATOM   3714  HZ3 LYS   247      24.060  44.721  22.341  1.00  0.00           H  
ATOM   3715  C   LYS   247      31.039  43.113  21.245  1.00  0.00           C  
ATOM   3716  O   LYS   247      31.708  42.320  20.609  1.00  0.00           O  
ATOM   3717  N   THR   248      31.479  43.761  22.338  1.00  0.00           N  
ATOM   3718  H   THR   248      30.683  44.249  22.723  1.00  0.00           H  
ATOM   3719  CA  THR   248      32.854  43.768  22.911  1.00  0.00           C  
ATOM   3720  HA  THR   248      33.626  43.640  22.152  1.00  0.00           H  
ATOM   3721  CB  THR   248      33.218  45.111  23.579  1.00  0.00           C  
ATOM   3722  HB  THR   248      32.581  45.380  24.421  1.00  0.00           H  
ATOM   3723  CG2 THR   248      34.694  45.040  24.058  1.00  0.00           C  
ATOM   3724 HG21 THR   248      35.012  46.072  24.204  1.00  0.00           H  
ATOM   3725 HG22 THR   248      34.806  44.495  24.996  1.00  0.00           H  
ATOM   3726 HG23 THR   248      35.385  44.686  23.292  1.00  0.00           H  
ATOM   3727  OG1 THR   248      33.276  46.106  22.647  1.00  0.00           O  
ATOM   3728  HG1 THR   248      32.432  46.555  22.561  1.00  0.00           H  
ATOM   3729  C   THR   248      33.004  42.678  23.900  1.00  0.00           C  
ATOM   3730  O   THR   248      32.386  42.741  24.945  1.00  0.00           O  
ATOM   3731  N   TYR   249      33.954  41.774  23.624  1.00  0.00           N  
ATOM   3732  H   TYR   249      34.261  41.687  22.665  1.00  0.00           H  
ATOM   3733  CA  TYR   249      34.392  40.617  24.440  1.00  0.00           C  
ATOM   3734  HA  TYR   249      33.534  40.557  25.108  1.00  0.00           H  
ATOM   3735  CB  TYR   249      34.286  39.254  23.700  1.00  0.00           C  
ATOM   3736  HB2 TYR   249      35.045  39.241  22.918  1.00  0.00           H  
ATOM   3737  HB3 TYR   249      34.592  38.422  24.334  1.00  0.00           H  
ATOM   3738  CG  TYR   249      32.919  38.881  23.184  1.00  0.00           C  
ATOM   3739  CD1 TYR   249      32.089  38.010  24.027  1.00  0.00           C  
ATOM   3740  HD1 TYR   249      32.496  37.563  24.922  1.00  0.00           H  
ATOM   3741  CE1 TYR   249      30.779  37.736  23.738  1.00  0.00           C  
ATOM   3742  HE1 TYR   249      30.273  37.122  24.468  1.00  0.00           H  
ATOM   3743  CZ  TYR   249      30.232  38.313  22.605  1.00  0.00           C  
ATOM   3744  OH  TYR   249      28.880  38.095  22.349  1.00  0.00           O  
ATOM   3745  HH  TYR   249      28.662  38.477  21.495  1.00  0.00           H  
ATOM   3746  CE2 TYR   249      30.979  39.107  21.667  1.00  0.00           C  
ATOM   3747  HE2 TYR   249      30.589  39.591  20.784  1.00  0.00           H  
ATOM   3748  CD2 TYR   249      32.362  39.339  21.986  1.00  0.00           C  
ATOM   3749  HD2 TYR   249      32.996  39.906  21.321  1.00  0.00           H  
ATOM   3750  C   TYR   249      35.680  40.955  25.201  1.00  0.00           C  
ATOM   3751  O   TYR   249      36.498  41.689  24.675  1.00  0.00           O  
ATOM   3752  N   GLY   250      35.787  40.491  26.445  1.00  0.00           N  
ATOM   3753  H   GLY   250      35.158  39.798  26.824  1.00  0.00           H  
ATOM   3754  CA  GLY   250      36.795  41.001  27.390  1.00  0.00           C  
ATOM   3755  HA2 GLY   250      36.662  42.078  27.497  1.00  0.00           H  
ATOM   3756  HA3 GLY   250      36.466  40.656  28.370  1.00  0.00           H  
ATOM   3757  C   GLY   250      38.299  40.636  27.231  1.00  0.00           C  
ATOM   3758  O   GLY   250      39.189  41.385  27.628  1.00  0.00           O  
ATOM   3759  N   ASN   251      38.613  39.527  26.544  1.00  0.00           N  
ATOM   3760  H   ASN   251      37.802  38.963  26.333  1.00  0.00           H  
ATOM   3761  CA  ASN   251      39.889  39.124  25.967  1.00  0.00           C  
ATOM   3762  HA  ASN   251      40.304  39.914  25.340  1.00  0.00           H  
ATOM   3763  CB  ASN   251      41.061  38.743  26.957  1.00  0.00           C  
ATOM   3764  HB2 ASN   251      41.926  38.249  26.514  1.00  0.00           H  
ATOM   3765  HB3 ASN   251      41.415  39.658  27.431  1.00  0.00           H  
ATOM   3766  CG  ASN   251      40.622  37.748  28.028  1.00  0.00           C  
ATOM   3767  OD1 ASN   251      39.975  36.752  27.705  1.00  0.00           O  
ATOM   3768  ND2 ASN   251      40.935  37.874  29.286  1.00  0.00           N  
ATOM   3769 HD21 ASN   251      40.630  37.180  29.954  1.00  0.00           H  
ATOM   3770 HD22 ASN   251      41.484  38.679  29.552  1.00  0.00           H  
ATOM   3771  C   ASN   251      39.703  37.982  25.063  1.00  0.00           C  
ATOM   3772  O   ASN   251      38.581  37.620  24.629  1.00  0.00           O  
ATOM   3773  N   LYS   252      40.819  37.412  24.534  1.00  0.00           N  
ATOM   3774  H   LYS   252      41.659  37.954  24.679  1.00  0.00           H  
ATOM   3775  CA  LYS   252      40.855  36.169  23.776  1.00  0.00           C  
ATOM   3776  HA  LYS   252      40.314  36.325  22.843  1.00  0.00           H  
ATOM   3777  CB  LYS   252      42.283  35.919  23.326  1.00  0.00           C  
ATOM   3778  HB2 LYS   252      42.538  36.684  22.593  1.00  0.00           H  
ATOM   3779  HB3 LYS   252      42.812  35.957  24.279  1.00  0.00           H  
ATOM   3780  CG  LYS   252      42.654  34.545  22.689  1.00  0.00           C  
ATOM   3781  HG2 LYS   252      42.532  33.760  23.435  1.00  0.00           H  
ATOM   3782  HG3 LYS   252      42.045  34.352  21.806  1.00  0.00           H  
ATOM   3783  CD  LYS   252      44.108  34.488  22.113  1.00  0.00           C  
ATOM   3784  HD2 LYS   252      44.184  35.263  21.350  1.00  0.00           H  
ATOM   3785  HD3 LYS   252      44.761  34.767  22.940  1.00  0.00           H  
ATOM   3786  CE  LYS   252      44.501  33.124  21.499  1.00  0.00           C  
ATOM   3787  HE2 LYS   252      44.501  32.479  22.377  1.00  0.00           H  
ATOM   3788  HE3 LYS   252      43.767  32.835  20.746  1.00  0.00           H  
ATOM   3789  NZ  LYS   252      45.836  33.224  20.953  1.00  0.00           N  
ATOM   3790  HZ1 LYS   252      45.697  33.850  20.172  1.00  0.00           H  
ATOM   3791  HZ2 LYS   252      46.499  33.656  21.580  1.00  0.00           H  
ATOM   3792  HZ3 LYS   252      46.188  32.334  20.632  1.00  0.00           H  
ATOM   3793  C   LYS   252      40.280  34.929  24.417  1.00  0.00           C  
ATOM   3794  O   LYS   252      39.516  34.266  23.738  1.00  0.00           O  
ATOM   3795  N   CYX   253      40.622  34.547  25.647  1.00  0.00           N  
ATOM   3796  H   CYX   253      41.271  35.112  26.176  1.00  0.00           H  
ATOM   3797  CA  CYX   253      39.891  33.467  26.357  1.00  0.00           C  
ATOM   3798  HA  CYX   253      40.004  32.611  25.692  1.00  0.00           H  
ATOM   3799  CB  CYX   253      40.591  33.168  27.665  1.00  0.00           C  
ATOM   3800  HB2 CYX   253      41.671  33.019  27.652  1.00  0.00           H  
ATOM   3801  HB3 CYX   253      40.467  33.970  28.393  1.00  0.00           H  
ATOM   3802  SG  CYX   253      39.887  31.892  28.653  1.00  0.00           S  
ATOM   3803  C   CYX   253      38.364  33.710  26.377  1.00  0.00           C  
ATOM   3804  O   CYX   253      37.597  32.783  26.079  1.00  0.00           O  
ATOM   3805  N   ASN   254      37.942  34.967  26.606  1.00  0.00           N  
ATOM   3806  H   ASN   254      38.603  35.676  26.889  1.00  0.00           H  
ATOM   3807  CA  ASN   254      36.512  35.235  26.669  1.00  0.00           C  
ATOM   3808  HA  ASN   254      36.055  34.522  27.355  1.00  0.00           H  
ATOM   3809  CB  ASN   254      36.256  36.722  27.121  1.00  0.00           C  
ATOM   3810  HB2 ASN   254      36.857  37.076  27.958  1.00  0.00           H  
ATOM   3811  HB3 ASN   254      36.584  37.345  26.289  1.00  0.00           H  
ATOM   3812  CG  ASN   254      34.748  36.949  27.372  1.00  0.00           C  
ATOM   3813  OD1 ASN   254      34.092  37.849  26.811  1.00  0.00           O  
ATOM   3814  ND2 ASN   254      34.100  36.148  28.099  1.00  0.00           N  
ATOM   3815 HD21 ASN   254      33.101  36.290  28.050  1.00  0.00           H  
ATOM   3816 HD22 ASN   254      34.490  35.338  28.557  1.00  0.00           H  
ATOM   3817  C   ASN   254      35.902  35.013  25.202  1.00  0.00           C  
ATOM   3818  O   ASN   254      35.004  34.195  25.027  1.00  0.00           O  
ATOM   3819  N   PHE   255      36.544  35.661  24.250  1.00  0.00           N  
ATOM   3820  H   PHE   255      37.122  36.434  24.545  1.00  0.00           H  
ATOM   3821  CA  PHE   255      36.005  35.604  22.892  1.00  0.00           C  
ATOM   3822  HA  PHE   255      34.925  35.746  22.861  1.00  0.00           H  
ATOM   3823  CB  PHE   255      36.690  36.675  22.055  1.00  0.00           C  
ATOM   3824  HB2 PHE   255      36.300  37.641  22.374  1.00  0.00           H  
ATOM   3825  HB3 PHE   255      37.776  36.730  22.127  1.00  0.00           H  
ATOM   3826  CG  PHE   255      36.375  36.545  20.559  1.00  0.00           C  
ATOM   3827  CD1 PHE   255      35.270  37.210  19.989  1.00  0.00           C  
ATOM   3828  HD1 PHE   255      34.597  37.709  20.672  1.00  0.00           H  
ATOM   3829  CE1 PHE   255      35.031  37.180  18.573  1.00  0.00           C  
ATOM   3830  HE1 PHE   255      34.148  37.677  18.199  1.00  0.00           H  
ATOM   3831  CZ  PHE   255      35.962  36.437  17.807  1.00  0.00           C  
ATOM   3832  HZ  PHE   255      35.886  36.464  16.730  1.00  0.00           H  
ATOM   3833  CE2 PHE   255      37.143  35.792  18.372  1.00  0.00           C  
ATOM   3834  HE2 PHE   255      37.775  35.190  17.736  1.00  0.00           H  
ATOM   3835  CD2 PHE   255      37.314  35.850  19.784  1.00  0.00           C  
ATOM   3836  HD2 PHE   255      38.122  35.313  20.258  1.00  0.00           H  
ATOM   3837  C   PHE   255      36.004  34.221  22.228  1.00  0.00           C  
ATOM   3838  O   PHE   255      35.094  33.817  21.527  1.00  0.00           O  
ATOM   3839  N   CYX   256      37.094  33.539  22.401  1.00  0.00           N  
ATOM   3840  H   CYX   256      37.886  33.932  22.890  1.00  0.00           H  
ATOM   3841  CA  CYX   256      37.314  32.266  21.714  1.00  0.00           C  
ATOM   3842  HA  CYX   256      36.985  32.408  20.685  1.00  0.00           H  
ATOM   3843  CB  CYX   256      38.718  31.915  21.708  1.00  0.00           C  
ATOM   3844  HB2 CYX   256      39.118  31.755  22.709  1.00  0.00           H  
ATOM   3845  HB3 CYX   256      38.745  30.887  21.349  1.00  0.00           H  
ATOM   3846  SG  CYX   256      39.904  32.864  20.818  1.00  0.00           S  
ATOM   3847  C   CYX   256      36.440  31.203  22.335  1.00  0.00           C  
ATOM   3848  O   CYX   256      35.945  30.341  21.610  1.00  0.00           O  
ATOM   3849  N   ASN   257      36.132  31.236  23.683  1.00  0.00           N  
ATOM   3850  H   ASN   257      36.471  31.906  24.359  1.00  0.00           H  
ATOM   3851  CA  ASN   257      35.066  30.340  24.159  1.00  0.00           C  
ATOM   3852  HA  ASN   257      35.221  29.332  23.775  1.00  0.00           H  
ATOM   3853  CB  ASN   257      35.087  30.308  25.733  1.00  0.00           C  
ATOM   3854  HB2 ASN   257      35.024  31.333  26.098  1.00  0.00           H  
ATOM   3855  HB3 ASN   257      34.133  29.873  26.032  1.00  0.00           H  
ATOM   3856  CG  ASN   257      36.072  29.432  26.477  1.00  0.00           C  
ATOM   3857  OD1 ASN   257      36.247  28.243  26.092  1.00  0.00           O  
ATOM   3858  ND2 ASN   257      36.730  29.829  27.524  1.00  0.00           N  
ATOM   3859 HD21 ASN   257      37.363  29.159  27.938  1.00  0.00           H  
ATOM   3860 HD22 ASN   257      36.709  30.801  27.799  1.00  0.00           H  
ATOM   3861  C   ASN   257      33.688  30.704  23.568  1.00  0.00           C  
ATOM   3862  O   ASN   257      32.966  29.745  23.280  1.00  0.00           O  
ATOM   3863  N   ALA   258      33.304  31.955  23.336  1.00  0.00           N  
ATOM   3864  H   ALA   258      33.962  32.688  23.561  1.00  0.00           H  
ATOM   3865  CA  ALA   258      31.998  32.529  22.789  1.00  0.00           C  
ATOM   3866  HA  ALA   258      31.183  32.249  23.457  1.00  0.00           H  
ATOM   3867  CB  ALA   258      31.965  34.029  22.834  1.00  0.00           C  
ATOM   3868  HB1 ALA   258      31.910  34.356  23.873  1.00  0.00           H  
ATOM   3869  HB2 ALA   258      32.859  34.467  22.388  1.00  0.00           H  
ATOM   3870  HB3 ALA   258      31.085  34.372  22.291  1.00  0.00           H  
ATOM   3871  C   ALA   258      31.836  32.076  21.284  1.00  0.00           C  
ATOM   3872  O   ALA   258      30.748  31.732  20.871  1.00  0.00           O  
ATOM   3873  N   VAL   259      32.972  32.027  20.559  1.00  0.00           N  
ATOM   3874  H   VAL   259      33.821  32.479  20.869  1.00  0.00           H  
ATOM   3875  CA  VAL   259      33.055  31.420  19.226  1.00  0.00           C  
ATOM   3876  HA  VAL   259      32.388  31.969  18.563  1.00  0.00           H  
ATOM   3877  CB  VAL   259      34.487  31.379  18.615  1.00  0.00           C  
ATOM   3878  HB  VAL   259      35.140  30.987  19.394  1.00  0.00           H  
ATOM   3879  CG1 VAL   259      34.560  30.496  17.399  1.00  0.00           C  
ATOM   3880 HG11 VAL   259      34.460  29.453  17.700  1.00  0.00           H  
ATOM   3881 HG12 VAL   259      33.759  30.887  16.771  1.00  0.00           H  
ATOM   3882 HG13 VAL   259      35.497  30.609  16.853  1.00  0.00           H  
ATOM   3883  CG2 VAL   259      35.043  32.751  18.088  1.00  0.00           C  
ATOM   3884 HG21 VAL   259      34.681  33.558  18.725  1.00  0.00           H  
ATOM   3885 HG22 VAL   259      36.107  32.542  18.196  1.00  0.00           H  
ATOM   3886 HG23 VAL   259      34.707  32.998  17.081  1.00  0.00           H  
ATOM   3887  C   VAL   259      32.518  29.926  19.320  1.00  0.00           C  
ATOM   3888  O   VAL   259      31.638  29.531  18.572  1.00  0.00           O  
ATOM   3889  N   VAL   260      33.109  29.155  20.247  1.00  0.00           N  
ATOM   3890  H   VAL   260      33.697  29.498  20.993  1.00  0.00           H  
ATOM   3891  CA  VAL   260      32.692  27.745  20.306  1.00  0.00           C  
ATOM   3892  HA  VAL   260      32.621  27.429  19.265  1.00  0.00           H  
ATOM   3893  CB  VAL   260      33.786  26.901  21.113  1.00  0.00           C  
ATOM   3894  HB  VAL   260      33.849  27.141  22.175  1.00  0.00           H  
ATOM   3895  CG1 VAL   260      33.338  25.455  21.072  1.00  0.00           C  
ATOM   3896 HG11 VAL   260      33.092  25.078  20.079  1.00  0.00           H  
ATOM   3897 HG12 VAL   260      34.131  24.824  21.473  1.00  0.00           H  
ATOM   3898 HG13 VAL   260      32.457  25.364  21.707  1.00  0.00           H  
ATOM   3899  CG2 VAL   260      35.206  26.944  20.530  1.00  0.00           C  
ATOM   3900 HG21 VAL   260      35.177  26.814  19.448  1.00  0.00           H  
ATOM   3901 HG22 VAL   260      35.597  27.940  20.738  1.00  0.00           H  
ATOM   3902 HG23 VAL   260      35.865  26.288  21.098  1.00  0.00           H  
ATOM   3903  C   VAL   260      31.338  27.551  20.865  1.00  0.00           C  
ATOM   3904  O   VAL   260      30.662  26.625  20.431  1.00  0.00           O  
ATOM   3905  N   GLU   261      30.908  28.381  21.809  1.00  0.00           N  
ATOM   3906  H   GLU   261      31.581  28.920  22.334  1.00  0.00           H  
ATOM   3907  CA  GLU   261      29.512  28.434  22.299  1.00  0.00           C  
ATOM   3908  HA  GLU   261      29.124  27.485  22.670  1.00  0.00           H  
ATOM   3909  CB  GLU   261      29.209  29.477  23.365  1.00  0.00           C  
ATOM   3910  HB2 GLU   261      29.645  30.413  23.015  1.00  0.00           H  
ATOM   3911  HB3 GLU   261      28.148  29.722  23.410  1.00  0.00           H  
ATOM   3912  CG  GLU   261      29.784  29.134  24.755  1.00  0.00           C  
ATOM   3913  HG2 GLU   261      29.841  28.064  24.956  1.00  0.00           H  
ATOM   3914  HG3 GLU   261      30.768  29.601  24.786  1.00  0.00           H  
ATOM   3915  CD  GLU   261      28.895  29.632  25.957  1.00  0.00           C  
ATOM   3916  OE1 GLU   261      29.333  30.379  26.858  1.00  0.00           O  
ATOM   3917  OE2 GLU   261      27.681  29.365  25.948  1.00  0.00           O  
ATOM   3918  C   GLU   261      28.539  28.659  21.151  1.00  0.00           C  
ATOM   3919  O   GLU   261      27.443  28.222  21.262  1.00  0.00           O  
ATOM   3920  N   SER   262      28.948  29.405  20.088  1.00  0.00           N  
ATOM   3921  H   SER   262      29.933  29.583  19.957  1.00  0.00           H  
ATOM   3922  CA  SER   262      28.017  29.749  19.019  1.00  0.00           C  
ATOM   3923  HA  SER   262      26.970  29.631  19.301  1.00  0.00           H  
ATOM   3924  CB  SER   262      28.170  31.257  18.701  1.00  0.00           C  
ATOM   3925  HB2 SER   262      29.175  31.469  18.339  1.00  0.00           H  
ATOM   3926  HB3 SER   262      27.451  31.532  17.929  1.00  0.00           H  
ATOM   3927  OG  SER   262      27.874  31.946  19.942  1.00  0.00           O  
ATOM   3928  HG  SER   262      28.716  32.125  20.366  1.00  0.00           H  
ATOM   3929  C   SER   262      28.259  28.939  17.664  1.00  0.00           C  
ATOM   3930  O   SER   262      27.963  29.449  16.566  1.00  0.00           O  
ATOM   3931  N   ASN   263      28.816  27.751  17.735  1.00  0.00           N  
ATOM   3932  H   ASN   263      28.997  27.420  18.672  1.00  0.00           H  
ATOM   3933  CA  ASN   263      29.141  26.880  16.568  1.00  0.00           C  
ATOM   3934  HA  ASN   263      29.824  26.111  16.930  1.00  0.00           H  
ATOM   3935  CB  ASN   263      27.857  26.242  16.067  1.00  0.00           C  
ATOM   3936  HB2 ASN   263      27.264  27.026  15.595  1.00  0.00           H  
ATOM   3937  HB3 ASN   263      28.150  25.461  15.365  1.00  0.00           H  
ATOM   3938  CG  ASN   263      26.910  25.585  17.031  1.00  0.00           C  
ATOM   3939  OD1 ASN   263      27.435  24.966  17.939  1.00  0.00           O  
ATOM   3940  ND2 ASN   263      25.627  25.674  16.960  1.00  0.00           N  
ATOM   3941 HD21 ASN   263      25.021  25.364  17.706  1.00  0.00           H  
ATOM   3942 HD22 ASN   263      25.270  26.200  16.175  1.00  0.00           H  
ATOM   3943  C   ASN   263      29.993  27.589  15.440  1.00  0.00           C  
ATOM   3944  O   ASN   263      29.650  27.357  14.318  1.00  0.00           O  
ATOM   3945  N   GLY   264      30.886  28.534  15.702  1.00  0.00           N  
ATOM   3946  H   GLY   264      31.161  28.640  16.668  1.00  0.00           H  
ATOM   3947  CA  GLY   264      31.616  29.304  14.731  1.00  0.00           C  
ATOM   3948  HA2 GLY   264      32.412  29.891  15.189  1.00  0.00           H  
ATOM   3949  HA3 GLY   264      32.055  28.603  14.022  1.00  0.00           H  
ATOM   3950  C   GLY   264      30.818  30.340  13.905  1.00  0.00           C  
ATOM   3951  O   GLY   264      31.316  31.017  13.028  1.00  0.00           O  
ATOM   3952  N   THR   265      29.514  30.534  14.268  1.00  0.00           N  
ATOM   3953  H   THR   265      29.226  29.953  15.042  1.00  0.00           H  
ATOM   3954  CA  THR   265      28.551  31.569  13.681  1.00  0.00           C  
ATOM   3955  HA  THR   265      28.836  31.737  12.643  1.00  0.00           H  
ATOM   3956  CB  THR   265      27.019  31.245  13.743  1.00  0.00           C  
ATOM   3957  HB  THR   265      26.386  31.997  13.271  1.00  0.00           H  
ATOM   3958  CG2 THR   265      26.712  29.910  13.010  1.00  0.00           C  
ATOM   3959 HG21 THR   265      26.903  29.010  13.595  1.00  0.00           H  
ATOM   3960 HG22 THR   265      25.638  29.903  12.825  1.00  0.00           H  
ATOM   3961 HG23 THR   265      27.311  29.954  12.100  1.00  0.00           H  
ATOM   3962  OG1 THR   265      26.467  31.271  15.046  1.00  0.00           O  
ATOM   3963  HG1 THR   265      26.974  30.656  15.582  1.00  0.00           H  
ATOM   3964  C   THR   265      28.861  32.984  14.228  1.00  0.00           C  
ATOM   3965  O   THR   265      28.739  34.033  13.582  1.00  0.00           O  
ATOM   3966  N   LEU   266      29.477  33.011  15.389  1.00  0.00           N  
ATOM   3967  H   LEU   266      29.562  32.136  15.887  1.00  0.00           H  
ATOM   3968  CA  LEU   266      30.254  34.160  15.798  1.00  0.00           C  
ATOM   3969  HA  LEU   266      29.696  35.049  15.505  1.00  0.00           H  
ATOM   3970  CB  LEU   266      30.285  34.192  17.408  1.00  0.00           C  
ATOM   3971  HB2 LEU   266      29.272  34.148  17.808  1.00  0.00           H  
ATOM   3972  HB3 LEU   266      30.826  33.295  17.710  1.00  0.00           H  
ATOM   3973  CG  LEU   266      31.023  35.322  18.020  1.00  0.00           C  
ATOM   3974  HG  LEU   266      31.982  35.487  17.529  1.00  0.00           H  
ATOM   3975  CD1 LEU   266      30.307  36.661  18.004  1.00  0.00           C  
ATOM   3976 HD11 LEU   266      29.250  36.558  18.249  1.00  0.00           H  
ATOM   3977 HD12 LEU   266      30.643  37.357  18.774  1.00  0.00           H  
ATOM   3978 HD13 LEU   266      30.340  37.187  17.051  1.00  0.00           H  
ATOM   3979  CD2 LEU   266      31.239  35.072  19.530  1.00  0.00           C  
ATOM   3980 HD21 LEU   266      31.824  34.192  19.797  1.00  0.00           H  
ATOM   3981 HD22 LEU   266      31.822  35.910  19.912  1.00  0.00           H  
ATOM   3982 HD23 LEU   266      30.330  34.845  20.087  1.00  0.00           H  
ATOM   3983  C   LEU   266      31.684  34.136  15.158  1.00  0.00           C  
ATOM   3984  O   LEU   266      32.411  33.127  15.122  1.00  0.00           O  
ATOM   3985  N   THR   267      32.151  35.366  14.829  1.00  0.00           N  
ATOM   3986  H   THR   267      31.496  36.135  14.803  1.00  0.00           H  
ATOM   3987  CA  THR   267      33.570  35.693  14.397  1.00  0.00           C  
ATOM   3988  HA  THR   267      34.255  35.010  14.901  1.00  0.00           H  
ATOM   3989  CB  THR   267      33.718  35.381  12.851  1.00  0.00           C  
ATOM   3990  HB  THR   267      33.284  34.411  12.605  1.00  0.00           H  
ATOM   3991  CG2 THR   267      33.132  36.423  11.891  1.00  0.00           C  
ATOM   3992 HG21 THR   267      33.566  36.295  10.899  1.00  0.00           H  
ATOM   3993 HG22 THR   267      32.043  36.383  11.881  1.00  0.00           H  
ATOM   3994 HG23 THR   267      33.415  37.450  12.125  1.00  0.00           H  
ATOM   3995  OG1 THR   267      35.088  35.384  12.454  1.00  0.00           O  
ATOM   3996  HG1 THR   267      35.276  36.077  11.817  1.00  0.00           H  
ATOM   3997  C   THR   267      33.992  37.069  14.811  1.00  0.00           C  
ATOM   3998  O   THR   267      33.252  37.785  15.490  1.00  0.00           O  
ATOM   3999  N   LEU   268      35.195  37.478  14.387  1.00  0.00           N  
ATOM   4000  H   LEU   268      35.723  36.771  13.894  1.00  0.00           H  
ATOM   4001  CA  LEU   268      35.920  38.682  14.869  1.00  0.00           C  
ATOM   4002  HA  LEU   268      35.607  38.965  15.874  1.00  0.00           H  
ATOM   4003  CB  LEU   268      37.445  38.394  14.987  1.00  0.00           C  
ATOM   4004  HB2 LEU   268      37.638  37.637  15.747  1.00  0.00           H  
ATOM   4005  HB3 LEU   268      37.729  37.990  14.015  1.00  0.00           H  
ATOM   4006  CG  LEU   268      38.381  39.628  15.373  1.00  0.00           C  
ATOM   4007  HG  LEU   268      37.789  40.285  16.010  1.00  0.00           H  
ATOM   4008  CD1 LEU   268      39.637  39.292  16.032  1.00  0.00           C  
ATOM   4009 HD11 LEU   268      40.178  38.437  15.626  1.00  0.00           H  
ATOM   4010 HD12 LEU   268      40.361  40.106  16.062  1.00  0.00           H  
ATOM   4011 HD13 LEU   268      39.420  38.996  17.058  1.00  0.00           H  
ATOM   4012  CD2 LEU   268      38.907  40.307  14.076  1.00  0.00           C  
ATOM   4013 HD21 LEU   268      39.360  39.545  13.441  1.00  0.00           H  
ATOM   4014 HD22 LEU   268      38.047  40.700  13.534  1.00  0.00           H  
ATOM   4015 HD23 LEU   268      39.576  41.138  14.299  1.00  0.00           H  
ATOM   4016  C   LEU   268      35.629  39.858  13.912  1.00  0.00           C  
ATOM   4017  O   LEU   268      35.870  39.782  12.741  1.00  0.00           O  
ATOM   4018  N   SER   269      35.172  41.003  14.554  1.00  0.00           N  
ATOM   4019  H   SER   269      35.041  40.949  15.554  1.00  0.00           H  
ATOM   4020  CA  SER   269      35.120  42.314  13.937  1.00  0.00           C  
ATOM   4021  HA  SER   269      34.769  42.319  12.905  1.00  0.00           H  
ATOM   4022  CB  SER   269      34.111  43.138  14.778  1.00  0.00           C  
ATOM   4023  HB2 SER   269      33.147  42.630  14.816  1.00  0.00           H  
ATOM   4024  HB3 SER   269      34.526  43.285  15.775  1.00  0.00           H  
ATOM   4025  OG  SER   269      34.027  44.371  14.100  1.00  0.00           O  
ATOM   4026  HG  SER   269      33.226  44.796  14.414  1.00  0.00           H  
ATOM   4027  C   SER   269      36.459  42.967  13.909  1.00  0.00           C  
ATOM   4028  O   SER   269      36.947  43.088  12.781  1.00  0.00           O  
ATOM   4029  N   HIE   270      37.083  43.454  14.997  1.00  0.00           N  
ATOM   4030  H   HIE   270      36.542  43.223  15.818  1.00  0.00           H  
ATOM   4031  CA  HIE   270      38.434  43.993  15.181  1.00  0.00           C  
ATOM   4032  HA  HIE   270      39.161  43.469  14.562  1.00  0.00           H  
ATOM   4033  CB  HIE   270      38.499  45.436  14.713  1.00  0.00           C  
ATOM   4034  HB2 HIE   270      39.527  45.777  14.838  1.00  0.00           H  
ATOM   4035  HB3 HIE   270      38.280  45.394  13.646  1.00  0.00           H  
ATOM   4036  CG  HIE   270      37.516  46.367  15.354  1.00  0.00           C  
ATOM   4037  ND1 HIE   270      37.750  47.051  16.565  1.00  0.00           N  
ATOM   4038  CE1 HIE   270      36.610  47.596  16.902  1.00  0.00           C  
ATOM   4039  HE1 HIE   270      36.507  48.241  17.763  1.00  0.00           H  
ATOM   4040  NE2 HIE   270      35.677  47.377  15.946  1.00  0.00           N  
ATOM   4041  HE2 HIE   270      34.747  47.767  15.899  1.00  0.00           H  
ATOM   4042  CD2 HIE   270      36.211  46.477  15.037  1.00  0.00           C  
ATOM   4043  HD2 HIE   270      35.765  45.995  14.180  1.00  0.00           H  
ATOM   4044  C   HIE   270      39.013  43.864  16.534  1.00  0.00           C  
ATOM   4045  O   HIE   270      38.303  43.743  17.581  1.00  0.00           O  
ATOM   4046  N   PHE   271      40.346  43.988  16.675  1.00  0.00           N  
ATOM   4047  H   PHE   271      40.875  44.415  15.929  1.00  0.00           H  
ATOM   4048  CA  PHE   271      41.095  44.066  17.904  1.00  0.00           C  
ATOM   4049  HA  PHE   271      40.738  43.227  18.500  1.00  0.00           H  
ATOM   4050  CB  PHE   271      42.543  43.832  17.669  1.00  0.00           C  
ATOM   4051  HB2 PHE   271      42.899  44.590  16.971  1.00  0.00           H  
ATOM   4052  HB3 PHE   271      43.077  43.954  18.611  1.00  0.00           H  
ATOM   4053  CG  PHE   271      42.979  42.468  17.096  1.00  0.00           C  
ATOM   4054  CD1 PHE   271      43.381  41.513  18.051  1.00  0.00           C  
ATOM   4055  HD1 PHE   271      43.455  41.776  19.095  1.00  0.00           H  
ATOM   4056  CE1 PHE   271      43.639  40.183  17.645  1.00  0.00           C  
ATOM   4057  HE1 PHE   271      43.892  39.413  18.360  1.00  0.00           H  
ATOM   4058  CZ  PHE   271      43.557  39.847  16.313  1.00  0.00           C  
ATOM   4059  HZ  PHE   271      43.451  38.832  15.959  1.00  0.00           H  
ATOM   4060  CE2 PHE   271      43.307  40.879  15.353  1.00  0.00           C  
ATOM   4061  HE2 PHE   271      43.370  40.714  14.287  1.00  0.00           H  
ATOM   4062  CD2 PHE   271      43.048  42.173  15.739  1.00  0.00           C  
ATOM   4063  HD2 PHE   271      42.820  42.929  15.002  1.00  0.00           H  
ATOM   4064  C   PHE   271      40.818  45.255  18.841  1.00  0.00           C  
ATOM   4065  O   PHE   271      41.632  46.179  19.113  1.00  0.00           O  
ATOM   4066  N   GLY   272      39.555  45.316  19.360  1.00  0.00           N  
ATOM   4067  H   GLY   272      38.855  44.711  18.953  1.00  0.00           H  
ATOM   4068  CA  GLY   272      39.348  46.237  20.459  1.00  0.00           C  
ATOM   4069  HA2 GLY   272      40.017  46.022  21.292  1.00  0.00           H  
ATOM   4070  HA3 GLY   272      39.658  47.161  19.972  1.00  0.00           H  
ATOM   4071  C   GLY   272      37.912  46.396  20.887  1.00  0.00           C  
ATOM   4072  O   GLY   272      37.073  45.574  20.723  1.00  0.00           O  
ATOM   4073  N   LYS   273      37.600  47.519  21.543  1.00  0.00           N  
ATOM   4074  H   LYS   273      38.318  48.225  21.626  1.00  0.00           H  
ATOM   4075  CA  LYS   273      36.170  47.920  21.882  1.00  0.00           C  
ATOM   4076  HA  LYS   273      35.549  47.051  22.098  1.00  0.00           H  
ATOM   4077  CB  LYS   273      36.117  49.029  23.086  1.00  0.00           C  
ATOM   4078  HB2 LYS   273      36.672  48.684  23.958  1.00  0.00           H  
ATOM   4079  HB3 LYS   273      36.500  49.957  22.662  1.00  0.00           H  
ATOM   4080  CG  LYS   273      34.590  49.363  23.340  1.00  0.00           C  
ATOM   4081  HG2 LYS   273      34.125  49.644  22.395  1.00  0.00           H  
ATOM   4082  HG3 LYS   273      34.123  48.503  23.820  1.00  0.00           H  
ATOM   4083  CD  LYS   273      34.524  50.643  24.191  1.00  0.00           C  
ATOM   4084  HD2 LYS   273      35.133  50.558  25.091  1.00  0.00           H  
ATOM   4085  HD3 LYS   273      34.937  51.461  23.599  1.00  0.00           H  
ATOM   4086  CE  LYS   273      33.118  51.037  24.695  1.00  0.00           C  
ATOM   4087  HE2 LYS   273      32.331  50.753  23.997  1.00  0.00           H  
ATOM   4088  HE3 LYS   273      32.943  50.382  25.548  1.00  0.00           H  
ATOM   4089  NZ  LYS   273      33.049  52.449  25.160  1.00  0.00           N  
ATOM   4090  HZ1 LYS   273      32.112  52.702  25.437  1.00  0.00           H  
ATOM   4091  HZ2 LYS   273      33.698  52.739  25.878  1.00  0.00           H  
ATOM   4092  HZ3 LYS   273      33.288  53.014  24.357  1.00  0.00           H  
ATOM   4093  C   LYS   273      35.616  48.501  20.599  1.00  0.00           C  
ATOM   4094  O   LYS   273      36.286  49.306  19.924  1.00  0.00           O  
ATOM   4095  N   CYX   274      34.369  48.016  20.352  1.00  0.00           N  
ATOM   4096  H   CYX   274      33.923  47.342  20.958  1.00  0.00           H  
ATOM   4097  CA  CYX   274      33.616  48.193  19.121  1.00  0.00           C  
ATOM   4098  HA  CYX   274      34.205  47.874  18.262  1.00  0.00           H  
ATOM   4099  CB  CYX   274      32.304  47.388  19.211  1.00  0.00           C  
ATOM   4100  HB2 CYX   274      31.564  47.809  19.892  1.00  0.00           H  
ATOM   4101  HB3 CYX   274      31.866  47.501  18.219  1.00  0.00           H  
ATOM   4102  SG  CYX   274      32.392  45.550  19.326  1.00  0.00           S  
ATOM   4103  C   CYX   274      33.330  49.656  18.858  1.00  0.00           C  
ATOM   4104  O   CYX   274      33.215  50.081  17.717  1.00  0.00           O  
ATOM   4105  OXT CYX   274      33.238  50.434  19.813  1.00  0.00           O  
TER    4106      CYX   274 
