# Supplementary material for: Convergence and equilibrium in molecular dynamics simulations
Source: Commun Chem. 2024 Feb 7;7:26. doi: 10.1038/s42004-024-01114-5 (PMC10850365; doi:10.1038/s42004-024-01114-5)
Supplement: Supplementary file 24 — Supplementary Data 13 [file 42004_2024_1114_MOESM24_ESM.txt]

CRYST1   93.160   86.001  111.884  90.00  90.00  90.00               1
ATOM      1  N   SER     1      44.656  13.648  49.452  1.00  0.00           N  
ATOM      2  H1  SER     1      44.860  13.786  48.441  1.00  0.00           H  
ATOM      3  H2  SER     1      43.701  13.245  49.530  1.00  0.00           H  
ATOM      4  H3  SER     1      45.370  12.933  49.695  1.00  0.00           H  
ATOM      5  CA  SER     1      44.913  14.782  50.238  1.00  0.00           C  
ATOM      6  HA  SER     1      44.348  14.672  51.152  1.00  0.00           H  
ATOM      7  CB  SER     1      46.477  15.024  50.515  1.00  0.00           C  
ATOM      8  HB1 SER     1      46.850  14.270  51.240  1.00  0.00           H  
ATOM      9  HB2 SER     1      47.020  14.914  49.552  1.00  0.00           H  
ATOM     10  OG  SER     1      46.771  16.359  50.891  1.00  0.00           O  
ATOM     11  HG1 SER     1      47.668  16.277  51.222  1.00  0.00           H  
ATOM     12  C   SER     1      44.270  16.062  49.709  1.00  0.00           C  
ATOM     13  O   SER     1      44.228  16.255  48.488  1.00  0.00           O  
ATOM     14  N   LEU     2      43.728  16.921  50.572  1.00  0.00           N  
ATOM     15  HN  LEU     2      43.587  16.608  51.508  1.00  0.00           H  
ATOM     16  CA  LEU     2      42.946  18.111  50.229  1.00  0.00           C  
ATOM     17  HA  LEU     2      42.636  18.043  49.197  1.00  0.00           H  
ATOM     18  CB  LEU     2      41.813  18.157  51.307  1.00  0.00           C  
ATOM     19  HB1 LEU     2      41.199  17.234  51.224  1.00  0.00           H  
ATOM     20  HB2 LEU     2      42.258  18.148  52.325  1.00  0.00           H  
ATOM     21  CG  LEU     2      40.801  19.304  51.281  1.00  0.00           C  
ATOM     22  HG  LEU     2      41.348  20.249  51.483  1.00  0.00           H  
ATOM     23  CD1 LEU     2      40.113  19.531  49.872  1.00  0.00           C  
ATOM     24 HD11 LEU     2      39.432  18.667  49.716  1.00  0.00           H  
ATOM     25 HD12 LEU     2      39.546  20.477  50.005  1.00  0.00           H  
ATOM     26 HD13 LEU     2      40.884  19.594  49.075  1.00  0.00           H  
ATOM     27  CD2 LEU     2      39.694  19.212  52.316  1.00  0.00           C  
ATOM     28 HD21 LEU     2      39.043  18.330  52.132  1.00  0.00           H  
ATOM     29 HD22 LEU     2      40.130  19.062  53.327  1.00  0.00           H  
ATOM     30 HD23 LEU     2      39.039  20.100  52.444  1.00  0.00           H  
ATOM     31  C   LEU     2      43.886  19.311  50.370  1.00  0.00           C  
ATOM     32  O   LEU     2      43.462  20.416  50.125  1.00  0.00           O  
ATOM     33  N   SER     3      45.204  19.094  50.730  1.00  0.00           N  
ATOM     34  HN  SER     3      45.488  18.175  50.995  1.00  0.00           H  
ATOM     35  CA  SER     3      46.295  20.084  50.651  1.00  0.00           C  
ATOM     36  HA  SER     3      45.970  20.966  51.184  1.00  0.00           H  
ATOM     37  CB  SER     3      47.620  19.627  51.341  1.00  0.00           C  
ATOM     38  HB1 SER     3      47.378  19.523  52.420  1.00  0.00           H  
ATOM     39  HB2 SER     3      48.035  18.672  50.952  1.00  0.00           H  
ATOM     40  OG  SER     3      48.685  20.645  51.272  1.00  0.00           O  
ATOM     41  HG1 SER     3      48.256  21.496  51.388  1.00  0.00           H  
ATOM     42  C   SER     3      46.519  20.631  49.212  1.00  0.00           C  
ATOM     43  O   SER     3      46.467  19.827  48.276  1.00  0.00           O  
ATOM     44  N   SER     4      46.850  21.844  49.026  1.00  0.00           N  
ATOM     45  HN  SER     4      46.751  22.384  49.859  1.00  0.00           H  
ATOM     46  CA  SER     4      46.581  22.406  47.780  1.00  0.00           C  
ATOM     47  HA  SER     4      46.808  21.744  46.958  1.00  0.00           H  
ATOM     48  CB  SER     4      45.064  22.898  47.713  1.00  0.00           C  
ATOM     49  HB1 SER     4      44.882  23.350  46.715  1.00  0.00           H  
ATOM     50  HB2 SER     4      44.431  22.005  47.902  1.00  0.00           H  
ATOM     51  OG  SER     4      44.710  23.939  48.682  1.00  0.00           O  
ATOM     52  HG1 SER     4      44.479  23.479  49.492  1.00  0.00           H  
ATOM     53  C   SER     4      47.519  23.567  47.430  1.00  0.00           C  
ATOM     54  O   SER     4      48.172  24.133  48.326  1.00  0.00           O  
ATOM     55  N   LYS     5      47.687  23.766  46.094  1.00  0.00           N  
ATOM     56  HN  LYS     5      47.109  23.293  45.434  1.00  0.00           H  
ATOM     57  CA  LYS     5      48.397  24.898  45.446  1.00  0.00           C  
ATOM     58  HA  LYS     5      48.956  25.454  46.184  1.00  0.00           H  
ATOM     59  CB  LYS     5      49.262  24.488  44.272  1.00  0.00           C  
ATOM     60  HB1 LYS     5      48.672  23.840  43.589  1.00  0.00           H  
ATOM     61  HB2 LYS     5      49.674  25.403  43.795  1.00  0.00           H  
ATOM     62  CG  LYS     5      50.378  23.553  44.687  1.00  0.00           C  
ATOM     63  HG1 LYS     5      49.951  22.536  44.821  1.00  0.00           H  
ATOM     64  HG2 LYS     5      51.115  23.468  43.860  1.00  0.00           H  
ATOM     65  CD  LYS     5      51.075  24.058  45.917  1.00  0.00           C  
ATOM     66  HD1 LYS     5      51.342  25.116  45.705  1.00  0.00           H  
ATOM     67  HD2 LYS     5      50.475  23.996  46.850  1.00  0.00           H  
ATOM     68  CE  LYS     5      52.423  23.372  46.171  1.00  0.00           C  
ATOM     69  HE1 LYS     5      53.086  23.368  45.279  1.00  0.00           H  
ATOM     70  HE2 LYS     5      52.904  23.867  47.042  1.00  0.00           H  
ATOM     71  NZ  LYS     5      52.152  21.918  46.516  1.00  0.00           N  
ATOM     72  HZ1 LYS     5      51.417  21.798  47.242  1.00  0.00           H  
ATOM     73  HZ2 LYS     5      51.769  21.437  45.678  1.00  0.00           H  
ATOM     74  HZ3 LYS     5      53.026  21.420  46.779  1.00  0.00           H  
ATOM     75  C   LYS     5      47.359  25.839  44.833  1.00  0.00           C  
ATOM     76  O   LYS     5      46.206  25.435  44.712  1.00  0.00           O  
ATOM     77  N   LEU     6      47.727  27.104  44.542  1.00  0.00           N  
ATOM     78  HN  LEU     6      48.644  27.493  44.566  1.00  0.00           H  
ATOM     79  CA  LEU     6      46.773  28.034  43.923  1.00  0.00           C  
ATOM     80  HA  LEU     6      45.831  27.998  44.450  1.00  0.00           H  
ATOM     81  CB  LEU     6      47.049  29.526  44.177  1.00  0.00           C  
ATOM     82  HB1 LEU     6      47.936  29.693  43.530  1.00  0.00           H  
ATOM     83  HB2 LEU     6      46.205  30.075  43.708  1.00  0.00           H  
ATOM     84  CG  LEU     6      47.442  29.971  45.592  1.00  0.00           C  
ATOM     85  HG  LEU     6      48.226  29.231  45.863  1.00  0.00           H  
ATOM     86  CD1 LEU     6      47.967  31.395  45.611  1.00  0.00           C  
ATOM     87 HD11 LEU     6      48.513  31.530  46.569  1.00  0.00           H  
ATOM     88 HD12 LEU     6      48.657  31.651  44.780  1.00  0.00           H  
ATOM     89 HD13 LEU     6      47.138  32.130  45.531  1.00  0.00           H  
ATOM     90  CD2 LEU     6      46.262  29.936  46.606  1.00  0.00           C  
ATOM     91 HD21 LEU     6      45.363  30.393  46.140  1.00  0.00           H  
ATOM     92 HD22 LEU     6      45.939  28.882  46.739  1.00  0.00           H  
ATOM     93 HD23 LEU     6      46.467  30.447  47.571  1.00  0.00           H  
ATOM     94  C   LEU     6      46.496  27.646  42.482  1.00  0.00           C  
ATOM     95  O   LEU     6      47.338  27.041  41.804  1.00  0.00           O  
ATOM     96  N   SER     7      45.297  28.057  42.003  1.00  0.00           N  
ATOM     97  HN  SER     7      44.681  28.607  42.562  1.00  0.00           H  
ATOM     98  CA  SER     7      44.688  27.864  40.702  1.00  0.00           C  
ATOM     99  HA  SER     7      44.937  26.912  40.255  1.00  0.00           H  
ATOM    100  CB  SER     7      43.148  28.022  40.640  1.00  0.00           C  
ATOM    101  HB1 SER     7      42.833  28.956  41.152  1.00  0.00           H  
ATOM    102  HB2 SER     7      42.809  28.101  39.584  1.00  0.00           H  
ATOM    103  OG  SER     7      42.609  26.910  41.331  1.00  0.00           O  
ATOM    104  HG1 SER     7      42.920  26.087  40.947  1.00  0.00           H  
ATOM    105  C   SER     7      45.223  28.771  39.630  1.00  0.00           C  
ATOM    106  O   SER     7      44.566  29.730  39.182  1.00  0.00           O  
ATOM    107  N   VAL     8      46.411  28.436  39.154  1.00  0.00           N  
ATOM    108  HN  VAL     8      46.924  27.662  39.517  1.00  0.00           H  
ATOM    109  CA  VAL     8      47.123  29.210  38.150  1.00  0.00           C  
ATOM    110  HA  VAL     8      47.198  30.221  38.524  1.00  0.00           H  
ATOM    111  CB  VAL     8      48.532  28.746  38.003  1.00  0.00           C  
ATOM    112  HB  VAL     8      48.488  27.764  37.487  1.00  0.00           H  
ATOM    113  CG1 VAL     8      49.425  29.678  37.263  1.00  0.00           C  
ATOM    114 HG11 VAL     8      49.074  29.898  36.233  1.00  0.00           H  
ATOM    115 HG12 VAL     8      49.660  30.552  37.907  1.00  0.00           H  
ATOM    116 HG13 VAL     8      50.426  29.199  37.199  1.00  0.00           H  
ATOM    117  CG2 VAL     8      49.130  28.484  39.390  1.00  0.00           C  
ATOM    118 HG21 VAL     8      48.659  27.559  39.787  1.00  0.00           H  
ATOM    119 HG22 VAL     8      50.183  28.137  39.313  1.00  0.00           H  
ATOM    120 HG23 VAL     8      49.071  29.391  40.029  1.00  0.00           H  
ATOM    121  C   VAL     8      46.423  29.273  36.775  1.00  0.00           C  
ATOM    122  O   VAL     8      46.010  28.282  36.112  1.00  0.00           O  
ATOM    123  N   GLN     9      46.102  30.563  36.381  1.00  0.00           N  
ATOM    124  HN  GLN     9      46.282  31.345  36.973  1.00  0.00           H  
ATOM    125  CA  GLN     9      45.409  30.916  35.173  1.00  0.00           C  
ATOM    126  HA  GLN     9      44.365  30.956  35.448  1.00  0.00           H  
ATOM    127  CB  GLN     9      45.788  32.306  34.735  1.00  0.00           C  
ATOM    128  HB1 GLN     9      45.299  32.613  33.785  1.00  0.00           H  
ATOM    129  HB2 GLN     9      45.256  32.925  35.489  1.00  0.00           H  
ATOM    130  CG  GLN     9      47.263  32.761  34.799  1.00  0.00           C  
ATOM    131  HG1 GLN     9      47.576  32.623  35.856  1.00  0.00           H  
ATOM    132  HG2 GLN     9      48.008  32.129  34.270  1.00  0.00           H  
ATOM    133  CD  GLN     9      47.443  34.196  34.407  1.00  0.00           C  
ATOM    134  OE1 GLN     9      46.542  34.948  34.014  1.00  0.00           O  
ATOM    135  NE2 GLN     9      48.623  34.749  34.880  1.00  0.00           N  
ATOM    136 HE21 GLN     9      48.791  35.729  34.776  1.00  0.00           H  
ATOM    137 HE22 GLN     9      49.280  34.317  35.498  1.00  0.00           H  
ATOM    138  C   GLN     9      45.631  30.056  33.947  1.00  0.00           C  
ATOM    139  O   GLN     9      46.722  29.833  33.407  1.00  0.00           O  
ATOM    140  N   ASP    10      44.480  29.596  33.431  1.00  0.00           N  
ATOM    141  HN  ASP    10      43.603  29.539  33.904  1.00  0.00           H  
ATOM    142  CA  ASP    10      44.411  29.035  32.124  1.00  0.00           C  
ATOM    143  HA  ASP    10      45.325  29.169  31.565  1.00  0.00           H  
ATOM    144  CB  ASP    10      43.982  27.568  32.193  1.00  0.00           C  
ATOM    145  HB1 ASP    10      44.842  27.109  32.726  1.00  0.00           H  
ATOM    146  HB2 ASP    10      43.041  27.365  32.749  1.00  0.00           H  
ATOM    147  CG  ASP    10      44.032  26.812  30.859  1.00  0.00           C  
ATOM    148  OD1 ASP    10      45.068  26.939  30.120  1.00  0.00           O  
ATOM    149  OD2 ASP    10      43.157  25.932  30.631  1.00  0.00           O  
ATOM    150  C   ASP    10      43.306  29.803  31.320  1.00  0.00           C  
ATOM    151  O   ASP    10      42.102  29.772  31.674  1.00  0.00           O  
ATOM    152  N   LEU    11      43.704  30.449  30.247  1.00  0.00           N  
ATOM    153  HN  LEU    11      44.669  30.377  30.006  1.00  0.00           H  
ATOM    154  CA  LEU    11      42.884  31.282  29.456  1.00  0.00           C  
ATOM    155  HA  LEU    11      41.879  31.179  29.838  1.00  0.00           H  
ATOM    156  CB  LEU    11      43.292  32.784  29.797  1.00  0.00           C  
ATOM    157  HB1 LEU    11      44.301  33.015  29.392  1.00  0.00           H  
ATOM    158  HB2 LEU    11      42.611  33.534  29.342  1.00  0.00           H  
ATOM    159  CG  LEU    11      43.241  33.166  31.332  1.00  0.00           C  
ATOM    160  HG  LEU    11      43.734  32.386  31.951  1.00  0.00           H  
ATOM    161  CD1 LEU    11      44.013  34.480  31.580  1.00  0.00           C  
ATOM    162 HD11 LEU    11      44.061  34.559  32.687  1.00  0.00           H  
ATOM    163 HD12 LEU    11      44.958  34.614  31.010  1.00  0.00           H  
ATOM    164 HD13 LEU    11      43.499  35.424  31.300  1.00  0.00           H  
ATOM    165  CD2 LEU    11      41.836  33.395  31.917  1.00  0.00           C  
ATOM    166 HD21 LEU    11      41.459  32.362  32.072  1.00  0.00           H  
ATOM    167 HD22 LEU    11      41.851  34.009  32.843  1.00  0.00           H  
ATOM    168 HD23 LEU    11      41.165  33.785  31.121  1.00  0.00           H  
ATOM    169  C   LEU    11      43.015  31.137  27.905  1.00  0.00           C  
ATOM    170  O   LEU    11      44.108  30.839  27.362  1.00  0.00           O  
ATOM    171  N   ASP    12      41.903  31.396  27.143  1.00  0.00           N  
ATOM    172  HN  ASP    12      41.033  31.710  27.514  1.00  0.00           H  
ATOM    173  CA  ASP    12      41.921  31.427  25.700  1.00  0.00           C  
ATOM    174  HA  ASP    12      42.960  31.474  25.406  1.00  0.00           H  
ATOM    175  CB  ASP    12      41.137  30.245  25.115  1.00  0.00           C  
ATOM    176  HB1 ASP    12      41.500  29.286  25.543  1.00  0.00           H  
ATOM    177  HB2 ASP    12      40.110  30.431  25.494  1.00  0.00           H  
ATOM    178  CG  ASP    12      41.278  29.965  23.573  1.00  0.00           C  
ATOM    179  OD1 ASP    12      40.360  29.428  22.883  1.00  0.00           O  
ATOM    180  OD2 ASP    12      42.421  30.123  23.106  1.00  0.00           O  
ATOM    181  C   ASP    12      41.340  32.806  25.241  1.00  0.00           C  
ATOM    182  O   ASP    12      41.713  33.269  24.161  1.00  0.00           O  
ATOM    183  N   LEU    13      40.543  33.494  26.043  1.00  0.00           N  
ATOM    184  HN  LEU    13      40.293  33.072  26.912  1.00  0.00           H  
ATOM    185  CA  LEU    13      40.096  34.913  25.896  1.00  0.00           C  
ATOM    186  HA  LEU    13      39.417  35.055  26.724  1.00  0.00           H  
ATOM    187  CB  LEU    13      41.250  35.814  26.234  1.00  0.00           C  
ATOM    188  HB1 LEU    13      41.938  35.784  25.361  1.00  0.00           H  
ATOM    189  HB2 LEU    13      40.832  36.844  26.239  1.00  0.00           H  
ATOM    190  CG  LEU    13      42.042  35.536  27.489  1.00  0.00           C  
ATOM    191  HG  LEU    13      42.434  34.499  27.422  1.00  0.00           H  
ATOM    192  CD1 LEU    13      43.289  36.391  27.446  1.00  0.00           C  
ATOM    193 HD11 LEU    13      42.932  37.425  27.643  1.00  0.00           H  
ATOM    194 HD12 LEU    13      44.020  36.185  28.256  1.00  0.00           H  
ATOM    195 HD13 LEU    13      43.760  36.406  26.440  1.00  0.00           H  
ATOM    196  CD2 LEU    13      41.205  35.830  28.742  1.00  0.00           C  
ATOM    197 HD21 LEU    13      40.744  36.841  28.768  1.00  0.00           H  
ATOM    198 HD22 LEU    13      40.350  35.125  28.823  1.00  0.00           H  
ATOM    199 HD23 LEU    13      41.857  35.822  29.642  1.00  0.00           H  
ATOM    200  C   LEU    13      39.505  35.388  24.542  1.00  0.00           C  
ATOM    201  O   LEU    13      39.463  36.544  24.125  1.00  0.00           O  
ATOM    202  N   LYS    14      38.733  34.463  23.969  1.00  0.00           N  
ATOM    203  HN  LYS    14      38.745  33.496  24.211  1.00  0.00           H  
ATOM    204  CA  LYS    14      38.046  34.729  22.711  1.00  0.00           C  
ATOM    205  HA  LYS    14      38.671  35.295  22.037  1.00  0.00           H  
ATOM    206  CB  LYS    14      37.579  33.399  21.944  1.00  0.00           C  
ATOM    207  HB1 LYS    14      36.750  32.935  22.520  1.00  0.00           H  
ATOM    208  HB2 LYS    14      37.114  33.767  21.005  1.00  0.00           H  
ATOM    209  CG  LYS    14      38.600  32.347  21.573  1.00  0.00           C  
ATOM    210  HG1 LYS    14      39.192  32.123  22.486  1.00  0.00           H  
ATOM    211  HG2 LYS    14      37.992  31.483  21.231  1.00  0.00           H  
ATOM    212  CD  LYS    14      39.622  32.749  20.524  1.00  0.00           C  
ATOM    213  HD1 LYS    14      39.113  32.959  19.559  1.00  0.00           H  
ATOM    214  HD2 LYS    14      40.142  33.685  20.821  1.00  0.00           H  
ATOM    215  CE  LYS    14      40.781  31.670  20.339  1.00  0.00           C  
ATOM    216  HE1 LYS    14      41.368  31.899  19.424  1.00  0.00           H  
ATOM    217  HE2 LYS    14      41.526  31.754  21.158  1.00  0.00           H  
ATOM    218  NZ  LYS    14      40.259  30.299  20.217  1.00  0.00           N  
ATOM    219  HZ1 LYS    14      40.957  29.729  19.698  1.00  0.00           H  
ATOM    220  HZ2 LYS    14      40.139  29.989  21.202  1.00  0.00           H  
ATOM    221  HZ3 LYS    14      39.308  30.395  19.806  1.00  0.00           H  
ATOM    222  C   LYS    14      36.871  35.627  22.942  1.00  0.00           C  
ATOM    223  O   LYS    14      35.890  35.126  23.449  1.00  0.00           O  
ATOM    224  N   ASP    15      37.026  36.918  22.561  1.00  0.00           N  
ATOM    225  HN  ASP    15      37.867  37.334  22.222  1.00  0.00           H  
ATOM    226  CA  ASP    15      36.074  38.033  22.774  1.00  0.00           C  
ATOM    227  HA  ASP    15      36.618  38.946  22.582  1.00  0.00           H  
ATOM    228  CB  ASP    15      34.833  37.971  21.788  1.00  0.00           C  
ATOM    229  HB1 ASP    15      35.256  37.601  20.830  1.00  0.00           H  
ATOM    230  HB2 ASP    15      34.116  37.192  22.127  1.00  0.00           H  
ATOM    231  CG  ASP    15      34.124  39.290  21.626  1.00  0.00           C  
ATOM    232  OD1 ASP    15      34.683  40.387  21.716  1.00  0.00           O  
ATOM    233  OD2 ASP    15      32.863  39.220  21.565  1.00  0.00           O  
ATOM    234  C   ASP    15      35.815  38.157  24.330  1.00  0.00           C  
ATOM    235  O   ASP    15      34.766  38.668  24.665  1.00  0.00           O  
ATOM    236  N   LYS    16      36.729  37.759  25.226  1.00  0.00           N  
ATOM    237  HN  LYS    16      37.588  37.289  25.038  1.00  0.00           H  
ATOM    238  CA  LYS    16      36.470  37.911  26.594  1.00  0.00           C  
ATOM    239  HA  LYS    16      35.442  37.784  26.902  1.00  0.00           H  
ATOM    240  CB  LYS    16      37.289  36.918  27.434  1.00  0.00           C  
ATOM    241  HB1 LYS    16      38.301  36.837  26.982  1.00  0.00           H  
ATOM    242  HB2 LYS    16      37.408  37.255  28.486  1.00  0.00           H  
ATOM    243  CG  LYS    16      36.783  35.481  27.363  1.00  0.00           C  
ATOM    244  HG1 LYS    16      36.829  35.239  26.280  1.00  0.00           H  
ATOM    245  HG2 LYS    16      37.504  34.833  27.907  1.00  0.00           H  
ATOM    246  CD  LYS    16      35.403  35.294  27.964  1.00  0.00           C  
ATOM    247  HD1 LYS    16      35.463  35.324  29.073  1.00  0.00           H  
ATOM    248  HD2 LYS    16      34.705  35.967  27.421  1.00  0.00           H  
ATOM    249  CE  LYS    16      34.941  33.888  27.653  1.00  0.00           C  
ATOM    250  HE1 LYS    16      34.881  33.661  26.567  1.00  0.00           H  
ATOM    251  HE2 LYS    16      35.686  33.215  28.129  1.00  0.00           H  
ATOM    252  NZ  LYS    16      33.653  33.596  28.319  1.00  0.00           N  
ATOM    253  HZ1 LYS    16      33.308  32.639  28.104  1.00  0.00           H  
ATOM    254  HZ2 LYS    16      33.805  33.667  29.345  1.00  0.00           H  
ATOM    255  HZ3 LYS    16      32.942  34.326  28.114  1.00  0.00           H  
ATOM    256  C   LYS    16      36.761  39.338  27.144  1.00  0.00           C  
ATOM    257  O   LYS    16      37.745  39.977  26.779  1.00  0.00           O  
ATOM    258  N   ARG    17      36.004  39.755  28.179  1.00  0.00           N  
ATOM    259  HN  ARG    17      35.174  39.231  28.355  1.00  0.00           H  
ATOM    260  CA  ARG    17      36.263  40.913  29.000  1.00  0.00           C  
ATOM    261  HA  ARG    17      36.876  41.595  28.431  1.00  0.00           H  
ATOM    262  CB  ARG    17      34.897  41.536  29.409  1.00  0.00           C  
ATOM    263  HB1 ARG    17      34.328  40.680  29.831  1.00  0.00           H  
ATOM    264  HB2 ARG    17      35.110  42.296  30.191  1.00  0.00           H  
ATOM    265  CG  ARG    17      33.877  42.266  28.451  1.00  0.00           C  
ATOM    266  HG1 ARG    17      34.104  43.328  28.214  1.00  0.00           H  
ATOM    267  HG2 ARG    17      33.890  41.801  27.442  1.00  0.00           H  
ATOM    268  CD  ARG    17      32.540  42.175  29.110  1.00  0.00           C  
ATOM    269  HD1 ARG    17      32.190  41.130  28.971  1.00  0.00           H  
ATOM    270  HD2 ARG    17      32.651  42.443  30.183  1.00  0.00           H  
ATOM    271  NE  ARG    17      31.597  43.059  28.388  1.00  0.00           N  
ATOM    272  HE  ARG    17      31.880  43.657  27.638  1.00  0.00           H  
ATOM    273  CZ  ARG    17      30.442  43.361  28.899  1.00  0.00           C  
ATOM    274  NH1 ARG    17      29.935  42.797  30.038  1.00  0.00           N  
ATOM    275 HH11 ARG    17      29.129  43.160  30.507  1.00  0.00           H  
ATOM    276 HH12 ARG    17      30.601  42.315  30.607  1.00  0.00           H  
ATOM    277  NH2 ARG    17      29.681  44.222  28.281  1.00  0.00           N  
ATOM    278 HH21 ARG    17      29.073  44.762  28.863  1.00  0.00           H  
ATOM    279 HH22 ARG    17      30.072  44.709  27.500  1.00  0.00           H  
ATOM    280  C   ARG    17      37.044  40.538  30.234  1.00  0.00           C  
ATOM    281  O   ARG    17      36.707  39.654  30.990  1.00  0.00           O  
ATOM    282  N   VAL    18      38.124  41.347  30.597  1.00  0.00           N  
ATOM    283  HN  VAL    18      38.517  42.059  30.021  1.00  0.00           H  
ATOM    284  CA  VAL    18      39.119  40.857  31.499  1.00  0.00           C  
ATOM    285  HA  VAL    18      38.724  40.033  32.074  1.00  0.00           H  
ATOM    286  CB  VAL    18      40.474  40.461  30.783  1.00  0.00           C  
ATOM    287  HB  VAL    18      40.888  41.275  30.150  1.00  0.00           H  
ATOM    288  CG1 VAL    18      41.484  39.854  31.802  1.00  0.00           C  
ATOM    289 HG11 VAL    18      42.447  39.490  31.386  1.00  0.00           H  
ATOM    290 HG12 VAL    18      41.804  40.658  32.499  1.00  0.00           H  
ATOM    291 HG13 VAL    18      40.954  39.000  32.276  1.00  0.00           H  
ATOM    292  CG2 VAL    18      40.231  39.243  29.801  1.00  0.00           C  
ATOM    293 HG21 VAL    18      39.611  39.381  28.889  1.00  0.00           H  
ATOM    294 HG22 VAL    18      41.219  38.862  29.464  1.00  0.00           H  
ATOM    295 HG23 VAL    18      39.817  38.430  30.435  1.00  0.00           H  
ATOM    296  C   VAL    18      39.496  41.905  32.453  1.00  0.00           C  
ATOM    297  O   VAL    18      39.727  43.091  32.085  1.00  0.00           O  
ATOM    298  N   PHE    19      39.447  41.583  33.783  1.00  0.00           N  
ATOM    299  HN  PHE    19      39.316  40.625  34.026  1.00  0.00           H  
ATOM    300  CA  PHE    19      39.784  42.434  34.906  1.00  0.00           C  
ATOM    301  HA  PHE    19      40.289  43.265  34.436  1.00  0.00           H  
ATOM    302  CB  PHE    19      38.565  43.096  35.581  1.00  0.00           C  
ATOM    303  HB1 PHE    19      37.953  43.673  34.855  1.00  0.00           H  
ATOM    304  HB2 PHE    19      37.792  42.388  35.950  1.00  0.00           H  
ATOM    305  CG  PHE    19      39.006  43.991  36.691  1.00  0.00           C  
ATOM    306  CD1 PHE    19      39.638  45.153  36.410  1.00  0.00           C  
ATOM    307  HD1 PHE    19      39.815  45.431  35.382  1.00  0.00           H  
ATOM    308  CE1 PHE    19      40.070  45.938  37.536  1.00  0.00           C  
ATOM    309  HE1 PHE    19      40.535  46.884  37.300  1.00  0.00           H  
ATOM    310  CZ  PHE    19      39.639  45.629  38.814  1.00  0.00           C  
ATOM    311  HZ  PHE    19      39.849  46.427  39.512  1.00  0.00           H  
ATOM    312  CD2 PHE    19      38.686  43.499  37.976  1.00  0.00           C  
ATOM    313  HD2 PHE    19      38.160  42.575  38.168  1.00  0.00           H  
ATOM    314  CE2 PHE    19      38.998  44.364  39.059  1.00  0.00           C  
ATOM    315  HE2 PHE    19      38.822  44.068  40.082  1.00  0.00           H  
ATOM    316  C   PHE    19      40.766  41.776  35.871  1.00  0.00           C  
ATOM    317  O   PHE    19      40.632  40.592  36.301  1.00  0.00           O  
ATOM    318  N   ILE    20      41.911  42.443  36.087  1.00  0.00           N  
ATOM    319  HN  ILE    20      41.944  43.390  35.778  1.00  0.00           H  
ATOM    320  CA  ILE    20      43.108  41.950  36.673  1.00  0.00           C  
ATOM    321  HA  ILE    20      43.014  40.887  36.841  1.00  0.00           H  
ATOM    322  CB  ILE    20      44.259  42.132  35.737  1.00  0.00           C  
ATOM    323  HB  ILE    20      44.556  43.201  35.664  1.00  0.00           H  
ATOM    324  CG2 ILE    20      45.500  41.292  36.298  1.00  0.00           C  
ATOM    325 HG21 ILE    20      45.824  41.842  37.207  1.00  0.00           H  
ATOM    326 HG22 ILE    20      45.228  40.233  36.496  1.00  0.00           H  
ATOM    327 HG23 ILE    20      46.282  41.331  35.509  1.00  0.00           H  
ATOM    328  CG1 ILE    20      43.884  41.705  34.264  1.00  0.00           C  
ATOM    329 HG11 ILE    20      43.303  40.759  34.308  1.00  0.00           H  
ATOM    330 HG12 ILE    20      43.211  42.520  33.925  1.00  0.00           H  
ATOM    331  CD  ILE    20      45.039  41.555  33.324  1.00  0.00           C  
ATOM    332  HD1 ILE    20      45.816  42.275  33.660  1.00  0.00           H  
ATOM    333  HD2 ILE    20      45.480  40.538  33.258  1.00  0.00           H  
ATOM    334  HD3 ILE    20      44.752  41.744  32.267  1.00  0.00           H  
ATOM    335  C   ILE    20      43.397  42.749  37.989  1.00  0.00           C  
ATOM    336  O   ILE    20      43.681  44.001  38.013  1.00  0.00           O  
ATOM    337  N   ARG    21      43.256  42.020  39.220  1.00  0.00           N  
ATOM    338  HN  ARG    21      42.949  41.071  39.222  1.00  0.00           H  
ATOM    339  CA  ARG    21      43.787  42.672  40.403  1.00  0.00           C  
ATOM    340  HA  ARG    21      43.464  43.702  40.427  1.00  0.00           H  
ATOM    341  CB  ARG    21      43.217  41.922  41.685  1.00  0.00           C  
ATOM    342  HB1 ARG    21      43.331  40.819  41.617  1.00  0.00           H  
ATOM    343  HB2 ARG    21      43.601  42.248  42.675  1.00  0.00           H  
ATOM    344  CG  ARG    21      41.714  42.274  41.885  1.00  0.00           C  
ATOM    345  HG1 ARG    21      41.158  42.362  40.926  1.00  0.00           H  
ATOM    346  HG2 ARG    21      41.163  41.528  42.496  1.00  0.00           H  
ATOM    347  CD  ARG    21      41.602  43.633  42.575  1.00  0.00           C  
ATOM    348  HD1 ARG    21      42.126  43.436  43.535  1.00  0.00           H  
ATOM    349  HD2 ARG    21      42.152  44.446  42.054  1.00  0.00           H  
ATOM    350  NE  ARG    21      40.207  44.005  42.858  1.00  0.00           N  
ATOM    351  HE  ARG    21      39.508  43.292  42.916  1.00  0.00           H  
ATOM    352  CZ  ARG    21      39.877  45.122  43.498  1.00  0.00           C  
ATOM    353  NH1 ARG    21      40.848  45.884  43.938  1.00  0.00           N  
ATOM    354 HH11 ARG    21      40.741  46.647  44.575  1.00  0.00           H  
ATOM    355 HH12 ARG    21      41.782  45.646  43.671  1.00  0.00           H  
ATOM    356  NH2 ARG    21      38.648  45.328  43.956  1.00  0.00           N  
ATOM    357 HH21 ARG    21      38.426  45.946  44.710  1.00  0.00           H  
ATOM    358 HH22 ARG    21      37.890  44.791  43.585  1.00  0.00           H  
ATOM    359  C   ARG    21      45.333  42.602  40.506  1.00  0.00           C  
ATOM    360  O   ARG    21      45.965  41.543  40.382  1.00  0.00           O  
ATOM    361  N   VAL    22      45.997  43.783  40.529  1.00  0.00           N  
ATOM    362  HN  VAL    22      45.539  44.666  40.598  1.00  0.00           H  
ATOM    363  CA  VAL    22      47.463  43.854  40.310  1.00  0.00           C  
ATOM    364  HA  VAL    22      47.939  42.972  40.712  1.00  0.00           H  
ATOM    365  CB  VAL    22      47.794  44.007  38.882  1.00  0.00           C  
ATOM    366  HB  VAL    22      47.403  43.115  38.348  1.00  0.00           H  
ATOM    367  CG1 VAL    22      47.122  45.237  38.222  1.00  0.00           C  
ATOM    368 HG11 VAL    22      46.019  45.172  38.339  1.00  0.00           H  
ATOM    369 HG12 VAL    22      47.526  46.142  38.724  1.00  0.00           H  
ATOM    370 HG13 VAL    22      47.313  45.232  37.127  1.00  0.00           H  
ATOM    371  CG2 VAL    22      49.314  44.000  38.729  1.00  0.00           C  
ATOM    372 HG21 VAL    22      49.436  44.086  37.628  1.00  0.00           H  
ATOM    373 HG22 VAL    22      49.780  44.860  39.256  1.00  0.00           H  
ATOM    374 HG23 VAL    22      49.690  43.028  39.112  1.00  0.00           H  
ATOM    375  C   VAL    22      48.003  45.032  41.054  1.00  0.00           C  
ATOM    376  O   VAL    22      47.363  46.124  41.137  1.00  0.00           O  
ATOM    377  N   ASP    23      49.239  44.918  41.634  1.00  0.00           N  
ATOM    378  HN  ASP    23      49.830  44.120  41.549  1.00  0.00           H  
ATOM    379  CA  ASP    23      49.821  46.019  42.443  1.00  0.00           C  
ATOM    380  HA  ASP    23      49.092  46.812  42.532  1.00  0.00           H  
ATOM    381  CB  ASP    23      50.134  45.741  43.907  1.00  0.00           C  
ATOM    382  HB1 ASP    23      50.627  44.745  43.924  1.00  0.00           H  
ATOM    383  HB2 ASP    23      50.748  46.578  44.302  1.00  0.00           H  
ATOM    384  CG  ASP    23      48.897  45.683  44.840  1.00  0.00           C  
ATOM    385  OD1 ASP    23      47.794  46.186  44.455  1.00  0.00           O  
ATOM    386  OD2 ASP    23      49.096  45.220  46.002  1.00  0.00           O  
ATOM    387  C   ASP    23      50.990  46.680  41.711  1.00  0.00           C  
ATOM    388  O   ASP    23      52.038  45.997  41.604  1.00  0.00           O  
ATOM    389  N   PHE    24      50.867  47.884  41.174  1.00  0.00           N  
ATOM    390  HN  PHE    24      50.036  48.414  41.329  1.00  0.00           H  
ATOM    391  CA  PHE    24      51.982  48.590  40.549  1.00  0.00           C  
ATOM    392  HA  PHE    24      52.493  47.834  39.972  1.00  0.00           H  
ATOM    393  CB  PHE    24      51.448  49.558  39.401  1.00  0.00           C  
ATOM    394  HB1 PHE    24      50.825  50.373  39.828  1.00  0.00           H  
ATOM    395  HB2 PHE    24      52.236  50.006  38.759  1.00  0.00           H  
ATOM    396  CG  PHE    24      50.659  48.771  38.367  1.00  0.00           C  
ATOM    397  CD1 PHE    24      49.355  49.050  38.088  1.00  0.00           C  
ATOM    398  HD1 PHE    24      48.898  49.842  38.663  1.00  0.00           H  
ATOM    399  CE1 PHE    24      48.542  48.274  37.188  1.00  0.00           C  
ATOM    400  HE1 PHE    24      47.476  48.438  37.249  1.00  0.00           H  
ATOM    401  CZ  PHE    24      49.223  47.275  36.419  1.00  0.00           C  
ATOM    402  HZ  PHE    24      48.624  46.724  35.708  1.00  0.00           H  
ATOM    403  CD2 PHE    24      51.276  47.693  37.717  1.00  0.00           C  
ATOM    404  HD2 PHE    24      52.289  47.378  37.918  1.00  0.00           H  
ATOM    405  CE2 PHE    24      50.520  46.937  36.720  1.00  0.00           C  
ATOM    406  HE2 PHE    24      51.077  46.192  36.172  1.00  0.00           H  
ATOM    407  C   PHE    24      52.882  49.323  41.502  1.00  0.00           C  
ATOM    408  O   PHE    24      54.108  49.303  41.396  1.00  0.00           O  
ATOM    409  N   ASN    25      52.328  49.819  42.616  1.00  0.00           N  
ATOM    410  HN  ASN    25      51.351  49.691  42.768  1.00  0.00           H  
ATOM    411  CA  ASN    25      53.020  50.358  43.721  1.00  0.00           C  
ATOM    412  HA  ASN    25      52.250  50.770  44.356  1.00  0.00           H  
ATOM    413  CB  ASN    25      53.744  49.315  44.576  1.00  0.00           C  
ATOM    414  HB1 ASN    25      54.432  48.833  43.848  1.00  0.00           H  
ATOM    415  HB2 ASN    25      54.355  49.797  45.369  1.00  0.00           H  
ATOM    416  CG  ASN    25      52.789  48.367  45.355  1.00  0.00           C  
ATOM    417  OD1 ASN    25      51.672  48.704  45.693  1.00  0.00           O  
ATOM    418  ND2 ASN    25      53.180  47.094  45.613  1.00  0.00           N  
ATOM    419 HD21 ASN    25      52.533  46.592  46.186  1.00  0.00           H  
ATOM    420 HD22 ASN    25      54.109  46.770  45.435  1.00  0.00           H  
ATOM    421  C   ASN    25      53.936  51.505  43.351  1.00  0.00           C  
ATOM    422  O   ASN    25      55.097  51.656  43.818  1.00  0.00           O  
ATOM    423  N   VAL    26      53.462  52.401  42.496  1.00  0.00           N  
ATOM    424  HN  VAL    26      52.548  52.138  42.197  1.00  0.00           H  
ATOM    425  CA  VAL    26      54.116  53.607  41.981  1.00  0.00           C  
ATOM    426  HA  VAL    26      55.149  53.332  41.831  1.00  0.00           H  
ATOM    427  CB  VAL    26      53.444  54.268  40.749  1.00  0.00           C  
ATOM    428  HB  VAL    26      52.341  54.232  40.879  1.00  0.00           H  
ATOM    429  CG1 VAL    26      53.932  55.664  40.376  1.00  0.00           C  
ATOM    430 HG11 VAL    26      55.008  55.614  40.107  1.00  0.00           H  
ATOM    431 HG12 VAL    26      53.251  56.114  39.622  1.00  0.00           H  
ATOM    432 HG13 VAL    26      53.915  56.409  41.200  1.00  0.00           H  
ATOM    433  CG2 VAL    26      53.790  53.434  39.415  1.00  0.00           C  
ATOM    434 HG21 VAL    26      54.888  53.318  39.299  1.00  0.00           H  
ATOM    435 HG22 VAL    26      53.308  52.440  39.530  1.00  0.00           H  
ATOM    436 HG23 VAL    26      53.484  54.005  38.512  1.00  0.00           H  
ATOM    437  C   VAL    26      54.249  54.636  43.075  1.00  0.00           C  
ATOM    438  O   VAL    26      53.299  54.968  43.769  1.00  0.00           O  
ATOM    439  N   PRO    27      55.407  55.209  43.252  1.00  0.00           N  
ATOM    440  CD  PRO    27      56.768  54.722  42.917  1.00  0.00           C  
ATOM    441  HD1 PRO    27      56.941  55.081  41.880  1.00  0.00           H  
ATOM    442  HD2 PRO    27      56.824  53.613  42.880  1.00  0.00           H  
ATOM    443  CA  PRO    27      55.528  56.425  44.156  1.00  0.00           C  
ATOM    444  HA  PRO    27      55.076  56.092  45.079  1.00  0.00           H  
ATOM    445  CB  PRO    27      57.023  56.670  44.253  1.00  0.00           C  
ATOM    446  HB1 PRO    27      57.383  57.111  45.207  1.00  0.00           H  
ATOM    447  HB2 PRO    27      57.279  57.313  43.384  1.00  0.00           H  
ATOM    448  CG  PRO    27      57.685  55.268  44.040  1.00  0.00           C  
ATOM    449  HG1 PRO    27      57.565  54.715  44.996  1.00  0.00           H  
ATOM    450  HG2 PRO    27      58.781  55.257  43.859  1.00  0.00           H  
ATOM    451  C   PRO    27      54.762  57.618  43.680  1.00  0.00           C  
ATOM    452  O   PRO    27      55.053  58.110  42.611  1.00  0.00           O  
ATOM    453  N   LEU    28      53.884  58.109  44.517  1.00  0.00           N  
ATOM    454  HN  LEU    28      53.829  57.679  45.414  1.00  0.00           H  
ATOM    455  CA  LEU    28      53.237  59.431  44.339  1.00  0.00           C  
ATOM    456  HA  LEU    28      52.759  59.521  43.375  1.00  0.00           H  
ATOM    457  CB  LEU    28      52.184  59.699  45.469  1.00  0.00           C  
ATOM    458  HB1 LEU    28      51.278  59.067  45.350  1.00  0.00           H  
ATOM    459  HB2 LEU    28      52.647  59.505  46.460  1.00  0.00           H  
ATOM    460  CG  LEU    28      51.711  61.109  45.535  1.00  0.00           C  
ATOM    461  HG  LEU    28      52.528  61.815  45.794  1.00  0.00           H  
ATOM    462  CD1 LEU    28      50.903  61.536  44.312  1.00  0.00           C  
ATOM    463 HD11 LEU    28      50.412  62.521  44.469  1.00  0.00           H  
ATOM    464 HD12 LEU    28      51.543  61.656  43.411  1.00  0.00           H  
ATOM    465 HD13 LEU    28      50.153  60.748  44.085  1.00  0.00           H  
ATOM    466  CD2 LEU    28      50.721  61.160  46.694  1.00  0.00           C  
ATOM    467 HD21 LEU    28      49.775  60.619  46.479  1.00  0.00           H  
ATOM    468 HD22 LEU    28      51.186  60.753  47.617  1.00  0.00           H  
ATOM    469 HD23 LEU    28      50.395  62.217  46.800  1.00  0.00           H  
ATOM    470  C   LEU    28      54.276  60.618  44.360  1.00  0.00           C  
ATOM    471  O   LEU    28      54.320  61.485  43.446  1.00  0.00           O  
ATOM    472  N   ASP    29      55.190  60.623  45.328  1.00  0.00           N  
ATOM    473  HN  ASP    29      55.059  59.981  46.079  1.00  0.00           H  
ATOM    474  CA  ASP    29      56.224  61.664  45.278  1.00  0.00           C  
ATOM    475  HA  ASP    29      55.677  62.589  45.174  1.00  0.00           H  
ATOM    476  CB  ASP    29      56.977  61.649  46.539  1.00  0.00           C  
ATOM    477  HB1 ASP    29      57.727  62.468  46.551  1.00  0.00           H  
ATOM    478  HB2 ASP    29      56.212  61.833  47.323  1.00  0.00           H  
ATOM    479  CG  ASP    29      57.765  60.397  46.963  1.00  0.00           C  
ATOM    480  OD1 ASP    29      58.433  60.519  48.014  1.00  0.00           O  
ATOM    481  OD2 ASP    29      57.720  59.284  46.350  1.00  0.00           O  
ATOM    482  C   ASP    29      57.184  61.561  44.063  1.00  0.00           C  
ATOM    483  O   ASP    29      57.532  62.588  43.438  1.00  0.00           O  
ATOM    484  N   GLY    30      57.673  60.363  43.691  1.00  0.00           N  
ATOM    485  HN  GLY    30      57.600  59.619  44.351  1.00  0.00           H  
ATOM    486  CA  GLY    30      58.423  60.223  42.431  1.00  0.00           C  
ATOM    487  HA1 GLY    30      58.164  61.065  41.806  1.00  0.00           H  
ATOM    488  HA2 GLY    30      58.139  59.323  41.906  1.00  0.00           H  
ATOM    489  C   GLY    30      59.900  60.189  42.651  1.00  0.00           C  
ATOM    490  O   GLY    30      60.694  60.628  41.812  1.00  0.00           O  
ATOM    491  N   LYS    31      60.255  59.833  43.915  1.00  0.00           N  
ATOM    492  HN  LYS    31      59.555  59.582  44.580  1.00  0.00           H  
ATOM    493  CA  LYS    31      61.609  59.768  44.466  1.00  0.00           C  
ATOM    494  HA  LYS    31      61.688  60.822  44.689  1.00  0.00           H  
ATOM    495  CB  LYS    31      61.497  59.056  45.879  1.00  0.00           C  
ATOM    496  HB1 LYS    31      62.464  58.839  46.380  1.00  0.00           H  
ATOM    497  HB2 LYS    31      61.044  59.853  46.506  1.00  0.00           H  
ATOM    498  CG  LYS    31      60.701  57.737  45.822  1.00  0.00           C  
ATOM    499  HG1 LYS    31      59.642  57.829  45.500  1.00  0.00           H  
ATOM    500  HG2 LYS    31      61.141  57.180  44.968  1.00  0.00           H  
ATOM    501  CD  LYS    31      60.788  56.763  46.980  1.00  0.00           C  
ATOM    502  HD1 LYS    31      60.164  55.879  46.727  1.00  0.00           H  
ATOM    503  HD2 LYS    31      61.805  56.347  47.143  1.00  0.00           H  
ATOM    504  CE  LYS    31      60.186  57.450  48.270  1.00  0.00           C  
ATOM    505  HE1 LYS    31      60.357  56.741  49.108  1.00  0.00           H  
ATOM    506  HE2 LYS    31      60.614  58.466  48.406  1.00  0.00           H  
ATOM    507  NZ  LYS    31      58.715  57.602  48.115  1.00  0.00           N  
ATOM    508  HZ1 LYS    31      58.283  56.668  47.965  1.00  0.00           H  
ATOM    509  HZ2 LYS    31      58.251  58.061  48.925  1.00  0.00           H  
ATOM    510  HZ3 LYS    31      58.443  58.173  47.290  1.00  0.00           H  
ATOM    511  C   LYS    31      62.826  59.384  43.593  1.00  0.00           C  
ATOM    512  O   LYS    31      62.793  58.455  42.769  1.00  0.00           O  
ATOM    513  N   LYS    32      63.923  60.147  43.763  1.00  0.00           N  
ATOM    514  HN  LYS    32      63.912  60.953  44.351  1.00  0.00           H  
ATOM    515  CA  LYS    32      65.258  59.797  43.134  1.00  0.00           C  
ATOM    516  HA  LYS    32      65.114  59.604  42.081  1.00  0.00           H  
ATOM    517  CB  LYS    32      66.278  60.939  43.235  1.00  0.00           C  
ATOM    518  HB1 LYS    32      66.245  61.213  44.311  1.00  0.00           H  
ATOM    519  HB2 LYS    32      67.302  60.611  42.956  1.00  0.00           H  
ATOM    520  CG  LYS    32      65.950  62.037  42.218  1.00  0.00           C  
ATOM    521  HG1 LYS    32      66.153  61.735  41.168  1.00  0.00           H  
ATOM    522  HG2 LYS    32      64.879  62.329  42.181  1.00  0.00           H  
ATOM    523  CD  LYS    32      66.800  63.319  42.431  1.00  0.00           C  
ATOM    524  HD1 LYS    32      67.849  63.252  42.073  1.00  0.00           H  
ATOM    525  HD2 LYS    32      66.548  64.115  41.698  1.00  0.00           H  
ATOM    526  CE  LYS    32      66.708  63.929  43.767  1.00  0.00           C  
ATOM    527  HE1 LYS    32      65.692  64.363  43.881  1.00  0.00           H  
ATOM    528  HE2 LYS    32      66.815  63.298  44.676  1.00  0.00           H  
ATOM    529  NZ  LYS    32      67.632  65.051  43.864  1.00  0.00           N  
ATOM    530  HZ1 LYS    32      68.559  64.625  43.662  1.00  0.00           H  
ATOM    531  HZ2 LYS    32      67.503  65.759  43.114  1.00  0.00           H  
ATOM    532  HZ3 LYS    32      67.745  65.597  44.743  1.00  0.00           H  
ATOM    533  C   LYS    32      65.862  58.524  43.652  1.00  0.00           C  
ATOM    534  O   LYS    32      65.741  58.148  44.837  1.00  0.00           O  
ATOM    535  N   ILE    33      66.426  57.730  42.700  1.00  0.00           N  
ATOM    536  HN  ILE    33      66.313  58.002  41.747  1.00  0.00           H  
ATOM    537  CA  ILE    33      66.951  56.391  42.966  1.00  0.00           C  
ATOM    538  HA  ILE    33      67.086  55.936  41.995  1.00  0.00           H  
ATOM    539  CB  ILE    33      68.299  56.246  43.720  1.00  0.00           C  
ATOM    540  HB  ILE    33      68.098  56.520  44.778  1.00  0.00           H  
ATOM    541  CG2 ILE    33      68.888  54.830  43.486  1.00  0.00           C  
ATOM    542 HG21 ILE    33      68.480  54.090  44.208  1.00  0.00           H  
ATOM    543 HG22 ILE    33      68.871  54.598  42.399  1.00  0.00           H  
ATOM    544 HG23 ILE    33      69.963  55.000  43.708  1.00  0.00           H  
ATOM    545  CG1 ILE    33      69.423  57.277  43.291  1.00  0.00           C  
ATOM    546 HG11 ILE    33      69.082  58.303  43.546  1.00  0.00           H  
ATOM    547 HG12 ILE    33      70.362  57.120  43.865  1.00  0.00           H  
ATOM    548  CD  ILE    33      69.905  57.269  41.848  1.00  0.00           C  
ATOM    549  HD1 ILE    33      69.052  56.920  41.227  1.00  0.00           H  
ATOM    550  HD2 ILE    33      70.110  58.308  41.514  1.00  0.00           H  
ATOM    551  HD3 ILE    33      70.732  56.537  41.721  1.00  0.00           H  
ATOM    552  C   ILE    33      65.937  55.443  43.696  1.00  0.00           C  
ATOM    553  O   ILE    33      66.044  55.044  44.851  1.00  0.00           O  
ATOM    554  N   THR    34      64.822  55.211  43.090  1.00  0.00           N  
ATOM    555  HN  THR    34      64.791  55.590  42.169  1.00  0.00           H  
ATOM    556  CA  THR    34      63.767  54.271  43.661  1.00  0.00           C  
ATOM    557  HA  THR    34      64.111  53.915  44.621  1.00  0.00           H  
ATOM    558  CB  THR    34      62.499  55.050  43.941  1.00  0.00           C  
ATOM    559  HB  THR    34      62.830  56.020  44.369  1.00  0.00           H  
ATOM    560  OG1 THR    34      61.641  54.402  44.818  1.00  0.00           O  
ATOM    561  HG1 THR    34      62.111  54.431  45.654  1.00  0.00           H  
ATOM    562  CG2 THR    34      61.772  55.486  42.658  1.00  0.00           C  
ATOM    563 HG21 THR    34      61.400  54.595  42.108  1.00  0.00           H  
ATOM    564 HG22 THR    34      60.831  56.060  42.797  1.00  0.00           H  
ATOM    565 HG23 THR    34      62.573  55.989  42.075  1.00  0.00           H  
ATOM    566  C   THR    34      63.514  53.139  42.725  1.00  0.00           C  
ATOM    567  O   THR    34      63.593  53.286  41.489  1.00  0.00           O  
ATOM    568  N   SER    35      63.064  51.945  43.167  1.00  0.00           N  
ATOM    569  HN  SER    35      62.914  51.998  44.151  1.00  0.00           H  
ATOM    570  CA  SER    35      63.033  50.695  42.393  1.00  0.00           C  
ATOM    571  HA  SER    35      63.840  50.768  41.679  1.00  0.00           H  
ATOM    572  CB  SER    35      63.243  49.493  43.318  1.00  0.00           C  
ATOM    573  HB1 SER    35      64.273  49.549  43.729  1.00  0.00           H  
ATOM    574  HB2 SER    35      62.534  49.647  44.159  1.00  0.00           H  
ATOM    575  OG  SER    35      63.005  48.222  42.752  1.00  0.00           O  
ATOM    576  HG1 SER    35      63.496  47.506  43.162  1.00  0.00           H  
ATOM    577  C   SER    35      61.683  50.465  41.840  1.00  0.00           C  
ATOM    578  O   SER    35      60.673  50.806  42.443  1.00  0.00           O  
ATOM    579  N   ASN    36      61.584  49.907  40.615  1.00  0.00           N  
ATOM    580  HN  ASN    36      62.389  49.560  40.140  1.00  0.00           H  
ATOM    581  CA  ASN    36      60.412  49.761  39.882  1.00  0.00           C  
ATOM    582  HA  ASN    36      59.651  50.329  40.396  1.00  0.00           H  
ATOM    583  CB  ASN    36      60.577  50.348  38.447  1.00  0.00           C  
ATOM    584  HB1 ASN    36      61.419  49.863  37.908  1.00  0.00           H  
ATOM    585  HB2 ASN    36      59.679  50.306  37.795  1.00  0.00           H  
ATOM    586  CG  ASN    36      60.938  51.792  38.374  1.00  0.00           C  
ATOM    587  OD1 ASN    36      61.521  52.299  37.386  1.00  0.00           O  
ATOM    588  ND2 ASN    36      60.488  52.636  39.383  1.00  0.00           N  
ATOM    589 HD21 ASN    36      60.733  53.595  39.238  1.00  0.00           H  
ATOM    590 HD22 ASN    36      59.852  52.358  40.102  1.00  0.00           H  
ATOM    591  C   ASN    36      60.000  48.345  39.823  1.00  0.00           C  
ATOM    592  O   ASN    36      59.191  47.929  39.023  1.00  0.00           O  
ATOM    593  N   GLN    37      60.510  47.505  40.787  1.00  0.00           N  
ATOM    594  HN  GLN    37      61.019  47.857  41.569  1.00  0.00           H  
ATOM    595  CA  GLN    37      60.353  46.073  40.697  1.00  0.00           C  
ATOM    596  HA  GLN    37      60.583  45.852  39.666  1.00  0.00           H  
ATOM    597  CB  GLN    37      61.331  45.322  41.591  1.00  0.00           C  
ATOM    598  HB1 GLN    37      61.230  45.736  42.617  1.00  0.00           H  
ATOM    599  HB2 GLN    37      61.081  44.242  41.664  1.00  0.00           H  
ATOM    600  CG  GLN    37      62.866  45.233  41.162  1.00  0.00           C  
ATOM    601  HG1 GLN    37      63.425  46.134  41.493  1.00  0.00           H  
ATOM    602  HG2 GLN    37      63.273  44.319  41.645  1.00  0.00           H  
ATOM    603  CD  GLN    37      63.032  45.111  39.619  1.00  0.00           C  
ATOM    604  OE1 GLN    37      63.515  46.080  38.930  1.00  0.00           O  
ATOM    605  NE2 GLN    37      62.490  44.066  39.001  1.00  0.00           N  
ATOM    606 HE21 GLN    37      62.703  43.951  38.031  1.00  0.00           H  
ATOM    607 HE22 GLN    37      61.915  43.409  39.489  1.00  0.00           H  
ATOM    608  C   GLN    37      58.983  45.546  40.912  1.00  0.00           C  
ATOM    609  O   GLN    37      58.691  44.461  40.430  1.00  0.00           O  
ATOM    610  N   ARG    38      58.006  46.277  41.533  1.00  0.00           N  
ATOM    611  HN  ARG    38      58.271  47.105  42.020  1.00  0.00           H  
ATOM    612  CA  ARG    38      56.550  45.965  41.572  1.00  0.00           C  
ATOM    613  HA  ARG    38      56.611  44.918  41.832  1.00  0.00           H  
ATOM    614  CB  ARG    38      55.702  46.704  42.637  1.00  0.00           C  
ATOM    615  HB1 ARG    38      55.983  47.778  42.640  1.00  0.00           H  
ATOM    616  HB2 ARG    38      54.609  46.667  42.443  1.00  0.00           H  
ATOM    617  CG  ARG    38      55.963  46.070  43.994  1.00  0.00           C  
ATOM    618  HG1 ARG    38      57.044  45.882  44.172  1.00  0.00           H  
ATOM    619  HG2 ARG    38      55.637  46.835  44.731  1.00  0.00           H  
ATOM    620  CD  ARG    38      55.154  44.861  44.209  1.00  0.00           C  
ATOM    621  HD1 ARG    38      54.048  44.948  44.151  1.00  0.00           H  
ATOM    622  HD2 ARG    38      55.516  44.143  43.443  1.00  0.00           H  
ATOM    623  NE  ARG    38      55.449  44.401  45.640  1.00  0.00           N  
ATOM    624  HE  ARG    38      55.857  45.078  46.253  1.00  0.00           H  
ATOM    625  CZ  ARG    38      55.260  43.139  46.103  1.00  0.00           C  
ATOM    626  NH1 ARG    38      54.688  42.290  45.369  1.00  0.00           N  
ATOM    627 HH11 ARG    38      54.509  41.385  45.757  1.00  0.00           H  
ATOM    628 HH12 ARG    38      54.555  42.490  44.399  1.00  0.00           H  
ATOM    629  NH2 ARG    38      55.499  42.786  47.337  1.00  0.00           N  
ATOM    630 HH21 ARG    38      55.354  41.855  47.671  1.00  0.00           H  
ATOM    631 HH22 ARG    38      56.017  43.393  47.940  1.00  0.00           H  
ATOM    632  C   ARG    38      55.969  45.891  40.225  1.00  0.00           C  
ATOM    633  O   ARG    38      55.130  45.054  39.922  1.00  0.00           O  
ATOM    634  N   ILE    39      56.353  46.873  39.386  1.00  0.00           N  
ATOM    635  HN  ILE    39      56.932  47.640  39.653  1.00  0.00           H  
ATOM    636  CA  ILE    39      55.867  47.078  38.058  1.00  0.00           C  
ATOM    637  HA  ILE    39      54.805  47.001  38.239  1.00  0.00           H  
ATOM    638  CB  ILE    39      56.220  48.426  37.500  1.00  0.00           C  
ATOM    639  HB  ILE    39      57.278  48.441  37.160  1.00  0.00           H  
ATOM    640  CG2 ILE    39      55.260  48.719  36.310  1.00  0.00           C  
ATOM    641 HG21 ILE    39      54.204  48.840  36.634  1.00  0.00           H  
ATOM    642 HG22 ILE    39      55.577  49.686  35.864  1.00  0.00           H  
ATOM    643 HG23 ILE    39      55.425  47.969  35.507  1.00  0.00           H  
ATOM    644  CG1 ILE    39      56.057  49.469  38.650  1.00  0.00           C  
ATOM    645 HG11 ILE    39      55.062  49.485  39.145  1.00  0.00           H  
ATOM    646 HG12 ILE    39      56.731  49.239  39.503  1.00  0.00           H  
ATOM    647  CD  ILE    39      56.289  50.881  38.245  1.00  0.00           C  
ATOM    648  HD1 ILE    39      56.317  51.609  39.084  1.00  0.00           H  
ATOM    649  HD2 ILE    39      57.163  50.897  37.559  1.00  0.00           H  
ATOM    650  HD3 ILE    39      55.397  51.220  37.675  1.00  0.00           H  
ATOM    651  C   ILE    39      56.327  45.995  37.128  1.00  0.00           C  
ATOM    652  O   ILE    39      55.619  45.275  36.417  1.00  0.00           O  
ATOM    653  N   VAL    40      57.641  45.661  37.218  1.00  0.00           N  
ATOM    654  HN  VAL    40      58.311  46.179  37.743  1.00  0.00           H  
ATOM    655  CA  VAL    40      58.267  44.609  36.385  1.00  0.00           C  
ATOM    656  HA  VAL    40      58.091  44.753  35.329  1.00  0.00           H  
ATOM    657  CB  VAL    40      59.856  44.593  36.582  1.00  0.00           C  
ATOM    658  HB  VAL    40      60.186  44.269  37.593  1.00  0.00           H  
ATOM    659  CG1 VAL    40      60.497  43.490  35.617  1.00  0.00           C  
ATOM    660 HG11 VAL    40      60.218  42.499  36.036  1.00  0.00           H  
ATOM    661 HG12 VAL    40      60.175  43.640  34.565  1.00  0.00           H  
ATOM    662 HG13 VAL    40      61.605  43.564  35.660  1.00  0.00           H  
ATOM    663  CG2 VAL    40      60.384  45.983  36.276  1.00  0.00           C  
ATOM    664 HG21 VAL    40      60.159  46.229  35.216  1.00  0.00           H  
ATOM    665 HG22 VAL    40      59.886  46.710  36.953  1.00  0.00           H  
ATOM    666 HG23 VAL    40      61.484  45.951  36.424  1.00  0.00           H  
ATOM    667  C   VAL    40      57.707  43.258  36.651  1.00  0.00           C  
ATOM    668  O   VAL    40      57.494  42.427  35.762  1.00  0.00           O  
ATOM    669  N   ALA    41      57.435  42.931  37.955  1.00  0.00           N  
ATOM    670  HN  ALA    41      57.829  43.438  38.717  1.00  0.00           H  
ATOM    671  CA  ALA    41      56.823  41.699  38.430  1.00  0.00           C  
ATOM    672  HA  ALA    41      57.435  40.868  38.109  1.00  0.00           H  
ATOM    673  CB  ALA    41      56.910  41.653  39.924  1.00  0.00           C  
ATOM    674  HB1 ALA    41      57.907  41.706  40.412  1.00  0.00           H  
ATOM    675  HB2 ALA    41      56.315  42.449  40.420  1.00  0.00           H  
ATOM    676  HB3 ALA    41      56.471  40.702  40.294  1.00  0.00           H  
ATOM    677  C   ALA    41      55.329  41.520  38.107  1.00  0.00           C  
ATOM    678  O   ALA    41      54.747  40.475  38.217  1.00  0.00           O  
ATOM    679  N   ALA    42      54.652  42.625  37.648  1.00  0.00           N  
ATOM    680  HN  ALA    42      55.160  43.472  37.511  1.00  0.00           H  
ATOM    681  CA  ALA    42      53.305  42.579  37.055  1.00  0.00           C  
ATOM    682  HA  ALA    42      52.820  41.717  37.489  1.00  0.00           H  
ATOM    683  CB  ALA    42      52.536  43.871  37.526  1.00  0.00           C  
ATOM    684  HB1 ALA    42      52.151  43.747  38.561  1.00  0.00           H  
ATOM    685  HB2 ALA    42      53.161  44.789  37.517  1.00  0.00           H  
ATOM    686  HB3 ALA    42      51.605  44.044  36.946  1.00  0.00           H  
ATOM    687  C   ALA    42      53.282  42.469  35.492  1.00  0.00           C  
ATOM    688  O   ALA    42      52.250  42.248  34.911  1.00  0.00           O  
ATOM    689  N   LEU    43      54.420  42.610  34.817  1.00  0.00           N  
ATOM    690  HN  LEU    43      55.273  42.917  35.231  1.00  0.00           H  
ATOM    691  CA  LEU    43      54.510  42.292  33.401  1.00  0.00           C  
ATOM    692  HA  LEU    43      53.797  42.929  32.899  1.00  0.00           H  
ATOM    693  CB  LEU    43      55.968  42.676  32.892  1.00  0.00           C  
ATOM    694  HB1 LEU    43      56.840  42.138  33.320  1.00  0.00           H  
ATOM    695  HB2 LEU    43      55.944  42.473  31.800  1.00  0.00           H  
ATOM    696  CG  LEU    43      56.218  44.217  33.064  1.00  0.00           C  
ATOM    697  HG  LEU    43      56.270  44.522  34.131  1.00  0.00           H  
ATOM    698  CD1 LEU    43      57.602  44.559  32.472  1.00  0.00           C  
ATOM    699 HD11 LEU    43      57.883  45.593  32.764  1.00  0.00           H  
ATOM    700 HD12 LEU    43      58.361  43.854  32.875  1.00  0.00           H  
ATOM    701 HD13 LEU    43      57.532  44.542  31.364  1.00  0.00           H  
ATOM    702  CD2 LEU    43      55.200  45.128  32.372  1.00  0.00           C  
ATOM    703 HD21 LEU    43      55.405  46.212  32.509  1.00  0.00           H  
ATOM    704 HD22 LEU    43      55.171  44.824  31.304  1.00  0.00           H  
ATOM    705 HD23 LEU    43      54.255  44.871  32.897  1.00  0.00           H  
ATOM    706  C   LEU    43      54.167  40.818  32.989  1.00  0.00           C  
ATOM    707  O   LEU    43      53.456  40.709  31.989  1.00  0.00           O  
ATOM    708  N   PRO    44      54.499  39.693  33.593  1.00  0.00           N  
ATOM    709  CD  PRO    44      55.565  39.540  34.578  1.00  0.00           C  
ATOM    710  HD1 PRO    44      55.102  39.638  35.583  1.00  0.00           H  
ATOM    711  HD2 PRO    44      56.471  40.158  34.399  1.00  0.00           H  
ATOM    712  CA  PRO    44      54.265  38.370  32.916  1.00  0.00           C  
ATOM    713  HA  PRO    44      54.644  38.344  31.905  1.00  0.00           H  
ATOM    714  CB  PRO    44      54.895  37.362  33.785  1.00  0.00           C  
ATOM    715  HB1 PRO    44      55.487  36.639  33.183  1.00  0.00           H  
ATOM    716  HB2 PRO    44      54.229  36.920  34.557  1.00  0.00           H  
ATOM    717  CG  PRO    44      56.022  38.109  34.476  1.00  0.00           C  
ATOM    718  HG1 PRO    44      57.009  37.984  33.981  1.00  0.00           H  
ATOM    719  HG2 PRO    44      56.189  37.714  35.500  1.00  0.00           H  
ATOM    720  C   PRO    44      52.856  37.922  32.773  1.00  0.00           C  
ATOM    721  O   PRO    44      52.421  37.361  31.827  1.00  0.00           O  
ATOM    722  N   THR    45      52.066  38.140  33.868  1.00  0.00           N  
ATOM    723  HN  THR    45      52.455  38.463  34.727  1.00  0.00           H  
ATOM    724  CA  THR    45      50.583  38.001  33.848  1.00  0.00           C  
ATOM    725  HA  THR    45      50.343  36.996  33.533  1.00  0.00           H  
ATOM    726  CB  THR    45      49.876  38.203  35.201  1.00  0.00           C  
ATOM    727  HB  THR    45      50.411  39.043  35.695  1.00  0.00           H  
ATOM    728  OG1 THR    45      49.954  37.070  35.996  1.00  0.00           O  
ATOM    729  HG1 THR    45      50.131  37.502  36.836  1.00  0.00           H  
ATOM    730  CG2 THR    45      48.423  38.606  35.105  1.00  0.00           C  
ATOM    731 HG21 THR    45      48.286  39.562  34.556  1.00  0.00           H  
ATOM    732 HG22 THR    45      47.830  37.828  34.579  1.00  0.00           H  
ATOM    733 HG23 THR    45      47.909  38.717  36.084  1.00  0.00           H  
ATOM    734  C   THR    45      49.937  38.786  32.709  1.00  0.00           C  
ATOM    735  O   THR    45      49.142  38.179  31.983  1.00  0.00           O  
ATOM    736  N   ILE    46      50.343  40.123  32.475  1.00  0.00           N  
ATOM    737  HN  ILE    46      50.902  40.656  33.105  1.00  0.00           H  
ATOM    738  CA  ILE    46      49.889  40.932  31.358  1.00  0.00           C  
ATOM    739  HA  ILE    46      48.810  40.960  31.358  1.00  0.00           H  
ATOM    740  CB  ILE    46      50.414  42.367  31.626  1.00  0.00           C  
ATOM    741  HB  ILE    46      51.482  42.424  31.929  1.00  0.00           H  
ATOM    742  CG2 ILE    46      50.341  43.292  30.333  1.00  0.00           C  
ATOM    743 HG21 ILE    46      50.515  44.380  30.478  1.00  0.00           H  
ATOM    744 HG22 ILE    46      51.142  43.044  29.604  1.00  0.00           H  
ATOM    745 HG23 ILE    46      49.331  43.277  29.871  1.00  0.00           H  
ATOM    746  CG1 ILE    46      49.618  43.083  32.746  1.00  0.00           C  
ATOM    747 HG11 ILE    46      48.589  43.329  32.409  1.00  0.00           H  
ATOM    748 HG12 ILE    46      49.402  42.311  33.515  1.00  0.00           H  
ATOM    749  CD  ILE    46      50.217  44.424  33.244  1.00  0.00           C  
ATOM    750  HD1 ILE    46      51.226  44.365  33.704  1.00  0.00           H  
ATOM    751  HD2 ILE    46      50.189  45.241  32.491  1.00  0.00           H  
ATOM    752  HD3 ILE    46      49.543  44.756  34.063  1.00  0.00           H  
ATOM    753  C   ILE    46      50.312  40.468  29.960  1.00  0.00           C  
ATOM    754  O   ILE    46      49.532  40.308  29.033  1.00  0.00           O  
ATOM    755  N   LYS    47      51.521  40.013  29.752  1.00  0.00           N  
ATOM    756  HN  LYS    47      52.104  39.914  30.554  1.00  0.00           H  
ATOM    757  CA  LYS    47      52.024  39.353  28.572  1.00  0.00           C  
ATOM    758  HA  LYS    47      51.773  40.031  27.769  1.00  0.00           H  
ATOM    759  CB  LYS    47      53.558  39.351  28.683  1.00  0.00           C  
ATOM    760  HB1 LYS    47      53.819  39.163  29.747  1.00  0.00           H  
ATOM    761  HB2 LYS    47      53.979  38.574  28.011  1.00  0.00           H  
ATOM    762  CG  LYS    47      54.129  40.657  28.134  1.00  0.00           C  
ATOM    763  HG1 LYS    47      54.016  40.873  27.050  1.00  0.00           H  
ATOM    764  HG2 LYS    47      53.677  41.493  28.710  1.00  0.00           H  
ATOM    765  CD  LYS    47      55.675  40.836  28.398  1.00  0.00           C  
ATOM    766  HD1 LYS    47      56.007  41.729  27.827  1.00  0.00           H  
ATOM    767  HD2 LYS    47      55.699  40.947  29.504  1.00  0.00           H  
ATOM    768  CE  LYS    47      56.570  39.703  27.862  1.00  0.00           C  
ATOM    769  HE1 LYS    47      56.384  38.743  28.388  1.00  0.00           H  
ATOM    770  HE2 LYS    47      56.314  39.601  26.786  1.00  0.00           H  
ATOM    771  NZ  LYS    47      58.003  39.992  28.029  1.00  0.00           N  
ATOM    772  HZ1 LYS    47      58.696  39.224  27.922  1.00  0.00           H  
ATOM    773  HZ2 LYS    47      58.174  40.765  27.355  1.00  0.00           H  
ATOM    774  HZ3 LYS    47      58.028  40.412  28.980  1.00  0.00           H  
ATOM    775  C   LYS    47      51.384  38.080  28.193  1.00  0.00           C  
ATOM    776  O   LYS    47      51.087  37.863  26.993  1.00  0.00           O  
ATOM    777  N   TYR    48      51.037  37.249  29.251  1.00  0.00           N  
ATOM    778  HN  TYR    48      51.207  37.495  30.202  1.00  0.00           H  
ATOM    779  CA  TYR    48      50.252  36.083  28.981  1.00  0.00           C  
ATOM    780  HA  TYR    48      50.835  35.576  28.226  1.00  0.00           H  
ATOM    781  CB  TYR    48      50.143  35.267  30.301  1.00  0.00           C  
ATOM    782  HB1 TYR    48      51.186  35.018  30.592  1.00  0.00           H  
ATOM    783  HB2 TYR    48      49.711  35.914  31.093  1.00  0.00           H  
ATOM    784  CG  TYR    48      49.214  34.092  30.209  1.00  0.00           C  
ATOM    785  CD1 TYR    48      49.508  33.047  29.333  1.00  0.00           C  
ATOM    786  HD1 TYR    48      50.358  33.047  28.668  1.00  0.00           H  
ATOM    787  CE1 TYR    48      48.769  31.898  29.272  1.00  0.00           C  
ATOM    788  HE1 TYR    48      48.979  31.088  28.590  1.00  0.00           H  
ATOM    789  CZ  TYR    48      47.641  31.871  30.098  1.00  0.00           C  
ATOM    790  OH  TYR    48      46.731  30.737  30.007  1.00  0.00           O  
ATOM    791  HH  TYR    48      46.970  30.152  29.285  1.00  0.00           H  
ATOM    792  CD2 TYR    48      48.190  33.972  31.192  1.00  0.00           C  
ATOM    793  HD2 TYR    48      48.071  34.783  31.895  1.00  0.00           H  
ATOM    794  CE2 TYR    48      47.306  32.843  31.115  1.00  0.00           C  
ATOM    795  HE2 TYR    48      46.492  32.787  31.822  1.00  0.00           H  
ATOM    796  C   TYR    48      48.902  36.402  28.372  1.00  0.00           C  
ATOM    797  O   TYR    48      48.410  35.789  27.399  1.00  0.00           O  
ATOM    798  N   VAL    49      48.258  37.384  28.935  1.00  0.00           N  
ATOM    799  HN  VAL    49      48.650  37.986  29.627  1.00  0.00           H  
ATOM    800  CA  VAL    49      46.888  37.805  28.514  1.00  0.00           C  
ATOM    801  HA  VAL    49      46.258  36.928  28.528  1.00  0.00           H  
ATOM    802  CB  VAL    49      46.320  38.782  29.612  1.00  0.00           C  
ATOM    803  HB  VAL    49      47.048  39.609  29.754  1.00  0.00           H  
ATOM    804  CG1 VAL    49      45.039  39.518  29.102  1.00  0.00           C  
ATOM    805 HG11 VAL    49      44.214  38.876  28.727  1.00  0.00           H  
ATOM    806 HG12 VAL    49      44.621  40.135  29.926  1.00  0.00           H  
ATOM    807 HG13 VAL    49      45.254  40.234  28.280  1.00  0.00           H  
ATOM    808  CG2 VAL    49      46.078  38.089  30.901  1.00  0.00           C  
ATOM    809 HG21 VAL    49      45.271  37.327  30.843  1.00  0.00           H  
ATOM    810 HG22 VAL    49      46.871  37.486  31.393  1.00  0.00           H  
ATOM    811 HG23 VAL    49      45.806  38.847  31.666  1.00  0.00           H  
ATOM    812  C   VAL    49      46.804  38.419  27.105  1.00  0.00           C  
ATOM    813  O   VAL    49      46.033  37.991  26.265  1.00  0.00           O  
ATOM    814  N   LEU    50      47.812  39.352  26.888  1.00  0.00           N  
ATOM    815  HN  LEU    50      48.488  39.483  27.609  1.00  0.00           H  
ATOM    816  CA  LEU    50      48.053  39.966  25.603  1.00  0.00           C  
ATOM    817  HA  LEU    50      47.211  40.549  25.261  1.00  0.00           H  
ATOM    818  CB  LEU    50      49.327  40.854  25.658  1.00  0.00           C  
ATOM    819  HB1 LEU    50      49.913  40.547  26.549  1.00  0.00           H  
ATOM    820  HB2 LEU    50      49.851  40.825  24.678  1.00  0.00           H  
ATOM    821  CG  LEU    50      49.053  42.403  25.873  1.00  0.00           C  
ATOM    822  HG  LEU    50      48.668  42.810  24.914  1.00  0.00           H  
ATOM    823  CD1 LEU    50      48.007  42.641  26.986  1.00  0.00           C  
ATOM    824 HD11 LEU    50      47.887  43.745  27.029  1.00  0.00           H  
ATOM    825 HD12 LEU    50      47.065  42.055  27.027  1.00  0.00           H  
ATOM    826 HD13 LEU    50      48.505  42.370  27.942  1.00  0.00           H  
ATOM    827  CD2 LEU    50      50.397  43.132  26.187  1.00  0.00           C  
ATOM    828 HD21 LEU    50      50.959  43.410  25.269  1.00  0.00           H  
ATOM    829 HD22 LEU    50      50.264  44.049  26.801  1.00  0.00           H  
ATOM    830 HD23 LEU    50      50.939  42.402  26.825  1.00  0.00           H  
ATOM    831  C   LEU    50      48.269  38.939  24.450  1.00  0.00           C  
ATOM    832  O   LEU    50      47.662  39.019  23.367  1.00  0.00           O  
ATOM    833  N   GLU    51      49.056  37.838  24.694  1.00  0.00           N  
ATOM    834  HN  GLU    51      49.489  37.745  25.588  1.00  0.00           H  
ATOM    835  CA  GLU    51      49.237  36.755  23.751  1.00  0.00           C  
ATOM    836  HA  GLU    51      49.676  37.091  22.824  1.00  0.00           H  
ATOM    837  CB  GLU    51      50.141  35.676  24.492  1.00  0.00           C  
ATOM    838  HB1 GLU    51      51.033  36.236  24.848  1.00  0.00           H  
ATOM    839  HB2 GLU    51      49.719  35.280  25.440  1.00  0.00           H  
ATOM    840  CG  GLU    51      50.516  34.445  23.590  1.00  0.00           C  
ATOM    841  HG1 GLU    51      49.627  33.805  23.404  1.00  0.00           H  
ATOM    842  HG2 GLU    51      50.832  34.774  22.576  1.00  0.00           H  
ATOM    843  CD  GLU    51      51.525  33.540  24.102  1.00  0.00           C  
ATOM    844  OE1 GLU    51      51.245  32.273  24.064  1.00  0.00           O  
ATOM    845  OE2 GLU    51      52.623  33.995  24.531  1.00  0.00           O  
ATOM    846  C   GLU    51      47.901  36.081  23.284  1.00  0.00           C  
ATOM    847  O   GLU    51      47.888  35.403  22.224  1.00  0.00           O  
ATOM    848  N   HSD    52      46.855  36.268  24.060  1.00  0.00           N  
ATOM    849  HN  HSD    52      46.865  36.764  24.924  1.00  0.00           H  
ATOM    850  CA  HSD    52      45.571  35.501  23.833  1.00  0.00           C  
ATOM    851  HA  HSD    52      45.653  34.729  23.083  1.00  0.00           H  
ATOM    852  CB  HSD    52      45.296  34.728  25.110  1.00  0.00           C  
ATOM    853  HB1 HSD    52      45.463  35.268  26.067  1.00  0.00           H  
ATOM    854  HB2 HSD    52      44.316  34.205  25.150  1.00  0.00           H  
ATOM    855  ND1 HSD    52      47.329  33.655  26.088  1.00  0.00           N  
ATOM    856  HD1 HSD    52      47.669  34.366  26.704  1.00  0.00           H  
ATOM    857  CG  HSD    52      46.201  33.579  25.308  1.00  0.00           C  
ATOM    858  CE1 HSD    52      47.708  32.343  26.279  1.00  0.00           C  
ATOM    859  HE1 HSD    52      48.541  32.054  26.920  1.00  0.00           H  
ATOM    860  NE2 HSD    52      46.912  31.503  25.664  1.00  0.00           N  
ATOM    861  CD2 HSD    52      46.048  32.273  24.993  1.00  0.00           C  
ATOM    862  HD2 HSD    52      45.298  31.827  24.350  1.00  0.00           H  
ATOM    863  C   HSD    52      44.444  36.454  23.411  1.00  0.00           C  
ATOM    864  O   HSD    52      43.264  36.183  23.405  1.00  0.00           O  
ATOM    865  N   HSD    53      44.773  37.721  22.995  1.00  0.00           N  
ATOM    866  HN  HSD    53      45.721  38.021  23.077  1.00  0.00           H  
ATOM    867  CA  HSD    53      43.880  38.718  22.420  1.00  0.00           C  
ATOM    868  HA  HSD    53      44.468  39.623  22.431  1.00  0.00           H  
ATOM    869  CB  HSD    53      43.650  38.419  20.886  1.00  0.00           C  
ATOM    870  HB1 HSD    53      42.992  37.543  20.701  1.00  0.00           H  
ATOM    871  HB2 HSD    53      43.005  39.221  20.468  1.00  0.00           H  
ATOM    872  ND1 HSD    53      46.212  38.843  20.380  1.00  0.00           N  
ATOM    873  HD1 HSD    53      46.393  39.614  20.990  1.00  0.00           H  
ATOM    874  CG  HSD    53      45.010  38.068  20.212  1.00  0.00           C  
ATOM    875  CE1 HSD    53      47.186  38.160  19.750  1.00  0.00           C  
ATOM    876  HE1 HSD    53      48.206  38.541  19.696  1.00  0.00           H  
ATOM    877  NE2 HSD    53      46.678  37.035  19.162  1.00  0.00           N  
ATOM    878  CD2 HSD    53      45.371  36.988  19.485  1.00  0.00           C  
ATOM    879  HD2 HSD    53      44.774  36.195  19.053  1.00  0.00           H  
ATOM    880  C   HSD    53      42.411  38.924  23.017  1.00  0.00           C  
ATOM    881  O   HSD    53      41.398  38.736  22.269  1.00  0.00           O  
ATOM    882  N   PRO    54      42.155  39.303  24.277  1.00  0.00           N  
ATOM    883  CD  PRO    54      43.295  39.440  25.222  1.00  0.00           C  
ATOM    884  HD1 PRO    54      44.113  39.984  24.704  1.00  0.00           H  
ATOM    885  HD2 PRO    54      43.751  38.465  25.498  1.00  0.00           H  
ATOM    886  CA  PRO    54      40.877  39.688  24.776  1.00  0.00           C  
ATOM    887  HA  PRO    54      40.129  38.917  24.674  1.00  0.00           H  
ATOM    888  CB  PRO    54      41.163  39.927  26.274  1.00  0.00           C  
ATOM    889  HB1 PRO    54      40.886  38.988  26.798  1.00  0.00           H  
ATOM    890  HB2 PRO    54      40.590  40.785  26.686  1.00  0.00           H  
ATOM    891  CG  PRO    54      42.657  40.193  26.397  1.00  0.00           C  
ATOM    892  HG1 PRO    54      43.275  39.812  27.238  1.00  0.00           H  
ATOM    893  HG2 PRO    54      42.946  41.234  26.141  1.00  0.00           H  
ATOM    894  C   PRO    54      40.097  40.820  24.153  1.00  0.00           C  
ATOM    895  O   PRO    54      40.667  41.658  23.450  1.00  0.00           O  
ATOM    896  N   ARG    55      38.802  40.911  24.418  1.00  0.00           N  
ATOM    897  HN  ARG    55      38.367  40.408  25.161  1.00  0.00           H  
ATOM    898  CA  ARG    55      38.264  42.227  23.946  1.00  0.00           C  
ATOM    899  HA  ARG    55      38.360  42.374  22.880  1.00  0.00           H  
ATOM    900  CB  ARG    55      36.718  42.217  24.309  1.00  0.00           C  
ATOM    901  HB1 ARG    55      36.373  41.248  23.889  1.00  0.00           H  
ATOM    902  HB2 ARG    55      36.609  42.143  25.412  1.00  0.00           H  
ATOM    903  CG  ARG    55      35.934  43.507  23.901  1.00  0.00           C  
ATOM    904  HG1 ARG    55      36.484  44.344  24.380  1.00  0.00           H  
ATOM    905  HG2 ARG    55      35.979  43.745  22.817  1.00  0.00           H  
ATOM    906  CD  ARG    55      34.492  43.591  24.355  1.00  0.00           C  
ATOM    907  HD1 ARG    55      34.354  43.463  25.450  1.00  0.00           H  
ATOM    908  HD2 ARG    55      33.989  44.532  24.045  1.00  0.00           H  
ATOM    909  NE  ARG    55      33.675  42.503  23.631  1.00  0.00           N  
ATOM    910  HE  ARG    55      34.241  41.848  23.130  1.00  0.00           H  
ATOM    911  CZ  ARG    55      32.468  42.053  24.000  1.00  0.00           C  
ATOM    912  NH1 ARG    55      31.761  42.545  25.006  1.00  0.00           N  
ATOM    913 HH11 ARG    55      30.813  42.231  25.048  1.00  0.00           H  
ATOM    914 HH12 ARG    55      32.121  43.381  25.420  1.00  0.00           H  
ATOM    915  NH2 ARG    55      31.884  41.161  23.280  1.00  0.00           N  
ATOM    916 HH21 ARG    55      31.029  40.787  23.638  1.00  0.00           H  
ATOM    917 HH22 ARG    55      32.447  40.698  22.595  1.00  0.00           H  
ATOM    918  C   ARG    55      38.901  43.493  24.590  1.00  0.00           C  
ATOM    919  O   ARG    55      39.111  44.471  23.895  1.00  0.00           O  
ATOM    920  N   TYR    56      39.207  43.412  25.918  1.00  0.00           N  
ATOM    921  HN  TYR    56      39.060  42.591  26.465  1.00  0.00           H  
ATOM    922  CA  TYR    56      39.808  44.545  26.667  1.00  0.00           C  
ATOM    923  HA  TYR    56      40.523  44.998  25.996  1.00  0.00           H  
ATOM    924  CB  TYR    56      38.855  45.736  26.978  1.00  0.00           C  
ATOM    925  HB1 TYR    56      39.463  46.496  27.513  1.00  0.00           H  
ATOM    926  HB2 TYR    56      38.537  46.176  26.009  1.00  0.00           H  
ATOM    927  CG  TYR    56      37.631  45.380  27.820  1.00  0.00           C  
ATOM    928  CD1 TYR    56      37.669  44.892  29.146  1.00  0.00           C  
ATOM    929  HD1 TYR    56      38.570  44.452  29.549  1.00  0.00           H  
ATOM    930  CE1 TYR    56      36.496  44.820  29.892  1.00  0.00           C  
ATOM    931  HE1 TYR    56      36.654  44.315  30.833  1.00  0.00           H  
ATOM    932  CZ  TYR    56      35.253  45.426  29.461  1.00  0.00           C  
ATOM    933  OH  TYR    56      34.081  45.412  30.208  1.00  0.00           O  
ATOM    934  HH  TYR    56      34.301  44.782  30.898  1.00  0.00           H  
ATOM    935  CD2 TYR    56      36.372  45.838  27.363  1.00  0.00           C  
ATOM    936  HD2 TYR    56      36.282  46.297  26.389  1.00  0.00           H  
ATOM    937  CE2 TYR    56      35.179  45.852  28.149  1.00  0.00           C  
ATOM    938  HE2 TYR    56      34.239  46.259  27.807  1.00  0.00           H  
ATOM    939  C   TYR    56      40.579  44.036  27.896  1.00  0.00           C  
ATOM    940  O   TYR    56      40.311  42.952  28.460  1.00  0.00           O  
ATOM    941  N   VAL    57      41.610  44.838  28.262  1.00  0.00           N  
ATOM    942  HN  VAL    57      41.700  45.711  27.790  1.00  0.00           H  
ATOM    943  CA  VAL    57      42.362  44.588  29.425  1.00  0.00           C  
ATOM    944  HA  VAL    57      42.062  43.667  29.903  1.00  0.00           H  
ATOM    945  CB  VAL    57      43.818  44.360  29.113  1.00  0.00           C  
ATOM    946  HB  VAL    57      44.305  45.278  28.721  1.00  0.00           H  
ATOM    947  CG1 VAL    57      44.597  43.837  30.365  1.00  0.00           C  
ATOM    948 HG11 VAL    57      44.157  42.890  30.746  1.00  0.00           H  
ATOM    949 HG12 VAL    57      45.647  43.630  30.066  1.00  0.00           H  
ATOM    950 HG13 VAL    57      44.551  44.596  31.174  1.00  0.00           H  
ATOM    951  CG2 VAL    57      43.932  43.220  28.096  1.00  0.00           C  
ATOM    952 HG21 VAL    57      43.495  42.279  28.492  1.00  0.00           H  
ATOM    953 HG22 VAL    57      43.413  43.499  27.153  1.00  0.00           H  
ATOM    954 HG23 VAL    57      45.011  43.058  27.887  1.00  0.00           H  
ATOM    955  C   VAL    57      42.094  45.710  30.330  1.00  0.00           C  
ATOM    956  O   VAL    57      42.224  46.832  29.955  1.00  0.00           O  
ATOM    957  N   VAL    58      41.630  45.470  31.562  1.00  0.00           N  
ATOM    958  HN  VAL    58      41.334  44.529  31.707  1.00  0.00           H  
ATOM    959  CA  VAL    58      41.424  46.526  32.509  1.00  0.00           C  
ATOM    960  HA  VAL    58      41.735  47.521  32.230  1.00  0.00           H  
ATOM    961  CB  VAL    58      39.951  46.753  32.708  1.00  0.00           C  
ATOM    962  HB  VAL    58      39.409  45.885  33.142  1.00  0.00           H  
ATOM    963  CG1 VAL    58      39.754  47.945  33.679  1.00  0.00           C  
ATOM    964 HG11 VAL    58      38.689  48.216  33.514  1.00  0.00           H  
ATOM    965 HG12 VAL    58      39.804  47.673  34.755  1.00  0.00           H  
ATOM    966 HG13 VAL    58      40.430  48.769  33.364  1.00  0.00           H  
ATOM    967  CG2 VAL    58      39.131  47.058  31.439  1.00  0.00           C  
ATOM    968 HG21 VAL    58      39.515  46.463  30.583  1.00  0.00           H  
ATOM    969 HG22 VAL    58      38.026  46.945  31.475  1.00  0.00           H  
ATOM    970 HG23 VAL    58      39.391  48.084  31.102  1.00  0.00           H  
ATOM    971  C   VAL    58      42.211  46.120  33.756  1.00  0.00           C  
ATOM    972  O   VAL    58      42.123  45.010  34.348  1.00  0.00           O  
ATOM    973  N   LEU    59      43.009  47.067  34.304  1.00  0.00           N  
ATOM    974  HN  LEU    59      43.107  47.937  33.828  1.00  0.00           H  
ATOM    975  CA  LEU    59      43.974  46.828  35.375  1.00  0.00           C  
ATOM    976  HA  LEU    59      43.932  45.774  35.610  1.00  0.00           H  
ATOM    977  CB  LEU    59      45.425  47.280  34.966  1.00  0.00           C  
ATOM    978  HB1 LEU    59      45.508  48.380  35.100  1.00  0.00           H  
ATOM    979  HB2 LEU    59      46.076  46.795  35.725  1.00  0.00           H  
ATOM    980  CG  LEU    59      45.995  46.840  33.619  1.00  0.00           C  
ATOM    981  HG  LEU    59      45.266  46.952  32.789  1.00  0.00           H  
ATOM    982  CD1 LEU    59      47.101  47.799  33.153  1.00  0.00           C  
ATOM    983 HD11 LEU    59      47.936  47.864  33.883  1.00  0.00           H  
ATOM    984 HD12 LEU    59      47.512  47.587  32.142  1.00  0.00           H  
ATOM    985 HD13 LEU    59      46.627  48.802  33.093  1.00  0.00           H  
ATOM    986  CD2 LEU    59      46.623  45.418  33.590  1.00  0.00           C  
ATOM    987 HD21 LEU    59      47.567  45.242  34.148  1.00  0.00           H  
ATOM    988 HD22 LEU    59      45.874  44.660  33.904  1.00  0.00           H  
ATOM    989 HD23 LEU    59      46.891  45.272  32.522  1.00  0.00           H  
ATOM    990  C   LEU    59      43.557  47.653  36.595  1.00  0.00           C  
ATOM    991  O   LEU    59      43.277  48.883  36.470  1.00  0.00           O  
ATOM    992  N   ALA    60      43.554  46.972  37.703  1.00  0.00           N  
ATOM    993  HN  ALA    60      43.575  45.976  37.749  1.00  0.00           H  
ATOM    994  CA  ALA    60      43.488  47.642  38.971  1.00  0.00           C  
ATOM    995  HA  ALA    60      42.647  48.318  38.925  1.00  0.00           H  
ATOM    996  CB  ALA    60      43.280  46.589  40.009  1.00  0.00           C  
ATOM    997  HB1 ALA    60      43.039  47.002  41.012  1.00  0.00           H  
ATOM    998  HB2 ALA    60      42.425  45.975  39.655  1.00  0.00           H  
ATOM    999  HB3 ALA    60      44.185  45.962  40.155  1.00  0.00           H  
ATOM   1000  C   ALA    60      44.597  48.511  39.449  1.00  0.00           C  
ATOM   1001  O   ALA    60      45.769  48.106  39.556  1.00  0.00           O  
ATOM   1002  N   SER    61      44.302  49.791  39.843  1.00  0.00           N  
ATOM   1003  HN  SER    61      43.336  50.008  39.729  1.00  0.00           H  
ATOM   1004  CA  SER    61      45.298  50.695  40.388  1.00  0.00           C  
ATOM   1005  HA  SER    61      45.847  50.276  41.219  1.00  0.00           H  
ATOM   1006  CB  SER    61      46.418  51.138  39.392  1.00  0.00           C  
ATOM   1007  HB1 SER    61      46.694  50.269  38.756  1.00  0.00           H  
ATOM   1008  HB2 SER    61      46.172  51.966  38.694  1.00  0.00           H  
ATOM   1009  OG  SER    61      47.611  51.721  40.039  1.00  0.00           O  
ATOM   1010  HG1 SER    61      48.075  50.957  40.391  1.00  0.00           H  
ATOM   1011  C   SER    61      44.775  51.917  41.055  1.00  0.00           C  
ATOM   1012  O   SER    61      43.617  52.262  40.814  1.00  0.00           O  
ATOM   1013  N   HSD    62      45.607  52.658  41.913  1.00  0.00           N  
ATOM   1014  HN  HSD    62      46.497  52.353  42.244  1.00  0.00           H  
ATOM   1015  CA  HSD    62      45.232  53.894  42.554  1.00  0.00           C  
ATOM   1016  HA  HSD    62      44.511  54.480  42.004  1.00  0.00           H  
ATOM   1017  CB  HSD    62      44.575  53.517  43.951  1.00  0.00           C  
ATOM   1018  HB1 HSD    62      43.483  53.427  43.766  1.00  0.00           H  
ATOM   1019  HB2 HSD    62      45.065  52.617  44.379  1.00  0.00           H  
ATOM   1020  ND1 HSD    62      43.991  55.707  45.233  1.00  0.00           N  
ATOM   1021  HD1 HSD    62      43.428  56.128  44.522  1.00  0.00           H  
ATOM   1022  CG  HSD    62      44.690  54.527  45.085  1.00  0.00           C  
ATOM   1023  CE1 HSD    62      44.330  56.316  46.384  1.00  0.00           C  
ATOM   1024  HE1 HSD    62      44.091  57.362  46.579  1.00  0.00           H  
ATOM   1025  NE2 HSD    62      45.162  55.579  47.119  1.00  0.00           N  
ATOM   1026  CD2 HSD    62      45.427  54.464  46.265  1.00  0.00           C  
ATOM   1027  HD2 HSD    62      46.090  53.678  46.604  1.00  0.00           H  
ATOM   1028  C   HSD    62      46.514  54.693  42.797  1.00  0.00           C  
ATOM   1029  O   HSD    62      47.607  54.130  42.892  1.00  0.00           O  
ATOM   1030  N   LEU    63      46.382  56.060  42.940  1.00  0.00           N  
ATOM   1031  HN  LEU    63      45.441  56.388  42.904  1.00  0.00           H  
ATOM   1032  CA  LEU    63      47.554  56.874  43.368  1.00  0.00           C  
ATOM   1033  HA  LEU    63      48.056  56.266  44.106  1.00  0.00           H  
ATOM   1034  CB  LEU    63      48.469  57.039  42.104  1.00  0.00           C  
ATOM   1035  HB1 LEU    63      48.643  56.020  41.698  1.00  0.00           H  
ATOM   1036  HB2 LEU    63      47.995  57.534  41.230  1.00  0.00           H  
ATOM   1037  CG  LEU    63      49.783  57.706  42.416  1.00  0.00           C  
ATOM   1038  HG  LEU    63      49.662  58.723  42.844  1.00  0.00           H  
ATOM   1039  CD1 LEU    63      50.615  56.990  43.492  1.00  0.00           C  
ATOM   1040 HD11 LEU    63      51.015  56.051  43.054  1.00  0.00           H  
ATOM   1041 HD12 LEU    63      51.362  57.777  43.734  1.00  0.00           H  
ATOM   1042 HD13 LEU    63      49.953  56.708  44.339  1.00  0.00           H  
ATOM   1043  CD2 LEU    63      50.736  57.896  41.160  1.00  0.00           C  
ATOM   1044 HD21 LEU    63      51.480  58.652  41.489  1.00  0.00           H  
ATOM   1045 HD22 LEU    63      51.289  56.945  41.003  1.00  0.00           H  
ATOM   1046 HD23 LEU    63      50.099  58.211  40.306  1.00  0.00           H  
ATOM   1047  C   LEU    63      47.079  58.136  44.047  1.00  0.00           C  
ATOM   1048  O   LEU    63      46.521  59.015  43.386  1.00  0.00           O  
ATOM   1049  N   GLY    64      47.588  58.300  45.316  1.00  0.00           N  
ATOM   1050  HN  GLY    64      48.208  57.605  45.673  1.00  0.00           H  
ATOM   1051  CA  GLY    64      47.488  59.503  46.132  1.00  0.00           C  
ATOM   1052  HA1 GLY    64      48.077  60.300  45.702  1.00  0.00           H  
ATOM   1053  HA2 GLY    64      48.011  59.205  47.029  1.00  0.00           H  
ATOM   1054  C   GLY    64      46.140  60.050  46.485  1.00  0.00           C  
ATOM   1055  O   GLY    64      45.139  59.609  45.851  1.00  0.00           O  
ATOM   1056  N   ARG    65      45.950  60.910  47.543  1.00  0.00           N  
ATOM   1057  HN  ARG    65      46.646  61.142  48.218  1.00  0.00           H  
ATOM   1058  CA  ARG    65      44.662  61.351  47.799  1.00  0.00           C  
ATOM   1059  HA  ARG    65      44.034  60.795  47.119  1.00  0.00           H  
ATOM   1060  CB  ARG    65      44.303  61.083  49.291  1.00  0.00           C  
ATOM   1061  HB1 ARG    65      45.056  61.573  49.944  1.00  0.00           H  
ATOM   1062  HB2 ARG    65      43.279  61.496  49.415  1.00  0.00           H  
ATOM   1063  CG  ARG    65      44.257  59.582  49.778  1.00  0.00           C  
ATOM   1064  HG1 ARG    65      45.276  59.158  49.647  1.00  0.00           H  
ATOM   1065  HG2 ARG    65      43.849  59.537  50.810  1.00  0.00           H  
ATOM   1066  CD  ARG    65      43.255  58.687  48.996  1.00  0.00           C  
ATOM   1067  HD1 ARG    65      42.237  59.072  49.218  1.00  0.00           H  
ATOM   1068  HD2 ARG    65      43.509  58.835  47.925  1.00  0.00           H  
ATOM   1069  NE  ARG    65      43.370  57.301  49.320  1.00  0.00           N  
ATOM   1070  HE  ARG    65      44.289  56.946  49.492  1.00  0.00           H  
ATOM   1071  CZ  ARG    65      42.340  56.448  49.503  1.00  0.00           C  
ATOM   1072  NH1 ARG    65      41.058  56.752  49.401  1.00  0.00           N  
ATOM   1073 HH11 ARG    65      40.433  56.004  49.627  1.00  0.00           H  
ATOM   1074 HH12 ARG    65      40.844  57.656  49.031  1.00  0.00           H  
ATOM   1075  NH2 ARG    65      42.660  55.239  49.869  1.00  0.00           N  
ATOM   1076 HH21 ARG    65      41.959  54.631  50.244  1.00  0.00           H  
ATOM   1077 HH22 ARG    65      43.611  54.934  49.833  1.00  0.00           H  
ATOM   1078  C   ARG    65      44.589  62.809  47.417  1.00  0.00           C  
ATOM   1079  O   ARG    65      45.583  63.483  47.572  1.00  0.00           O  
ATOM   1080  N   PRO    66      43.555  63.403  46.789  1.00  0.00           N  
ATOM   1081  CD  PRO    66      42.511  62.663  46.056  1.00  0.00           C  
ATOM   1082  HD1 PRO    66      41.655  62.252  46.632  1.00  0.00           H  
ATOM   1083  HD2 PRO    66      42.864  61.875  45.357  1.00  0.00           H  
ATOM   1084  CA  PRO    66      43.512  64.866  46.506  1.00  0.00           C  
ATOM   1085  HA  PRO    66      44.407  65.070  45.936  1.00  0.00           H  
ATOM   1086  CB  PRO    66      42.200  65.141  45.727  1.00  0.00           C  
ATOM   1087  HB1 PRO    66      42.330  66.008  45.044  1.00  0.00           H  
ATOM   1088  HB2 PRO    66      41.439  65.334  46.513  1.00  0.00           H  
ATOM   1089  CG  PRO    66      41.924  63.809  45.079  1.00  0.00           C  
ATOM   1090  HG1 PRO    66      42.514  63.928  44.145  1.00  0.00           H  
ATOM   1091  HG2 PRO    66      40.828  63.671  44.954  1.00  0.00           H  
ATOM   1092  C   PRO    66      43.641  65.756  47.683  1.00  0.00           C  
ATOM   1093  O   PRO    66      43.073  65.354  48.686  1.00  0.00           O  
ATOM   1094  N   ASN    67      44.233  66.922  47.516  1.00  0.00           N  
ATOM   1095  HN  ASN    67      44.567  67.174  46.611  1.00  0.00           H  
ATOM   1096  CA  ASN    67      44.309  67.895  48.548  1.00  0.00           C  
ATOM   1097  HA  ASN    67      43.815  67.434  49.391  1.00  0.00           H  
ATOM   1098  CB  ASN    67      45.678  68.333  48.831  1.00  0.00           C  
ATOM   1099  HB1 ASN    67      46.114  68.985  48.045  1.00  0.00           H  
ATOM   1100  HB2 ASN    67      45.772  68.949  49.751  1.00  0.00           H  
ATOM   1101  CG  ASN    67      46.665  67.203  48.857  1.00  0.00           C  
ATOM   1102  OD1 ASN    67      47.517  67.161  47.965  1.00  0.00           O  
ATOM   1103  ND2 ASN    67      46.652  66.431  49.880  1.00  0.00           N  
ATOM   1104 HD21 ASN    67      47.368  65.735  49.943  1.00  0.00           H  
ATOM   1105 HD22 ASN    67      46.290  66.788  50.742  1.00  0.00           H  
ATOM   1106  C   ASN    67      43.477  68.993  47.985  1.00  0.00           C  
ATOM   1107  O   ASN    67      43.675  69.600  46.881  1.00  0.00           O  
ATOM   1108  N   GLY    68      42.481  69.288  48.776  1.00  0.00           N  
ATOM   1109  HN  GLY    68      42.430  68.763  49.622  1.00  0.00           H  
ATOM   1110  CA  GLY    68      41.330  70.133  48.431  1.00  0.00           C  
ATOM   1111  HA1 GLY    68      41.724  71.123  48.257  1.00  0.00           H  
ATOM   1112  HA2 GLY    68      40.643  70.137  49.264  1.00  0.00           H  
ATOM   1113  C   GLY    68      40.372  69.900  47.282  1.00  0.00           C  
ATOM   1114  O   GLY    68      40.347  68.825  46.721  1.00  0.00           O  
ATOM   1115  N   GLU    69      39.656  70.957  46.849  1.00  0.00           N  
ATOM   1116  HN  GLU    69      39.847  71.885  47.159  1.00  0.00           H  
ATOM   1117  CA  GLU    69      38.753  70.944  45.684  1.00  0.00           C  
ATOM   1118  HA  GLU    69      38.447  69.913  45.586  1.00  0.00           H  
ATOM   1119  CB  GLU    69      37.584  71.921  45.859  1.00  0.00           C  
ATOM   1120  HB1 GLU    69      37.992  72.857  46.298  1.00  0.00           H  
ATOM   1121  HB2 GLU    69      37.016  72.141  44.930  1.00  0.00           H  
ATOM   1122  CG  GLU    69      36.559  71.367  46.912  1.00  0.00           C  
ATOM   1123  HG1 GLU    69      35.943  70.599  46.395  1.00  0.00           H  
ATOM   1124  HG2 GLU    69      37.101  70.901  47.762  1.00  0.00           H  
ATOM   1125  CD  GLU    69      35.548  72.365  47.430  1.00  0.00           C  
ATOM   1126  OE1 GLU    69      34.498  72.625  46.717  1.00  0.00           O  
ATOM   1127  OE2 GLU    69      35.663  72.673  48.633  1.00  0.00           O  
ATOM   1128  C   GLU    69      39.443  71.166  44.286  1.00  0.00           C  
ATOM   1129  O   GLU    69      38.871  71.752  43.371  1.00  0.00           O  
ATOM   1130  N   ARG    70      40.746  70.785  44.169  1.00  0.00           N  
ATOM   1131  HN  ARG    70      41.106  70.356  44.993  1.00  0.00           H  
ATOM   1132  CA  ARG    70      41.790  70.935  43.124  1.00  0.00           C  
ATOM   1133  HA  ARG    70      42.268  71.887  43.300  1.00  0.00           H  
ATOM   1134  CB  ARG    70      42.896  69.862  43.173  1.00  0.00           C  
ATOM   1135  HB1 ARG    70      43.435  69.971  44.138  1.00  0.00           H  
ATOM   1136  HB2 ARG    70      42.415  68.868  43.297  1.00  0.00           H  
ATOM   1137  CG  ARG    70      43.806  69.844  41.931  1.00  0.00           C  
ATOM   1138  HG1 ARG    70      43.200  69.179  41.279  1.00  0.00           H  
ATOM   1139  HG2 ARG    70      43.907  70.838  41.446  1.00  0.00           H  
ATOM   1140  CD  ARG    70      45.278  69.421  42.171  1.00  0.00           C  
ATOM   1141  HD1 ARG    70      45.926  70.175  42.667  1.00  0.00           H  
ATOM   1142  HD2 ARG    70      45.195  68.528  42.826  1.00  0.00           H  
ATOM   1143  NE  ARG    70      45.800  69.112  40.785  1.00  0.00           N  
ATOM   1144  HE  ARG    70      45.141  68.995  40.042  1.00  0.00           H  
ATOM   1145  CZ  ARG    70      47.030  68.760  40.504  1.00  0.00           C  
ATOM   1146  NH1 ARG    70      47.826  68.501  41.473  1.00  0.00           N  
ATOM   1147 HH11 ARG    70      48.749  68.281  41.160  1.00  0.00           H  
ATOM   1148 HH12 ARG    70      47.501  68.450  42.417  1.00  0.00           H  
ATOM   1149  NH2 ARG    70      47.457  68.550  39.292  1.00  0.00           N  
ATOM   1150 HH21 ARG    70      48.457  68.566  39.319  1.00  0.00           H  
ATOM   1151 HH22 ARG    70      47.075  68.910  38.441  1.00  0.00           H  
ATOM   1152  C   ARG    70      41.252  71.021  41.680  1.00  0.00           C  
ATOM   1153  O   ARG    70      40.502  70.171  41.315  1.00  0.00           O  
ATOM   1154  N   ASN    71      41.705  71.925  40.836  1.00  0.00           N  
ATOM   1155  HN  ASN    71      42.371  72.604  41.136  1.00  0.00           H  
ATOM   1156  CA  ASN    71      41.321  71.940  39.415  1.00  0.00           C  
ATOM   1157  HA  ASN    71      40.380  71.424  39.296  1.00  0.00           H  
ATOM   1158  CB  ASN    71      40.925  73.331  38.977  1.00  0.00           C  
ATOM   1159  HB1 ASN    71      40.135  73.607  39.707  1.00  0.00           H  
ATOM   1160  HB2 ASN    71      41.821  73.975  39.107  1.00  0.00           H  
ATOM   1161  CG  ASN    71      40.322  73.488  37.622  1.00  0.00           C  
ATOM   1162  OD1 ASN    71      40.126  72.470  36.934  1.00  0.00           O  
ATOM   1163  ND2 ASN    71      40.228  74.672  37.057  1.00  0.00           N  
ATOM   1164 HD21 ASN    71      39.781  74.564  36.169  1.00  0.00           H  
ATOM   1165 HD22 ASN    71      40.382  75.499  37.597  1.00  0.00           H  
ATOM   1166  C   ASN    71      42.293  71.219  38.508  1.00  0.00           C  
ATOM   1167  O   ASN    71      43.428  71.610  38.226  1.00  0.00           O  
ATOM   1168  N   GLU    72      41.932  70.032  37.932  1.00  0.00           N  
ATOM   1169  HN  GLU    72      41.032  69.662  38.148  1.00  0.00           H  
ATOM   1170  CA  GLU    72      42.704  69.190  37.004  1.00  0.00           C  
ATOM   1171  HA  GLU    72      41.934  68.596  36.535  1.00  0.00           H  
ATOM   1172  CB  GLU    72      43.376  69.884  35.809  1.00  0.00           C  
ATOM   1173  HB1 GLU    72      44.109  70.647  36.150  1.00  0.00           H  
ATOM   1174  HB2 GLU    72      43.987  69.200  35.182  1.00  0.00           H  
ATOM   1175  CG  GLU    72      42.284  70.537  34.878  1.00  0.00           C  
ATOM   1176  HG1 GLU    72      41.712  69.793  34.283  1.00  0.00           H  
ATOM   1177  HG2 GLU    72      41.621  71.039  35.615  1.00  0.00           H  
ATOM   1178  CD  GLU    72      42.831  71.567  33.949  1.00  0.00           C  
ATOM   1179  OE1 GLU    72      43.740  72.320  34.416  1.00  0.00           O  
ATOM   1180  OE2 GLU    72      42.405  71.775  32.780  1.00  0.00           O  
ATOM   1181  C   GLU    72      43.628  68.187  37.737  1.00  0.00           C  
ATOM   1182  O   GLU    72      44.467  68.600  38.525  1.00  0.00           O  
ATOM   1183  N   LYS    73      43.486  66.852  37.496  1.00  0.00           N  
ATOM   1184  HN  LYS    73      42.854  66.480  36.821  1.00  0.00           H  
ATOM   1185  CA  LYS    73      44.333  65.849  38.038  1.00  0.00           C  
ATOM   1186  HA  LYS    73      45.278  66.305  38.293  1.00  0.00           H  
ATOM   1187  CB  LYS    73      43.632  65.158  39.240  1.00  0.00           C  
ATOM   1188  HB1 LYS    73      42.827  64.535  38.794  1.00  0.00           H  
ATOM   1189  HB2 LYS    73      44.331  64.429  39.702  1.00  0.00           H  
ATOM   1190  CG  LYS    73      43.003  66.085  40.380  1.00  0.00           C  
ATOM   1191  HG1 LYS    73      43.904  66.599  40.777  1.00  0.00           H  
ATOM   1192  HG2 LYS    73      42.320  66.782  39.849  1.00  0.00           H  
ATOM   1193  CD  LYS    73      42.349  65.376  41.493  1.00  0.00           C  
ATOM   1194  HD1 LYS    73      43.034  64.635  41.959  1.00  0.00           H  
ATOM   1195  HD2 LYS    73      42.025  66.139  42.233  1.00  0.00           H  
ATOM   1196  CE  LYS    73      41.068  64.648  41.074  1.00  0.00           C  
ATOM   1197  HE1 LYS    73      41.222  63.902  40.265  1.00  0.00           H  
ATOM   1198  HE2 LYS    73      40.662  64.022  41.897  1.00  0.00           H  
ATOM   1199  NZ  LYS    73      39.983  65.627  40.609  1.00  0.00           N  
ATOM   1200  HZ1 LYS    73      39.753  66.313  41.356  1.00  0.00           H  
ATOM   1201  HZ2 LYS    73      40.238  66.171  39.761  1.00  0.00           H  
ATOM   1202  HZ3 LYS    73      39.133  65.076  40.373  1.00  0.00           H  
ATOM   1203  C   LYS    73      44.683  64.703  37.096  1.00  0.00           C  
ATOM   1204  O   LYS    73      43.978  64.368  36.125  1.00  0.00           O  
ATOM   1205  N   TYR    74      45.938  64.168  37.345  1.00  0.00           N  
ATOM   1206  HN  TYR    74      46.277  64.468  38.234  1.00  0.00           H  
ATOM   1207  CA  TYR    74      46.551  63.113  36.572  1.00  0.00           C  
ATOM   1208  HA  TYR    74      46.664  63.543  35.588  1.00  0.00           H  
ATOM   1209  CB  TYR    74      47.970  62.853  37.024  1.00  0.00           C  
ATOM   1210  HB1 TYR    74      48.037  62.446  38.055  1.00  0.00           H  
ATOM   1211  HB2 TYR    74      48.359  62.091  36.316  1.00  0.00           H  
ATOM   1212  CG  TYR    74      48.977  63.973  36.848  1.00  0.00           C  
ATOM   1213  CD1 TYR    74      50.339  63.823  37.383  1.00  0.00           C  
ATOM   1214  HD1 TYR    74      50.556  62.969  38.008  1.00  0.00           H  
ATOM   1215  CE1 TYR    74      51.268  64.871  37.353  1.00  0.00           C  
ATOM   1216  HE1 TYR    74      52.214  64.621  37.810  1.00  0.00           H  
ATOM   1217  CZ  TYR    74      51.040  66.003  36.563  1.00  0.00           C  
ATOM   1218  OH  TYR    74      52.118  66.960  36.371  1.00  0.00           O  
ATOM   1219  HH  TYR    74      51.777  67.787  36.024  1.00  0.00           H  
ATOM   1220  CD2 TYR    74      48.736  65.226  36.184  1.00  0.00           C  
ATOM   1221  HD2 TYR    74      47.804  65.355  35.653  1.00  0.00           H  
ATOM   1222  CE2 TYR    74      49.723  66.167  36.020  1.00  0.00           C  
ATOM   1223  HE2 TYR    74      49.465  66.972  35.348  1.00  0.00           H  
ATOM   1224  C   TYR    74      45.718  61.875  36.373  1.00  0.00           C  
ATOM   1225  O   TYR    74      45.537  61.375  35.231  1.00  0.00           O  
ATOM   1226  N   SER    75      45.273  61.267  37.459  1.00  0.00           N  
ATOM   1227  HN  SER    75      45.588  61.697  38.302  1.00  0.00           H  
ATOM   1228  CA  SER    75      44.339  60.076  37.385  1.00  0.00           C  
ATOM   1229  HA  SER    75      44.189  59.793  38.416  1.00  0.00           H  
ATOM   1230  CB  SER    75      42.909  60.405  36.944  1.00  0.00           C  
ATOM   1231  HB1 SER    75      42.852  60.892  35.948  1.00  0.00           H  
ATOM   1232  HB2 SER    75      42.376  59.431  36.974  1.00  0.00           H  
ATOM   1233  OG  SER    75      42.196  61.187  37.834  1.00  0.00           O  
ATOM   1234  HG1 SER    75      41.951  60.637  38.582  1.00  0.00           H  
ATOM   1235  C   SER    75      44.889  58.835  36.577  1.00  0.00           C  
ATOM   1236  O   SER    75      44.385  58.357  35.564  1.00  0.00           O  
ATOM   1237  N   LEU    76      46.020  58.280  37.021  1.00  0.00           N  
ATOM   1238  HN  LEU    76      46.518  58.696  37.778  1.00  0.00           H  
ATOM   1239  CA  LEU    76      46.603  57.072  36.415  1.00  0.00           C  
ATOM   1240  HA  LEU    76      47.419  56.895  37.100  1.00  0.00           H  
ATOM   1241  CB  LEU    76      45.607  55.833  36.385  1.00  0.00           C  
ATOM   1242  HB1 LEU    76      44.831  56.141  35.653  1.00  0.00           H  
ATOM   1243  HB2 LEU    76      46.191  54.905  36.204  1.00  0.00           H  
ATOM   1244  CG  LEU    76      44.943  55.569  37.675  1.00  0.00           C  
ATOM   1245  HG  LEU    76      44.211  56.346  37.981  1.00  0.00           H  
ATOM   1246  CD1 LEU    76      44.163  54.236  37.706  1.00  0.00           C  
ATOM   1247 HD11 LEU    76      43.672  54.151  38.699  1.00  0.00           H  
ATOM   1248 HD12 LEU    76      43.424  54.199  36.877  1.00  0.00           H  
ATOM   1249 HD13 LEU    76      44.771  53.328  37.503  1.00  0.00           H  
ATOM   1250  CD2 LEU    76      45.990  55.528  38.797  1.00  0.00           C  
ATOM   1251 HD21 LEU    76      46.262  56.542  39.162  1.00  0.00           H  
ATOM   1252 HD22 LEU    76      45.542  55.014  39.674  1.00  0.00           H  
ATOM   1253 HD23 LEU    76      46.967  55.047  38.576  1.00  0.00           H  
ATOM   1254  C   LEU    76      47.362  57.273  35.104  1.00  0.00           C  
ATOM   1255  O   LEU    76      47.989  56.320  34.635  1.00  0.00           O  
ATOM   1256  N   ALA    77      47.339  58.519  34.588  1.00  0.00           N  
ATOM   1257  HN  ALA    77      46.874  59.306  34.986  1.00  0.00           H  
ATOM   1258  CA  ALA    77      48.179  58.868  33.420  1.00  0.00           C  
ATOM   1259  HA  ALA    77      47.956  58.275  32.546  1.00  0.00           H  
ATOM   1260  CB  ALA    77      47.887  60.324  33.013  1.00  0.00           C  
ATOM   1261  HB1 ALA    77      46.806  60.434  32.784  1.00  0.00           H  
ATOM   1262  HB2 ALA    77      48.100  60.985  33.881  1.00  0.00           H  
ATOM   1263  HB3 ALA    77      48.502  60.595  32.128  1.00  0.00           H  
ATOM   1264  C   ALA    77      49.687  58.637  33.567  1.00  0.00           C  
ATOM   1265  O   ALA    77      50.266  58.062  32.657  1.00  0.00           O  
ATOM   1266  N   PRO    78      50.431  58.881  34.708  1.00  0.00           N  
ATOM   1267  CD  PRO    78      50.070  59.904  35.656  1.00  0.00           C  
ATOM   1268  HD1 PRO    78      49.049  59.776  36.076  1.00  0.00           H  
ATOM   1269  HD2 PRO    78      50.225  60.889  35.166  1.00  0.00           H  
ATOM   1270  CA  PRO    78      51.876  58.579  34.897  1.00  0.00           C  
ATOM   1271  HA  PRO    78      52.374  58.897  33.994  1.00  0.00           H  
ATOM   1272  CB  PRO    78      52.382  59.261  36.177  1.00  0.00           C  
ATOM   1273  HB1 PRO    78      52.987  60.128  35.838  1.00  0.00           H  
ATOM   1274  HB2 PRO    78      53.054  58.704  36.864  1.00  0.00           H  
ATOM   1275  CG  PRO    78      51.074  59.707  36.813  1.00  0.00           C  
ATOM   1276  HG1 PRO    78      51.147  60.608  37.458  1.00  0.00           H  
ATOM   1277  HG2 PRO    78      50.647  58.910  37.459  1.00  0.00           H  
ATOM   1278  C   PRO    78      52.032  57.097  35.142  1.00  0.00           C  
ATOM   1279  O   PRO    78      53.056  56.548  34.777  1.00  0.00           O  
ATOM   1280  N   VAL    79      51.000  56.501  35.747  1.00  0.00           N  
ATOM   1281  HN  VAL    79      50.226  57.092  35.961  1.00  0.00           H  
ATOM   1282  CA  VAL    79      51.009  55.077  36.141  1.00  0.00           C  
ATOM   1283  HA  VAL    79      51.889  54.982  36.760  1.00  0.00           H  
ATOM   1284  CB  VAL    79      49.962  54.670  37.193  1.00  0.00           C  
ATOM   1285  HB  VAL    79      48.979  54.720  36.679  1.00  0.00           H  
ATOM   1286  CG1 VAL    79      50.210  53.215  37.707  1.00  0.00           C  
ATOM   1287 HG11 VAL    79      49.418  52.947  38.439  1.00  0.00           H  
ATOM   1288 HG12 VAL    79      50.188  52.416  36.935  1.00  0.00           H  
ATOM   1289 HG13 VAL    79      51.187  53.202  38.234  1.00  0.00           H  
ATOM   1290  CG2 VAL    79      49.964  55.723  38.413  1.00  0.00           C  
ATOM   1291 HG21 VAL    79      49.348  55.436  39.292  1.00  0.00           H  
ATOM   1292 HG22 VAL    79      51.043  55.710  38.675  1.00  0.00           H  
ATOM   1293 HG23 VAL    79      49.684  56.738  38.058  1.00  0.00           H  
ATOM   1294  C   VAL    79      51.005  54.139  34.917  1.00  0.00           C  
ATOM   1295  O   VAL    79      51.733  53.125  34.835  1.00  0.00           O  
ATOM   1296  N   ALA    80      50.249  54.590  33.870  1.00  0.00           N  
ATOM   1297  HN  ALA    80      49.703  55.408  34.037  1.00  0.00           H  
ATOM   1298  CA  ALA    80      50.123  54.056  32.566  1.00  0.00           C  
ATOM   1299  HA  ALA    80      49.695  53.067  32.635  1.00  0.00           H  
ATOM   1300  CB  ALA    80      49.164  55.005  31.885  1.00  0.00           C  
ATOM   1301  HB1 ALA    80      48.201  55.031  32.438  1.00  0.00           H  
ATOM   1302  HB2 ALA    80      49.547  56.047  31.925  1.00  0.00           H  
ATOM   1303  HB3 ALA    80      48.996  54.806  30.805  1.00  0.00           H  
ATOM   1304  C   ALA    80      51.470  54.082  31.809  1.00  0.00           C  
ATOM   1305  O   ALA    80      51.987  53.159  31.144  1.00  0.00           O  
ATOM   1306  N   LYS    81      52.127  55.224  31.905  1.00  0.00           N  
ATOM   1307  HN  LYS    81      51.853  55.951  32.531  1.00  0.00           H  
ATOM   1308  CA  LYS    81      53.484  55.455  31.405  1.00  0.00           C  
ATOM   1309  HA  LYS    81      53.525  55.072  30.397  1.00  0.00           H  
ATOM   1310  CB  LYS    81      53.853  56.999  31.401  1.00  0.00           C  
ATOM   1311  HB1 LYS    81      53.661  57.384  32.425  1.00  0.00           H  
ATOM   1312  HB2 LYS    81      54.889  57.263  31.100  1.00  0.00           H  
ATOM   1313  CG  LYS    81      52.864  57.698  30.420  1.00  0.00           C  
ATOM   1314  HG1 LYS    81      52.944  57.193  29.434  1.00  0.00           H  
ATOM   1315  HG2 LYS    81      51.780  57.624  30.649  1.00  0.00           H  
ATOM   1316  CD  LYS    81      53.271  59.199  30.206  1.00  0.00           C  
ATOM   1317  HD1 LYS    81      54.152  59.119  29.535  1.00  0.00           H  
ATOM   1318  HD2 LYS    81      52.491  59.730  29.620  1.00  0.00           H  
ATOM   1319  CE  LYS    81      53.511  60.023  31.445  1.00  0.00           C  
ATOM   1320  HE1 LYS    81      52.565  60.065  32.026  1.00  0.00           H  
ATOM   1321  HE2 LYS    81      54.306  59.711  32.156  1.00  0.00           H  
ATOM   1322  NZ  LYS    81      53.731  61.461  31.073  1.00  0.00           N  
ATOM   1323  HZ1 LYS    81      53.295  61.653  30.148  1.00  0.00           H  
ATOM   1324  HZ2 LYS    81      53.387  62.180  31.742  1.00  0.00           H  
ATOM   1325  HZ3 LYS    81      54.745  61.649  30.938  1.00  0.00           H  
ATOM   1326  C   LYS    81      54.634  54.704  32.047  1.00  0.00           C  
ATOM   1327  O   LYS    81      55.459  54.162  31.337  1.00  0.00           O  
ATOM   1328  N   GLU    82      54.697  54.545  33.391  1.00  0.00           N  
ATOM   1329  HN  GLU    82      54.052  55.022  33.983  1.00  0.00           H  
ATOM   1330  CA  GLU    82      55.617  53.618  34.049  1.00  0.00           C  
ATOM   1331  HA  GLU    82      56.623  53.918  33.796  1.00  0.00           H  
ATOM   1332  CB  GLU    82      55.431  53.630  35.605  1.00  0.00           C  
ATOM   1333  HB1 GLU    82      54.362  53.607  35.906  1.00  0.00           H  
ATOM   1334  HB2 GLU    82      55.996  52.774  36.031  1.00  0.00           H  
ATOM   1335  CG  GLU    82      55.822  54.989  36.302  1.00  0.00           C  
ATOM   1336  HG1 GLU    82      55.235  55.805  35.827  1.00  0.00           H  
ATOM   1337  HG2 GLU    82      55.635  54.971  37.397  1.00  0.00           H  
ATOM   1338  CD  GLU    82      57.336  55.328  36.256  1.00  0.00           C  
ATOM   1339  OE1 GLU    82      57.634  56.297  35.573  1.00  0.00           O  
ATOM   1340  OE2 GLU    82      58.172  54.636  36.881  1.00  0.00           O  
ATOM   1341  C   GLU    82      55.423  52.172  33.596  1.00  0.00           C  
ATOM   1342  O   GLU    82      56.438  51.534  33.242  1.00  0.00           O  
ATOM   1343  N   LEU    83      54.192  51.680  33.496  1.00  0.00           N  
ATOM   1344  HN  LEU    83      53.345  52.179  33.661  1.00  0.00           H  
ATOM   1345  CA  LEU    83      53.960  50.372  32.962  1.00  0.00           C  
ATOM   1346  HA  LEU    83      54.503  49.591  33.474  1.00  0.00           H  
ATOM   1347  CB  LEU    83      52.452  49.946  33.198  1.00  0.00           C  
ATOM   1348  HB1 LEU    83      52.348  50.213  34.271  1.00  0.00           H  
ATOM   1349  HB2 LEU    83      51.774  50.664  32.689  1.00  0.00           H  
ATOM   1350  CG  LEU    83      52.110  48.477  32.979  1.00  0.00           C  
ATOM   1351  HG  LEU    83      52.513  48.151  31.997  1.00  0.00           H  
ATOM   1352  CD1 LEU    83      52.748  47.637  34.010  1.00  0.00           C  
ATOM   1353 HD11 LEU    83      53.837  47.499  33.838  1.00  0.00           H  
ATOM   1354 HD12 LEU    83      52.716  47.983  35.065  1.00  0.00           H  
ATOM   1355 HD13 LEU    83      52.354  46.606  33.880  1.00  0.00           H  
ATOM   1356  CD2 LEU    83      50.581  48.281  32.892  1.00  0.00           C  
ATOM   1357 HD21 LEU    83      50.332  47.373  32.303  1.00  0.00           H  
ATOM   1358 HD22 LEU    83      50.161  48.261  33.920  1.00  0.00           H  
ATOM   1359 HD23 LEU    83      50.116  49.156  32.391  1.00  0.00           H  
ATOM   1360  C   LEU    83      54.305  50.276  31.473  1.00  0.00           C  
ATOM   1361  O   LEU    83      55.065  49.435  31.092  1.00  0.00           O  
ATOM   1362  N   GLN    84      53.906  51.267  30.623  1.00  0.00           N  
ATOM   1363  HN  GLN    84      53.173  51.904  30.849  1.00  0.00           H  
ATOM   1364  CA  GLN    84      54.248  51.297  29.203  1.00  0.00           C  
ATOM   1365  HA  GLN    84      53.939  50.392  28.701  1.00  0.00           H  
ATOM   1366  CB  GLN    84      53.458  52.499  28.593  1.00  0.00           C  
ATOM   1367  HB1 GLN    84      52.394  52.226  28.756  1.00  0.00           H  
ATOM   1368  HB2 GLN    84      53.689  53.355  29.263  1.00  0.00           H  
ATOM   1369  CG  GLN    84      53.682  52.791  27.075  1.00  0.00           C  
ATOM   1370  HG1 GLN    84      54.747  53.055  26.901  1.00  0.00           H  
ATOM   1371  HG2 GLN    84      53.413  51.903  26.463  1.00  0.00           H  
ATOM   1372  CD  GLN    84      52.843  53.991  26.656  1.00  0.00           C  
ATOM   1373  OE1 GLN    84      51.648  53.880  26.357  1.00  0.00           O  
ATOM   1374  NE2 GLN    84      53.390  55.210  26.830  1.00  0.00           N  
ATOM   1375 HE21 GLN    84      52.780  56.002  26.832  1.00  0.00           H  
ATOM   1376 HE22 GLN    84      54.324  55.286  27.180  1.00  0.00           H  
ATOM   1377  C   GLN    84      55.675  51.344  28.701  1.00  0.00           C  
ATOM   1378  O   GLN    84      56.107  50.507  27.892  1.00  0.00           O  
ATOM   1379  N   SER    85      56.551  52.231  29.230  1.00  0.00           N  
ATOM   1380  HN  SER    85      56.206  52.925  29.858  1.00  0.00           H  
ATOM   1381  CA  SER    85      57.991  52.156  29.107  1.00  0.00           C  
ATOM   1382  HA  SER    85      58.204  52.505  28.107  1.00  0.00           H  
ATOM   1383  CB  SER    85      58.706  53.153  30.119  1.00  0.00           C  
ATOM   1384  HB1 SER    85      59.811  53.173  29.997  1.00  0.00           H  
ATOM   1385  HB2 SER    85      58.207  54.130  29.941  1.00  0.00           H  
ATOM   1386  OG  SER    85      58.392  52.887  31.503  1.00  0.00           O  
ATOM   1387  HG1 SER    85      57.434  52.901  31.561  1.00  0.00           H  
ATOM   1388  C   SER    85      58.595  50.823  29.383  1.00  0.00           C  
ATOM   1389  O   SER    85      59.522  50.387  28.654  1.00  0.00           O  
ATOM   1390  N   LEU    86      58.196  50.020  30.424  1.00  0.00           N  
ATOM   1391  HN  LEU    86      57.543  50.352  31.100  1.00  0.00           H  
ATOM   1392  CA  LEU    86      58.757  48.726  30.746  1.00  0.00           C  
ATOM   1393  HA  LEU    86      59.835  48.773  30.698  1.00  0.00           H  
ATOM   1394  CB  LEU    86      58.299  48.402  32.284  1.00  0.00           C  
ATOM   1395  HB1 LEU    86      57.221  48.150  32.376  1.00  0.00           H  
ATOM   1396  HB2 LEU    86      58.934  47.537  32.570  1.00  0.00           H  
ATOM   1397  CG  LEU    86      58.850  49.463  33.262  1.00  0.00           C  
ATOM   1398  HG  LEU    86      58.618  50.481  32.884  1.00  0.00           H  
ATOM   1399  CD1 LEU    86      58.289  49.431  34.717  1.00  0.00           C  
ATOM   1400 HD11 LEU    86      58.494  50.419  35.181  1.00  0.00           H  
ATOM   1401 HD12 LEU    86      57.200  49.269  34.566  1.00  0.00           H  
ATOM   1402 HD13 LEU    86      58.821  48.595  35.220  1.00  0.00           H  
ATOM   1403  CD2 LEU    86      60.425  49.384  33.392  1.00  0.00           C  
ATOM   1404 HD21 LEU    86      60.801  48.510  33.966  1.00  0.00           H  
ATOM   1405 HD22 LEU    86      60.757  49.332  32.333  1.00  0.00           H  
ATOM   1406 HD23 LEU    86      60.902  50.350  33.667  1.00  0.00           H  
ATOM   1407  C   LEU    86      58.270  47.681  29.798  1.00  0.00           C  
ATOM   1408  O   LEU    86      58.932  47.038  29.004  1.00  0.00           O  
ATOM   1409  N   LEU    87      56.920  47.542  29.781  1.00  0.00           N  
ATOM   1410  HN  LEU    87      56.353  48.099  30.382  1.00  0.00           H  
ATOM   1411  CA  LEU    87      56.130  46.607  28.951  1.00  0.00           C  
ATOM   1412  HA  LEU    87      56.277  45.569  29.208  1.00  0.00           H  
ATOM   1413  CB  LEU    87      54.645  46.852  29.237  1.00  0.00           C  
ATOM   1414  HB1 LEU    87      54.444  46.639  30.308  1.00  0.00           H  
ATOM   1415  HB2 LEU    87      54.422  47.936  29.140  1.00  0.00           H  
ATOM   1416  CG  LEU    87      53.686  45.998  28.424  1.00  0.00           C  
ATOM   1417  HG  LEU    87      54.004  46.123  27.366  1.00  0.00           H  
ATOM   1418  CD1 LEU    87      53.769  44.555  28.909  1.00  0.00           C  
ATOM   1419 HD11 LEU    87      53.471  44.343  29.958  1.00  0.00           H  
ATOM   1420 HD12 LEU    87      53.221  43.932  28.171  1.00  0.00           H  
ATOM   1421 HD13 LEU    87      54.821  44.207  28.823  1.00  0.00           H  
ATOM   1422  CD2 LEU    87      52.226  46.443  28.507  1.00  0.00           C  
ATOM   1423 HD21 LEU    87      52.173  47.457  28.058  1.00  0.00           H  
ATOM   1424 HD22 LEU    87      51.497  45.755  28.027  1.00  0.00           H  
ATOM   1425 HD23 LEU    87      51.826  46.605  29.531  1.00  0.00           H  
ATOM   1426  C   LEU    87      56.413  46.802  27.390  1.00  0.00           C  
ATOM   1427  O   LEU    87      56.551  45.898  26.584  1.00  0.00           O  
ATOM   1428  N   GLY    88      56.533  48.126  26.929  1.00  0.00           N  
ATOM   1429  HN  GLY    88      56.526  48.887  27.573  1.00  0.00           H  
ATOM   1430  CA  GLY    88      56.683  48.430  25.530  1.00  0.00           C  
ATOM   1431  HA1 GLY    88      57.363  47.692  25.132  1.00  0.00           H  
ATOM   1432  HA2 GLY    88      56.935  49.477  25.442  1.00  0.00           H  
ATOM   1433  C   GLY    88      55.462  48.317  24.700  1.00  0.00           C  
ATOM   1434  O   GLY    88      55.567  48.258  23.453  1.00  0.00           O  
ATOM   1435  N   LYS    89      54.262  48.288  25.271  1.00  0.00           N  
ATOM   1436  HN  LYS    89      54.012  48.402  26.229  1.00  0.00           H  
ATOM   1437  CA  LYS    89      53.054  48.336  24.503  1.00  0.00           C  
ATOM   1438  HA  LYS    89      53.244  48.782  23.538  1.00  0.00           H  
ATOM   1439  CB  LYS    89      52.443  46.950  24.439  1.00  0.00           C  
ATOM   1440  HB1 LYS    89      52.390  46.560  25.478  1.00  0.00           H  
ATOM   1441  HB2 LYS    89      51.409  46.900  24.034  1.00  0.00           H  
ATOM   1442  CG  LYS    89      53.302  45.936  23.635  1.00  0.00           C  
ATOM   1443  HG1 LYS    89      54.356  46.179  23.889  1.00  0.00           H  
ATOM   1444  HG2 LYS    89      53.142  44.871  23.906  1.00  0.00           H  
ATOM   1445  CD  LYS    89      53.143  46.093  22.148  1.00  0.00           C  
ATOM   1446  HD1 LYS    89      53.439  47.145  21.947  1.00  0.00           H  
ATOM   1447  HD2 LYS    89      53.931  45.480  21.661  1.00  0.00           H  
ATOM   1448  CE  LYS    89      51.694  45.850  21.523  1.00  0.00           C  
ATOM   1449  HE1 LYS    89      51.604  44.786  21.217  1.00  0.00           H  
ATOM   1450  HE2 LYS    89      50.955  46.006  22.339  1.00  0.00           H  
ATOM   1451  NZ  LYS    89      51.388  46.751  20.411  1.00  0.00           N  
ATOM   1452  HZ1 LYS    89      50.484  47.226  20.611  1.00  0.00           H  
ATOM   1453  HZ2 LYS    89      52.161  47.444  20.350  1.00  0.00           H  
ATOM   1454  HZ3 LYS    89      51.378  46.327  19.461  1.00  0.00           H  
ATOM   1455  C   LYS    89      52.232  49.374  25.196  1.00  0.00           C  
ATOM   1456  O   LYS    89      52.471  49.688  26.341  1.00  0.00           O  
ATOM   1457  N   ASP    90      51.299  50.012  24.411  1.00  0.00           N  
ATOM   1458  HN  ASP    90      51.003  49.697  23.512  1.00  0.00           H  
ATOM   1459  CA  ASP    90      50.658  51.170  24.866  1.00  0.00           C  
ATOM   1460  HA  ASP    90      51.340  51.991  25.031  1.00  0.00           H  
ATOM   1461  CB  ASP    90      49.842  51.877  23.740  1.00  0.00           C  
ATOM   1462  HB1 ASP    90      49.339  51.014  23.252  1.00  0.00           H  
ATOM   1463  HB2 ASP    90      49.164  52.653  24.155  1.00  0.00           H  
ATOM   1464  CG  ASP    90      50.561  52.546  22.640  1.00  0.00           C  
ATOM   1465  OD1 ASP    90      49.849  53.028  21.714  1.00  0.00           O  
ATOM   1466  OD2 ASP    90      51.818  52.541  22.565  1.00  0.00           O  
ATOM   1467  C   ASP    90      49.621  51.044  26.030  1.00  0.00           C  
ATOM   1468  O   ASP    90      48.943  49.994  26.134  1.00  0.00           O  
ATOM   1469  N   VAL    91      49.453  52.034  26.951  1.00  0.00           N  
ATOM   1470  HN  VAL    91      50.080  52.807  27.010  1.00  0.00           H  
ATOM   1471  CA  VAL    91      48.489  51.991  28.088  1.00  0.00           C  
ATOM   1472  HA  VAL    91      47.911  51.086  27.973  1.00  0.00           H  
ATOM   1473  CB  VAL    91      49.183  51.912  29.511  1.00  0.00           C  
ATOM   1474  HB  VAL    91      49.811  52.797  29.748  1.00  0.00           H  
ATOM   1475  CG1 VAL    91      48.229  51.701  30.659  1.00  0.00           C  
ATOM   1476 HG11 VAL    91      47.412  50.973  30.466  1.00  0.00           H  
ATOM   1477 HG12 VAL    91      48.759  51.397  31.587  1.00  0.00           H  
ATOM   1478 HG13 VAL    91      47.862  52.696  30.990  1.00  0.00           H  
ATOM   1479  CG2 VAL    91      50.142  50.712  29.505  1.00  0.00           C  
ATOM   1480 HG21 VAL    91      49.601  49.742  29.499  1.00  0.00           H  
ATOM   1481 HG22 VAL    91      50.790  50.683  28.603  1.00  0.00           H  
ATOM   1482 HG23 VAL    91      50.887  50.756  30.328  1.00  0.00           H  
ATOM   1483  C   VAL    91      47.601  53.217  27.992  1.00  0.00           C  
ATOM   1484  O   VAL    91      48.004  54.342  27.633  1.00  0.00           O  
ATOM   1485  N   THR    92      46.290  53.118  28.334  1.00  0.00           N  
ATOM   1486  HN  THR    92      45.869  52.246  28.573  1.00  0.00           H  
ATOM   1487  CA  THR    92      45.547  54.397  28.467  1.00  0.00           C  
ATOM   1488  HA  THR    92      46.230  55.174  28.777  1.00  0.00           H  
ATOM   1489  CB  THR    92      44.869  54.921  27.155  1.00  0.00           C  
ATOM   1490  HB  THR    92      45.581  54.612  26.360  1.00  0.00           H  
ATOM   1491  OG1 THR    92      44.736  56.350  27.072  1.00  0.00           O  
ATOM   1492  HG1 THR    92      43.790  56.502  27.021  1.00  0.00           H  
ATOM   1493  CG2 THR    92      43.417  54.333  27.036  1.00  0.00           C  
ATOM   1494 HG21 THR    92      43.454  53.228  26.919  1.00  0.00           H  
ATOM   1495 HG22 THR    92      42.736  54.677  27.843  1.00  0.00           H  
ATOM   1496 HG23 THR    92      42.808  54.558  26.134  1.00  0.00           H  
ATOM   1497  C   THR    92      44.585  54.450  29.624  1.00  0.00           C  
ATOM   1498  O   THR    92      44.226  53.452  30.218  1.00  0.00           O  
ATOM   1499  N   PHE    93      44.119  55.575  30.006  1.00  0.00           N  
ATOM   1500  HN  PHE    93      44.253  56.445  29.539  1.00  0.00           H  
ATOM   1501  CA  PHE    93      43.157  55.813  31.118  1.00  0.00           C  
ATOM   1502  HA  PHE    93      42.874  54.855  31.528  1.00  0.00           H  
ATOM   1503  CB  PHE    93      43.674  56.732  32.336  1.00  0.00           C  
ATOM   1504  HB1 PHE    93      43.063  56.679  33.262  1.00  0.00           H  
ATOM   1505  HB2 PHE    93      44.655  56.340  32.680  1.00  0.00           H  
ATOM   1506  CG  PHE    93      43.720  58.176  31.993  1.00  0.00           C  
ATOM   1507  CD1 PHE    93      44.566  58.603  30.927  1.00  0.00           C  
ATOM   1508  HD1 PHE    93      45.221  57.958  30.359  1.00  0.00           H  
ATOM   1509  CE1 PHE    93      44.684  59.960  30.592  1.00  0.00           C  
ATOM   1510  HE1 PHE    93      45.158  60.218  29.657  1.00  0.00           H  
ATOM   1511  CZ  PHE    93      43.985  60.961  31.327  1.00  0.00           C  
ATOM   1512  HZ  PHE    93      43.930  61.985  30.988  1.00  0.00           H  
ATOM   1513  CD2 PHE    93      43.161  59.188  32.729  1.00  0.00           C  
ATOM   1514  HD2 PHE    93      42.556  58.880  33.568  1.00  0.00           H  
ATOM   1515  CE2 PHE    93      43.256  60.526  32.405  1.00  0.00           C  
ATOM   1516  HE2 PHE    93      42.817  61.249  33.077  1.00  0.00           H  
ATOM   1517  C   PHE    93      41.965  56.392  30.432  1.00  0.00           C  
ATOM   1518  O   PHE    93      42.053  57.057  29.413  1.00  0.00           O  
ATOM   1519  N   LEU    94      40.759  56.257  30.973  1.00  0.00           N  
ATOM   1520  HN  LEU    94      40.670  55.870  31.888  1.00  0.00           H  
ATOM   1521  CA  LEU    94      39.567  56.852  30.473  1.00  0.00           C  
ATOM   1522  HA  LEU    94      39.925  57.725  29.948  1.00  0.00           H  
ATOM   1523  CB  LEU    94      38.920  56.031  29.334  1.00  0.00           C  
ATOM   1524  HB1 LEU    94      37.900  56.412  29.115  1.00  0.00           H  
ATOM   1525  HB2 LEU    94      39.582  56.059  28.442  1.00  0.00           H  
ATOM   1526  CG  LEU    94      38.823  54.584  29.747  1.00  0.00           C  
ATOM   1527  HG  LEU    94      39.544  54.308  30.545  1.00  0.00           H  
ATOM   1528  CD1 LEU    94      37.475  54.153  30.440  1.00  0.00           C  
ATOM   1529 HD11 LEU    94      37.322  53.057  30.339  1.00  0.00           H  
ATOM   1530 HD12 LEU    94      37.623  54.524  31.476  1.00  0.00           H  
ATOM   1531 HD13 LEU    94      36.514  54.672  30.239  1.00  0.00           H  
ATOM   1532  CD2 LEU    94      39.121  53.679  28.586  1.00  0.00           C  
ATOM   1533 HD21 LEU    94      39.272  52.647  28.970  1.00  0.00           H  
ATOM   1534 HD22 LEU    94      38.305  53.762  27.837  1.00  0.00           H  
ATOM   1535 HD23 LEU    94      40.022  54.021  28.035  1.00  0.00           H  
ATOM   1536  C   LEU    94      38.547  57.403  31.381  1.00  0.00           C  
ATOM   1537  O   LEU    94      37.672  58.069  31.003  1.00  0.00           O  
ATOM   1538  N   ASN    95      38.714  57.113  32.652  1.00  0.00           N  
ATOM   1539  HN  ASN    95      39.441  56.560  33.054  1.00  0.00           H  
ATOM   1540  CA  ASN    95      37.846  57.607  33.725  1.00  0.00           C  
ATOM   1541  HA  ASN    95      37.473  58.543  33.336  1.00  0.00           H  
ATOM   1542  CB  ASN    95      36.800  56.467  34.125  1.00  0.00           C  
ATOM   1543  HB1 ASN    95      37.227  55.489  34.435  1.00  0.00           H  
ATOM   1544  HB2 ASN    95      36.175  56.913  34.929  1.00  0.00           H  
ATOM   1545  CG  ASN    95      35.815  56.212  32.988  1.00  0.00           C  
ATOM   1546  OD1 ASN    95      35.579  55.056  32.660  1.00  0.00           O  
ATOM   1547  ND2 ASN    95      35.163  57.212  32.432  1.00  0.00           N  
ATOM   1548 HD21 ASN    95      34.487  56.876  31.777  1.00  0.00           H  
ATOM   1549 HD22 ASN    95      35.296  58.122  32.823  1.00  0.00           H  
ATOM   1550  C   ASN    95      38.639  57.838  34.885  1.00  0.00           C  
ATOM   1551  O   ASN    95      39.628  57.101  35.072  1.00  0.00           O  
ATOM   1552  N   ASP    96      38.320  58.770  35.760  1.00  0.00           N  
ATOM   1553  HN  ASP    96      37.472  59.294  35.765  1.00  0.00           H  
ATOM   1554  CA  ASP    96      38.962  58.881  37.129  1.00  0.00           C  
ATOM   1555  HA  ASP    96      40.039  58.954  37.091  1.00  0.00           H  
ATOM   1556  CB  ASP    96      38.557  60.212  37.827  1.00  0.00           C  
ATOM   1557  HB1 ASP    96      39.076  60.492  38.768  1.00  0.00           H  
ATOM   1558  HB2 ASP    96      38.832  61.017  37.113  1.00  0.00           H  
ATOM   1559  CG  ASP    96      37.082  60.409  38.065  1.00  0.00           C  
ATOM   1560  OD1 ASP    96      36.670  61.398  38.805  1.00  0.00           O  
ATOM   1561  OD2 ASP    96      36.311  59.746  37.349  1.00  0.00           O  
ATOM   1562  C   ASP    96      38.797  57.576  38.045  1.00  0.00           C  
ATOM   1563  O   ASP    96      39.782  57.221  38.655  1.00  0.00           O  
ATOM   1564  N   CYS    97      37.531  57.000  38.056  1.00  0.00           N  
ATOM   1565  HN  CYS    97      36.822  57.277  37.413  1.00  0.00           H  
ATOM   1566  CA  CYS    97      37.146  55.822  38.789  1.00  0.00           C  
ATOM   1567  HA  CYS    97      37.978  55.144  38.912  1.00  0.00           H  
ATOM   1568  CB  CYS    97      36.503  56.111  40.138  1.00  0.00           C  
ATOM   1569  HB1 CYS    97      35.712  56.879  39.995  1.00  0.00           H  
ATOM   1570  HB2 CYS    97      35.909  55.256  40.525  1.00  0.00           H  
ATOM   1571  SG  CYS    97      37.668  56.695  41.450  1.00  0.00           S  
ATOM   1572  HG1 CYS    97      38.286  55.528  41.557  1.00  0.00           H  
ATOM   1573  C   CYS    97      36.045  55.201  37.974  1.00  0.00           C  
ATOM   1574  O   CYS    97      35.500  55.809  37.074  1.00  0.00           O  
ATOM   1575  N   VAL    98      35.769  53.863  38.262  1.00  0.00           N  
ATOM   1576  HN  VAL    98      36.203  53.419  39.042  1.00  0.00           H  
ATOM   1577  CA  VAL    98      34.974  52.984  37.384  1.00  0.00           C  
ATOM   1578  HA  VAL    98      35.468  53.016  36.424  1.00  0.00           H  
ATOM   1579  CB  VAL    98      34.849  51.636  38.011  1.00  0.00           C  
ATOM   1580  HB  VAL    98      34.287  51.709  38.966  1.00  0.00           H  
ATOM   1581  CG1 VAL    98      34.216  50.570  37.062  1.00  0.00           C  
ATOM   1582 HG11 VAL    98      34.878  50.380  36.190  1.00  0.00           H  
ATOM   1583 HG12 VAL    98      34.039  49.646  37.654  1.00  0.00           H  
ATOM   1584 HG13 VAL    98      33.223  50.922  36.712  1.00  0.00           H  
ATOM   1585  CG2 VAL    98      36.321  51.225  38.326  1.00  0.00           C  
ATOM   1586 HG21 VAL    98      36.177  50.263  38.863  1.00  0.00           H  
ATOM   1587 HG22 VAL    98      36.864  51.087  37.367  1.00  0.00           H  
ATOM   1588 HG23 VAL    98      36.990  51.824  38.980  1.00  0.00           H  
ATOM   1589  C   VAL    98      33.548  53.542  37.319  1.00  0.00           C  
ATOM   1590  O   VAL    98      32.931  53.691  38.368  1.00  0.00           O  
ATOM   1591  N   GLY    99      32.968  53.695  36.109  1.00  0.00           N  
ATOM   1592  HN  GLY    99      33.474  53.618  35.254  1.00  0.00           H  
ATOM   1593  CA  GLY    99      31.651  54.296  35.928  1.00  0.00           C  
ATOM   1594  HA1 GLY    99      31.881  55.236  35.449  1.00  0.00           H  
ATOM   1595  HA2 GLY    99      31.163  54.535  36.861  1.00  0.00           H  
ATOM   1596  C   GLY    99      30.774  53.532  34.953  1.00  0.00           C  
ATOM   1597  O   GLY    99      31.063  52.405  34.597  1.00  0.00           O  
ATOM   1598  N   PRO   100      29.650  54.162  34.579  1.00  0.00           N  
ATOM   1599  CD  PRO   100      29.235  55.518  34.944  1.00  0.00           C  
ATOM   1600  HD1 PRO   100      30.156  56.097  34.719  1.00  0.00           H  
ATOM   1601  HD2 PRO   100      29.035  55.586  36.034  1.00  0.00           H  
ATOM   1602  CA  PRO   100      28.810  53.565  33.526  1.00  0.00           C  
ATOM   1603  HA  PRO   100      28.538  52.550  33.773  1.00  0.00           H  
ATOM   1604  CB  PRO   100      27.598  54.413  33.583  1.00  0.00           C  
ATOM   1605  HB1 PRO   100      27.034  54.095  34.486  1.00  0.00           H  
ATOM   1606  HB2 PRO   100      26.959  54.331  32.678  1.00  0.00           H  
ATOM   1607  CG  PRO   100      28.149  55.832  33.808  1.00  0.00           C  
ATOM   1608  HG1 PRO   100      27.336  56.433  34.270  1.00  0.00           H  
ATOM   1609  HG2 PRO   100      28.562  56.372  32.928  1.00  0.00           H  
ATOM   1610  C   PRO   100      29.331  53.511  32.101  1.00  0.00           C  
ATOM   1611  O   PRO   100      30.131  54.329  31.684  1.00  0.00           O  
ATOM   1612  N   GLU   101      28.929  52.446  31.449  1.00  0.00           N  
ATOM   1613  HN  GLU   101      28.275  51.866  31.928  1.00  0.00           H  
ATOM   1614  CA  GLU   101      29.287  52.098  30.040  1.00  0.00           C  
ATOM   1615  HA  GLU   101      28.998  51.067  29.900  1.00  0.00           H  
ATOM   1616  CB  GLU   101      28.445  52.857  28.971  1.00  0.00           C  
ATOM   1617  HB1 GLU   101      28.620  53.898  29.319  1.00  0.00           H  
ATOM   1618  HB2 GLU   101      28.761  52.700  27.918  1.00  0.00           H  
ATOM   1619  CG  GLU   101      26.993  52.330  28.991  1.00  0.00           C  
ATOM   1620  HG1 GLU   101      26.983  51.286  28.610  1.00  0.00           H  
ATOM   1621  HG2 GLU   101      26.637  52.317  30.043  1.00  0.00           H  
ATOM   1622  CD  GLU   101      25.910  52.980  28.209  1.00  0.00           C  
ATOM   1623  OE1 GLU   101      24.841  53.554  28.663  1.00  0.00           O  
ATOM   1624  OE2 GLU   101      26.076  52.973  26.919  1.00  0.00           O  
ATOM   1625  C   GLU   101      30.773  52.180  29.667  1.00  0.00           C  
ATOM   1626  O   GLU   101      31.122  52.788  28.625  1.00  0.00           O  
ATOM   1627  N   VAL   102      31.674  51.524  30.454  1.00  0.00           N  
ATOM   1628  HN  VAL   102      31.279  51.178  31.302  1.00  0.00           H  
ATOM   1629  CA  VAL   102      33.080  51.421  30.299  1.00  0.00           C  
ATOM   1630  HA  VAL   102      33.398  52.453  30.324  1.00  0.00           H  
ATOM   1631  CB  VAL   102      33.842  50.634  31.388  1.00  0.00           C  
ATOM   1632  HB  VAL   102      33.215  49.802  31.773  1.00  0.00           H  
ATOM   1633  CG1 VAL   102      35.314  50.198  31.106  1.00  0.00           C  
ATOM   1634 HG11 VAL   102      35.906  50.899  30.481  1.00  0.00           H  
ATOM   1635 HG12 VAL   102      35.769  50.114  32.115  1.00  0.00           H  
ATOM   1636 HG13 VAL   102      35.225  49.189  30.649  1.00  0.00           H  
ATOM   1637  CG2 VAL   102      34.112  51.598  32.613  1.00  0.00           C  
ATOM   1638 HG21 VAL   102      34.855  52.348  32.266  1.00  0.00           H  
ATOM   1639 HG22 VAL   102      33.189  52.138  32.916  1.00  0.00           H  
ATOM   1640 HG23 VAL   102      34.493  51.138  33.550  1.00  0.00           H  
ATOM   1641  C   VAL   102      33.461  50.813  29.047  1.00  0.00           C  
ATOM   1642  O   VAL   102      34.489  51.164  28.514  1.00  0.00           O  
ATOM   1643  N   GLU   103      32.769  49.832  28.490  1.00  0.00           N  
ATOM   1644  HN  GLU   103      32.033  49.511  29.081  1.00  0.00           H  
ATOM   1645  CA  GLU   103      33.045  49.212  27.194  1.00  0.00           C  
ATOM   1646  HA  GLU   103      33.976  48.676  27.086  1.00  0.00           H  
ATOM   1647  CB  GLU   103      31.915  48.149  27.088  1.00  0.00           C  
ATOM   1648  HB1 GLU   103      31.953  47.612  28.060  1.00  0.00           H  
ATOM   1649  HB2 GLU   103      30.885  48.533  26.930  1.00  0.00           H  
ATOM   1650  CG  GLU   103      32.220  47.171  26.015  1.00  0.00           C  
ATOM   1651  HG1 GLU   103      31.942  47.573  25.018  1.00  0.00           H  
ATOM   1652  HG2 GLU   103      33.316  47.023  25.909  1.00  0.00           H  
ATOM   1653  CD  GLU   103      31.568  45.775  26.198  1.00  0.00           C  
ATOM   1654  OE1 GLU   103      30.328  45.566  26.013  1.00  0.00           O  
ATOM   1655  OE2 GLU   103      32.299  44.802  26.405  1.00  0.00           O  
ATOM   1656  C   GLU   103      32.922  50.210  26.034  1.00  0.00           C  
ATOM   1657  O   GLU   103      33.818  50.321  25.200  1.00  0.00           O  
ATOM   1658  N   ALA   104      31.826  50.992  25.917  1.00  0.00           N  
ATOM   1659  HN  ALA   104      30.986  50.744  26.393  1.00  0.00           H  
ATOM   1660  CA  ALA   104      31.786  52.139  25.072  1.00  0.00           C  
ATOM   1661  HA  ALA   104      31.639  51.749  24.075  1.00  0.00           H  
ATOM   1662  CB  ALA   104      30.509  52.970  25.314  1.00  0.00           C  
ATOM   1663  HB1 ALA   104      30.364  53.698  24.488  1.00  0.00           H  
ATOM   1664  HB2 ALA   104      29.641  52.284  25.213  1.00  0.00           H  
ATOM   1665  HB3 ALA   104      30.393  53.371  26.344  1.00  0.00           H  
ATOM   1666  C   ALA   104      32.949  53.061  25.156  1.00  0.00           C  
ATOM   1667  O   ALA   104      33.479  53.334  24.108  1.00  0.00           O  
ATOM   1668  N   ALA   105      33.333  53.556  26.301  1.00  0.00           N  
ATOM   1669  HN  ALA   105      32.815  53.249  27.096  1.00  0.00           H  
ATOM   1670  CA  ALA   105      34.495  54.333  26.436  1.00  0.00           C  
ATOM   1671  HA  ALA   105      34.294  55.232  25.872  1.00  0.00           H  
ATOM   1672  CB  ALA   105      34.730  54.670  27.898  1.00  0.00           C  
ATOM   1673  HB1 ALA   105      33.792  55.013  28.383  1.00  0.00           H  
ATOM   1674  HB2 ALA   105      35.122  53.752  28.387  1.00  0.00           H  
ATOM   1675  HB3 ALA   105      35.501  55.408  28.206  1.00  0.00           H  
ATOM   1676  C   ALA   105      35.778  53.706  25.852  1.00  0.00           C  
ATOM   1677  O   ALA   105      36.543  54.326  25.099  1.00  0.00           O  
ATOM   1678  N   VAL   106      35.983  52.402  26.166  1.00  0.00           N  
ATOM   1679  HN  VAL   106      35.364  52.156  26.908  1.00  0.00           H  
ATOM   1680  CA  VAL   106      37.069  51.517  25.660  1.00  0.00           C  
ATOM   1681  HA  VAL   106      38.010  51.917  26.010  1.00  0.00           H  
ATOM   1682  CB  VAL   106      36.970  50.149  26.269  1.00  0.00           C  
ATOM   1683  HB  VAL   106      35.971  49.671  26.179  1.00  0.00           H  
ATOM   1684  CG1 VAL   106      38.081  49.296  25.711  1.00  0.00           C  
ATOM   1685 HG11 VAL   106      38.136  48.957  24.655  1.00  0.00           H  
ATOM   1686 HG12 VAL   106      39.053  49.803  25.893  1.00  0.00           H  
ATOM   1687 HG13 VAL   106      38.082  48.319  26.239  1.00  0.00           H  
ATOM   1688  CG2 VAL   106      37.307  50.229  27.807  1.00  0.00           C  
ATOM   1689 HG21 VAL   106      38.392  50.421  27.949  1.00  0.00           H  
ATOM   1690 HG22 VAL   106      36.651  50.969  28.314  1.00  0.00           H  
ATOM   1691 HG23 VAL   106      37.043  49.222  28.196  1.00  0.00           H  
ATOM   1692  C   VAL   106      37.117  51.455  24.162  1.00  0.00           C  
ATOM   1693  O   VAL   106      38.138  51.589  23.535  1.00  0.00           O  
ATOM   1694  N   LYS   107      35.988  51.220  23.517  1.00  0.00           N  
ATOM   1695  HN  LYS   107      35.158  51.005  24.026  1.00  0.00           H  
ATOM   1696  CA  LYS   107      35.852  51.163  22.031  1.00  0.00           C  
ATOM   1697  HA  LYS   107      36.493  50.378  21.659  1.00  0.00           H  
ATOM   1698  CB  LYS   107      34.387  50.766  21.549  1.00  0.00           C  
ATOM   1699  HB1 LYS   107      33.656  51.478  21.989  1.00  0.00           H  
ATOM   1700  HB2 LYS   107      34.387  50.947  20.453  1.00  0.00           H  
ATOM   1701  CG  LYS   107      34.066  49.273  21.909  1.00  0.00           C  
ATOM   1702  HG1 LYS   107      34.881  48.661  21.468  1.00  0.00           H  
ATOM   1703  HG2 LYS   107      34.143  49.351  23.014  1.00  0.00           H  
ATOM   1704  CD  LYS   107      32.730  48.653  21.544  1.00  0.00           C  
ATOM   1705  HD1 LYS   107      32.513  48.738  20.457  1.00  0.00           H  
ATOM   1706  HD2 LYS   107      32.750  47.560  21.739  1.00  0.00           H  
ATOM   1707  CE  LYS   107      31.602  49.145  22.333  1.00  0.00           C  
ATOM   1708  HE1 LYS   107      31.747  49.007  23.426  1.00  0.00           H  
ATOM   1709  HE2 LYS   107      31.383  50.203  22.073  1.00  0.00           H  
ATOM   1710  NZ  LYS   107      30.404  48.403  21.950  1.00  0.00           N  
ATOM   1711  HZ1 LYS   107      29.539  48.951  22.130  1.00  0.00           H  
ATOM   1712  HZ2 LYS   107      30.499  48.132  20.951  1.00  0.00           H  
ATOM   1713  HZ3 LYS   107      30.328  47.537  22.522  1.00  0.00           H  
ATOM   1714  C   LYS   107      36.325  52.426  21.335  1.00  0.00           C  
ATOM   1715  O   LYS   107      36.950  52.342  20.306  1.00  0.00           O  
ATOM   1716  N   ALA   108      35.937  53.620  21.873  1.00  0.00           N  
ATOM   1717  HN  ALA   108      35.389  53.623  22.705  1.00  0.00           H  
ATOM   1718  CA  ALA   108      36.399  54.924  21.502  1.00  0.00           C  
ATOM   1719  HA  ALA   108      36.227  55.064  20.445  1.00  0.00           H  
ATOM   1720  CB  ALA   108      35.655  55.965  22.384  1.00  0.00           C  
ATOM   1721  HB1 ALA   108      35.705  56.972  21.917  1.00  0.00           H  
ATOM   1722  HB2 ALA   108      34.570  55.783  22.541  1.00  0.00           H  
ATOM   1723  HB3 ALA   108      36.028  55.917  23.429  1.00  0.00           H  
ATOM   1724  C   ALA   108      37.941  55.117  21.754  1.00  0.00           C  
ATOM   1725  O   ALA   108      38.688  55.624  20.905  1.00  0.00           O  
ATOM   1726  N   SER   109      38.428  54.696  22.947  1.00  0.00           N  
ATOM   1727  HN  SER   109      37.776  54.508  23.677  1.00  0.00           H  
ATOM   1728  CA  SER   109      39.854  54.743  23.349  1.00  0.00           C  
ATOM   1729  HA  SER   109      40.087  55.798  23.361  1.00  0.00           H  
ATOM   1730  CB  SER   109      40.146  54.192  24.745  1.00  0.00           C  
ATOM   1731  HB1 SER   109      39.930  53.114  24.906  1.00  0.00           H  
ATOM   1732  HB2 SER   109      41.220  54.333  24.990  1.00  0.00           H  
ATOM   1733  OG  SER   109      39.395  55.003  25.629  1.00  0.00           O  
ATOM   1734  HG1 SER   109      38.475  54.732  25.587  1.00  0.00           H  
ATOM   1735  C   SER   109      40.804  54.068  22.373  1.00  0.00           C  
ATOM   1736  O   SER   109      40.464  53.081  21.715  1.00  0.00           O  
ATOM   1737  N   ALA   110      42.086  54.519  22.243  1.00  0.00           N  
ATOM   1738  HN  ALA   110      42.332  55.349  22.738  1.00  0.00           H  
ATOM   1739  CA  ALA   110      42.992  53.789  21.370  1.00  0.00           C  
ATOM   1740  HA  ALA   110      42.522  53.785  20.398  1.00  0.00           H  
ATOM   1741  CB  ALA   110      44.349  54.562  21.212  1.00  0.00           C  
ATOM   1742  HB1 ALA   110      44.198  55.489  20.619  1.00  0.00           H  
ATOM   1743  HB2 ALA   110      44.951  54.882  22.089  1.00  0.00           H  
ATOM   1744  HB3 ALA   110      45.048  53.941  20.612  1.00  0.00           H  
ATOM   1745  C   ALA   110      43.389  52.518  21.954  1.00  0.00           C  
ATOM   1746  O   ALA   110      43.258  52.269  23.164  1.00  0.00           O  
ATOM   1747  N   PRO   111      43.749  51.557  21.124  1.00  0.00           N  
ATOM   1748  CD  PRO   111      43.367  51.561  19.682  1.00  0.00           C  
ATOM   1749  HD1 PRO   111      43.797  52.438  19.153  1.00  0.00           H  
ATOM   1750  HD2 PRO   111      42.258  51.561  19.743  1.00  0.00           H  
ATOM   1751  CA  PRO   111      44.472  50.323  21.563  1.00  0.00           C  
ATOM   1752  HA  PRO   111      43.726  49.627  21.919  1.00  0.00           H  
ATOM   1753  CB  PRO   111      44.959  49.768  20.200  1.00  0.00           C  
ATOM   1754  HB1 PRO   111      45.134  48.671  20.187  1.00  0.00           H  
ATOM   1755  HB2 PRO   111      45.913  50.274  19.936  1.00  0.00           H  
ATOM   1756  CG  PRO   111      43.912  50.274  19.145  1.00  0.00           C  
ATOM   1757  HG1 PRO   111      43.075  49.550  19.040  1.00  0.00           H  
ATOM   1758  HG2 PRO   111      44.469  50.407  18.193  1.00  0.00           H  
ATOM   1759  C   PRO   111      45.526  50.315  22.629  1.00  0.00           C  
ATOM   1760  O   PRO   111      46.419  51.146  22.663  1.00  0.00           O  
ATOM   1761  N   GLY   112      45.481  49.256  23.448  1.00  0.00           N  
ATOM   1762  HN  GLY   112      44.902  48.509  23.131  1.00  0.00           H  
ATOM   1763  CA  GLY   112      46.204  49.198  24.744  1.00  0.00           C  
ATOM   1764  HA1 GLY   112      46.441  50.196  25.082  1.00  0.00           H  
ATOM   1765  HA2 GLY   112      47.011  48.491  24.616  1.00  0.00           H  
ATOM   1766  C   GLY   112      45.465  48.693  25.913  1.00  0.00           C  
ATOM   1767  O   GLY   112      44.229  48.773  26.042  1.00  0.00           O  
ATOM   1768  N   SER   113      46.242  48.237  26.916  1.00  0.00           N  
ATOM   1769  HN  SER   113      47.225  48.366  26.819  1.00  0.00           H  
ATOM   1770  CA  SER   113      45.701  47.983  28.280  1.00  0.00           C  
ATOM   1771  HA  SER   113      44.873  47.293  28.218  1.00  0.00           H  
ATOM   1772  CB  SER   113      46.749  47.342  29.251  1.00  0.00           C  
ATOM   1773  HB1 SER   113      47.555  48.097  29.376  1.00  0.00           H  
ATOM   1774  HB2 SER   113      46.230  47.138  30.211  1.00  0.00           H  
ATOM   1775  OG  SER   113      47.415  46.278  28.698  1.00  0.00           O  
ATOM   1776  HG1 SER   113      48.153  46.678  28.232  1.00  0.00           H  
ATOM   1777  C   SER   113      45.188  49.224  29.007  1.00  0.00           C  
ATOM   1778  O   SER   113      45.713  50.345  28.910  1.00  0.00           O  
ATOM   1779  N   VAL   114      44.006  49.159  29.631  1.00  0.00           N  
ATOM   1780  HN  VAL   114      43.493  48.341  29.383  1.00  0.00           H  
ATOM   1781  CA  VAL   114      43.352  50.232  30.256  1.00  0.00           C  
ATOM   1782  HA  VAL   114      43.736  51.193  29.948  1.00  0.00           H  
ATOM   1783  CB  VAL   114      41.844  50.166  29.964  1.00  0.00           C  
ATOM   1784  HB  VAL   114      41.407  49.217  30.342  1.00  0.00           H  
ATOM   1785  CG1 VAL   114      41.201  51.439  30.639  1.00  0.00           C  
ATOM   1786 HG11 VAL   114      41.315  51.320  31.738  1.00  0.00           H  
ATOM   1787 HG12 VAL   114      41.832  52.324  30.411  1.00  0.00           H  
ATOM   1788 HG13 VAL   114      40.123  51.618  30.441  1.00  0.00           H  
ATOM   1789  CG2 VAL   114      41.645  50.347  28.447  1.00  0.00           C  
ATOM   1790 HG21 VAL   114      42.418  51.076  28.121  1.00  0.00           H  
ATOM   1791 HG22 VAL   114      41.835  49.408  27.886  1.00  0.00           H  
ATOM   1792 HG23 VAL   114      40.624  50.758  28.295  1.00  0.00           H  
ATOM   1793  C   VAL   114      43.593  50.227  31.686  1.00  0.00           C  
ATOM   1794  O   VAL   114      43.447  49.226  32.414  1.00  0.00           O  
ATOM   1795  N   ILE   115      43.998  51.365  32.318  1.00  0.00           N  
ATOM   1796  HN  ILE   115      44.128  52.246  31.870  1.00  0.00           H  
ATOM   1797  CA  ILE   115      44.403  51.435  33.716  1.00  0.00           C  
ATOM   1798  HA  ILE   115      44.405  50.431  34.114  1.00  0.00           H  
ATOM   1799  CB  ILE   115      45.897  51.917  33.975  1.00  0.00           C  
ATOM   1800  HB  ILE   115      46.530  51.251  33.350  1.00  0.00           H  
ATOM   1801  CG2 ILE   115      46.030  53.385  33.596  1.00  0.00           C  
ATOM   1802 HG21 ILE   115      47.087  53.706  33.482  1.00  0.00           H  
ATOM   1803 HG22 ILE   115      45.450  53.535  32.661  1.00  0.00           H  
ATOM   1804 HG23 ILE   115      45.662  54.084  34.377  1.00  0.00           H  
ATOM   1805  CG1 ILE   115      46.349  51.615  35.406  1.00  0.00           C  
ATOM   1806 HG11 ILE   115      45.912  52.288  36.175  1.00  0.00           H  
ATOM   1807 HG12 ILE   115      45.967  50.593  35.611  1.00  0.00           H  
ATOM   1808  CD  ILE   115      47.873  51.499  35.560  1.00  0.00           C  
ATOM   1809  HD1 ILE   115      48.171  50.606  34.971  1.00  0.00           H  
ATOM   1810  HD2 ILE   115      48.441  52.442  35.408  1.00  0.00           H  
ATOM   1811  HD3 ILE   115      48.155  51.282  36.613  1.00  0.00           H  
ATOM   1812  C   ILE   115      43.353  52.164  34.463  1.00  0.00           C  
ATOM   1813  O   ILE   115      43.120  53.326  34.126  1.00  0.00           O  
ATOM   1814  N   LEU   116      42.645  51.547  35.394  1.00  0.00           N  
ATOM   1815  HN  LEU   116      42.855  50.630  35.725  1.00  0.00           H  
ATOM   1816  CA  LEU   116      41.367  52.072  35.970  1.00  0.00           C  
ATOM   1817  HA  LEU   116      41.543  53.116  36.183  1.00  0.00           H  
ATOM   1818  CB  LEU   116      40.194  51.984  34.898  1.00  0.00           C  
ATOM   1819  HB1 LEU   116      40.484  52.689  34.090  1.00  0.00           H  
ATOM   1820  HB2 LEU   116      40.167  50.932  34.540  1.00  0.00           H  
ATOM   1821  CG  LEU   116      38.755  52.253  35.332  1.00  0.00           C  
ATOM   1822  HG  LEU   116      38.498  51.568  36.168  1.00  0.00           H  
ATOM   1823  CD1 LEU   116      38.681  53.697  35.696  1.00  0.00           C  
ATOM   1824 HD11 LEU   116      38.984  54.346  34.846  1.00  0.00           H  
ATOM   1825 HD12 LEU   116      37.618  53.979  35.854  1.00  0.00           H  
ATOM   1826 HD13 LEU   116      39.275  53.989  36.589  1.00  0.00           H  
ATOM   1827  CD2 LEU   116      37.714  51.885  34.171  1.00  0.00           C  
ATOM   1828 HD21 LEU   116      37.780  52.613  33.334  1.00  0.00           H  
ATOM   1829 HD22 LEU   116      37.967  50.894  33.738  1.00  0.00           H  
ATOM   1830 HD23 LEU   116      36.713  51.862  34.652  1.00  0.00           H  
ATOM   1831  C   LEU   116      41.061  51.356  37.299  1.00  0.00           C  
ATOM   1832  O   LEU   116      41.004  50.131  37.371  1.00  0.00           O  
ATOM   1833  N   LEU   117      40.881  52.152  38.387  1.00  0.00           N  
ATOM   1834  HN  LEU   117      41.087  53.121  38.274  1.00  0.00           H  
ATOM   1835  CA  LEU   117      40.134  51.718  39.640  1.00  0.00           C  
ATOM   1836  HA  LEU   117      39.104  51.541  39.370  1.00  0.00           H  
ATOM   1837  CB  LEU   117      40.741  50.555  40.440  1.00  0.00           C  
ATOM   1838  HB1 LEU   117      40.898  49.681  39.773  1.00  0.00           H  
ATOM   1839  HB2 LEU   117      41.756  50.813  40.811  1.00  0.00           H  
ATOM   1840  CG  LEU   117      39.824  50.036  41.543  1.00  0.00           C  
ATOM   1841  HG  LEU   117      39.302  50.897  42.013  1.00  0.00           H  
ATOM   1842  CD1 LEU   117      38.619  49.150  41.015  1.00  0.00           C  
ATOM   1843 HD11 LEU   117      39.124  48.390  40.382  1.00  0.00           H  
ATOM   1844 HD12 LEU   117      38.052  48.758  41.886  1.00  0.00           H  
ATOM   1845 HD13 LEU   117      37.942  49.777  40.396  1.00  0.00           H  
ATOM   1846  CD2 LEU   117      40.615  49.292  42.648  1.00  0.00           C  
ATOM   1847 HD21 LEU   117      41.249  48.439  42.322  1.00  0.00           H  
ATOM   1848 HD22 LEU   117      41.282  50.103  43.010  1.00  0.00           H  
ATOM   1849 HD23 LEU   117      39.876  49.042  43.439  1.00  0.00           H  
ATOM   1850  C   LEU   117      39.983  52.944  40.551  1.00  0.00           C  
ATOM   1851  O   LEU   117      38.978  53.644  40.522  1.00  0.00           O  
ATOM   1852  N   GLU   118      41.069  53.308  41.232  1.00  0.00           N  
ATOM   1853  HN  GLU   118      41.908  52.856  40.938  1.00  0.00           H  
ATOM   1854  CA  GLU   118      41.150  54.403  42.138  1.00  0.00           C  
ATOM   1855  HA  GLU   118      42.177  54.355  42.467  1.00  0.00           H  
ATOM   1856  CB  GLU   118      41.039  55.794  41.442  1.00  0.00           C  
ATOM   1857  HB1 GLU   118      40.531  55.594  40.475  1.00  0.00           H  
ATOM   1858  HB2 GLU   118      40.451  56.604  41.924  1.00  0.00           H  
ATOM   1859  CG  GLU   118      42.427  56.377  40.998  1.00  0.00           C  
ATOM   1860  HG1 GLU   118      43.188  55.573  40.905  1.00  0.00           H  
ATOM   1861  HG2 GLU   118      42.362  57.017  40.092  1.00  0.00           H  
ATOM   1862  CD  GLU   118      42.922  57.182  42.175  1.00  0.00           C  
ATOM   1863  OE1 GLU   118      42.562  56.866  43.347  1.00  0.00           O  
ATOM   1864  OE2 GLU   118      43.546  58.229  41.871  1.00  0.00           O  
ATOM   1865  C   GLU   118      40.294  54.458  43.384  1.00  0.00           C  
ATOM   1866  O   GLU   118      39.556  53.539  43.705  1.00  0.00           O  
ATOM   1867  N   ASN   119      40.332  55.485  44.204  1.00  0.00           N  
ATOM   1868  HN  ASN   119      41.130  56.080  44.151  1.00  0.00           H  
ATOM   1869  CA  ASN   119      39.539  55.445  45.499  1.00  0.00           C  
ATOM   1870  HA  ASN   119      38.718  54.790  45.247  1.00  0.00           H  
ATOM   1871  CB  ASN   119      40.225  54.911  46.845  1.00  0.00           C  
ATOM   1872  HB1 ASN   119      41.060  55.636  46.955  1.00  0.00           H  
ATOM   1873  HB2 ASN   119      39.628  54.847  47.780  1.00  0.00           H  
ATOM   1874  CG  ASN   119      40.771  53.567  46.589  1.00  0.00           C  
ATOM   1875  OD1 ASN   119      40.101  52.584  46.925  1.00  0.00           O  
ATOM   1876  ND2 ASN   119      42.015  53.421  46.066  1.00  0.00           N  
ATOM   1877 HD21 ASN   119      42.435  52.536  45.868  1.00  0.00           H  
ATOM   1878 HD22 ASN   119      42.630  54.183  46.270  1.00  0.00           H  
ATOM   1879  C   ASN   119      38.972  56.835  45.712  1.00  0.00           C  
ATOM   1880  O   ASN   119      38.968  57.282  46.830  1.00  0.00           O  
ATOM   1881  N   LEU   120      38.502  57.484  44.633  1.00  0.00           N  
ATOM   1882  HN  LEU   120      38.659  57.125  43.716  1.00  0.00           H  
ATOM   1883  CA  LEU   120      38.037  58.961  44.817  1.00  0.00           C  
ATOM   1884  HA  LEU   120      38.662  59.418  45.570  1.00  0.00           H  
ATOM   1885  CB  LEU   120      37.992  59.778  43.535  1.00  0.00           C  
ATOM   1886  HB1 LEU   120      37.242  59.275  42.887  1.00  0.00           H  
ATOM   1887  HB2 LEU   120      37.523  60.764  43.737  1.00  0.00           H  
ATOM   1888  CG  LEU   120      39.322  60.048  42.877  1.00  0.00           C  
ATOM   1889  HG  LEU   120      39.784  59.038  42.846  1.00  0.00           H  
ATOM   1890  CD1 LEU   120      39.140  60.873  41.529  1.00  0.00           C  
ATOM   1891 HD11 LEU   120      38.856  61.903  41.835  1.00  0.00           H  
ATOM   1892 HD12 LEU   120      40.068  60.842  40.919  1.00  0.00           H  
ATOM   1893 HD13 LEU   120      38.348  60.404  40.907  1.00  0.00           H  
ATOM   1894  CD2 LEU   120      40.343  60.874  43.698  1.00  0.00           C  
ATOM   1895 HD21 LEU   120      41.263  61.127  43.129  1.00  0.00           H  
ATOM   1896 HD22 LEU   120      39.750  61.750  44.039  1.00  0.00           H  
ATOM   1897 HD23 LEU   120      40.629  60.242  44.566  1.00  0.00           H  
ATOM   1898  C   LEU   120      36.645  58.978  45.452  1.00  0.00           C  
ATOM   1899  O   LEU   120      36.242  59.844  46.209  1.00  0.00           O  
ATOM   1900  N   ARG   121      35.828  57.938  45.070  1.00  0.00           N  
ATOM   1901  HN  ARG   121      36.190  57.354  44.347  1.00  0.00           H  
ATOM   1902  CA  ARG   121      34.370  57.869  45.301  1.00  0.00           C  
ATOM   1903  HA  ARG   121      34.014  58.826  44.949  1.00  0.00           H  
ATOM   1904  CB  ARG   121      33.737  56.773  44.421  1.00  0.00           C  
ATOM   1905  HB1 ARG   121      34.208  55.775  44.556  1.00  0.00           H  
ATOM   1906  HB2 ARG   121      32.677  56.632  44.722  1.00  0.00           H  
ATOM   1907  CG  ARG   121      33.749  56.886  42.864  1.00  0.00           C  
ATOM   1908  HG1 ARG   121      34.801  56.747  42.534  1.00  0.00           H  
ATOM   1909  HG2 ARG   121      33.202  56.030  42.414  1.00  0.00           H  
ATOM   1910  CD  ARG   121      33.229  58.261  42.285  1.00  0.00           C  
ATOM   1911  HD1 ARG   121      32.162  58.410  42.558  1.00  0.00           H  
ATOM   1912  HD2 ARG   121      33.761  59.150  42.684  1.00  0.00           H  
ATOM   1913  NE  ARG   121      33.297  58.332  40.832  1.00  0.00           N  
ATOM   1914  HE  ARG   121      32.935  57.594  40.263  1.00  0.00           H  
ATOM   1915  CZ  ARG   121      34.193  59.147  40.180  1.00  0.00           C  
ATOM   1916  NH1 ARG   121      35.078  59.931  40.751  1.00  0.00           N  
ATOM   1917 HH11 ARG   121      35.753  60.418  40.196  1.00  0.00           H  
ATOM   1918 HH12 ARG   121      35.082  60.188  41.718  1.00  0.00           H  
ATOM   1919  NH2 ARG   121      34.343  58.970  38.891  1.00  0.00           N  
ATOM   1920 HH21 ARG   121      34.931  59.583  38.362  1.00  0.00           H  
ATOM   1921 HH22 ARG   121      33.835  58.241  38.432  1.00  0.00           H  
ATOM   1922  C   ARG   121      33.956  57.817  46.776  1.00  0.00           C  
ATOM   1923  O   ARG   121      34.718  57.172  47.518  1.00  0.00           O  
ATOM   1924  N   TYR   122      32.797  58.359  47.111  1.00  0.00           N  
ATOM   1925  HN  TYR   122      32.327  58.785  46.341  1.00  0.00           H  
ATOM   1926  CA  TYR   122      32.280  58.374  48.453  1.00  0.00           C  
ATOM   1927  HA  TYR   122      32.988  58.907  49.071  1.00  0.00           H  
ATOM   1928  CB  TYR   122      30.863  59.062  48.334  1.00  0.00           C  
ATOM   1929  HB1 TYR   122      30.965  60.148  48.123  1.00  0.00           H  
ATOM   1930  HB2 TYR   122      30.229  58.539  47.585  1.00  0.00           H  
ATOM   1931  CG  TYR   122      30.275  59.072  49.738  1.00  0.00           C  
ATOM   1932  CD1 TYR   122      30.828  59.723  50.865  1.00  0.00           C  
ATOM   1933  HD1 TYR   122      31.794  60.207  50.880  1.00  0.00           H  
ATOM   1934  CE1 TYR   122      30.180  59.652  52.120  1.00  0.00           C  
ATOM   1935  HE1 TYR   122      30.775  60.187  52.845  1.00  0.00           H  
ATOM   1936  CZ  TYR   122      28.977  58.947  52.290  1.00  0.00           C  
ATOM   1937  OH  TYR   122      28.281  59.053  53.526  1.00  0.00           O  
ATOM   1938  HH  TYR   122      27.332  58.939  53.439  1.00  0.00           H  
ATOM   1939  CD2 TYR   122      28.966  58.516  49.885  1.00  0.00           C  
ATOM   1940  HD2 TYR   122      28.487  57.992  49.071  1.00  0.00           H  
ATOM   1941  CE2 TYR   122      28.374  58.364  51.117  1.00  0.00           C  
ATOM   1942  HE2 TYR   122      27.450  57.821  51.247  1.00  0.00           H  
ATOM   1943  C   TYR   122      32.170  57.013  49.157  1.00  0.00           C  
ATOM   1944  O   TYR   122      31.370  56.098  48.811  1.00  0.00           O  
ATOM   1945  N   HSD   123      32.903  56.816  50.252  1.00  0.00           N  
ATOM   1946  HN  HSD   123      33.568  57.515  50.505  1.00  0.00           H  
ATOM   1947  CA  HSD   123      32.760  55.701  51.196  1.00  0.00           C  
ATOM   1948  HA  HSD   123      33.469  55.915  51.981  1.00  0.00           H  
ATOM   1949  CB  HSD   123      31.378  55.767  51.982  1.00  0.00           C  
ATOM   1950  HB1 HSD   123      31.227  56.745  52.485  1.00  0.00           H  
ATOM   1951  HB2 HSD   123      30.519  55.613  51.294  1.00  0.00           H  
ATOM   1952  ND1 HSD   123      31.880  54.964  54.348  1.00  0.00           N  
ATOM   1953  HD1 HSD   123      32.446  55.777  54.482  1.00  0.00           H  
ATOM   1954  CG  HSD   123      31.254  54.722  53.129  1.00  0.00           C  
ATOM   1955  CE1 HSD   123      31.528  53.932  55.161  1.00  0.00           C  
ATOM   1956  HE1 HSD   123      32.008  53.678  56.106  1.00  0.00           H  
ATOM   1957  NE2 HSD   123      30.751  53.103  54.601  1.00  0.00           N  
ATOM   1958  CD2 HSD   123      30.574  53.537  53.317  1.00  0.00           C  
ATOM   1959  HD2 HSD   123      29.927  53.022  52.617  1.00  0.00           H  
ATOM   1960  C   HSD   123      33.140  54.263  50.744  1.00  0.00           C  
ATOM   1961  O   HSD   123      32.894  53.212  51.408  1.00  0.00           O  
ATOM   1962  N   ILE   124      33.866  54.173  49.548  1.00  0.00           N  
ATOM   1963  HN  ILE   124      34.084  54.982  49.008  1.00  0.00           H  
ATOM   1964  CA  ILE   124      34.043  52.905  48.850  1.00  0.00           C  
ATOM   1965  HA  ILE   124      33.095  52.388  48.844  1.00  0.00           H  
ATOM   1966  CB  ILE   124      34.374  53.132  47.332  1.00  0.00           C  
ATOM   1967  HB  ILE   124      34.361  52.135  46.842  1.00  0.00           H  
ATOM   1968  CG2 ILE   124      33.174  53.888  46.683  1.00  0.00           C  
ATOM   1969 HG21 ILE   124      33.223  53.862  45.573  1.00  0.00           H  
ATOM   1970 HG22 ILE   124      32.234  53.456  47.089  1.00  0.00           H  
ATOM   1971 HG23 ILE   124      33.147  54.976  46.909  1.00  0.00           H  
ATOM   1972  CG1 ILE   124      35.735  53.851  46.980  1.00  0.00           C  
ATOM   1973 HG11 ILE   124      35.605  54.661  46.231  1.00  0.00           H  
ATOM   1974 HG12 ILE   124      36.155  54.353  47.878  1.00  0.00           H  
ATOM   1975  CD  ILE   124      36.813  52.857  46.579  1.00  0.00           C  
ATOM   1976  HD1 ILE   124      36.620  52.369  45.600  1.00  0.00           H  
ATOM   1977  HD2 ILE   124      37.813  53.340  46.539  1.00  0.00           H  
ATOM   1978  HD3 ILE   124      36.813  52.040  47.333  1.00  0.00           H  
ATOM   1979  C   ILE   124      34.950  51.875  49.541  1.00  0.00           C  
ATOM   1980  O   ILE   124      34.953  50.721  49.283  1.00  0.00           O  
ATOM   1981  N   GLU   125      35.798  52.263  50.476  1.00  0.00           N  
ATOM   1982  HN  GLU   125      35.925  53.250  50.543  1.00  0.00           H  
ATOM   1983  CA  GLU   125      36.654  51.366  51.268  1.00  0.00           C  
ATOM   1984  HA  GLU   125      36.837  50.466  50.699  1.00  0.00           H  
ATOM   1985  CB  GLU   125      38.006  52.114  51.595  1.00  0.00           C  
ATOM   1986  HB1 GLU   125      37.734  53.013  52.187  1.00  0.00           H  
ATOM   1987  HB2 GLU   125      38.638  51.407  52.175  1.00  0.00           H  
ATOM   1988  CG  GLU   125      38.739  52.519  50.267  1.00  0.00           C  
ATOM   1989  HG1 GLU   125      39.302  51.633  49.903  1.00  0.00           H  
ATOM   1990  HG2 GLU   125      38.051  52.896  49.480  1.00  0.00           H  
ATOM   1991  CD  GLU   125      39.719  53.636  50.434  1.00  0.00           C  
ATOM   1992  OE1 GLU   125      39.262  54.850  50.392  1.00  0.00           O  
ATOM   1993  OE2 GLU   125      40.904  53.360  50.739  1.00  0.00           O  
ATOM   1994  C   GLU   125      35.992  50.999  52.581  1.00  0.00           C  
ATOM   1995  O   GLU   125      36.534  50.161  53.287  1.00  0.00           O  
ATOM   1996  N   GLU   126      34.729  51.423  52.878  1.00  0.00           N  
ATOM   1997  HN  GLU   126      34.261  52.121  52.342  1.00  0.00           H  
ATOM   1998  CA  GLU   126      33.936  51.008  54.022  1.00  0.00           C  
ATOM   1999  HA  GLU   126      33.045  51.617  53.996  1.00  0.00           H  
ATOM   2000  CB  GLU   126      33.360  49.620  53.843  1.00  0.00           C  
ATOM   2001  HB1 GLU   126      34.153  48.915  53.511  1.00  0.00           H  
ATOM   2002  HB2 GLU   126      32.906  49.262  54.792  1.00  0.00           H  
ATOM   2003  CG  GLU   126      32.254  49.451  52.775  1.00  0.00           C  
ATOM   2004  HG1 GLU   126      31.279  49.739  53.223  1.00  0.00           H  
ATOM   2005  HG2 GLU   126      32.590  50.132  51.964  1.00  0.00           H  
ATOM   2006  CD  GLU   126      32.083  48.162  52.017  1.00  0.00           C  
ATOM   2007  OE1 GLU   126      32.034  48.163  50.754  1.00  0.00           O  
ATOM   2008  OE2 GLU   126      31.872  47.018  52.575  1.00  0.00           O  
ATOM   2009  C   GLU   126      34.588  51.255  55.312  1.00  0.00           C  
ATOM   2010  O   GLU   126      34.590  50.384  56.216  1.00  0.00           O  
ATOM   2011  N   GLU   127      35.170  52.462  55.459  1.00  0.00           N  
ATOM   2012  HN  GLU   127      35.114  53.179  54.769  1.00  0.00           H  
ATOM   2013  CA  GLU   127      35.984  52.784  56.587  1.00  0.00           C  
ATOM   2014  HA  GLU   127      36.161  51.818  57.037  1.00  0.00           H  
ATOM   2015  CB  GLU   127      37.285  53.496  56.270  1.00  0.00           C  
ATOM   2016  HB1 GLU   127      36.983  54.408  55.711  1.00  0.00           H  
ATOM   2017  HB2 GLU   127      37.806  53.864  57.179  1.00  0.00           H  
ATOM   2018  CG  GLU   127      38.268  52.614  55.362  1.00  0.00           C  
ATOM   2019  HG1 GLU   127      38.097  51.558  55.662  1.00  0.00           H  
ATOM   2020  HG2 GLU   127      37.990  52.824  54.307  1.00  0.00           H  
ATOM   2021  CD  GLU   127      39.779  52.957  55.507  1.00  0.00           C  
ATOM   2022  OE1 GLU   127      40.434  53.316  54.535  1.00  0.00           O  
ATOM   2023  OE2 GLU   127      40.328  52.776  56.667  1.00  0.00           O  
ATOM   2024  C   GLU   127      35.208  53.584  57.607  1.00  0.00           C  
ATOM   2025  O   GLU   127      34.366  54.431  57.319  1.00  0.00           O  
ATOM   2026  N   GLY   128      35.514  53.412  58.924  1.00  0.00           N  
ATOM   2027  HN  GLY   128      36.399  53.017  59.161  1.00  0.00           H  
ATOM   2028  CA  GLY   128      34.717  54.066  60.006  1.00  0.00           C  
ATOM   2029  HA1 GLY   128      34.961  53.508  60.898  1.00  0.00           H  
ATOM   2030  HA2 GLY   128      33.700  54.017  59.647  1.00  0.00           H  
ATOM   2031  C   GLY   128      35.106  55.491  60.255  1.00  0.00           C  
ATOM   2032  O   GLY   128      34.197  56.296  60.312  1.00  0.00           O  
ATOM   2033  N   SER   129      36.458  55.782  60.341  1.00  0.00           N  
ATOM   2034  HN  SER   129      37.119  55.051  60.499  1.00  0.00           H  
ATOM   2035  CA  SER   129      36.989  57.124  60.208  1.00  0.00           C  
ATOM   2036  HA  SER   129      36.513  57.856  60.844  1.00  0.00           H  
ATOM   2037  CB  SER   129      38.486  57.206  60.590  1.00  0.00           C  
ATOM   2038  HB1 SER   129      38.825  58.254  60.737  1.00  0.00           H  
ATOM   2039  HB2 SER   129      38.725  56.754  61.577  1.00  0.00           H  
ATOM   2040  OG  SER   129      39.211  56.456  59.647  1.00  0.00           O  
ATOM   2041  HG1 SER   129      38.884  55.557  59.577  1.00  0.00           H  
ATOM   2042  C   SER   129      36.834  57.803  58.884  1.00  0.00           C  
ATOM   2043  O   SER   129      37.173  57.303  57.809  1.00  0.00           O  
ATOM   2044  N   ARG   130      36.273  59.030  58.898  1.00  0.00           N  
ATOM   2045  HN  ARG   130      36.121  59.390  59.815  1.00  0.00           H  
ATOM   2046  CA  ARG   130      36.065  59.800  57.696  1.00  0.00           C  
ATOM   2047  HA  ARG   130      35.598  59.167  56.956  1.00  0.00           H  
ATOM   2048  CB  ARG   130      35.120  61.124  57.813  1.00  0.00           C  
ATOM   2049  HB1 ARG   130      35.577  61.848  58.521  1.00  0.00           H  
ATOM   2050  HB2 ARG   130      35.180  61.571  56.797  1.00  0.00           H  
ATOM   2051  CG  ARG   130      33.696  60.894  58.357  1.00  0.00           C  
ATOM   2052  HG1 ARG   130      33.205  60.050  57.826  1.00  0.00           H  
ATOM   2053  HG2 ARG   130      33.725  60.557  59.415  1.00  0.00           H  
ATOM   2054  CD  ARG   130      32.845  62.140  58.341  1.00  0.00           C  
ATOM   2055  HD1 ARG   130      33.545  62.847  58.837  1.00  0.00           H  
ATOM   2056  HD2 ARG   130      32.446  62.397  57.337  1.00  0.00           H  
ATOM   2057  NE  ARG   130      31.705  61.888  59.313  1.00  0.00           N  
ATOM   2058  HE  ARG   130      31.559  61.023  59.795  1.00  0.00           H  
ATOM   2059  CZ  ARG   130      30.655  62.770  59.355  1.00  0.00           C  
ATOM   2060  NH1 ARG   130      30.622  63.942  58.853  1.00  0.00           N  
ATOM   2061 HH11 ARG   130      29.739  64.407  58.917  1.00  0.00           H  
ATOM   2062 HH12 ARG   130      31.420  64.396  58.457  1.00  0.00           H  
ATOM   2063  NH2 ARG   130      29.461  62.169  59.658  1.00  0.00           N  
ATOM   2064 HH21 ARG   130      28.616  62.703  59.621  1.00  0.00           H  
ATOM   2065 HH22 ARG   130      29.517  61.177  59.551  1.00  0.00           H  
ATOM   2066  C   ARG   130      37.358  60.259  56.881  1.00  0.00           C  
ATOM   2067  O   ARG   130      38.461  60.575  57.421  1.00  0.00           O  
ATOM   2068  N   LYS   131      37.143  60.377  55.539  1.00  0.00           N  
ATOM   2069  HN  LYS   131      36.220  60.377  55.162  1.00  0.00           H  
ATOM   2070  CA  LYS   131      38.186  60.496  54.540  1.00  0.00           C  
ATOM   2071  HA  LYS   131      39.101  60.032  54.877  1.00  0.00           H  
ATOM   2072  CB  LYS   131      37.660  60.003  53.069  1.00  0.00           C  
ATOM   2073  HB1 LYS   131      36.730  60.598  52.940  1.00  0.00           H  
ATOM   2074  HB2 LYS   131      38.292  60.399  52.245  1.00  0.00           H  
ATOM   2075  CG  LYS   131      37.441  58.535  52.958  1.00  0.00           C  
ATOM   2076  HG1 LYS   131      36.596  58.119  53.546  1.00  0.00           H  
ATOM   2077  HG2 LYS   131      37.127  58.288  51.921  1.00  0.00           H  
ATOM   2078  CD  LYS   131      38.722  57.715  53.367  1.00  0.00           C  
ATOM   2079  HD1 LYS   131      39.547  57.947  52.660  1.00  0.00           H  
ATOM   2080  HD2 LYS   131      39.107  58.083  54.342  1.00  0.00           H  
ATOM   2081  CE  LYS   131      38.499  56.185  53.509  1.00  0.00           C  
ATOM   2082  HE1 LYS   131      38.239  55.972  54.568  1.00  0.00           H  
ATOM   2083  HE2 LYS   131      37.643  55.973  52.833  1.00  0.00           H  
ATOM   2084  NZ  LYS   131      39.646  55.347  53.036  1.00  0.00           N  
ATOM   2085  HZ1 LYS   131      39.476  55.080  52.045  1.00  0.00           H  
ATOM   2086  HZ2 LYS   131      40.538  55.851  53.214  1.00  0.00           H  
ATOM   2087  HZ3 LYS   131      39.738  54.502  53.635  1.00  0.00           H  
ATOM   2088  C   LYS   131      38.467  62.048  54.438  1.00  0.00           C  
ATOM   2089  O   LYS   131      37.623  62.886  54.751  1.00  0.00           O  
ATOM   2090  N   VAL   132      39.752  62.293  54.140  1.00  0.00           N  
ATOM   2091  HN  VAL   132      40.335  61.511  53.934  1.00  0.00           H  
ATOM   2092  CA  VAL   132      40.367  63.614  54.329  1.00  0.00           C  
ATOM   2093  HA  VAL   132      39.726  64.241  54.931  1.00  0.00           H  
ATOM   2094  CB  VAL   132      41.774  63.616  54.996  1.00  0.00           C  
ATOM   2095  HB  VAL   132      42.387  62.864  54.454  1.00  0.00           H  
ATOM   2096  CG1 VAL   132      42.292  65.056  54.909  1.00  0.00           C  
ATOM   2097 HG11 VAL   132      41.682  65.849  55.391  1.00  0.00           H  
ATOM   2098 HG12 VAL   132      43.216  65.162  55.516  1.00  0.00           H  
ATOM   2099 HG13 VAL   132      42.433  65.483  53.893  1.00  0.00           H  
ATOM   2100  CG2 VAL   132      41.609  63.311  56.521  1.00  0.00           C  
ATOM   2101 HG21 VAL   132      42.583  63.427  57.043  1.00  0.00           H  
ATOM   2102 HG22 VAL   132      40.892  64.077  56.886  1.00  0.00           H  
ATOM   2103 HG23 VAL   132      41.143  62.333  56.766  1.00  0.00           H  
ATOM   2104  C   VAL   132      40.355  64.254  52.978  1.00  0.00           C  
ATOM   2105  O   VAL   132      41.037  63.782  52.069  1.00  0.00           O  
ATOM   2106  N   ASP   133      39.382  65.172  52.802  1.00  0.00           N  
ATOM   2107  HN  ASP   133      38.743  65.426  53.524  1.00  0.00           H  
ATOM   2108  CA  ASP   133      39.212  65.865  51.440  1.00  0.00           C  
ATOM   2109  HA  ASP   133      38.566  66.719  51.580  1.00  0.00           H  
ATOM   2110  CB  ASP   133      40.535  66.498  50.795  1.00  0.00           C  
ATOM   2111  HB1 ASP   133      41.314  65.712  50.697  1.00  0.00           H  
ATOM   2112  HB2 ASP   133      40.398  66.873  49.758  1.00  0.00           H  
ATOM   2113  CG  ASP   133      41.126  67.530  51.651  1.00  0.00           C  
ATOM   2114  OD1 ASP   133      42.289  67.944  51.324  1.00  0.00           O  
ATOM   2115  OD2 ASP   133      40.546  68.044  52.666  1.00  0.00           O  
ATOM   2116  C   ASP   133      38.397  65.047  50.456  1.00  0.00           C  
ATOM   2117  O   ASP   133      38.516  65.282  49.267  1.00  0.00           O  
ATOM   2118  N   GLY   134      37.590  64.190  51.022  1.00  0.00           N  
ATOM   2119  HN  GLY   134      37.479  64.100  52.009  1.00  0.00           H  
ATOM   2120  CA  GLY   134      36.814  63.261  50.255  1.00  0.00           C  
ATOM   2121  HA1 GLY   134      36.432  62.567  50.989  1.00  0.00           H  
ATOM   2122  HA2 GLY   134      37.458  62.801  49.519  1.00  0.00           H  
ATOM   2123  C   GLY   134      35.508  63.883  49.676  1.00  0.00           C  
ATOM   2124  O   GLY   134      35.154  65.038  49.914  1.00  0.00           O  
ATOM   2125  N   GLN   135      34.606  63.034  48.999  1.00  0.00           N  
ATOM   2126  HN  GLN   135      34.770  62.059  48.873  1.00  0.00           H  
ATOM   2127  CA  GLN   135      33.314  63.491  48.522  1.00  0.00           C  
ATOM   2128  HA  GLN   135      33.487  64.458  48.074  1.00  0.00           H  
ATOM   2129  CB  GLN   135      32.602  62.676  47.383  1.00  0.00           C  
ATOM   2130  HB1 GLN   135      32.393  61.652  47.760  1.00  0.00           H  
ATOM   2131  HB2 GLN   135      31.627  63.059  47.014  1.00  0.00           H  
ATOM   2132  CG  GLN   135      33.488  62.526  46.064  1.00  0.00           C  
ATOM   2133  HG1 GLN   135      33.976  61.529  46.086  1.00  0.00           H  
ATOM   2134  HG2 GLN   135      32.787  62.526  45.201  1.00  0.00           H  
ATOM   2135  CD  GLN   135      34.488  63.672  45.729  1.00  0.00           C  
ATOM   2136  OE1 GLN   135      34.123  64.760  45.403  1.00  0.00           O  
ATOM   2137  NE2 GLN   135      35.806  63.304  45.752  1.00  0.00           N  
ATOM   2138 HE21 GLN   135      36.524  63.893  45.380  1.00  0.00           H  
ATOM   2139 HE22 GLN   135      36.146  62.415  46.060  1.00  0.00           H  
ATOM   2140  C   GLN   135      32.304  63.684  49.680  1.00  0.00           C  
ATOM   2141  O   GLN   135      32.437  63.094  50.765  1.00  0.00           O  
ATOM   2142  N   LYS   136      31.302  64.582  49.417  1.00  0.00           N  
ATOM   2143  HN  LYS   136      31.237  65.023  48.526  1.00  0.00           H  
ATOM   2144  CA  LYS   136      30.314  64.999  50.425  1.00  0.00           C  
ATOM   2145  HA  LYS   136      30.871  65.568  51.156  1.00  0.00           H  
ATOM   2146  CB  LYS   136      29.281  65.977  49.799  1.00  0.00           C  
ATOM   2147  HB1 LYS   136      28.675  65.496  49.002  1.00  0.00           H  
ATOM   2148  HB2 LYS   136      28.507  66.119  50.583  1.00  0.00           H  
ATOM   2149  CG  LYS   136      29.832  67.316  49.256  1.00  0.00           C  
ATOM   2150  HG1 LYS   136      30.433  67.273  48.322  1.00  0.00           H  
ATOM   2151  HG2 LYS   136      28.869  67.832  49.055  1.00  0.00           H  
ATOM   2152  CD  LYS   136      30.803  68.018  50.253  1.00  0.00           C  
ATOM   2153  HD1 LYS   136      30.210  68.465  51.079  1.00  0.00           H  
ATOM   2154  HD2 LYS   136      31.582  67.370  50.710  1.00  0.00           H  
ATOM   2155  CE  LYS   136      31.669  69.186  49.708  1.00  0.00           C  
ATOM   2156  HE1 LYS   136      32.268  68.744  48.884  1.00  0.00           H  
ATOM   2157  HE2 LYS   136      31.027  70.055  49.451  1.00  0.00           H  
ATOM   2158  NZ  LYS   136      32.668  69.618  50.731  1.00  0.00           N  
ATOM   2159  HZ1 LYS   136      33.280  70.425  50.497  1.00  0.00           H  
ATOM   2160  HZ2 LYS   136      32.307  69.717  51.701  1.00  0.00           H  
ATOM   2161  HZ3 LYS   136      33.373  68.856  50.801  1.00  0.00           H  
ATOM   2162  C   LYS   136      29.626  63.800  51.179  1.00  0.00           C  
ATOM   2163  O   LYS   136      29.498  62.759  50.629  1.00  0.00           O  
ATOM   2164  N   VAL   137      29.267  64.055  52.425  1.00  0.00           N  
ATOM   2165  HN  VAL   137      29.433  64.950  52.831  1.00  0.00           H  
ATOM   2166  CA  VAL   137      28.689  63.120  53.308  1.00  0.00           C  
ATOM   2167  HA  VAL   137      29.150  62.155  53.161  1.00  0.00           H  
ATOM   2168  CB  VAL   137      29.073  63.434  54.761  1.00  0.00           C  
ATOM   2169  HB  VAL   137      29.061  64.544  54.802  1.00  0.00           H  
ATOM   2170  CG1 VAL   137      28.187  62.847  55.924  1.00  0.00           C  
ATOM   2171 HG11 VAL   137      28.134  61.738  55.964  1.00  0.00           H  
ATOM   2172 HG12 VAL   137      28.864  63.139  56.754  1.00  0.00           H  
ATOM   2173 HG13 VAL   137      27.160  63.266  55.980  1.00  0.00           H  
ATOM   2174  CG2 VAL   137      30.522  62.974  55.068  1.00  0.00           C  
ATOM   2175 HG21 VAL   137      30.651  61.871  55.051  1.00  0.00           H  
ATOM   2176 HG22 VAL   137      31.274  63.434  54.391  1.00  0.00           H  
ATOM   2177 HG23 VAL   137      30.733  63.212  56.133  1.00  0.00           H  
ATOM   2178  C   VAL   137      27.138  62.933  53.030  1.00  0.00           C  
ATOM   2179  O   VAL   137      26.354  63.824  52.702  1.00  0.00           O  
ATOM   2180  N   LYS   138      26.710  61.656  53.151  1.00  0.00           N  
ATOM   2181  HN  LYS   138      27.345  60.930  53.405  1.00  0.00           H  
ATOM   2182  CA  LYS   138      25.376  61.289  52.679  1.00  0.00           C  
ATOM   2183  HA  LYS   138      24.725  62.129  52.875  1.00  0.00           H  
ATOM   2184  CB  LYS   138      25.400  60.759  51.204  1.00  0.00           C  
ATOM   2185  HB1 LYS   138      26.129  59.930  51.079  1.00  0.00           H  
ATOM   2186  HB2 LYS   138      24.415  60.345  50.899  1.00  0.00           H  
ATOM   2187  CG  LYS   138      25.759  61.813  50.143  1.00  0.00           C  
ATOM   2188  HG1 LYS   138      25.069  62.673  50.278  1.00  0.00           H  
ATOM   2189  HG2 LYS   138      26.837  62.071  50.217  1.00  0.00           H  
ATOM   2190  CD  LYS   138      25.506  61.361  48.641  1.00  0.00           C  
ATOM   2191  HD1 LYS   138      24.418  61.172  48.516  1.00  0.00           H  
ATOM   2192  HD2 LYS   138      25.750  62.296  48.092  1.00  0.00           H  
ATOM   2193  CE  LYS   138      26.325  60.224  48.136  1.00  0.00           C  
ATOM   2194  HE1 LYS   138      27.410  60.296  48.362  1.00  0.00           H  
ATOM   2195  HE2 LYS   138      26.047  59.195  48.450  1.00  0.00           H  
ATOM   2196  NZ  LYS   138      26.148  60.176  46.676  1.00  0.00           N  
ATOM   2197  HZ1 LYS   138      26.956  59.586  46.394  1.00  0.00           H  
ATOM   2198  HZ2 LYS   138      25.215  59.774  46.451  1.00  0.00           H  
ATOM   2199  HZ3 LYS   138      26.197  61.115  46.232  1.00  0.00           H  
ATOM   2200  C   LYS   138      24.945  60.172  53.532  1.00  0.00           C  
ATOM   2201  O   LYS   138      25.731  59.405  54.053  1.00  0.00           O  
ATOM   2202  N   ALA   139      23.630  59.975  53.698  1.00  0.00           N  
ATOM   2203  HN  ALA   139      22.977  60.706  53.514  1.00  0.00           H  
ATOM   2204  CA  ALA   139      23.139  58.777  54.337  1.00  0.00           C  
ATOM   2205  HA  ALA   139      23.943  58.432  54.971  1.00  0.00           H  
ATOM   2206  CB  ALA   139      21.912  59.149  55.205  1.00  0.00           C  
ATOM   2207  HB1 ALA   139      20.965  59.316  54.648  1.00  0.00           H  
ATOM   2208  HB2 ALA   139      21.708  58.351  55.951  1.00  0.00           H  
ATOM   2209  HB3 ALA   139      22.067  60.103  55.752  1.00  0.00           H  
ATOM   2210  C   ALA   139      22.735  57.660  53.448  1.00  0.00           C  
ATOM   2211  O   ALA   139      22.471  56.537  53.828  1.00  0.00           O  
ATOM   2212  N   SER   140      22.882  57.876  52.128  1.00  0.00           N  
ATOM   2213  HN  SER   140      23.289  58.733  51.823  1.00  0.00           H  
ATOM   2214  CA  SER   140      22.557  56.867  51.167  1.00  0.00           C  
ATOM   2215  HA  SER   140      21.680  56.338  51.510  1.00  0.00           H  
ATOM   2216  CB  SER   140      22.149  57.478  49.829  1.00  0.00           C  
ATOM   2217  HB1 SER   140      21.984  56.716  49.038  1.00  0.00           H  
ATOM   2218  HB2 SER   140      21.285  58.154  50.008  1.00  0.00           H  
ATOM   2219  OG  SER   140      23.265  58.315  49.370  1.00  0.00           O  
ATOM   2220  HG1 SER   140      23.057  58.553  48.464  1.00  0.00           H  
ATOM   2221  C   SER   140      23.663  55.934  51.050  1.00  0.00           C  
ATOM   2222  O   SER   140      24.831  56.176  51.380  1.00  0.00           O  
ATOM   2223  N   LYS   141      23.343  54.760  50.547  1.00  0.00           N  
ATOM   2224  HN  LYS   141      22.418  54.473  50.311  1.00  0.00           H  
ATOM   2225  CA  LYS   141      24.355  53.775  50.292  1.00  0.00           C  
ATOM   2226  HA  LYS   141      25.269  54.018  50.815  1.00  0.00           H  
ATOM   2227  CB  LYS   141      24.126  52.466  51.135  1.00  0.00           C  
ATOM   2228  HB1 LYS   141      24.756  51.708  50.623  1.00  0.00           H  
ATOM   2229  HB2 LYS   141      24.473  52.624  52.179  1.00  0.00           H  
ATOM   2230  CG  LYS   141      22.719  51.856  51.184  1.00  0.00           C  
ATOM   2231  HG1 LYS   141      22.822  50.985  51.866  1.00  0.00           H  
ATOM   2232  HG2 LYS   141      22.081  52.590  51.721  1.00  0.00           H  
ATOM   2233  CD  LYS   141      22.134  51.519  49.842  1.00  0.00           C  
ATOM   2234  HD1 LYS   141      22.411  52.313  49.116  1.00  0.00           H  
ATOM   2235  HD2 LYS   141      22.670  50.601  49.521  1.00  0.00           H  
ATOM   2236  CE  LYS   141      20.689  51.155  49.851  1.00  0.00           C  
ATOM   2237  HE1 LYS   141      20.555  50.230  50.451  1.00  0.00           H  
ATOM   2238  HE2 LYS   141      20.130  51.974  50.352  1.00  0.00           H  
ATOM   2239  NZ  LYS   141      20.119  50.981  48.523  1.00  0.00           N  
ATOM   2240  HZ1 LYS   141      19.087  50.916  48.632  1.00  0.00           H  
ATOM   2241  HZ2 LYS   141      20.387  51.698  47.819  1.00  0.00           H  
ATOM   2242  HZ3 LYS   141      20.443  50.124  48.030  1.00  0.00           H  
ATOM   2243  C   LYS   141      24.713  53.593  48.804  1.00  0.00           C  
ATOM   2244  O   LYS   141      25.526  52.817  48.375  1.00  0.00           O  
ATOM   2245  N   GLU   142      24.165  54.472  47.986  1.00  0.00           N  
ATOM   2246  HN  GLU   142      23.771  55.316  48.340  1.00  0.00           H  
ATOM   2247  CA  GLU   142      24.115  54.252  46.575  1.00  0.00           C  
ATOM   2248  HA  GLU   142      23.657  53.275  46.522  1.00  0.00           H  
ATOM   2249  CB  GLU   142      23.334  55.443  45.970  1.00  0.00           C  
ATOM   2250  HB1 GLU   142      23.627  56.436  46.371  1.00  0.00           H  
ATOM   2251  HB2 GLU   142      23.322  55.481  44.859  1.00  0.00           H  
ATOM   2252  CG  GLU   142      21.810  55.381  46.339  1.00  0.00           C  
ATOM   2253  HG1 GLU   142      21.680  55.752  47.378  1.00  0.00           H  
ATOM   2254  HG2 GLU   142      21.369  56.034  45.555  1.00  0.00           H  
ATOM   2255  CD  GLU   142      21.172  53.957  46.255  1.00  0.00           C  
ATOM   2256  OE1 GLU   142      21.142  53.446  45.106  1.00  0.00           O  
ATOM   2257  OE2 GLU   142      20.667  53.389  47.258  1.00  0.00           O  
ATOM   2258  C   GLU   142      25.523  54.209  45.823  1.00  0.00           C  
ATOM   2259  O   GLU   142      25.640  53.469  44.794  1.00  0.00           O  
ATOM   2260  N   ASP   143      26.498  55.100  46.276  1.00  0.00           N  
ATOM   2261  HN  ASP   143      26.465  55.579  47.150  1.00  0.00           H  
ATOM   2262  CA  ASP   143      27.766  55.231  45.447  1.00  0.00           C  
ATOM   2263  HA  ASP   143      27.577  55.496  44.417  1.00  0.00           H  
ATOM   2264  CB  ASP   143      28.617  56.403  45.968  1.00  0.00           C  
ATOM   2265  HB1 ASP   143      28.626  56.230  47.066  1.00  0.00           H  
ATOM   2266  HB2 ASP   143      29.646  56.423  45.551  1.00  0.00           H  
ATOM   2267  CG  ASP   143      27.927  57.784  45.640  1.00  0.00           C  
ATOM   2268  OD1 ASP   143      26.940  57.754  44.834  1.00  0.00           O  
ATOM   2269  OD2 ASP   143      28.436  58.869  46.054  1.00  0.00           O  
ATOM   2270  C   ASP   143      28.544  53.905  45.434  1.00  0.00           C  
ATOM   2271  O   ASP   143      29.087  53.485  44.424  1.00  0.00           O  
ATOM   2272  N   VAL   144      28.673  53.261  46.669  1.00  0.00           N  
ATOM   2273  HN  VAL   144      28.305  53.591  47.535  1.00  0.00           H  
ATOM   2274  CA  VAL   144      29.563  52.140  46.848  1.00  0.00           C  
ATOM   2275  HA  VAL   144      30.451  52.237  46.241  1.00  0.00           H  
ATOM   2276  CB  VAL   144      29.997  51.922  48.270  1.00  0.00           C  
ATOM   2277  HB  VAL   144      30.513  52.863  48.557  1.00  0.00           H  
ATOM   2278  CG1 VAL   144      28.796  51.663  49.287  1.00  0.00           C  
ATOM   2279 HG11 VAL   144      29.190  51.562  50.321  1.00  0.00           H  
ATOM   2280 HG12 VAL   144      28.133  52.549  49.376  1.00  0.00           H  
ATOM   2281 HG13 VAL   144      28.212  50.761  49.003  1.00  0.00           H  
ATOM   2282  CG2 VAL   144      31.155  50.821  48.275  1.00  0.00           C  
ATOM   2283 HG21 VAL   144      31.675  50.878  49.255  1.00  0.00           H  
ATOM   2284 HG22 VAL   144      30.768  49.782  48.192  1.00  0.00           H  
ATOM   2285 HG23 VAL   144      31.921  50.995  47.490  1.00  0.00           H  
ATOM   2286  C   VAL   144      28.849  50.974  46.259  1.00  0.00           C  
ATOM   2287  O   VAL   144      29.536  50.121  45.626  1.00  0.00           O  
ATOM   2288  N   GLN   145      27.534  50.909  46.378  1.00  0.00           N  
ATOM   2289  HN  GLN   145      27.046  51.620  46.878  1.00  0.00           H  
ATOM   2290  CA  GLN   145      26.726  49.817  45.858  1.00  0.00           C  
ATOM   2291  HA  GLN   145      27.194  48.899  46.182  1.00  0.00           H  
ATOM   2292  CB  GLN   145      25.259  50.038  46.385  1.00  0.00           C  
ATOM   2293  HB1 GLN   145      25.325  49.838  47.476  1.00  0.00           H  
ATOM   2294  HB2 GLN   145      25.063  51.131  46.360  1.00  0.00           H  
ATOM   2295  CG  GLN   145      24.079  49.421  45.641  1.00  0.00           C  
ATOM   2296  HG1 GLN   145      24.175  49.268  44.544  1.00  0.00           H  
ATOM   2297  HG2 GLN   145      23.891  48.431  46.107  1.00  0.00           H  
ATOM   2298  CD  GLN   145      22.788  50.270  45.786  1.00  0.00           C  
ATOM   2299  OE1 GLN   145      21.992  50.041  46.667  1.00  0.00           O  
ATOM   2300  NE2 GLN   145      22.665  51.292  44.900  1.00  0.00           N  
ATOM   2301 HE21 GLN   145      21.868  51.891  44.977  1.00  0.00           H  
ATOM   2302 HE22 GLN   145      23.425  51.594  44.325  1.00  0.00           H  
ATOM   2303  C   GLN   145      26.730  49.778  44.316  1.00  0.00           C  
ATOM   2304  O   GLN   145      26.884  48.768  43.642  1.00  0.00           O  
ATOM   2305  N   LYS   146      26.620  51.038  43.635  1.00  0.00           N  
ATOM   2306  HN  LYS   146      26.358  51.919  44.022  1.00  0.00           H  
ATOM   2307  CA  LYS   146      27.046  51.213  42.287  1.00  0.00           C  
ATOM   2308  HA  LYS   146      26.574  50.420  41.725  1.00  0.00           H  
ATOM   2309  CB  LYS   146      26.494  52.544  41.698  1.00  0.00           C  
ATOM   2310  HB1 LYS   146      26.787  53.299  42.458  1.00  0.00           H  
ATOM   2311  HB2 LYS   146      27.009  52.783  40.743  1.00  0.00           H  
ATOM   2312  CG  LYS   146      25.017  52.621  41.444  1.00  0.00           C  
ATOM   2313  HG1 LYS   146      24.459  52.365  42.369  1.00  0.00           H  
ATOM   2314  HG2 LYS   146      24.746  53.658  41.152  1.00  0.00           H  
ATOM   2315  CD  LYS   146      24.524  51.796  40.230  1.00  0.00           C  
ATOM   2316  HD1 LYS   146      24.727  50.751  40.548  1.00  0.00           H  
ATOM   2317  HD2 LYS   146      23.423  51.942  40.215  1.00  0.00           H  
ATOM   2318  CE  LYS   146      25.153  52.109  38.856  1.00  0.00           C  
ATOM   2319  HE1 LYS   146      24.959  53.196  38.735  1.00  0.00           H  
ATOM   2320  HE2 LYS   146      26.241  51.884  38.812  1.00  0.00           H  
ATOM   2321  NZ  LYS   146      24.471  51.349  37.775  1.00  0.00           N  
ATOM   2322  HZ1 LYS   146      24.576  51.797  36.843  1.00  0.00           H  
ATOM   2323  HZ2 LYS   146      25.047  50.489  37.671  1.00  0.00           H  
ATOM   2324  HZ3 LYS   146      23.440  51.233  37.849  1.00  0.00           H  
ATOM   2325  C   LYS   146      28.444  50.855  41.873  1.00  0.00           C  
ATOM   2326  O   LYS   146      28.728  50.264  40.842  1.00  0.00           O  
ATOM   2327  N   PHE   147      29.484  51.118  42.719  1.00  0.00           N  
ATOM   2328  HN  PHE   147      29.262  51.662  43.524  1.00  0.00           H  
ATOM   2329  CA  PHE   147      30.866  50.924  42.425  1.00  0.00           C  
ATOM   2330  HA  PHE   147      31.032  51.485  41.517  1.00  0.00           H  
ATOM   2331  CB  PHE   147      31.692  51.545  43.593  1.00  0.00           C  
ATOM   2332  HB1 PHE   147      31.330  52.557  43.877  1.00  0.00           H  
ATOM   2333  HB2 PHE   147      31.462  50.826  44.407  1.00  0.00           H  
ATOM   2334  CG  PHE   147      33.223  51.558  43.390  1.00  0.00           C  
ATOM   2335  CD1 PHE   147      33.894  52.018  42.241  1.00  0.00           C  
ATOM   2336  HD1 PHE   147      33.388  52.399  41.366  1.00  0.00           H  
ATOM   2337  CE1 PHE   147      35.275  51.916  42.173  1.00  0.00           C  
ATOM   2338  HE1 PHE   147      35.675  52.208  41.214  1.00  0.00           H  
ATOM   2339  CZ  PHE   147      36.041  51.306  43.160  1.00  0.00           C  
ATOM   2340  HZ  PHE   147      37.114  51.184  43.184  1.00  0.00           H  
ATOM   2341  CD2 PHE   147      33.959  50.971  44.418  1.00  0.00           C  
ATOM   2342  HD2 PHE   147      33.388  50.530  45.223  1.00  0.00           H  
ATOM   2343  CE2 PHE   147      35.338  50.833  44.277  1.00  0.00           C  
ATOM   2344  HE2 PHE   147      35.831  50.281  45.063  1.00  0.00           H  
ATOM   2345  C   PHE   147      31.140  49.392  42.295  1.00  0.00           C  
ATOM   2346  O   PHE   147      31.713  48.922  41.288  1.00  0.00           O  
ATOM   2347  N   ARG   148      30.693  48.583  43.306  1.00  0.00           N  
ATOM   2348  HN  ARG   148      30.015  48.883  43.972  1.00  0.00           H  
ATOM   2349  CA  ARG   148      30.829  47.170  43.253  1.00  0.00           C  
ATOM   2350  HA  ARG   148      31.887  47.028  43.093  1.00  0.00           H  
ATOM   2351  CB  ARG   148      30.461  46.462  44.666  1.00  0.00           C  
ATOM   2352  HB1 ARG   148      30.766  45.394  44.675  1.00  0.00           H  
ATOM   2353  HB2 ARG   148      31.065  46.964  45.452  1.00  0.00           H  
ATOM   2354  CG  ARG   148      28.951  46.540  45.068  1.00  0.00           C  
ATOM   2355  HG1 ARG   148      28.605  47.596  45.043  1.00  0.00           H  
ATOM   2356  HG2 ARG   148      28.426  45.918  44.312  1.00  0.00           H  
ATOM   2357  CD  ARG   148      28.747  46.058  46.522  1.00  0.00           C  
ATOM   2358  HD1 ARG   148      29.081  44.999  46.555  1.00  0.00           H  
ATOM   2359  HD2 ARG   148      29.323  46.723  47.202  1.00  0.00           H  
ATOM   2360  NE  ARG   148      27.271  46.214  46.877  1.00  0.00           N  
ATOM   2361  HE  ARG   148      26.492  46.130  46.257  1.00  0.00           H  
ATOM   2362  CZ  ARG   148      26.818  46.065  48.103  1.00  0.00           C  
ATOM   2363  NH1 ARG   148      27.524  46.280  49.198  1.00  0.00           N  
ATOM   2364 HH11 ARG   148      27.141  46.228  50.120  1.00  0.00           H  
ATOM   2365 HH12 ARG   148      28.370  46.792  49.048  1.00  0.00           H  
ATOM   2366  NH2 ARG   148      25.549  45.792  48.351  1.00  0.00           N  
ATOM   2367 HH21 ARG   148      25.162  45.825  49.272  1.00  0.00           H  
ATOM   2368 HH22 ARG   148      25.026  45.523  47.543  1.00  0.00           H  
ATOM   2369  C   ARG   148      30.083  46.560  42.084  1.00  0.00           C  
ATOM   2370  O   ARG   148      30.553  45.587  41.488  1.00  0.00           O  
ATOM   2371  N   HSD   149      28.901  46.995  41.843  1.00  0.00           N  
ATOM   2372  HN  HSD   149      28.526  47.755  42.368  1.00  0.00           H  
ATOM   2373  CA  HSD   149      28.047  46.560  40.717  1.00  0.00           C  
ATOM   2374  HA  HSD   149      27.882  45.494  40.772  1.00  0.00           H  
ATOM   2375  CB  HSD   149      26.639  47.180  40.715  1.00  0.00           C  
ATOM   2376  HB1 HSD   149      26.098  46.762  41.591  1.00  0.00           H  
ATOM   2377  HB2 HSD   149      26.715  48.285  40.798  1.00  0.00           H  
ATOM   2378  ND1 HSD   149      25.713  47.313  38.285  1.00  0.00           N  
ATOM   2379  HD1 HSD   149      26.203  48.088  37.886  1.00  0.00           H  
ATOM   2380  CG  HSD   149      25.762  46.771  39.559  1.00  0.00           C  
ATOM   2381  CE1 HSD   149      24.848  46.566  37.533  1.00  0.00           C  
ATOM   2382  HE1 HSD   149      24.504  46.828  36.532  1.00  0.00           H  
ATOM   2383  NE2 HSD   149      24.344  45.614  38.280  1.00  0.00           N  
ATOM   2384  CD2 HSD   149      24.851  45.739  39.560  1.00  0.00           C  
ATOM   2385  HD2 HSD   149      24.632  45.194  40.469  1.00  0.00           H  
ATOM   2386  C   HSD   149      28.721  46.732  39.351  1.00  0.00           C  
ATOM   2387  O   HSD   149      29.041  45.799  38.652  1.00  0.00           O  
ATOM   2388  N   GLU   150      29.082  48.026  38.953  1.00  0.00           N  
ATOM   2389  HN  GLU   150      28.869  48.784  39.565  1.00  0.00           H  
ATOM   2390  CA  GLU   150      29.727  48.342  37.681  1.00  0.00           C  
ATOM   2391  HA  GLU   150      29.097  48.054  36.853  1.00  0.00           H  
ATOM   2392  CB  GLU   150      29.965  49.898  37.562  1.00  0.00           C  
ATOM   2393  HB1 GLU   150      30.516  50.129  38.499  1.00  0.00           H  
ATOM   2394  HB2 GLU   150      30.598  50.110  36.674  1.00  0.00           H  
ATOM   2395  CG  GLU   150      28.640  50.793  37.466  1.00  0.00           C  
ATOM   2396  HG1 GLU   150      28.180  50.847  38.476  1.00  0.00           H  
ATOM   2397  HG2 GLU   150      28.751  51.874  37.233  1.00  0.00           H  
ATOM   2398  CD  GLU   150      27.523  50.161  36.628  1.00  0.00           C  
ATOM   2399  OE1 GLU   150      27.661  50.072  35.333  1.00  0.00           O  
ATOM   2400  OE2 GLU   150      26.496  49.739  37.162  1.00  0.00           O  
ATOM   2401  C   GLU   150      31.067  47.553  37.557  1.00  0.00           C  
ATOM   2402  O   GLU   150      31.309  46.965  36.499  1.00  0.00           O  
ATOM   2403  N   LEU   151      31.763  47.467  38.690  1.00  0.00           N  
ATOM   2404  HN  LEU   151      31.481  47.834  39.573  1.00  0.00           H  
ATOM   2405  CA  LEU   151      32.976  46.647  38.727  1.00  0.00           C  
ATOM   2406  HA  LEU   151      33.510  47.004  37.859  1.00  0.00           H  
ATOM   2407  CB  LEU   151      33.728  47.116  40.013  1.00  0.00           C  
ATOM   2408  HB1 LEU   151      33.887  48.212  39.927  1.00  0.00           H  
ATOM   2409  HB2 LEU   151      33.012  46.962  40.849  1.00  0.00           H  
ATOM   2410  CG  LEU   151      35.092  46.498  40.279  1.00  0.00           C  
ATOM   2411  HG  LEU   151      35.023  45.390  40.330  1.00  0.00           H  
ATOM   2412  CD1 LEU   151      36.045  46.705  39.141  1.00  0.00           C  
ATOM   2413 HD11 LEU   151      36.081  47.739  38.739  1.00  0.00           H  
ATOM   2414 HD12 LEU   151      37.024  46.382  39.553  1.00  0.00           H  
ATOM   2415 HD13 LEU   151      35.720  46.066  38.292  1.00  0.00           H  
ATOM   2416  CD2 LEU   151      35.687  46.996  41.644  1.00  0.00           C  
ATOM   2417 HD21 LEU   151      35.771  48.103  41.608  1.00  0.00           H  
ATOM   2418 HD22 LEU   151      34.859  46.734  42.337  1.00  0.00           H  
ATOM   2419 HD23 LEU   151      36.653  46.511  41.901  1.00  0.00           H  
ATOM   2420  C   LEU   151      32.932  45.104  38.645  1.00  0.00           C  
ATOM   2421  O   LEU   151      33.764  44.406  38.096  1.00  0.00           O  
ATOM   2422  N   SER   152      31.863  44.494  39.183  1.00  0.00           N  
ATOM   2423  HN  SER   152      31.203  45.004  39.729  1.00  0.00           H  
ATOM   2424  CA  SER   152      31.636  43.004  39.027  1.00  0.00           C  
ATOM   2425  HA  SER   152      32.567  42.460  39.074  1.00  0.00           H  
ATOM   2426  CB  SER   152      30.715  42.524  40.166  1.00  0.00           C  
ATOM   2427  HB1 SER   152      29.690  42.951  40.119  1.00  0.00           H  
ATOM   2428  HB2 SER   152      30.624  41.419  40.095  1.00  0.00           H  
ATOM   2429  OG  SER   152      31.261  42.790  41.420  1.00  0.00           O  
ATOM   2430  HG1 SER   152      31.331  43.747  41.375  1.00  0.00           H  
ATOM   2431  C   SER   152      31.089  42.657  37.652  1.00  0.00           C  
ATOM   2432  O   SER   152      31.353  41.614  37.000  1.00  0.00           O  
ATOM   2433  N   SER   153      30.286  43.679  37.161  1.00  0.00           N  
ATOM   2434  HN  SER   153      30.167  44.480  37.743  1.00  0.00           H  
ATOM   2435  CA  SER   153      29.732  43.556  35.815  1.00  0.00           C  
ATOM   2436  HA  SER   153      29.156  42.642  35.794  1.00  0.00           H  
ATOM   2437  CB  SER   153      28.754  44.702  35.538  1.00  0.00           C  
ATOM   2438  HB1 SER   153      29.189  45.724  35.578  1.00  0.00           H  
ATOM   2439  HB2 SER   153      28.354  44.608  34.506  1.00  0.00           H  
ATOM   2440  OG  SER   153      27.626  44.542  36.403  1.00  0.00           O  
ATOM   2441  HG1 SER   153      27.175  45.387  36.344  1.00  0.00           H  
ATOM   2442  C   SER   153      30.775  43.667  34.705  1.00  0.00           C  
ATOM   2443  O   SER   153      30.549  43.188  33.577  1.00  0.00           O  
ATOM   2444  N   LEU   154      31.975  44.212  35.026  1.00  0.00           N  
ATOM   2445  HN  LEU   154      32.020  44.432  35.998  1.00  0.00           H  
ATOM   2446  CA  LEU   154      32.979  44.627  34.074  1.00  0.00           C  
ATOM   2447  HA  LEU   154      32.507  45.313  33.386  1.00  0.00           H  
ATOM   2448  CB  LEU   154      34.010  45.430  34.825  1.00  0.00           C  
ATOM   2449  HB1 LEU   154      33.459  46.237  35.355  1.00  0.00           H  
ATOM   2450  HB2 LEU   154      34.686  44.870  35.505  1.00  0.00           H  
ATOM   2451  CG  LEU   154      35.125  46.173  33.995  1.00  0.00           C  
ATOM   2452  HG  LEU   154      35.617  45.412  33.354  1.00  0.00           H  
ATOM   2453  CD1 LEU   154      34.676  47.279  33.007  1.00  0.00           C  
ATOM   2454 HD11 LEU   154      34.278  48.151  33.570  1.00  0.00           H  
ATOM   2455 HD12 LEU   154      35.504  47.762  32.445  1.00  0.00           H  
ATOM   2456 HD13 LEU   154      33.946  46.851  32.288  1.00  0.00           H  
ATOM   2457  CD2 LEU   154      36.172  46.678  34.945  1.00  0.00           C  
ATOM   2458 HD21 LEU   154      36.618  45.804  35.465  1.00  0.00           H  
ATOM   2459 HD22 LEU   154      36.910  47.383  34.506  1.00  0.00           H  
ATOM   2460 HD23 LEU   154      35.652  47.365  35.647  1.00  0.00           H  
ATOM   2461  C   LEU   154      33.564  43.502  33.216  1.00  0.00           C  
ATOM   2462  O   LEU   154      33.834  43.621  32.055  1.00  0.00           O  
ATOM   2463  N   ALA   155      33.894  42.378  33.869  1.00  0.00           N  
ATOM   2464  HN  ALA   155      33.785  42.245  34.851  1.00  0.00           H  
ATOM   2465  CA  ALA   155      34.701  41.402  33.169  1.00  0.00           C  
ATOM   2466  HA  ALA   155      34.946  41.543  32.127  1.00  0.00           H  
ATOM   2467  CB  ALA   155      36.037  41.204  33.912  1.00  0.00           C  
ATOM   2468  HB1 ALA   155      36.686  40.557  33.283  1.00  0.00           H  
ATOM   2469  HB2 ALA   155      36.564  42.163  34.106  1.00  0.00           H  
ATOM   2470  HB3 ALA   155      35.918  40.878  34.967  1.00  0.00           H  
ATOM   2471  C   ALA   155      33.936  40.074  33.156  1.00  0.00           C  
ATOM   2472  O   ALA   155      33.204  39.687  34.054  1.00  0.00           O  
ATOM   2473  N   ASP   156      34.163  39.292  32.102  1.00  0.00           N  
ATOM   2474  HN  ASP   156      34.876  39.483  31.432  1.00  0.00           H  
ATOM   2475  CA  ASP   156      33.785  37.901  31.937  1.00  0.00           C  
ATOM   2476  HA  ASP   156      32.873  37.574  32.414  1.00  0.00           H  
ATOM   2477  CB  ASP   156      33.839  37.542  30.423  1.00  0.00           C  
ATOM   2478  HB1 ASP   156      34.837  37.835  30.032  1.00  0.00           H  
ATOM   2479  HB2 ASP   156      33.731  36.445  30.281  1.00  0.00           H  
ATOM   2480  CG  ASP   156      32.752  38.327  29.705  1.00  0.00           C  
ATOM   2481  OD1 ASP   156      32.876  38.474  28.429  1.00  0.00           O  
ATOM   2482  OD2 ASP   156      31.604  38.564  30.291  1.00  0.00           O  
ATOM   2483  C   ASP   156      34.836  37.036  32.585  1.00  0.00           C  
ATOM   2484  O   ASP   156      34.600  35.901  33.043  1.00  0.00           O  
ATOM   2485  N   VAL   157      36.022  37.575  32.704  1.00  0.00           N  
ATOM   2486  HN  VAL   157      36.235  38.476  32.334  1.00  0.00           H  
ATOM   2487  CA  VAL   157      37.252  36.961  33.329  1.00  0.00           C  
ATOM   2488  HA  VAL   157      37.075  36.039  33.864  1.00  0.00           H  
ATOM   2489  CB  VAL   157      38.242  36.582  32.191  1.00  0.00           C  
ATOM   2490  HB  VAL   157      38.390  37.444  31.507  1.00  0.00           H  
ATOM   2491  CG1 VAL   157      39.670  36.152  32.736  1.00  0.00           C  
ATOM   2492 HG11 VAL   157      40.171  36.928  33.353  1.00  0.00           H  
ATOM   2493 HG12 VAL   157      39.559  35.333  33.478  1.00  0.00           H  
ATOM   2494 HG13 VAL   157      40.346  35.834  31.914  1.00  0.00           H  
ATOM   2495  CG2 VAL   157      37.683  35.350  31.401  1.00  0.00           C  
ATOM   2496 HG21 VAL   157      38.592  34.947  30.905  1.00  0.00           H  
ATOM   2497 HG22 VAL   157      37.366  34.621  32.177  1.00  0.00           H  
ATOM   2498 HG23 VAL   157      36.879  35.570  30.666  1.00  0.00           H  
ATOM   2499  C   VAL   157      37.972  37.760  34.390  1.00  0.00           C  
ATOM   2500  O   VAL   157      38.305  38.903  34.192  1.00  0.00           O  
ATOM   2501  N   TYR   158      38.279  37.171  35.600  1.00  0.00           N  
ATOM   2502  HN  TYR   158      38.114  36.212  35.820  1.00  0.00           H  
ATOM   2503  CA  TYR   158      38.805  37.883  36.736  1.00  0.00           C  
ATOM   2504  HA  TYR   158      38.918  38.930  36.495  1.00  0.00           H  
ATOM   2505  CB  TYR   158      37.726  37.748  37.867  1.00  0.00           C  
ATOM   2506  HB1 TYR   158      36.847  38.334  37.522  1.00  0.00           H  
ATOM   2507  HB2 TYR   158      37.497  36.676  38.048  1.00  0.00           H  
ATOM   2508  CG  TYR   158      38.112  38.391  39.197  1.00  0.00           C  
ATOM   2509  CD1 TYR   158      37.923  37.724  40.354  1.00  0.00           C  
ATOM   2510  HD1 TYR   158      37.505  36.730  40.299  1.00  0.00           H  
ATOM   2511  CE1 TYR   158      38.358  38.221  41.572  1.00  0.00           C  
ATOM   2512  HE1 TYR   158      38.219  37.660  42.484  1.00  0.00           H  
ATOM   2513  CZ  TYR   158      38.768  39.534  41.643  1.00  0.00           C  
ATOM   2514  OH  TYR   158      38.838  40.136  42.896  1.00  0.00           O  
ATOM   2515  HH  TYR   158      38.296  39.639  43.512  1.00  0.00           H  
ATOM   2516  CD2 TYR   158      38.583  39.690  39.258  1.00  0.00           C  
ATOM   2517  HD2 TYR   158      38.722  40.305  38.382  1.00  0.00           H  
ATOM   2518  CE2 TYR   158      38.803  40.327  40.486  1.00  0.00           C  
ATOM   2519  HE2 TYR   158      38.995  41.390  40.500  1.00  0.00           H  
ATOM   2520  C   TYR   158      40.165  37.239  37.133  1.00  0.00           C  
ATOM   2521  O   TYR   158      40.247  36.045  37.466  1.00  0.00           O  
ATOM   2522  N   ILE   159      41.249  38.013  37.140  1.00  0.00           N  
ATOM   2523  HN  ILE   159      41.170  38.945  36.796  1.00  0.00           H  
ATOM   2524  CA  ILE   159      42.591  37.545  37.501  1.00  0.00           C  
ATOM   2525  HA  ILE   159      42.614  36.475  37.645  1.00  0.00           H  
ATOM   2526  CB  ILE   159      43.539  37.796  36.385  1.00  0.00           C  
ATOM   2527  HB  ILE   159      43.574  38.834  35.991  1.00  0.00           H  
ATOM   2528  CG2 ILE   159      45.014  37.384  36.611  1.00  0.00           C  
ATOM   2529 HG21 ILE   159      45.118  36.279  36.648  1.00  0.00           H  
ATOM   2530 HG22 ILE   159      45.707  37.689  35.798  1.00  0.00           H  
ATOM   2531 HG23 ILE   159      45.355  37.754  37.601  1.00  0.00           H  
ATOM   2532  CG1 ILE   159      43.036  37.016  35.048  1.00  0.00           C  
ATOM   2533 HG11 ILE   159      42.922  35.936  35.284  1.00  0.00           H  
ATOM   2534 HG12 ILE   159      42.044  37.439  34.782  1.00  0.00           H  
ATOM   2535  CD  ILE   159      43.859  37.242  33.793  1.00  0.00           C  
ATOM   2536  HD1 ILE   159      43.394  36.775  32.898  1.00  0.00           H  
ATOM   2537  HD2 ILE   159      44.071  38.298  33.522  1.00  0.00           H  
ATOM   2538  HD3 ILE   159      44.856  36.760  33.880  1.00  0.00           H  
ATOM   2539  C   ILE   159      42.991  38.201  38.749  1.00  0.00           C  
ATOM   2540  O   ILE   159      42.905  39.407  39.026  1.00  0.00           O  
ATOM   2541  N   ASN   160      43.466  37.328  39.659  1.00  0.00           N  
ATOM   2542  HN  ASN   160      43.364  36.345  39.522  1.00  0.00           H  
ATOM   2543  CA  ASN   160      44.162  37.706  40.834  1.00  0.00           C  
ATOM   2544  HA  ASN   160      44.045  38.745  41.105  1.00  0.00           H  
ATOM   2545  CB  ASN   160      43.766  36.841  42.061  1.00  0.00           C  
ATOM   2546  HB1 ASN   160      43.752  35.770  41.767  1.00  0.00           H  
ATOM   2547  HB2 ASN   160      44.553  37.016  42.826  1.00  0.00           H  
ATOM   2548  CG  ASN   160      42.409  37.108  42.638  1.00  0.00           C  
ATOM   2549  OD1 ASN   160      41.457  36.389  42.412  1.00  0.00           O  
ATOM   2550  ND2 ASN   160      42.364  38.142  43.467  1.00  0.00           N  
ATOM   2551 HD21 ASN   160      43.163  38.611  43.844  1.00  0.00           H  
ATOM   2552 HD22 ASN   160      41.448  38.479  43.685  1.00  0.00           H  
ATOM   2553  C   ASN   160      45.658  37.596  40.478  1.00  0.00           C  
ATOM   2554  O   ASN   160      46.271  36.535  40.501  1.00  0.00           O  
ATOM   2555  N   ASP   161      46.307  38.727  40.025  1.00  0.00           N  
ATOM   2556  HN  ASP   161      45.789  39.522  39.720  1.00  0.00           H  
ATOM   2557  CA  ASP   161      47.782  38.702  40.117  1.00  0.00           C  
ATOM   2558  HA  ASP   161      48.203  37.723  39.941  1.00  0.00           H  
ATOM   2559  CB  ASP   161      48.361  39.559  39.000  1.00  0.00           C  
ATOM   2560  HB1 ASP   161      47.860  39.399  38.021  1.00  0.00           H  
ATOM   2561  HB2 ASP   161      48.245  40.643  39.211  1.00  0.00           H  
ATOM   2562  CG  ASP   161      49.841  39.420  38.830  1.00  0.00           C  
ATOM   2563  OD1 ASP   161      50.622  40.422  39.072  1.00  0.00           O  
ATOM   2564  OD2 ASP   161      50.261  38.319  38.411  1.00  0.00           O  
ATOM   2565  C   ASP   161      48.184  39.172  41.477  1.00  0.00           C  
ATOM   2566  O   ASP   161      49.202  38.882  42.034  1.00  0.00           O  
ATOM   2567  N   ALA   162      47.256  39.903  42.180  1.00  0.00           N  
ATOM   2568  HN  ALA   162      46.399  40.148  41.732  1.00  0.00           H  
ATOM   2569  CA  ALA   162      47.307  40.152  43.578  1.00  0.00           C  
ATOM   2570  HA  ALA   162      48.146  39.678  44.064  1.00  0.00           H  
ATOM   2571  CB  ALA   162      47.293  41.678  43.944  1.00  0.00           C  
ATOM   2572  HB1 ALA   162      46.292  42.081  43.679  1.00  0.00           H  
ATOM   2573  HB2 ALA   162      47.490  41.951  45.003  1.00  0.00           H  
ATOM   2574  HB3 ALA   162      48.175  42.097  43.415  1.00  0.00           H  
ATOM   2575  C   ALA   162      46.018  39.515  44.102  1.00  0.00           C  
ATOM   2576  O   ALA   162      44.935  39.461  43.562  1.00  0.00           O  
ATOM   2577  N   PHE   163      46.124  39.116  45.396  1.00  0.00           N  
ATOM   2578  HN  PHE   163      46.958  39.346  45.891  1.00  0.00           H  
ATOM   2579  CA  PHE   163      44.968  38.636  46.194  1.00  0.00           C  
ATOM   2580  HA  PHE   163      44.330  38.123  45.490  1.00  0.00           H  
ATOM   2581  CB  PHE   163      45.410  37.604  47.290  1.00  0.00           C  
ATOM   2582  HB1 PHE   163      45.882  36.764  46.738  1.00  0.00           H  
ATOM   2583  HB2 PHE   163      46.123  38.108  47.978  1.00  0.00           H  
ATOM   2584  CG  PHE   163      44.280  37.125  48.192  1.00  0.00           C  
ATOM   2585  CD1 PHE   163      43.098  36.598  47.578  1.00  0.00           C  
ATOM   2586  HD1 PHE   163      43.060  36.483  46.505  1.00  0.00           H  
ATOM   2587  CE1 PHE   163      42.066  36.208  48.442  1.00  0.00           C  
ATOM   2588  HE1 PHE   163      41.162  35.787  48.028  1.00  0.00           H  
ATOM   2589  CZ  PHE   163      42.176  36.348  49.855  1.00  0.00           C  
ATOM   2590  HZ  PHE   163      41.350  36.115  50.509  1.00  0.00           H  
ATOM   2591  CD2 PHE   163      44.416  37.192  49.574  1.00  0.00           C  
ATOM   2592  HD2 PHE   163      45.298  37.635  50.012  1.00  0.00           H  
ATOM   2593  CE2 PHE   163      43.350  36.939  50.380  1.00  0.00           C  
ATOM   2594  HE2 PHE   163      43.463  36.903  51.454  1.00  0.00           H  
ATOM   2595  C   PHE   163      44.213  39.819  46.694  1.00  0.00           C  
ATOM   2596  O   PHE   163      43.012  39.740  46.980  1.00  0.00           O  
ATOM   2597  N   GLY   164      44.958  40.919  46.861  1.00  0.00           N  
ATOM   2598  HN  GLY   164      45.918  41.029  46.614  1.00  0.00           H  
ATOM   2599  CA  GLY   164      44.418  42.084  47.551  1.00  0.00           C  
ATOM   2600  HA1 GLY   164      43.626  42.576  47.006  1.00  0.00           H  
ATOM   2601  HA2 GLY   164      45.247  42.760  47.401  1.00  0.00           H  
ATOM   2602  C   GLY   164      44.243  41.914  49.003  1.00  0.00           C  
ATOM   2603  O   GLY   164      44.296  40.863  49.611  1.00  0.00           O  
ATOM   2604  N   THR   165      43.898  42.998  49.634  1.00  0.00           N  
ATOM   2605  HN  THR   165      43.898  43.887  49.183  1.00  0.00           H  
ATOM   2606  CA  THR   165      43.707  43.027  51.131  1.00  0.00           C  
ATOM   2607  HA  THR   165      44.600  42.547  51.501  1.00  0.00           H  
ATOM   2608  CB  THR   165      43.590  44.429  51.712  1.00  0.00           C  
ATOM   2609  HB  THR   165      44.452  45.019  51.333  1.00  0.00           H  
ATOM   2610  OG1 THR   165      43.596  44.409  53.124  1.00  0.00           O  
ATOM   2611  HG1 THR   165      44.457  44.013  53.279  1.00  0.00           H  
ATOM   2612  CG2 THR   165      42.348  45.268  51.069  1.00  0.00           C  
ATOM   2613 HG21 THR   165      42.222  46.267  51.538  1.00  0.00           H  
ATOM   2614 HG22 THR   165      42.392  45.329  49.960  1.00  0.00           H  
ATOM   2615 HG23 THR   165      41.450  44.738  51.451  1.00  0.00           H  
ATOM   2616  C   THR   165      42.521  42.135  51.580  1.00  0.00           C  
ATOM   2617  O   THR   165      41.491  41.874  50.902  1.00  0.00           O  
ATOM   2618  N   ALA   166      42.551  41.527  52.781  1.00  0.00           N  
ATOM   2619  HN  ALA   166      43.172  41.703  53.542  1.00  0.00           H  
ATOM   2620  CA  ALA   166      41.610  40.474  53.165  1.00  0.00           C  
ATOM   2621  HA  ALA   166      40.629  40.566  52.722  1.00  0.00           H  
ATOM   2622  CB  ALA   166      42.072  39.011  52.839  1.00  0.00           C  
ATOM   2623  HB1 ALA   166      41.462  38.253  53.375  1.00  0.00           H  
ATOM   2624  HB2 ALA   166      41.952  38.819  51.751  1.00  0.00           H  
ATOM   2625  HB3 ALA   166      43.074  38.799  53.270  1.00  0.00           H  
ATOM   2626  C   ALA   166      41.521  40.618  54.712  1.00  0.00           C  
ATOM   2627  O   ALA   166      42.467  41.064  55.288  1.00  0.00           O  
ATOM   2628  N   HSD   167      40.357  40.256  55.352  1.00  0.00           N  
ATOM   2629  HN  HSD   167      39.594  40.094  54.731  1.00  0.00           H  
ATOM   2630  CA  HSD   167      39.938  40.089  56.664  1.00  0.00           C  
ATOM   2631  HA  HSD   167      39.275  39.241  56.752  1.00  0.00           H  
ATOM   2632  CB  HSD   167      40.973  39.672  57.715  1.00  0.00           C  
ATOM   2633  HB1 HSD   167      41.762  40.454  57.701  1.00  0.00           H  
ATOM   2634  HB2 HSD   167      40.627  39.711  58.770  1.00  0.00           H  
ATOM   2635  ND1 HSD   167      40.696  37.102  58.019  1.00  0.00           N  
ATOM   2636  HD1 HSD   167      39.729  37.031  58.264  1.00  0.00           H  
ATOM   2637  CG  HSD   167      41.440  38.197  57.582  1.00  0.00           C  
ATOM   2638  CE1 HSD   167      41.581  36.029  58.041  1.00  0.00           C  
ATOM   2639  HE1 HSD   167      41.247  34.996  58.138  1.00  0.00           H  
ATOM   2640  NE2 HSD   167      42.782  36.375  57.735  1.00  0.00           N  
ATOM   2641  CD2 HSD   167      42.709  37.731  57.430  1.00  0.00           C  
ATOM   2642  HD2 HSD   167      43.608  38.256  57.134  1.00  0.00           H  
ATOM   2643  C   HSD   167      39.112  41.317  57.178  1.00  0.00           C  
ATOM   2644  O   HSD   167      39.738  42.246  57.656  1.00  0.00           O  
ATOM   2645  N   ARG   168      37.827  41.271  56.833  1.00  0.00           N  
ATOM   2646  HN  ARG   168      37.579  40.403  56.411  1.00  0.00           H  
ATOM   2647  CA  ARG   168      36.938  42.378  56.863  1.00  0.00           C  
ATOM   2648  HA  ARG   168      36.003  41.838  56.832  1.00  0.00           H  
ATOM   2649  CB  ARG   168      36.958  43.166  58.172  1.00  0.00           C  
ATOM   2650  HB1 ARG   168      37.796  43.896  58.185  1.00  0.00           H  
ATOM   2651  HB2 ARG   168      36.011  43.747  58.164  1.00  0.00           H  
ATOM   2652  CG  ARG   168      36.793  42.337  59.447  1.00  0.00           C  
ATOM   2653  HG1 ARG   168      37.651  41.673  59.687  1.00  0.00           H  
ATOM   2654  HG2 ARG   168      36.667  42.964  60.355  1.00  0.00           H  
ATOM   2655  CD  ARG   168      35.626  41.306  59.270  1.00  0.00           C  
ATOM   2656  HD1 ARG   168      34.699  41.702  58.802  1.00  0.00           H  
ATOM   2657  HD2 ARG   168      35.799  40.475  58.553  1.00  0.00           H  
ATOM   2658  NE  ARG   168      35.236  40.897  60.629  1.00  0.00           N  
ATOM   2659  HE  ARG   168      35.947  41.112  61.298  1.00  0.00           H  
ATOM   2660  CZ  ARG   168      34.299  39.991  60.906  1.00  0.00           C  
ATOM   2661  NH1 ARG   168      33.440  39.646  59.975  1.00  0.00           N  
ATOM   2662 HH11 ARG   168      32.841  38.848  60.043  1.00  0.00           H  
ATOM   2663 HH12 ARG   168      33.567  39.946  59.030  1.00  0.00           H  
ATOM   2664  NH2 ARG   168      34.102  39.617  62.143  1.00  0.00           N  
ATOM   2665 HH21 ARG   168      33.549  38.805  62.330  1.00  0.00           H  
ATOM   2666 HH22 ARG   168      34.616  40.051  62.883  1.00  0.00           H  
ATOM   2667  C   ARG   168      37.105  43.134  55.569  1.00  0.00           C  
ATOM   2668  O   ARG   168      36.907  44.377  55.623  1.00  0.00           O  
ATOM   2669  N   ALA   169      37.436  42.534  54.410  1.00  0.00           N  
ATOM   2670  HN  ALA   169      37.646  41.560  54.377  1.00  0.00           H  
ATOM   2671  CA  ALA   169      37.639  43.291  53.203  1.00  0.00           C  
ATOM   2672  HA  ALA   169      38.255  44.109  53.545  1.00  0.00           H  
ATOM   2673  CB  ALA   169      38.263  42.540  52.069  1.00  0.00           C  
ATOM   2674  HB1 ALA   169      38.525  43.219  51.230  1.00  0.00           H  
ATOM   2675  HB2 ALA   169      39.227  42.131  52.442  1.00  0.00           H  
ATOM   2676  HB3 ALA   169      37.655  41.678  51.720  1.00  0.00           H  
ATOM   2677  C   ALA   169      36.264  44.080  52.757  1.00  0.00           C  
ATOM   2678  O   ALA   169      35.149  43.567  52.876  1.00  0.00           O  
ATOM   2679  N   HSD   170      36.454  45.273  52.163  1.00  0.00           N  
ATOM   2680  HN  HSD   170      37.330  45.691  52.392  1.00  0.00           H  
ATOM   2681  CA  HSD   170      35.476  46.010  51.528  1.00  0.00           C  
ATOM   2682  HA  HSD   170      34.827  46.228  52.363  1.00  0.00           H  
ATOM   2683  CB  HSD   170      36.044  47.400  51.012  1.00  0.00           C  
ATOM   2684  HB1 HSD   170      35.222  47.982  50.544  1.00  0.00           H  
ATOM   2685  HB2 HSD   170      36.353  48.027  51.876  1.00  0.00           H  
ATOM   2686  ND1 HSD   170      38.498  46.941  50.288  1.00  0.00           N  
ATOM   2687  HD1 HSD   170      38.641  46.496  51.172  1.00  0.00           H  
ATOM   2688  CG  HSD   170      37.219  47.394  50.079  1.00  0.00           C  
ATOM   2689  CE1 HSD   170      39.282  47.499  49.337  1.00  0.00           C  
ATOM   2690  HE1 HSD   170      40.342  47.266  49.237  1.00  0.00           H  
ATOM   2691  NE2 HSD   170      38.641  48.293  48.589  1.00  0.00           N  
ATOM   2692  CD2 HSD   170      37.287  48.166  48.953  1.00  0.00           C  
ATOM   2693  HD2 HSD   170      36.558  48.847  48.530  1.00  0.00           H  
ATOM   2694  C   HSD   170      34.679  45.262  50.443  1.00  0.00           C  
ATOM   2695  O   HSD   170      35.255  44.461  49.699  1.00  0.00           O  
ATOM   2696  N   SER   171      33.397  45.450  50.243  1.00  0.00           N  
ATOM   2697  HN  SER   171      32.855  46.140  50.716  1.00  0.00           H  
ATOM   2698  CA  SER   171      32.568  44.703  49.301  1.00  0.00           C  
ATOM   2699  HA  SER   171      32.649  43.658  49.564  1.00  0.00           H  
ATOM   2700  CB  SER   171      31.121  45.056  49.339  1.00  0.00           C  
ATOM   2701  HB1 SER   171      30.718  45.312  50.342  1.00  0.00           H  
ATOM   2702  HB2 SER   171      30.760  45.906  48.721  1.00  0.00           H  
ATOM   2703  OG  SER   171      30.287  43.941  48.959  1.00  0.00           O  
ATOM   2704  HG1 SER   171      29.928  43.513  49.740  1.00  0.00           H  
ATOM   2705  C   SER   171      33.000  44.745  47.859  1.00  0.00           C  
ATOM   2706  O   SER   171      32.880  43.772  47.221  1.00  0.00           O  
ATOM   2707  N   SER   172      33.433  45.931  47.310  1.00  0.00           N  
ATOM   2708  HN  SER   172      33.301  46.813  47.754  1.00  0.00           H  
ATOM   2709  CA  SER   172      34.050  45.903  46.022  1.00  0.00           C  
ATOM   2710  HA  SER   172      33.310  45.485  45.355  1.00  0.00           H  
ATOM   2711  CB  SER   172      34.474  47.316  45.608  1.00  0.00           C  
ATOM   2712  HB1 SER   172      35.058  47.217  44.668  1.00  0.00           H  
ATOM   2713  HB2 SER   172      33.592  47.957  45.393  1.00  0.00           H  
ATOM   2714  OG  SER   172      35.260  47.952  46.637  1.00  0.00           O  
ATOM   2715  HG1 SER   172      34.670  48.333  47.292  1.00  0.00           H  
ATOM   2716  C   SER   172      35.296  44.965  45.922  1.00  0.00           C  
ATOM   2717  O   SER   172      35.553  44.381  44.884  1.00  0.00           O  
ATOM   2718  N   MET   173      36.209  44.845  46.995  1.00  0.00           N  
ATOM   2719  HN  MET   173      36.091  45.328  47.860  1.00  0.00           H  
ATOM   2720  CA  MET   173      37.291  43.885  47.014  1.00  0.00           C  
ATOM   2721  HA  MET   173      37.855  44.151  46.132  1.00  0.00           H  
ATOM   2722  CB  MET   173      38.274  44.155  48.159  1.00  0.00           C  
ATOM   2723  HB1 MET   173      38.789  45.124  47.987  1.00  0.00           H  
ATOM   2724  HB2 MET   173      37.616  44.287  49.044  1.00  0.00           H  
ATOM   2725  CG  MET   173      39.349  43.036  48.335  1.00  0.00           C  
ATOM   2726  HG1 MET   173      39.958  43.478  49.153  1.00  0.00           H  
ATOM   2727  HG2 MET   173      38.832  42.125  48.705  1.00  0.00           H  
ATOM   2728  SD  MET   173      40.546  43.008  46.832  1.00  0.00           S  
ATOM   2729  CE  MET   173      41.310  44.600  47.005  1.00  0.00           C  
ATOM   2730  HE1 MET   173      41.850  44.635  47.975  1.00  0.00           H  
ATOM   2731  HE2 MET   173      42.004  44.870  46.180  1.00  0.00           H  
ATOM   2732  HE3 MET   173      40.519  45.381  47.008  1.00  0.00           H  
ATOM   2733  C   MET   173      36.780  42.489  46.956  1.00  0.00           C  
ATOM   2734  O   MET   173      37.298  41.710  46.138  1.00  0.00           O  
ATOM   2735  N   VAL   174      35.763  42.104  47.728  1.00  0.00           N  
ATOM   2736  HN  VAL   174      35.484  42.735  48.448  1.00  0.00           H  
ATOM   2737  CA  VAL   174      35.282  40.799  47.940  1.00  0.00           C  
ATOM   2738  HA  VAL   174      36.132  40.150  48.094  1.00  0.00           H  
ATOM   2739  CB  VAL   174      34.341  40.944  49.147  1.00  0.00           C  
ATOM   2740  HB  VAL   174      33.731  41.872  49.140  1.00  0.00           H  
ATOM   2741  CG1 VAL   174      33.473  39.759  49.516  1.00  0.00           C  
ATOM   2742 HG11 VAL   174      33.387  39.651  50.618  1.00  0.00           H  
ATOM   2743 HG12 VAL   174      32.447  39.902  49.113  1.00  0.00           H  
ATOM   2744 HG13 VAL   174      33.972  38.900  49.019  1.00  0.00           H  
ATOM   2745  CG2 VAL   174      35.371  41.191  50.353  1.00  0.00           C  
ATOM   2746 HG21 VAL   174      35.977  42.116  50.243  1.00  0.00           H  
ATOM   2747 HG22 VAL   174      34.738  41.373  51.248  1.00  0.00           H  
ATOM   2748 HG23 VAL   174      36.082  40.349  50.494  1.00  0.00           H  
ATOM   2749  C   VAL   174      34.524  40.264  46.749  1.00  0.00           C  
ATOM   2750  O   VAL   174      34.366  39.051  46.505  1.00  0.00           O  
ATOM   2751  N   GLY   175      34.066  41.275  45.967  1.00  0.00           N  
ATOM   2752  HN  GLY   175      34.091  42.181  46.383  1.00  0.00           H  
ATOM   2753  CA  GLY   175      33.492  41.250  44.623  1.00  0.00           C  
ATOM   2754  HA1 GLY   175      33.784  42.170  44.139  1.00  0.00           H  
ATOM   2755  HA2 GLY   175      32.445  41.064  44.812  1.00  0.00           H  
ATOM   2756  C   GLY   175      33.924  40.145  43.669  1.00  0.00           C  
ATOM   2757  O   GLY   175      35.070  39.647  43.731  1.00  0.00           O  
ATOM   2758  N   PHE   176      33.004  39.805  42.764  1.00  0.00           N  
ATOM   2759  HN  PHE   176      32.157  40.329  42.796  1.00  0.00           H  
ATOM   2760  CA  PHE   176      32.963  38.773  41.698  1.00  0.00           C  
ATOM   2761  HA  PHE   176      32.255  39.187  40.996  1.00  0.00           H  
ATOM   2762  CB  PHE   176      34.264  38.633  40.818  1.00  0.00           C  
ATOM   2763  HB1 PHE   176      35.177  38.394  41.405  1.00  0.00           H  
ATOM   2764  HB2 PHE   176      34.218  37.811  40.072  1.00  0.00           H  
ATOM   2765  CG  PHE   176      34.629  39.816  39.931  1.00  0.00           C  
ATOM   2766  CD1 PHE   176      35.364  40.973  40.351  1.00  0.00           C  
ATOM   2767  HD1 PHE   176      35.707  41.010  41.374  1.00  0.00           H  
ATOM   2768  CE1 PHE   176      35.756  41.956  39.498  1.00  0.00           C  
ATOM   2769  HE1 PHE   176      36.342  42.777  39.883  1.00  0.00           H  
ATOM   2770  CZ  PHE   176      35.410  41.863  38.118  1.00  0.00           C  
ATOM   2771  HZ  PHE   176      35.612  42.641  37.397  1.00  0.00           H  
ATOM   2772  CD2 PHE   176      34.309  39.753  38.525  1.00  0.00           C  
ATOM   2773  HD2 PHE   176      33.675  39.067  37.982  1.00  0.00           H  
ATOM   2774  CE2 PHE   176      34.784  40.767  37.639  1.00  0.00           C  
ATOM   2775  HE2 PHE   176      34.547  40.704  36.587  1.00  0.00           H  
ATOM   2776  C   PHE   176      32.378  37.426  42.023  1.00  0.00           C  
ATOM   2777  O   PHE   176      32.901  36.603  42.786  1.00  0.00           O  
ATOM   2778  N   ASP   177      31.236  37.095  41.316  1.00  0.00           N  
ATOM   2779  HN  ASP   177      30.811  37.824  40.784  1.00  0.00           H  
ATOM   2780  CA  ASP   177      30.478  35.904  41.718  1.00  0.00           C  
ATOM   2781  HA  ASP   177      30.823  35.510  42.663  1.00  0.00           H  
ATOM   2782  CB  ASP   177      28.945  36.128  41.715  1.00  0.00           C  
ATOM   2783  HB1 ASP   177      28.531  36.145  40.685  1.00  0.00           H  
ATOM   2784  HB2 ASP   177      28.381  35.261  42.121  1.00  0.00           H  
ATOM   2785  CG  ASP   177      28.486  37.398  42.420  1.00  0.00           C  
ATOM   2786  OD1 ASP   177      29.031  37.686  43.503  1.00  0.00           O  
ATOM   2787  OD2 ASP   177      27.482  37.999  41.960  1.00  0.00           O  
ATOM   2788  C   ASP   177      30.860  34.805  40.736  1.00  0.00           C  
ATOM   2789  O   ASP   177      30.374  33.654  40.851  1.00  0.00           O  
ATOM   2790  N   LEU   178      31.678  35.165  39.763  1.00  0.00           N  
ATOM   2791  HN  LEU   178      31.905  36.134  39.705  1.00  0.00           H  
ATOM   2792  CA  LEU   178      32.235  34.172  38.835  1.00  0.00           C  
ATOM   2793  HA  LEU   178      31.286  33.982  38.357  1.00  0.00           H  
ATOM   2794  CB  LEU   178      33.312  34.837  37.936  1.00  0.00           C  
ATOM   2795  HB1 LEU   178      34.119  35.229  38.591  1.00  0.00           H  
ATOM   2796  HB2 LEU   178      33.802  34.138  37.223  1.00  0.00           H  
ATOM   2797  CG  LEU   178      32.790  35.994  37.111  1.00  0.00           C  
ATOM   2798  HG  LEU   178      32.436  36.862  37.707  1.00  0.00           H  
ATOM   2799  CD1 LEU   178      33.968  36.545  36.275  1.00  0.00           C  
ATOM   2800 HD11 LEU   178      33.727  37.212  35.419  1.00  0.00           H  
ATOM   2801 HD12 LEU   178      34.811  36.933  36.885  1.00  0.00           H  
ATOM   2802 HD13 LEU   178      34.425  35.732  35.671  1.00  0.00           H  
ATOM   2803  CD2 LEU   178      31.591  35.689  36.149  1.00  0.00           C  
ATOM   2804 HD21 LEU   178      31.170  36.639  35.758  1.00  0.00           H  
ATOM   2805 HD22 LEU   178      31.897  35.006  35.327  1.00  0.00           H  
ATOM   2806 HD23 LEU   178      30.745  35.268  36.733  1.00  0.00           H  
ATOM   2807  C   LEU   178      32.907  32.939  39.371  1.00  0.00           C  
ATOM   2808  O   LEU   178      33.684  33.081  40.329  1.00  0.00           O  
ATOM   2809  N   PRO   179      32.634  31.735  38.927  1.00  0.00           N  
ATOM   2810  CD  PRO   179      31.639  31.475  37.815  1.00  0.00           C  
ATOM   2811  HD1 PRO   179      31.927  32.055  36.912  1.00  0.00           H  
ATOM   2812  HD2 PRO   179      30.595  31.650  38.151  1.00  0.00           H  
ATOM   2813  CA  PRO   179      33.092  30.529  39.522  1.00  0.00           C  
ATOM   2814  HA  PRO   179      32.990  30.584  40.596  1.00  0.00           H  
ATOM   2815  CB  PRO   179      32.264  29.438  38.984  1.00  0.00           C  
ATOM   2816  HB1 PRO   179      31.368  29.324  39.630  1.00  0.00           H  
ATOM   2817  HB2 PRO   179      32.808  28.472  38.911  1.00  0.00           H  
ATOM   2818  CG  PRO   179      31.814  29.989  37.583  1.00  0.00           C  
ATOM   2819  HG1 PRO   179      30.922  29.417  37.250  1.00  0.00           H  
ATOM   2820  HG2 PRO   179      32.663  29.813  36.887  1.00  0.00           H  
ATOM   2821  C   PRO   179      34.533  30.312  39.260  1.00  0.00           C  
ATOM   2822  O   PRO   179      35.216  29.826  40.153  1.00  0.00           O  
ATOM   2823  N   GLN   180      35.057  30.605  38.084  1.00  0.00           N  
ATOM   2824  HN  GLN   180      34.556  31.069  37.357  1.00  0.00           H  
ATOM   2825  CA  GLN   180      36.402  30.189  37.751  1.00  0.00           C  
ATOM   2826  HA  GLN   180      36.620  29.250  38.239  1.00  0.00           H  
ATOM   2827  CB  GLN   180      36.688  30.043  36.205  1.00  0.00           C  
ATOM   2828  HB1 GLN   180      36.552  30.991  35.643  1.00  0.00           H  
ATOM   2829  HB2 GLN   180      37.773  29.828  36.104  1.00  0.00           H  
ATOM   2830  CG  GLN   180      35.883  28.978  35.406  1.00  0.00           C  
ATOM   2831  HG1 GLN   180      34.844  29.369  35.353  1.00  0.00           H  
ATOM   2832  HG2 GLN   180      36.271  28.628  34.425  1.00  0.00           H  
ATOM   2833  CD  GLN   180      35.741  27.635  36.209  1.00  0.00           C  
ATOM   2834  OE1 GLN   180      36.709  26.912  36.421  1.00  0.00           O  
ATOM   2835  NE2 GLN   180      34.503  27.336  36.592  1.00  0.00           N  
ATOM   2836 HE21 GLN   180      34.348  26.371  36.801  1.00  0.00           H  
ATOM   2837 HE22 GLN   180      33.791  27.853  36.116  1.00  0.00           H  
ATOM   2838  C   GLN   180      37.411  31.268  38.201  1.00  0.00           C  
ATOM   2839  O   GLN   180      37.254  32.436  37.868  1.00  0.00           O  
ATOM   2840  N   ARG   181      38.419  30.959  39.057  1.00  0.00           N  
ATOM   2841  HN  ARG   181      38.589  30.057  39.446  1.00  0.00           H  
ATOM   2842  CA  ARG   181      39.322  31.844  39.756  1.00  0.00           C  
ATOM   2843  HA  ARG   181      39.017  32.859  39.546  1.00  0.00           H  
ATOM   2844  CB  ARG   181      39.308  31.702  41.221  1.00  0.00           C  
ATOM   2845  HB1 ARG   181      39.748  30.706  41.446  1.00  0.00           H  
ATOM   2846  HB2 ARG   181      39.728  32.605  41.713  1.00  0.00           H  
ATOM   2847  CG  ARG   181      37.887  31.581  41.796  1.00  0.00           C  
ATOM   2848  HG1 ARG   181      37.424  30.642  41.424  1.00  0.00           H  
ATOM   2849  HG2 ARG   181      37.909  31.282  42.866  1.00  0.00           H  
ATOM   2850  CD  ARG   181      36.887  32.702  41.530  1.00  0.00           C  
ATOM   2851  HD1 ARG   181      36.870  32.956  40.448  1.00  0.00           H  
ATOM   2852  HD2 ARG   181      35.877  32.302  41.762  1.00  0.00           H  
ATOM   2853  NE  ARG   181      37.173  33.975  42.282  1.00  0.00           N  
ATOM   2854  HE  ARG   181      38.123  34.199  42.498  1.00  0.00           H  
ATOM   2855  CZ  ARG   181      36.290  34.871  42.605  1.00  0.00           C  
ATOM   2856  NH1 ARG   181      35.113  34.823  42.064  1.00  0.00           N  
ATOM   2857 HH11 ARG   181      34.394  35.464  42.333  1.00  0.00           H  
ATOM   2858 HH12 ARG   181      34.975  33.937  41.622  1.00  0.00           H  
ATOM   2859  NH2 ARG   181      36.454  35.878  43.391  1.00  0.00           N  
ATOM   2860 HH21 ARG   181      35.627  36.372  43.659  1.00  0.00           H  
ATOM   2861 HH22 ARG   181      37.331  35.910  43.870  1.00  0.00           H  
ATOM   2862  C   ARG   181      40.735  31.614  39.200  1.00  0.00           C  
ATOM   2863  O   ARG   181      41.301  30.516  39.244  1.00  0.00           O  
ATOM   2864  N   ALA   182      41.381  32.722  38.757  1.00  0.00           N  
ATOM   2865  HN  ALA   182      40.911  33.579  38.955  1.00  0.00           H  
ATOM   2866  CA  ALA   182      42.626  32.693  38.059  1.00  0.00           C  
ATOM   2867  HA  ALA   182      42.992  31.723  37.755  1.00  0.00           H  
ATOM   2868  CB  ALA   182      42.390  33.471  36.739  1.00  0.00           C  
ATOM   2869  HB1 ALA   182      43.281  33.327  36.091  1.00  0.00           H  
ATOM   2870  HB2 ALA   182      41.461  33.011  36.337  1.00  0.00           H  
ATOM   2871  HB3 ALA   182      42.218  34.549  36.946  1.00  0.00           H  
ATOM   2872  C   ALA   182      43.729  33.342  38.935  1.00  0.00           C  
ATOM   2873  O   ALA   182      43.705  34.568  39.160  1.00  0.00           O  
ATOM   2874  N   ALA   183      44.641  32.620  39.471  1.00  0.00           N  
ATOM   2875  HN  ALA   183      44.505  31.645  39.312  1.00  0.00           H  
ATOM   2876  CA  ALA   183      45.811  33.205  40.190  1.00  0.00           C  
ATOM   2877  HA  ALA   183      45.593  34.123  40.715  1.00  0.00           H  
ATOM   2878  CB  ALA   183      46.316  32.245  41.292  1.00  0.00           C  
ATOM   2879  HB1 ALA   183      47.187  32.707  41.805  1.00  0.00           H  
ATOM   2880  HB2 ALA   183      45.522  32.089  42.052  1.00  0.00           H  
ATOM   2881  HB3 ALA   183      46.546  31.240  40.875  1.00  0.00           H  
ATOM   2882  C   ALA   183      46.941  33.485  39.159  1.00  0.00           C  
ATOM   2883  O   ALA   183      47.146  32.681  38.258  1.00  0.00           O  
ATOM   2884  N   GLY   184      47.679  34.599  39.284  1.00  0.00           N  
ATOM   2885  HN  GLY   184      47.437  35.339  39.907  1.00  0.00           H  
ATOM   2886  CA  GLY   184      48.895  34.792  38.472  1.00  0.00           C  
ATOM   2887  HA1 GLY   184      49.357  35.753  38.642  1.00  0.00           H  
ATOM   2888  HA2 GLY   184      48.561  34.575  37.468  1.00  0.00           H  
ATOM   2889  C   GLY   184      50.072  33.834  38.869  1.00  0.00           C  
ATOM   2890  O   GLY   184      50.010  33.082  39.760  1.00  0.00           O  
ATOM   2891  N   PHE   185      51.257  33.964  38.235  1.00  0.00           N  
ATOM   2892  HN  PHE   185      51.435  34.676  37.560  1.00  0.00           H  
ATOM   2893  CA  PHE   185      52.342  32.965  38.397  1.00  0.00           C  
ATOM   2894  HA  PHE   185      51.952  31.958  38.430  1.00  0.00           H  
ATOM   2895  CB  PHE   185      53.241  33.110  37.129  1.00  0.00           C  
ATOM   2896  HB1 PHE   185      53.661  34.139  37.130  1.00  0.00           H  
ATOM   2897  HB2 PHE   185      54.084  32.387  37.166  1.00  0.00           H  
ATOM   2898  CG  PHE   185      52.422  32.975  35.843  1.00  0.00           C  
ATOM   2899  CD1 PHE   185      51.762  31.742  35.585  1.00  0.00           C  
ATOM   2900  HD1 PHE   185      51.851  30.880  36.230  1.00  0.00           H  
ATOM   2901  CE1 PHE   185      50.990  31.580  34.416  1.00  0.00           C  
ATOM   2902  HE1 PHE   185      50.459  30.650  34.276  1.00  0.00           H  
ATOM   2903  CZ  PHE   185      51.079  32.576  33.457  1.00  0.00           C  
ATOM   2904  HZ  PHE   185      50.622  32.405  32.494  1.00  0.00           H  
ATOM   2905  CD2 PHE   185      52.294  34.027  34.933  1.00  0.00           C  
ATOM   2906  HD2 PHE   185      52.651  35.023  35.151  1.00  0.00           H  
ATOM   2907  CE2 PHE   185      51.671  33.799  33.740  1.00  0.00           C  
ATOM   2908  HE2 PHE   185      51.638  34.634  33.056  1.00  0.00           H  
ATOM   2909  C   PHE   185      53.192  33.217  39.599  1.00  0.00           C  
ATOM   2910  O   PHE   185      53.753  32.281  40.235  1.00  0.00           O  
ATOM   2911  N   LEU   186      53.425  34.448  39.992  1.00  0.00           N  
ATOM   2912  HN  LEU   186      52.909  35.197  39.585  1.00  0.00           H  
ATOM   2913  CA  LEU   186      54.218  34.751  41.137  1.00  0.00           C  
ATOM   2914  HA  LEU   186      54.993  34.021  41.316  1.00  0.00           H  
ATOM   2915  CB  LEU   186      55.043  36.056  40.866  1.00  0.00           C  
ATOM   2916  HB1 LEU   186      54.363  36.933  40.936  1.00  0.00           H  
ATOM   2917  HB2 LEU   186      55.871  36.165  41.598  1.00  0.00           H  
ATOM   2918  CG  LEU   186      55.759  36.240  39.566  1.00  0.00           C  
ATOM   2919  HG  LEU   186      54.937  36.465  38.853  1.00  0.00           H  
ATOM   2920  CD1 LEU   186      56.588  37.502  39.573  1.00  0.00           C  
ATOM   2921 HD11 LEU   186      55.863  38.322  39.765  1.00  0.00           H  
ATOM   2922 HD12 LEU   186      57.437  37.550  40.289  1.00  0.00           H  
ATOM   2923 HD13 LEU   186      56.980  37.591  38.537  1.00  0.00           H  
ATOM   2924  CD2 LEU   186      56.460  35.016  38.881  1.00  0.00           C  
ATOM   2925 HD21 LEU   186      55.802  34.162  38.614  1.00  0.00           H  
ATOM   2926 HD22 LEU   186      56.969  35.308  37.938  1.00  0.00           H  
ATOM   2927 HD23 LEU   186      57.252  34.608  39.545  1.00  0.00           H  
ATOM   2928  C   LEU   186      53.423  34.793  42.487  1.00  0.00           C  
ATOM   2929  O   LEU   186      53.977  34.731  43.581  1.00  0.00           O  
ATOM   2930  N   LEU   187      52.047  34.814  42.386  1.00  0.00           N  
ATOM   2931  HN  LEU   187      51.612  34.941  41.498  1.00  0.00           H  
ATOM   2932  CA  LEU   187      51.212  35.071  43.544  1.00  0.00           C  
ATOM   2933  HA  LEU   187      51.424  36.104  43.779  1.00  0.00           H  
ATOM   2934  CB  LEU   187      49.682  35.100  43.154  1.00  0.00           C  
ATOM   2935  HB1 LEU   187      49.523  35.831  42.333  1.00  0.00           H  
ATOM   2936  HB2 LEU   187      49.454  34.123  42.678  1.00  0.00           H  
ATOM   2937  CG  LEU   187      48.670  35.463  44.303  1.00  0.00           C  
ATOM   2938  HG  LEU   187      48.785  34.708  45.110  1.00  0.00           H  
ATOM   2939  CD1 LEU   187      49.036  36.803  44.924  1.00  0.00           C  
ATOM   2940 HD11 LEU   187      48.277  37.273  45.585  1.00  0.00           H  
ATOM   2941 HD12 LEU   187      49.948  36.726  45.553  1.00  0.00           H  
ATOM   2942 HD13 LEU   187      49.198  37.451  44.037  1.00  0.00           H  
ATOM   2943  CD2 LEU   187      47.289  35.615  43.827  1.00  0.00           C  
ATOM   2944 HD21 LEU   187      47.187  36.471  43.127  1.00  0.00           H  
ATOM   2945 HD22 LEU   187      47.034  34.626  43.389  1.00  0.00           H  
ATOM   2946 HD23 LEU   187      46.506  35.848  44.580  1.00  0.00           H  
ATOM   2947  C   LEU   187      51.413  34.292  44.755  1.00  0.00           C  
ATOM   2948  O   LEU   187      51.538  34.778  45.869  1.00  0.00           O  
ATOM   2949  N   GLU   188      51.400  32.936  44.634  1.00  0.00           N  
ATOM   2950  HN  GLU   188      51.308  32.536  43.725  1.00  0.00           H  
ATOM   2951  CA  GLU   188      51.332  32.034  45.796  1.00  0.00           C  
ATOM   2952  HA  GLU   188      50.400  32.263  46.291  1.00  0.00           H  
ATOM   2953  CB  GLU   188      51.342  30.565  45.315  1.00  0.00           C  
ATOM   2954  HB1 GLU   188      50.460  30.495  44.644  1.00  0.00           H  
ATOM   2955  HB2 GLU   188      52.183  30.322  44.631  1.00  0.00           H  
ATOM   2956  CG  GLU   188      51.206  29.527  46.450  1.00  0.00           C  
ATOM   2957  HG1 GLU   188      52.196  29.466  46.950  1.00  0.00           H  
ATOM   2958  HG2 GLU   188      50.524  29.880  47.253  1.00  0.00           H  
ATOM   2959  CD  GLU   188      50.738  28.117  46.048  1.00  0.00           C  
ATOM   2960  OE1 GLU   188      50.239  27.996  44.886  1.00  0.00           O  
ATOM   2961  OE2 GLU   188      50.727  27.175  46.863  1.00  0.00           O  
ATOM   2962  C   GLU   188      52.417  32.180  46.855  1.00  0.00           C  
ATOM   2963  O   GLU   188      52.146  32.210  48.091  1.00  0.00           O  
ATOM   2964  N   LYS   189      53.617  32.383  46.410  1.00  0.00           N  
ATOM   2965  HN  LYS   189      53.836  32.237  45.448  1.00  0.00           H  
ATOM   2966  CA  LYS   189      54.780  32.693  47.270  1.00  0.00           C  
ATOM   2967  HA  LYS   189      54.762  31.817  47.902  1.00  0.00           H  
ATOM   2968  CB  LYS   189      56.110  32.842  46.431  1.00  0.00           C  
ATOM   2969  HB1 LYS   189      55.941  33.642  45.679  1.00  0.00           H  
ATOM   2970  HB2 LYS   189      56.966  33.253  47.007  1.00  0.00           H  
ATOM   2971  CG  LYS   189      56.535  31.573  45.713  1.00  0.00           C  
ATOM   2972  HG1 LYS   189      55.719  31.354  44.992  1.00  0.00           H  
ATOM   2973  HG2 LYS   189      57.426  31.739  45.070  1.00  0.00           H  
ATOM   2974  CD  LYS   189      56.935  30.396  46.572  1.00  0.00           C  
ATOM   2975  HD1 LYS   189      57.778  30.743  47.207  1.00  0.00           H  
ATOM   2976  HD2 LYS   189      56.125  30.181  47.301  1.00  0.00           H  
ATOM   2977  CE  LYS   189      57.407  29.110  45.771  1.00  0.00           C  
ATOM   2978  HE1 LYS   189      56.667  28.808  45.000  1.00  0.00           H  
ATOM   2979  HE2 LYS   189      58.351  29.322  45.225  1.00  0.00           H  
ATOM   2980  NZ  LYS   189      57.717  27.980  46.740  1.00  0.00           N  
ATOM   2981  HZ1 LYS   189      56.843  27.765  47.261  1.00  0.00           H  
ATOM   2982  HZ2 LYS   189      58.057  27.180  46.168  1.00  0.00           H  
ATOM   2983  HZ3 LYS   189      58.530  28.357  47.267  1.00  0.00           H  
ATOM   2984  C   LYS   189      54.685  33.913  48.211  1.00  0.00           C  
ATOM   2985  O   LYS   189      55.128  33.815  49.357  1.00  0.00           O  
ATOM   2986  N   GLU   190      54.053  35.046  47.770  1.00  0.00           N  
ATOM   2987  HN  GLU   190      53.601  35.002  46.882  1.00  0.00           H  
ATOM   2988  CA  GLU   190      53.743  36.169  48.638  1.00  0.00           C  
ATOM   2989  HA  GLU   190      54.512  36.272  49.389  1.00  0.00           H  
ATOM   2990  CB  GLU   190      53.703  37.454  47.733  1.00  0.00           C  
ATOM   2991  HB1 GLU   190      54.688  37.464  47.219  1.00  0.00           H  
ATOM   2992  HB2 GLU   190      52.930  37.260  46.959  1.00  0.00           H  
ATOM   2993  CG  GLU   190      53.331  38.735  48.395  1.00  0.00           C  
ATOM   2994  HG1 GLU   190      52.290  38.907  48.741  1.00  0.00           H  
ATOM   2995  HG2 GLU   190      53.892  38.675  49.352  1.00  0.00           H  
ATOM   2996  CD  GLU   190      53.942  39.861  47.600  1.00  0.00           C  
ATOM   2997  OE1 GLU   190      53.515  40.150  46.447  1.00  0.00           O  
ATOM   2998  OE2 GLU   190      54.957  40.415  48.057  1.00  0.00           O  
ATOM   2999  C   GLU   190      52.519  35.893  49.571  1.00  0.00           C  
ATOM   3000  O   GLU   190      52.463  36.237  50.735  1.00  0.00           O  
ATOM   3001  N   LEU   191      51.392  35.328  49.025  1.00  0.00           N  
ATOM   3002  HN  LEU   191      51.412  35.130  48.048  1.00  0.00           H  
ATOM   3003  CA  LEU   191      50.205  34.997  49.915  1.00  0.00           C  
ATOM   3004  HA  LEU   191      49.837  35.902  50.377  1.00  0.00           H  
ATOM   3005  CB  LEU   191      49.102  34.390  48.958  1.00  0.00           C  
ATOM   3006  HB1 LEU   191      49.137  35.000  48.030  1.00  0.00           H  
ATOM   3007  HB2 LEU   191      49.528  33.445  48.558  1.00  0.00           H  
ATOM   3008  CG  LEU   191      47.700  34.129  49.571  1.00  0.00           C  
ATOM   3009  HG  LEU   191      47.410  34.923  50.291  1.00  0.00           H  
ATOM   3010  CD1 LEU   191      46.661  34.295  48.404  1.00  0.00           C  
ATOM   3011 HD11 LEU   191      46.868  33.505  47.650  1.00  0.00           H  
ATOM   3012 HD12 LEU   191      45.616  34.318  48.781  1.00  0.00           H  
ATOM   3013 HD13 LEU   191      46.744  35.336  48.026  1.00  0.00           H  
ATOM   3014  CD2 LEU   191      47.437  32.783  50.313  1.00  0.00           C  
ATOM   3015 HD21 LEU   191      47.714  31.999  49.576  1.00  0.00           H  
ATOM   3016 HD22 LEU   191      48.005  32.868  51.265  1.00  0.00           H  
ATOM   3017 HD23 LEU   191      46.342  32.705  50.478  1.00  0.00           H  
ATOM   3018  C   LEU   191      50.500  34.053  51.097  1.00  0.00           C  
ATOM   3019  O   LEU   191      50.153  34.273  52.301  1.00  0.00           O  
ATOM   3020  N   LYS   192      51.284  32.929  50.857  1.00  0.00           N  
ATOM   3021  HN  LYS   192      51.703  32.703  49.982  1.00  0.00           H  
ATOM   3022  CA  LYS   192      51.451  31.977  51.962  1.00  0.00           C  
ATOM   3023  HA  LYS   192      50.671  32.119  52.695  1.00  0.00           H  
ATOM   3024  CB  LYS   192      51.303  30.572  51.319  1.00  0.00           C  
ATOM   3025  HB1 LYS   192      52.119  30.453  50.573  1.00  0.00           H  
ATOM   3026  HB2 LYS   192      51.275  29.739  52.052  1.00  0.00           H  
ATOM   3027  CG  LYS   192      50.051  30.325  50.493  1.00  0.00           C  
ATOM   3028  HG1 LYS   192      49.325  30.426  51.328  1.00  0.00           H  
ATOM   3029  HG2 LYS   192      49.724  31.175  49.857  1.00  0.00           H  
ATOM   3030  CD  LYS   192      49.997  28.884  49.948  1.00  0.00           C  
ATOM   3031  HD1 LYS   192      50.901  28.554  49.393  1.00  0.00           H  
ATOM   3032  HD2 LYS   192      49.934  28.202  50.823  1.00  0.00           H  
ATOM   3033  CE  LYS   192      48.751  28.540  49.108  1.00  0.00           C  
ATOM   3034  HE1 LYS   192      47.852  28.631  49.755  1.00  0.00           H  
ATOM   3035  HE2 LYS   192      48.612  29.224  48.244  1.00  0.00           H  
ATOM   3036  NZ  LYS   192      48.752  27.165  48.581  1.00  0.00           N  
ATOM   3037  HZ1 LYS   192      47.796  26.780  48.444  1.00  0.00           H  
ATOM   3038  HZ2 LYS   192      49.417  27.038  47.792  1.00  0.00           H  
ATOM   3039  HZ3 LYS   192      49.120  26.597  49.371  1.00  0.00           H  
ATOM   3040  C   LYS   192      52.700  32.149  52.719  1.00  0.00           C  
ATOM   3041  O   LYS   192      53.219  31.218  53.376  1.00  0.00           O  
ATOM   3042  N   TYR   193      53.299  33.345  52.600  1.00  0.00           N  
ATOM   3043  HN  TYR   193      52.923  34.080  52.041  1.00  0.00           H  
ATOM   3044  CA  TYR   193      54.705  33.581  52.978  1.00  0.00           C  
ATOM   3045  HA  TYR   193      55.319  32.818  52.523  1.00  0.00           H  
ATOM   3046  CB  TYR   193      55.163  35.017  52.470  1.00  0.00           C  
ATOM   3047  HB1 TYR   193      54.810  35.205  51.433  1.00  0.00           H  
ATOM   3048  HB2 TYR   193      54.630  35.718  53.148  1.00  0.00           H  
ATOM   3049  CG  TYR   193      56.640  35.166  52.571  1.00  0.00           C  
ATOM   3050  CD1 TYR   193      57.550  34.481  51.726  1.00  0.00           C  
ATOM   3051  HD1 TYR   193      57.054  33.810  51.041  1.00  0.00           H  
ATOM   3052  CE1 TYR   193      58.939  34.756  51.722  1.00  0.00           C  
ATOM   3053  HE1 TYR   193      59.583  34.150  51.102  1.00  0.00           H  
ATOM   3054  CZ  TYR   193      59.460  35.699  52.628  1.00  0.00           C  
ATOM   3055  OH  TYR   193      60.858  36.085  52.642  1.00  0.00           O  
ATOM   3056  HH  TYR   193      61.006  36.785  53.281  1.00  0.00           H  
ATOM   3057  CD2 TYR   193      57.192  36.115  53.446  1.00  0.00           C  
ATOM   3058  HD2 TYR   193      56.510  36.534  54.170  1.00  0.00           H  
ATOM   3059  CE2 TYR   193      58.598  36.447  53.462  1.00  0.00           C  
ATOM   3060  HE2 TYR   193      58.950  37.213  54.137  1.00  0.00           H  
ATOM   3061  C   TYR   193      55.038  33.369  54.467  1.00  0.00           C  
ATOM   3062  O   TYR   193      55.917  32.600  54.798  1.00  0.00           O  
ATOM   3063  N   PHE   194      54.186  33.934  55.326  1.00  0.00           N  
ATOM   3064  HN  PHE   194      53.311  34.256  54.975  1.00  0.00           H  
ATOM   3065  CA  PHE   194      54.347  34.014  56.800  1.00  0.00           C  
ATOM   3066  HA  PHE   194      55.386  34.309  56.816  1.00  0.00           H  
ATOM   3067  CB  PHE   194      53.606  35.238  57.433  1.00  0.00           C  
ATOM   3068  HB1 PHE   194      52.503  35.188  57.313  1.00  0.00           H  
ATOM   3069  HB2 PHE   194      53.827  35.358  58.515  1.00  0.00           H  
ATOM   3070  CG  PHE   194      54.106  36.461  56.709  1.00  0.00           C  
ATOM   3071  CD1 PHE   194      53.324  37.007  55.659  1.00  0.00           C  
ATOM   3072  HD1 PHE   194      52.465  36.421  55.368  1.00  0.00           H  
ATOM   3073  CE1 PHE   194      53.644  38.153  54.934  1.00  0.00           C  
ATOM   3074  HE1 PHE   194      53.152  38.473  54.028  1.00  0.00           H  
ATOM   3075  CZ  PHE   194      54.879  38.750  55.190  1.00  0.00           C  
ATOM   3076  HZ  PHE   194      55.130  39.628  54.614  1.00  0.00           H  
ATOM   3077  CD2 PHE   194      55.282  37.175  57.004  1.00  0.00           C  
ATOM   3078  HD2 PHE   194      55.822  36.906  57.899  1.00  0.00           H  
ATOM   3079  CE2 PHE   194      55.608  38.347  56.307  1.00  0.00           C  
ATOM   3080  HE2 PHE   194      56.617  38.688  56.488  1.00  0.00           H  
ATOM   3081  C   PHE   194      54.036  32.747  57.453  1.00  0.00           C  
ATOM   3082  O   PHE   194      54.537  32.375  58.531  1.00  0.00           O  
ATOM   3083  N   GLY   195      53.245  31.795  56.804  1.00  0.00           N  
ATOM   3084  HN  GLY   195      52.861  32.012  55.910  1.00  0.00           H  
ATOM   3085  CA  GLY   195      52.964  30.500  57.387  1.00  0.00           C  
ATOM   3086  HA1 GLY   195      52.046  30.012  57.093  1.00  0.00           H  
ATOM   3087  HA2 GLY   195      53.003  30.595  58.462  1.00  0.00           H  
ATOM   3088  C   GLY   195      54.016  29.549  56.903  1.00  0.00           C  
ATOM   3089  O   GLY   195      54.631  28.762  57.655  1.00  0.00           O  
ATOM   3090  N   LYS   196      54.539  29.644  55.644  1.00  0.00           N  
ATOM   3091  HN  LYS   196      53.956  30.103  54.979  1.00  0.00           H  
ATOM   3092  CA  LYS   196      55.591  28.868  55.042  1.00  0.00           C  
ATOM   3093  HA  LYS   196      55.443  27.814  55.225  1.00  0.00           H  
ATOM   3094  CB  LYS   196      55.704  29.001  53.531  1.00  0.00           C  
ATOM   3095  HB1 LYS   196      55.590  30.075  53.271  1.00  0.00           H  
ATOM   3096  HB2 LYS   196      56.661  28.646  53.092  1.00  0.00           H  
ATOM   3097  CG  LYS   196      54.452  28.354  52.786  1.00  0.00           C  
ATOM   3098  HG1 LYS   196      53.516  28.741  53.242  1.00  0.00           H  
ATOM   3099  HG2 LYS   196      54.471  28.849  51.791  1.00  0.00           H  
ATOM   3100  CD  LYS   196      54.416  26.812  52.691  1.00  0.00           C  
ATOM   3101  HD1 LYS   196      54.387  26.392  53.719  1.00  0.00           H  
ATOM   3102  HD2 LYS   196      53.407  26.558  52.300  1.00  0.00           H  
ATOM   3103  CE  LYS   196      55.445  26.248  51.778  1.00  0.00           C  
ATOM   3104  HE1 LYS   196      55.230  26.431  50.703  1.00  0.00           H  
ATOM   3105  HE2 LYS   196      56.432  26.738  51.921  1.00  0.00           H  
ATOM   3106  NZ  LYS   196      55.521  24.843  51.993  1.00  0.00           N  
ATOM   3107  HZ1 LYS   196      56.438  24.488  51.655  1.00  0.00           H  
ATOM   3108  HZ2 LYS   196      55.562  24.665  53.017  1.00  0.00           H  
ATOM   3109  HZ3 LYS   196      54.850  24.248  51.467  1.00  0.00           H  
ATOM   3110  C   LYS   196      56.985  29.171  55.709  1.00  0.00           C  
ATOM   3111  O   LYS   196      57.798  28.304  56.013  1.00  0.00           O  
ATOM   3112  N   ALA   197      57.159  30.515  56.078  1.00  0.00           N  
ATOM   3113  HN  ALA   197      56.483  31.185  55.780  1.00  0.00           H  
ATOM   3114  CA  ALA   197      58.228  31.065  56.931  1.00  0.00           C  
ATOM   3115  HA  ALA   197      59.200  30.827  56.523  1.00  0.00           H  
ATOM   3116  CB  ALA   197      58.015  32.592  57.142  1.00  0.00           C  
ATOM   3117  HB1 ALA   197      58.853  33.160  57.600  1.00  0.00           H  
ATOM   3118  HB2 ALA   197      58.043  33.058  56.134  1.00  0.00           H  
ATOM   3119  HB3 ALA   197      57.032  32.891  57.566  1.00  0.00           H  
ATOM   3120  C   ALA   197      58.243  30.446  58.304  1.00  0.00           C  
ATOM   3121  O   ALA   197      59.292  30.175  58.897  1.00  0.00           O  
ATOM   3122  N   LEU   198      57.087  29.959  58.828  1.00  0.00           N  
ATOM   3123  HN  LEU   198      56.300  29.913  58.217  1.00  0.00           H  
ATOM   3124  CA  LEU   198      56.894  29.478  60.157  1.00  0.00           C  
ATOM   3125  HA  LEU   198      57.729  29.749  60.785  1.00  0.00           H  
ATOM   3126  CB  LEU   198      55.662  30.107  60.740  1.00  0.00           C  
ATOM   3127  HB1 LEU   198      55.825  31.190  60.548  1.00  0.00           H  
ATOM   3128  HB2 LEU   198      54.794  29.707  60.175  1.00  0.00           H  
ATOM   3129  CG  LEU   198      55.341  29.953  62.210  1.00  0.00           C  
ATOM   3130  HG  LEU   198      55.111  28.885  62.411  1.00  0.00           H  
ATOM   3131  CD1 LEU   198      56.468  30.277  63.165  1.00  0.00           C  
ATOM   3132 HD11 LEU   198      57.366  29.664  62.933  1.00  0.00           H  
ATOM   3133 HD12 LEU   198      56.636  31.374  63.125  1.00  0.00           H  
ATOM   3134 HD13 LEU   198      55.943  30.118  64.131  1.00  0.00           H  
ATOM   3135  CD2 LEU   198      54.132  30.761  62.542  1.00  0.00           C  
ATOM   3136 HD21 LEU   198      53.809  30.764  63.605  1.00  0.00           H  
ATOM   3137 HD22 LEU   198      54.285  31.839  62.324  1.00  0.00           H  
ATOM   3138 HD23 LEU   198      53.288  30.480  61.876  1.00  0.00           H  
ATOM   3139  C   LEU   198      56.733  27.969  60.185  1.00  0.00           C  
ATOM   3140  O   LEU   198      56.572  27.341  61.179  1.00  0.00           O  
ATOM   3141  N   GLU   199      57.018  27.349  59.020  1.00  0.00           N  
ATOM   3142  HN  GLU   199      57.148  28.037  58.311  1.00  0.00           H  
ATOM   3143  CA  GLU   199      56.742  25.895  58.717  1.00  0.00           C  
ATOM   3144  HA  GLU   199      55.810  25.627  59.191  1.00  0.00           H  
ATOM   3145  CB  GLU   199      56.591  25.621  57.184  1.00  0.00           C  
ATOM   3146  HB1 GLU   199      55.985  26.471  56.803  1.00  0.00           H  
ATOM   3147  HB2 GLU   199      57.646  25.576  56.837  1.00  0.00           H  
ATOM   3148  CG  GLU   199      55.944  24.232  56.846  1.00  0.00           C  
ATOM   3149  HG1 GLU   199      56.644  23.455  57.222  1.00  0.00           H  
ATOM   3150  HG2 GLU   199      54.981  24.023  57.359  1.00  0.00           H  
ATOM   3151  CD  GLU   199      55.724  24.110  55.353  1.00  0.00           C  
ATOM   3152  OE1 GLU   199      56.664  24.186  54.509  1.00  0.00           O  
ATOM   3153  OE2 GLU   199      54.534  23.838  54.968  1.00  0.00           O  
ATOM   3154  C   GLU   199      57.806  25.046  59.467  1.00  0.00           C  
ATOM   3155  O   GLU   199      57.498  23.990  60.106  1.00  0.00           O  
ATOM   3156  N   ASN   200      58.961  25.544  59.600  1.00  0.00           N  
ATOM   3157  HN  ASN   200      59.330  26.216  58.964  1.00  0.00           H  
ATOM   3158  CA  ASN   200      59.969  24.919  60.417  1.00  0.00           C  
ATOM   3159  HA  ASN   200      59.510  24.626  61.349  1.00  0.00           H  
ATOM   3160  CB  ASN   200      60.520  23.687  59.661  1.00  0.00           C  
ATOM   3161  HB1 ASN   200      59.653  23.021  59.466  1.00  0.00           H  
ATOM   3162  HB2 ASN   200      60.999  24.064  58.732  1.00  0.00           H  
ATOM   3163  CG  ASN   200      61.625  22.984  60.425  1.00  0.00           C  
ATOM   3164  OD1 ASN   200      61.762  23.108  61.655  1.00  0.00           O  
ATOM   3165  ND2 ASN   200      62.360  22.111  59.736  1.00  0.00           N  
ATOM   3166 HD21 ASN   200      63.037  21.504  60.152  1.00  0.00           H  
ATOM   3167 HD22 ASN   200      62.272  22.238  58.748  1.00  0.00           H  
ATOM   3168  C   ASN   200      60.990  25.922  60.727  1.00  0.00           C  
ATOM   3169  O   ASN   200      61.994  25.910  59.943  1.00  0.00           O  
ATOM   3170  N   PRO   201      60.873  26.829  61.746  1.00  0.00           N  
ATOM   3171  CD  PRO   201      59.813  26.908  62.754  1.00  0.00           C  
ATOM   3172  HD1 PRO   201      60.060  26.145  63.522  1.00  0.00           H  
ATOM   3173  HD2 PRO   201      58.798  26.767  62.323  1.00  0.00           H  
ATOM   3174  CA  PRO   201      61.742  28.012  61.851  1.00  0.00           C  
ATOM   3175  HA  PRO   201      61.424  28.628  61.023  1.00  0.00           H  
ATOM   3176  CB  PRO   201      61.388  28.592  63.251  1.00  0.00           C  
ATOM   3177  HB1 PRO   201      61.599  29.676  63.366  1.00  0.00           H  
ATOM   3178  HB2 PRO   201      62.063  28.044  63.942  1.00  0.00           H  
ATOM   3179  CG  PRO   201      59.877  28.314  63.387  1.00  0.00           C  
ATOM   3180  HG1 PRO   201      59.201  28.945  62.770  1.00  0.00           H  
ATOM   3181  HG2 PRO   201      59.530  28.259  64.441  1.00  0.00           H  
ATOM   3182  C   PRO   201      63.271  27.861  61.675  1.00  0.00           C  
ATOM   3183  O   PRO   201      63.844  26.893  62.154  1.00  0.00           O  
ATOM   3184  N   THR   202      63.912  28.880  61.034  1.00  0.00           N  
ATOM   3185  HN  THR   202      63.426  29.693  60.723  1.00  0.00           H  
ATOM   3186  CA  THR   202      65.341  29.033  60.904  1.00  0.00           C  
ATOM   3187  HA  THR   202      65.781  28.244  60.312  1.00  0.00           H  
ATOM   3188  CB  THR   202      65.840  30.332  60.126  1.00  0.00           C  
ATOM   3189  HB  THR   202      66.932  30.535  60.138  1.00  0.00           H  
ATOM   3190  OG1 THR   202      65.109  31.520  60.450  1.00  0.00           O  
ATOM   3191  HG1 THR   202      65.568  32.182  59.926  1.00  0.00           H  
ATOM   3192  CG2 THR   202      65.595  30.207  58.641  1.00  0.00           C  
ATOM   3193 HG21 THR   202      65.698  31.146  58.057  1.00  0.00           H  
ATOM   3194 HG22 THR   202      66.402  29.526  58.294  1.00  0.00           H  
ATOM   3195 HG23 THR   202      64.604  29.753  58.428  1.00  0.00           H  
ATOM   3196  C   THR   202      66.050  29.096  62.167  1.00  0.00           C  
ATOM   3197  O   THR   202      67.172  28.526  62.346  1.00  0.00           O  
ATOM   3198  N   ARG   203      65.481  29.898  63.138  1.00  0.00           N  
ATOM   3199  HN  ARG   203      64.553  30.212  62.952  1.00  0.00           H  
ATOM   3200  CA  ARG   203      66.053  30.279  64.376  1.00  0.00           C  
ATOM   3201  HA  ARG   203      66.792  29.578  64.736  1.00  0.00           H  
ATOM   3202  CB  ARG   203      66.593  31.672  64.221  1.00  0.00           C  
ATOM   3203  HB1 ARG   203      65.740  32.308  63.904  1.00  0.00           H  
ATOM   3204  HB2 ARG   203      67.035  31.981  65.192  1.00  0.00           H  
ATOM   3205  CG  ARG   203      67.778  31.726  63.258  1.00  0.00           C  
ATOM   3206  HG1 ARG   203      67.462  31.639  62.196  1.00  0.00           H  
ATOM   3207  HG2 ARG   203      68.161  32.766  63.346  1.00  0.00           H  
ATOM   3208  CD  ARG   203      68.961  30.862  63.674  1.00  0.00           C  
ATOM   3209  HD1 ARG   203      69.165  31.093  64.741  1.00  0.00           H  
ATOM   3210  HD2 ARG   203      68.733  29.776  63.728  1.00  0.00           H  
ATOM   3211  NE  ARG   203      70.082  31.175  62.766  1.00  0.00           N  
ATOM   3212  HE  ARG   203      70.729  31.906  62.982  1.00  0.00           H  
ATOM   3213  CZ  ARG   203      70.314  30.552  61.592  1.00  0.00           C  
ATOM   3214  NH1 ARG   203      69.771  29.388  61.221  1.00  0.00           N  
ATOM   3215 HH11 ARG   203      70.040  29.004  60.338  1.00  0.00           H  
ATOM   3216 HH12 ARG   203      68.973  29.136  61.769  1.00  0.00           H  
ATOM   3217  NH2 ARG   203      71.261  31.058  60.841  1.00  0.00           N  
ATOM   3218 HH21 ARG   203      71.506  30.487  60.057  1.00  0.00           H  
ATOM   3219 HH22 ARG   203      71.967  31.681  61.178  1.00  0.00           H  
ATOM   3220  C   ARG   203      64.875  30.399  65.384  1.00  0.00           C  
ATOM   3221  O   ARG   203      63.684  30.459  65.000  1.00  0.00           O  
ATOM   3222  N   PRO   204      65.176  30.387  66.728  1.00  0.00           N  
ATOM   3223  CD  PRO   204      66.424  29.910  67.362  1.00  0.00           C  
ATOM   3224  HD1 PRO   204      67.265  30.554  67.029  1.00  0.00           H  
ATOM   3225  HD2 PRO   204      66.632  28.871  67.028  1.00  0.00           H  
ATOM   3226  CA  PRO   204      64.118  30.516  67.688  1.00  0.00           C  
ATOM   3227  HA  PRO   204      63.675  29.549  67.870  1.00  0.00           H  
ATOM   3228  CB  PRO   204      64.955  30.964  68.946  1.00  0.00           C  
ATOM   3229  HB1 PRO   204      64.389  30.896  69.900  1.00  0.00           H  
ATOM   3230  HB2 PRO   204      65.336  31.999  68.810  1.00  0.00           H  
ATOM   3231  CG  PRO   204      66.197  30.140  68.861  1.00  0.00           C  
ATOM   3232  HG1 PRO   204      66.074  29.149  69.348  1.00  0.00           H  
ATOM   3233  HG2 PRO   204      67.069  30.607  69.367  1.00  0.00           H  
ATOM   3234  C   PRO   204      62.907  31.460  67.391  1.00  0.00           C  
ATOM   3235  O   PRO   204      63.061  32.634  67.131  1.00  0.00           O  
ATOM   3236  N   PHE   205      61.710  30.886  67.581  1.00  0.00           N  
ATOM   3237  HN  PHE   205      61.546  29.927  67.801  1.00  0.00           H  
ATOM   3238  CA  PHE   205      60.438  31.555  67.652  1.00  0.00           C  
ATOM   3239  HA  PHE   205      60.451  32.149  66.750  1.00  0.00           H  
ATOM   3240  CB  PHE   205      59.290  30.486  67.587  1.00  0.00           C  
ATOM   3241  HB1 PHE   205      59.489  29.729  66.799  1.00  0.00           H  
ATOM   3242  HB2 PHE   205      59.299  29.907  68.535  1.00  0.00           H  
ATOM   3243  CG  PHE   205      57.890  30.993  67.319  1.00  0.00           C  
ATOM   3244  CD1 PHE   205      56.840  30.614  68.225  1.00  0.00           C  
ATOM   3245  HD1 PHE   205      57.039  29.885  68.997  1.00  0.00           H  
ATOM   3246  CE1 PHE   205      55.521  30.986  68.021  1.00  0.00           C  
ATOM   3247  HE1 PHE   205      54.680  30.664  68.617  1.00  0.00           H  
ATOM   3248  CZ  PHE   205      55.263  31.741  66.849  1.00  0.00           C  
ATOM   3249  HZ  PHE   205      54.242  32.083  66.759  1.00  0.00           H  
ATOM   3250  CD2 PHE   205      57.582  31.908  66.258  1.00  0.00           C  
ATOM   3251  HD2 PHE   205      58.335  32.330  65.608  1.00  0.00           H  
ATOM   3252  CE2 PHE   205      56.263  32.209  66.040  1.00  0.00           C  
ATOM   3253  HE2 PHE   205      56.077  32.805  65.159  1.00  0.00           H  
ATOM   3254  C   PHE   205      60.241  32.435  68.839  1.00  0.00           C  
ATOM   3255  O   PHE   205      60.780  32.318  69.979  1.00  0.00           O  
ATOM   3256  N   LEU   206      59.472  33.486  68.658  1.00  0.00           N  
ATOM   3257  HN  LEU   206      59.139  33.738  67.752  1.00  0.00           H  
ATOM   3258  CA  LEU   206      59.019  34.368  69.650  1.00  0.00           C  
ATOM   3259  HA  LEU   206      59.160  33.949  70.635  1.00  0.00           H  
ATOM   3260  CB  LEU   206      59.995  35.663  69.546  1.00  0.00           C  
ATOM   3261  HB1 LEU   206      61.001  35.263  69.796  1.00  0.00           H  
ATOM   3262  HB2 LEU   206      59.939  36.080  68.517  1.00  0.00           H  
ATOM   3263  CG  LEU   206      59.793  36.771  70.649  1.00  0.00           C  
ATOM   3264  HG  LEU   206      59.577  36.132  71.532  1.00  0.00           H  
ATOM   3265  CD1 LEU   206      61.095  37.557  70.942  1.00  0.00           C  
ATOM   3266 HD11 LEU   206      60.900  38.299  71.745  1.00  0.00           H  
ATOM   3267 HD12 LEU   206      62.069  37.043  71.087  1.00  0.00           H  
ATOM   3268 HD13 LEU   206      61.108  38.135  69.993  1.00  0.00           H  
ATOM   3269  CD2 LEU   206      58.694  37.766  70.314  1.00  0.00           C  
ATOM   3270 HD21 LEU   206      58.833  38.379  69.398  1.00  0.00           H  
ATOM   3271 HD22 LEU   206      57.760  37.169  70.226  1.00  0.00           H  
ATOM   3272 HD23 LEU   206      58.593  38.468  71.169  1.00  0.00           H  
ATOM   3273  C   LEU   206      57.531  34.686  69.287  1.00  0.00           C  
ATOM   3274  O   LEU   206      57.199  34.990  68.137  1.00  0.00           O  
ATOM   3275  N   ALA   207      56.666  34.777  70.344  1.00  0.00           N  
ATOM   3276  HN  ALA   207      57.071  34.438  71.190  1.00  0.00           H  
ATOM   3277  CA  ALA   207      55.295  35.188  70.259  1.00  0.00           C  
ATOM   3278  HA  ALA   207      55.152  35.540  69.248  1.00  0.00           H  
ATOM   3279  CB  ALA   207      54.337  33.952  70.502  1.00  0.00           C  
ATOM   3280  HB1 ALA   207      54.394  33.550  71.535  1.00  0.00           H  
ATOM   3281  HB2 ALA   207      53.292  34.293  70.343  1.00  0.00           H  
ATOM   3282  HB3 ALA   207      54.722  33.180  69.801  1.00  0.00           H  
ATOM   3283  C   ALA   207      55.068  36.356  71.174  1.00  0.00           C  
ATOM   3284  O   ALA   207      55.093  36.204  72.384  1.00  0.00           O  
ATOM   3285  N   ILE   208      54.717  37.537  70.594  1.00  0.00           N  
ATOM   3286  HN  ILE   208      54.608  37.657  69.610  1.00  0.00           H  
ATOM   3287  CA  ILE   208      54.155  38.721  71.243  1.00  0.00           C  
ATOM   3288  HA  ILE   208      54.321  38.671  72.309  1.00  0.00           H  
ATOM   3289  CB  ILE   208      54.926  40.055  70.845  1.00  0.00           C  
ATOM   3290  HB  ILE   208      55.887  39.887  71.378  1.00  0.00           H  
ATOM   3291  CG2 ILE   208      55.092  40.063  69.310  1.00  0.00           C  
ATOM   3292 HG21 ILE   208      55.641  40.968  68.973  1.00  0.00           H  
ATOM   3293 HG22 ILE   208      55.663  39.185  68.938  1.00  0.00           H  
ATOM   3294 HG23 ILE   208      54.131  40.087  68.752  1.00  0.00           H  
ATOM   3295  CG1 ILE   208      54.197  41.381  71.352  1.00  0.00           C  
ATOM   3296 HG11 ILE   208      54.741  42.250  70.925  1.00  0.00           H  
ATOM   3297 HG12 ILE   208      53.167  41.351  70.937  1.00  0.00           H  
ATOM   3298  CD  ILE   208      54.142  41.626  72.871  1.00  0.00           C  
ATOM   3299  HD1 ILE   208      55.140  41.936  73.249  1.00  0.00           H  
ATOM   3300  HD2 ILE   208      53.496  42.512  73.050  1.00  0.00           H  
ATOM   3301  HD3 ILE   208      53.926  40.712  73.464  1.00  0.00           H  
ATOM   3302  C   ILE   208      52.645  38.809  71.103  1.00  0.00           C  
ATOM   3303  O   ILE   208      52.096  38.862  70.014  1.00  0.00           O  
ATOM   3304  N   LEU   209      52.046  38.793  72.292  1.00  0.00           N  
ATOM   3305  HN  LEU   209      52.532  38.906  73.155  1.00  0.00           H  
ATOM   3306  CA  LEU   209      50.648  38.344  72.476  1.00  0.00           C  
ATOM   3307  HA  LEU   209      50.111  38.220  71.547  1.00  0.00           H  
ATOM   3308  CB  LEU   209      50.534  37.011  73.326  1.00  0.00           C  
ATOM   3309  HB1 LEU   209      51.132  37.180  74.248  1.00  0.00           H  
ATOM   3310  HB2 LEU   209      49.476  36.803  73.591  1.00  0.00           H  
ATOM   3311  CG  LEU   209      51.097  35.728  72.670  1.00  0.00           C  
ATOM   3312  HG  LEU   209      52.193  35.848  72.531  1.00  0.00           H  
ATOM   3313  CD1 LEU   209      50.799  34.594  73.704  1.00  0.00           C  
ATOM   3314 HD11 LEU   209      49.728  34.337  73.554  1.00  0.00           H  
ATOM   3315 HD12 LEU   209      51.499  33.774  73.437  1.00  0.00           H  
ATOM   3316 HD13 LEU   209      50.875  34.921  74.763  1.00  0.00           H  
ATOM   3317  CD2 LEU   209      50.378  35.437  71.332  1.00  0.00           C  
ATOM   3318 HD21 LEU   209      50.626  34.366  71.170  1.00  0.00           H  
ATOM   3319 HD22 LEU   209      49.267  35.452  71.358  1.00  0.00           H  
ATOM   3320 HD23 LEU   209      50.690  36.048  70.458  1.00  0.00           H  
ATOM   3321  C   LEU   209      49.993  39.468  73.288  1.00  0.00           C  
ATOM   3322  O   LEU   209      50.614  40.073  74.191  1.00  0.00           O  
ATOM   3323  N   GLY   210      48.827  39.867  72.889  1.00  0.00           N  
ATOM   3324  HN  GLY   210      48.384  39.509  72.071  1.00  0.00           H  
ATOM   3325  CA  GLY   210      47.936  40.632  73.726  1.00  0.00           C  
ATOM   3326  HA1 GLY   210      47.385  41.235  73.020  1.00  0.00           H  
ATOM   3327  HA2 GLY   210      48.394  41.268  74.468  1.00  0.00           H  
ATOM   3328  C   GLY   210      46.932  39.668  74.332  1.00  0.00           C  
ATOM   3329  O   GLY   210      46.916  38.467  73.963  1.00  0.00           O  
ATOM   3330  N   GLY   211      46.080  40.106  75.219  1.00  0.00           N  
ATOM   3331  HN  GLY   211      46.059  41.078  75.440  1.00  0.00           H  
ATOM   3332  CA  GLY   211      44.955  39.315  75.705  1.00  0.00           C  
ATOM   3333  HA1 GLY   211      44.460  39.952  76.423  1.00  0.00           H  
ATOM   3334  HA2 GLY   211      45.343  38.424  76.178  1.00  0.00           H  
ATOM   3335  C   GLY   211      43.850  38.924  74.721  1.00  0.00           C  
ATOM   3336  O   GLY   211      43.249  37.853  74.887  1.00  0.00           O  
ATOM   3337  N   ALA   212      43.515  39.762  73.681  1.00  0.00           N  
ATOM   3338  HN  ALA   212      44.043  40.600  73.571  1.00  0.00           H  
ATOM   3339  CA  ALA   212      42.408  39.594  72.772  1.00  0.00           C  
ATOM   3340  HA  ALA   212      41.611  39.086  73.293  1.00  0.00           H  
ATOM   3341  CB  ALA   212      42.007  40.924  71.984  1.00  0.00           C  
ATOM   3342  HB1 ALA   212      41.995  41.828  72.630  1.00  0.00           H  
ATOM   3343  HB2 ALA   212      42.620  41.034  71.064  1.00  0.00           H  
ATOM   3344  HB3 ALA   212      40.956  40.771  71.656  1.00  0.00           H  
ATOM   3345  C   ALA   212      42.880  38.607  71.659  1.00  0.00           C  
ATOM   3346  O   ALA   212      44.017  38.436  71.315  1.00  0.00           O  
ATOM   3347  N   LYS   213      41.927  37.873  71.051  1.00  0.00           N  
ATOM   3348  HN  LYS   213      40.974  37.827  71.341  1.00  0.00           H  
ATOM   3349  CA  LYS   213      42.159  37.159  69.810  1.00  0.00           C  
ATOM   3350  HA  LYS   213      41.177  36.804  69.536  1.00  0.00           H  
ATOM   3351  CB  LYS   213      42.463  38.184  68.766  1.00  0.00           C  
ATOM   3352  HB1 LYS   213      43.460  38.635  68.955  1.00  0.00           H  
ATOM   3353  HB2 LYS   213      42.601  37.668  67.791  1.00  0.00           H  
ATOM   3354  CG  LYS   213      41.466  39.312  68.597  1.00  0.00           C  
ATOM   3355  HG1 LYS   213      41.509  40.029  69.444  1.00  0.00           H  
ATOM   3356  HG2 LYS   213      41.895  39.919  67.771  1.00  0.00           H  
ATOM   3357  CD  LYS   213      40.051  38.816  68.316  1.00  0.00           C  
ATOM   3358  HD1 LYS   213      40.047  38.323  67.320  1.00  0.00           H  
ATOM   3359  HD2 LYS   213      39.748  38.061  69.071  1.00  0.00           H  
ATOM   3360  CE  LYS   213      38.997  39.933  68.460  1.00  0.00           C  
ATOM   3361  HE1 LYS   213      39.045  40.275  69.516  1.00  0.00           H  
ATOM   3362  HE2 LYS   213      39.071  40.771  67.735  1.00  0.00           H  
ATOM   3363  NZ  LYS   213      37.590  39.407  68.310  1.00  0.00           N  
ATOM   3364  HZ1 LYS   213      37.534  39.098  67.319  1.00  0.00           H  
ATOM   3365  HZ2 LYS   213      37.487  38.724  69.088  1.00  0.00           H  
ATOM   3366  HZ3 LYS   213      36.994  40.242  68.481  1.00  0.00           H  
ATOM   3367  C   LYS   213      43.095  36.015  69.816  1.00  0.00           C  
ATOM   3368  O   LYS   213      43.772  35.671  68.889  1.00  0.00           O  
ATOM   3369  N   VAL   214      43.095  35.244  70.931  1.00  0.00           N  
ATOM   3370  HN  VAL   214      42.472  35.456  71.680  1.00  0.00           H  
ATOM   3371  CA  VAL   214      43.972  34.120  71.118  1.00  0.00           C  
ATOM   3372  HA  VAL   214      44.527  33.993  70.200  1.00  0.00           H  
ATOM   3373  CB  VAL   214      44.828  34.400  72.407  1.00  0.00           C  
ATOM   3374  HB  VAL   214      45.080  35.482  72.385  1.00  0.00           H  
ATOM   3375  CG1 VAL   214      46.249  33.750  72.261  1.00  0.00           C  
ATOM   3376 HG11 VAL   214      46.782  34.251  71.424  1.00  0.00           H  
ATOM   3377 HG12 VAL   214      46.695  34.000  73.248  1.00  0.00           H  
ATOM   3378 HG13 VAL   214      46.183  32.647  72.139  1.00  0.00           H  
ATOM   3379  CG2 VAL   214      44.104  33.998  73.729  1.00  0.00           C  
ATOM   3380 HG21 VAL   214      44.719  34.299  74.604  1.00  0.00           H  
ATOM   3381 HG22 VAL   214      43.155  34.575  73.754  1.00  0.00           H  
ATOM   3382 HG23 VAL   214      43.933  32.919  73.932  1.00  0.00           H  
ATOM   3383  C   VAL   214      43.235  32.825  71.306  1.00  0.00           C  
ATOM   3384  O   VAL   214      43.922  31.789  71.208  1.00  0.00           O  
ATOM   3385  N   ALA   215      41.861  32.796  71.358  1.00  0.00           N  
ATOM   3386  HN  ALA   215      41.413  33.679  71.467  1.00  0.00           H  
ATOM   3387  CA  ALA   215      40.938  31.779  71.056  1.00  0.00           C  
ATOM   3388  HA  ALA   215      40.778  31.201  71.954  1.00  0.00           H  
ATOM   3389  CB  ALA   215      39.521  32.456  70.863  1.00  0.00           C  
ATOM   3390  HB1 ALA   215      39.032  32.782  71.806  1.00  0.00           H  
ATOM   3391  HB2 ALA   215      39.546  33.330  70.178  1.00  0.00           H  
ATOM   3392  HB3 ALA   215      38.881  31.626  70.495  1.00  0.00           H  
ATOM   3393  C   ALA   215      41.310  30.824  69.877  1.00  0.00           C  
ATOM   3394  O   ALA   215      41.474  31.298  68.703  1.00  0.00           O  
ATOM   3395  N   ASP   216      41.500  29.509  70.219  1.00  0.00           N  
ATOM   3396  HN  ASP   216      41.289  29.344  71.179  1.00  0.00           H  
ATOM   3397  CA  ASP   216      41.854  28.430  69.302  1.00  0.00           C  
ATOM   3398  HA  ASP   216      41.662  27.566  69.922  1.00  0.00           H  
ATOM   3399  CB  ASP   216      40.738  28.308  68.171  1.00  0.00           C  
ATOM   3400  HB1 ASP   216      40.851  29.139  67.444  1.00  0.00           H  
ATOM   3401  HB2 ASP   216      40.912  27.314  67.706  1.00  0.00           H  
ATOM   3402  CG  ASP   216      39.375  28.263  68.741  1.00  0.00           C  
ATOM   3403  OD1 ASP   216      39.107  27.381  69.645  1.00  0.00           O  
ATOM   3404  OD2 ASP   216      38.509  28.944  68.212  1.00  0.00           O  
ATOM   3405  C   ASP   216      43.283  28.374  68.783  1.00  0.00           C  
ATOM   3406  O   ASP   216      43.717  27.506  67.988  1.00  0.00           O  
ATOM   3407  N   LYS   217      44.149  29.280  69.311  1.00  0.00           N  
ATOM   3408  HN  LYS   217      43.839  29.991  69.937  1.00  0.00           H  
ATOM   3409  CA  LYS   217      45.468  29.358  68.890  1.00  0.00           C  
ATOM   3410  HA  LYS   217      45.592  28.719  68.028  1.00  0.00           H  
ATOM   3411  CB  LYS   217      45.753  30.829  68.471  1.00  0.00           C  
ATOM   3412  HB1 LYS   217      46.760  30.854  68.003  1.00  0.00           H  
ATOM   3413  HB2 LYS   217      45.772  31.565  69.304  1.00  0.00           H  
ATOM   3414  CG  LYS   217      44.741  31.429  67.539  1.00  0.00           C  
ATOM   3415  HG1 LYS   217      43.743  31.612  67.991  1.00  0.00           H  
ATOM   3416  HG2 LYS   217      45.112  32.437  67.254  1.00  0.00           H  
ATOM   3417  CD  LYS   217      44.623  30.564  66.286  1.00  0.00           C  
ATOM   3418  HD1 LYS   217      45.651  30.533  65.866  1.00  0.00           H  
ATOM   3419  HD2 LYS   217      44.174  29.565  66.471  1.00  0.00           H  
ATOM   3420  CE  LYS   217      43.817  31.292  65.213  1.00  0.00           C  
ATOM   3421  HE1 LYS   217      44.370  32.139  64.754  1.00  0.00           H  
ATOM   3422  HE2 LYS   217      42.890  31.595  65.745  1.00  0.00           H  
ATOM   3423  NZ  LYS   217      43.489  30.497  64.020  1.00  0.00           N  
ATOM   3424  HZ1 LYS   217      43.966  29.588  64.186  1.00  0.00           H  
ATOM   3425  HZ2 LYS   217      42.466  30.409  63.857  1.00  0.00           H  
ATOM   3426  HZ3 LYS   217      43.939  30.931  63.189  1.00  0.00           H  
ATOM   3427  C   LYS   217      46.504  28.900  69.908  1.00  0.00           C  
ATOM   3428  O   LYS   217      47.600  28.527  69.574  1.00  0.00           O  
ATOM   3429  N   ILE   218      46.109  28.752  71.206  1.00  0.00           N  
ATOM   3430  HN  ILE   218      45.194  29.120  71.354  1.00  0.00           H  
ATOM   3431  CA  ILE   218      46.922  28.257  72.240  1.00  0.00           C  
ATOM   3432  HA  ILE   218      47.723  28.963  72.408  1.00  0.00           H  
ATOM   3433  CB  ILE   218      46.102  28.155  73.509  1.00  0.00           C  
ATOM   3434  HB  ILE   218      45.301  27.392  73.405  1.00  0.00           H  
ATOM   3435  CG2 ILE   218      47.123  27.757  74.643  1.00  0.00           C  
ATOM   3436 HG21 ILE   218      47.949  28.488  74.777  1.00  0.00           H  
ATOM   3437 HG22 ILE   218      46.519  27.585  75.559  1.00  0.00           H  
ATOM   3438 HG23 ILE   218      47.626  26.796  74.401  1.00  0.00           H  
ATOM   3439  CG1 ILE   218      45.349  29.467  73.865  1.00  0.00           C  
ATOM   3440 HG11 ILE   218      44.632  29.597  73.027  1.00  0.00           H  
ATOM   3441 HG12 ILE   218      44.707  29.291  74.754  1.00  0.00           H  
ATOM   3442  CD  ILE   218      46.250  30.670  73.976  1.00  0.00           C  
ATOM   3443  HD1 ILE   218      46.724  31.035  73.039  1.00  0.00           H  
ATOM   3444  HD2 ILE   218      45.670  31.552  74.323  1.00  0.00           H  
ATOM   3445  HD3 ILE   218      47.057  30.483  74.716  1.00  0.00           H  
ATOM   3446  C   ILE   218      47.621  26.900  71.996  1.00  0.00           C  
ATOM   3447  O   ILE   218      48.818  26.773  72.145  1.00  0.00           O  
ATOM   3448  N   GLN   219      46.899  25.946  71.426  1.00  0.00           N  
ATOM   3449  HN  GLN   219      45.910  26.051  71.362  1.00  0.00           H  
ATOM   3450  CA  GLN   219      47.447  24.640  71.169  1.00  0.00           C  
ATOM   3451  HA  GLN   219      47.960  24.252  72.037  1.00  0.00           H  
ATOM   3452  CB  GLN   219      46.388  23.625  70.823  1.00  0.00           C  
ATOM   3453  HB1 GLN   219      45.806  23.992  69.950  1.00  0.00           H  
ATOM   3454  HB2 GLN   219      46.763  22.600  70.613  1.00  0.00           H  
ATOM   3455  CG  GLN   219      45.289  23.381  71.915  1.00  0.00           C  
ATOM   3456  HG1 GLN   219      44.631  24.267  72.043  1.00  0.00           H  
ATOM   3457  HG2 GLN   219      44.655  22.537  71.569  1.00  0.00           H  
ATOM   3458  CD  GLN   219      45.820  23.028  73.298  1.00  0.00           C  
ATOM   3459  OE1 GLN   219      46.552  22.098  73.477  1.00  0.00           O  
ATOM   3460  NE2 GLN   219      45.338  23.794  74.324  1.00  0.00           N  
ATOM   3461 HE21 GLN   219      45.808  23.795  75.207  1.00  0.00           H  
ATOM   3462 HE22 GLN   219      44.488  24.303  74.192  1.00  0.00           H  
ATOM   3463  C   GLN   219      48.633  24.682  70.159  1.00  0.00           C  
ATOM   3464  O   GLN   219      49.539  23.901  70.385  1.00  0.00           O  
ATOM   3465  N   LEU   220      48.468  25.438  69.104  1.00  0.00           N  
ATOM   3466  HN  LEU   220      47.525  25.687  68.895  1.00  0.00           H  
ATOM   3467  CA  LEU   220      49.504  25.557  68.164  1.00  0.00           C  
ATOM   3468  HA  LEU   220      49.917  24.571  68.011  1.00  0.00           H  
ATOM   3469  CB  LEU   220      48.955  26.217  66.904  1.00  0.00           C  
ATOM   3470  HB1 LEU   220      48.123  25.552  66.588  1.00  0.00           H  
ATOM   3471  HB2 LEU   220      48.526  27.204  67.180  1.00  0.00           H  
ATOM   3472  CG  LEU   220      49.987  26.530  65.725  1.00  0.00           C  
ATOM   3473  HG  LEU   220      50.773  27.211  66.116  1.00  0.00           H  
ATOM   3474  CD1 LEU   220      50.692  25.320  65.124  1.00  0.00           C  
ATOM   3475 HD11 LEU   220      49.957  24.569  64.763  1.00  0.00           H  
ATOM   3476 HD12 LEU   220      51.266  25.672  64.240  1.00  0.00           H  
ATOM   3477 HD13 LEU   220      51.311  24.733  65.836  1.00  0.00           H  
ATOM   3478  CD2 LEU   220      49.305  27.370  64.722  1.00  0.00           C  
ATOM   3479 HD21 LEU   220      48.891  28.269  65.228  1.00  0.00           H  
ATOM   3480 HD22 LEU   220      50.099  27.745  64.042  1.00  0.00           H  
ATOM   3481 HD23 LEU   220      48.527  26.882  64.096  1.00  0.00           H  
ATOM   3482  C   LEU   220      50.596  26.441  68.702  1.00  0.00           C  
ATOM   3483  O   LEU   220      51.785  26.207  68.449  1.00  0.00           O  
ATOM   3484  N   ILE   221      50.186  27.513  69.466  1.00  0.00           N  
ATOM   3485  HN  ILE   221      49.246  27.651  69.770  1.00  0.00           H  
ATOM   3486  CA  ILE   221      51.157  28.427  69.941  1.00  0.00           C  
ATOM   3487  HA  ILE   221      51.792  28.793  69.148  1.00  0.00           H  
ATOM   3488  CB  ILE   221      50.502  29.731  70.386  1.00  0.00           C  
ATOM   3489  HB  ILE   221      49.636  29.429  71.014  1.00  0.00           H  
ATOM   3490  CG2 ILE   221      51.410  30.574  71.437  1.00  0.00           C  
ATOM   3491 HG21 ILE   221      50.998  31.586  71.639  1.00  0.00           H  
ATOM   3492 HG22 ILE   221      51.394  30.019  72.399  1.00  0.00           H  
ATOM   3493 HG23 ILE   221      52.465  30.649  71.097  1.00  0.00           H  
ATOM   3494  CG1 ILE   221      50.064  30.645  69.145  1.00  0.00           C  
ATOM   3495 HG11 ILE   221      50.964  31.051  68.636  1.00  0.00           H  
ATOM   3496 HG12 ILE   221      49.524  30.024  68.398  1.00  0.00           H  
ATOM   3497  CD  ILE   221      49.161  31.831  69.488  1.00  0.00           C  
ATOM   3498  HD1 ILE   221      49.592  32.639  70.117  1.00  0.00           H  
ATOM   3499  HD2 ILE   221      48.933  32.312  68.513  1.00  0.00           H  
ATOM   3500  HD3 ILE   221      48.183  31.585  69.954  1.00  0.00           H  
ATOM   3501  C   ILE   221      52.208  27.885  70.955  1.00  0.00           C  
ATOM   3502  O   ILE   221      53.420  28.108  70.898  1.00  0.00           O  
ATOM   3503  N   ASP   222      51.647  27.040  71.786  1.00  0.00           N  
ATOM   3504  HN  ASP   222      50.652  27.003  71.742  1.00  0.00           H  
ATOM   3505  CA  ASP   222      52.346  26.123  72.685  1.00  0.00           C  
ATOM   3506  HA  ASP   222      52.960  26.719  73.345  1.00  0.00           H  
ATOM   3507  CB  ASP   222      51.150  25.381  73.529  1.00  0.00           C  
ATOM   3508  HB1 ASP   222      50.596  26.059  74.213  1.00  0.00           H  
ATOM   3509  HB2 ASP   222      50.381  24.947  72.854  1.00  0.00           H  
ATOM   3510  CG  ASP   222      51.508  24.204  74.496  1.00  0.00           C  
ATOM   3511  OD1 ASP   222      50.608  23.508  75.039  1.00  0.00           O  
ATOM   3512  OD2 ASP   222      52.725  23.918  74.599  1.00  0.00           O  
ATOM   3513  C   ASP   222      53.263  25.204  71.902  1.00  0.00           C  
ATOM   3514  O   ASP   222      54.398  24.968  72.273  1.00  0.00           O  
ATOM   3515  N   ASN   223      52.857  24.608  70.699  1.00  0.00           N  
ATOM   3516  HN  ASN   223      51.946  24.908  70.426  1.00  0.00           H  
ATOM   3517  CA  ASN   223      53.594  23.552  70.017  1.00  0.00           C  
ATOM   3518  HA  ASN   223      53.936  22.833  70.747  1.00  0.00           H  
ATOM   3519  CB  ASN   223      52.630  22.989  68.960  1.00  0.00           C  
ATOM   3520  HB1 ASN   223      51.766  22.468  69.423  1.00  0.00           H  
ATOM   3521  HB2 ASN   223      52.256  23.788  68.284  1.00  0.00           H  
ATOM   3522  CG  ASN   223      53.251  21.822  68.185  1.00  0.00           C  
ATOM   3523  OD1 ASN   223      54.284  21.292  68.568  1.00  0.00           O  
ATOM   3524  ND2 ASN   223      52.632  21.400  67.118  1.00  0.00           N  
ATOM   3525 HD21 ASN   223      52.960  20.604  66.610  1.00  0.00           H  
ATOM   3526 HD22 ASN   223      51.696  21.710  66.950  1.00  0.00           H  
ATOM   3527  C   ASN   223      54.901  24.175  69.451  1.00  0.00           C  
ATOM   3528  O   ASN   223      56.072  23.707  69.445  1.00  0.00           O  
ATOM   3529  N   LEU   224      54.686  25.412  68.985  1.00  0.00           N  
ATOM   3530  HN  LEU   224      53.815  25.886  69.091  1.00  0.00           H  
ATOM   3531  CA  LEU   224      55.787  26.255  68.466  1.00  0.00           C  
ATOM   3532  HA  LEU   224      56.409  25.662  67.812  1.00  0.00           H  
ATOM   3533  CB  LEU   224      55.179  27.476  67.758  1.00  0.00           C  
ATOM   3534  HB1 LEU   224      54.451  27.909  68.477  1.00  0.00           H  
ATOM   3535  HB2 LEU   224      55.895  28.287  67.508  1.00  0.00           H  
ATOM   3536  CG  LEU   224      54.391  27.198  66.443  1.00  0.00           C  
ATOM   3537  HG  LEU   224      53.699  26.347  66.617  1.00  0.00           H  
ATOM   3538  CD1 LEU   224      53.609  28.394  65.978  1.00  0.00           C  
ATOM   3539 HD11 LEU   224      52.518  28.436  66.186  1.00  0.00           H  
ATOM   3540 HD12 LEU   224      54.117  29.319  66.327  1.00  0.00           H  
ATOM   3541 HD13 LEU   224      53.655  28.459  64.870  1.00  0.00           H  
ATOM   3542  CD2 LEU   224      55.355  26.826  65.346  1.00  0.00           C  
ATOM   3543 HD21 LEU   224      54.881  26.331  64.472  1.00  0.00           H  
ATOM   3544 HD22 LEU   224      56.015  27.645  64.987  1.00  0.00           H  
ATOM   3545 HD23 LEU   224      56.046  26.023  65.681  1.00  0.00           H  
ATOM   3546  C   LEU   224      56.834  26.686  69.509  1.00  0.00           C  
ATOM   3547  O   LEU   224      58.075  26.623  69.362  1.00  0.00           O  
ATOM   3548  N   LEU   225      56.424  27.042  70.702  1.00  0.00           N  
ATOM   3549  HN  LEU   225      55.451  27.057  70.922  1.00  0.00           H  
ATOM   3550  CA  LEU   225      57.236  27.418  71.852  1.00  0.00           C  
ATOM   3551  HA  LEU   225      57.985  28.049  71.398  1.00  0.00           H  
ATOM   3552  CB  LEU   225      56.365  28.272  72.846  1.00  0.00           C  
ATOM   3553  HB1 LEU   225      55.384  27.757  72.934  1.00  0.00           H  
ATOM   3554  HB2 LEU   225      56.752  28.522  73.857  1.00  0.00           H  
ATOM   3555  CG  LEU   225      55.955  29.697  72.297  1.00  0.00           C  
ATOM   3556  HG  LEU   225      55.726  29.558  71.218  1.00  0.00           H  
ATOM   3557  CD1 LEU   225      54.777  30.143  73.175  1.00  0.00           C  
ATOM   3558 HD11 LEU   225      54.564  31.212  72.959  1.00  0.00           H  
ATOM   3559 HD12 LEU   225      53.887  29.483  73.256  1.00  0.00           H  
ATOM   3560 HD13 LEU   225      54.952  30.205  74.270  1.00  0.00           H  
ATOM   3561  CD2 LEU   225      57.091  30.672  72.445  1.00  0.00           C  
ATOM   3562 HD21 LEU   225      57.221  30.885  73.528  1.00  0.00           H  
ATOM   3563 HD22 LEU   225      58.026  30.271  71.998  1.00  0.00           H  
ATOM   3564 HD23 LEU   225      56.868  31.661  71.992  1.00  0.00           H  
ATOM   3565  C   LEU   225      57.801  26.290  72.651  1.00  0.00           C  
ATOM   3566  O   LEU   225      58.779  26.500  73.333  1.00  0.00           O  
ATOM   3567  N   ASP   226      57.343  25.008  72.597  1.00  0.00           N  
ATOM   3568  HN  ASP   226      56.557  24.751  72.040  1.00  0.00           H  
ATOM   3569  CA  ASP   226      58.137  23.896  73.177  1.00  0.00           C  
ATOM   3570  HA  ASP   226      58.339  24.157  74.205  1.00  0.00           H  
ATOM   3571  CB  ASP   226      57.304  22.584  73.116  1.00  0.00           C  
ATOM   3572  HB1 ASP   226      56.553  22.764  72.318  1.00  0.00           H  
ATOM   3573  HB2 ASP   226      57.931  21.716  72.821  1.00  0.00           H  
ATOM   3574  CG  ASP   226      56.693  22.283  74.438  1.00  0.00           C  
ATOM   3575  OD1 ASP   226      56.731  23.134  75.321  1.00  0.00           O  
ATOM   3576  OD2 ASP   226      56.002  21.230  74.526  1.00  0.00           O  
ATOM   3577  C   ASP   226      59.520  23.694  72.630  1.00  0.00           C  
ATOM   3578  O   ASP   226      60.386  23.224  73.363  1.00  0.00           O  
ATOM   3579  N   LYS   227      59.752  24.180  71.367  1.00  0.00           N  
ATOM   3580  HN  LYS   227      59.031  24.713  70.931  1.00  0.00           H  
ATOM   3581  CA  LYS   227      61.023  24.009  70.716  1.00  0.00           C  
ATOM   3582  HA  LYS   227      61.348  22.982  70.783  1.00  0.00           H  
ATOM   3583  CB  LYS   227      61.015  24.481  69.207  1.00  0.00           C  
ATOM   3584  HB1 LYS   227      60.459  25.409  68.957  1.00  0.00           H  
ATOM   3585  HB2 LYS   227      62.048  24.626  68.824  1.00  0.00           H  
ATOM   3586  CG  LYS   227      60.388  23.305  68.371  1.00  0.00           C  
ATOM   3587  HG1 LYS   227      60.708  23.676  67.373  1.00  0.00           H  
ATOM   3588  HG2 LYS   227      60.992  22.397  68.581  1.00  0.00           H  
ATOM   3589  CD  LYS   227      58.853  23.021  68.425  1.00  0.00           C  
ATOM   3590  HD1 LYS   227      58.483  23.108  69.469  1.00  0.00           H  
ATOM   3591  HD2 LYS   227      58.270  23.738  67.808  1.00  0.00           H  
ATOM   3592  CE  LYS   227      58.488  21.613  67.934  1.00  0.00           C  
ATOM   3593  HE1 LYS   227      59.000  21.372  66.978  1.00  0.00           H  
ATOM   3594  HE2 LYS   227      59.014  20.991  68.690  1.00  0.00           H  
ATOM   3595  NZ  LYS   227      57.075  21.235  67.787  1.00  0.00           N  
ATOM   3596  HZ1 LYS   227      56.959  20.413  67.160  1.00  0.00           H  
ATOM   3597  HZ2 LYS   227      56.724  20.852  68.687  1.00  0.00           H  
ATOM   3598  HZ3 LYS   227      56.501  22.040  67.462  1.00  0.00           H  
ATOM   3599  C   LYS   227      62.029  24.778  71.516  1.00  0.00           C  
ATOM   3600  O   LYS   227      61.876  25.906  71.945  1.00  0.00           O  
ATOM   3601  N   VAL   228      63.210  24.190  71.559  1.00  0.00           N  
ATOM   3602  HN  VAL   228      63.411  23.485  70.884  1.00  0.00           H  
ATOM   3603  CA  VAL   228      64.306  24.548  72.406  1.00  0.00           C  
ATOM   3604  HA  VAL   228      64.032  24.273  73.414  1.00  0.00           H  
ATOM   3605  CB  VAL   228      65.507  23.645  72.100  1.00  0.00           C  
ATOM   3606  HB  VAL   228      65.901  23.851  71.082  1.00  0.00           H  
ATOM   3607  CG1 VAL   228      66.656  23.921  73.048  1.00  0.00           C  
ATOM   3608 HG11 VAL   228      66.404  23.623  74.088  1.00  0.00           H  
ATOM   3609 HG12 VAL   228      67.557  23.304  72.842  1.00  0.00           H  
ATOM   3610 HG13 VAL   228      66.974  24.985  73.058  1.00  0.00           H  
ATOM   3611  CG2 VAL   228      65.043  22.242  72.422  1.00  0.00           C  
ATOM   3612 HG21 VAL   228      64.676  22.275  73.470  1.00  0.00           H  
ATOM   3613 HG22 VAL   228      64.337  21.864  71.653  1.00  0.00           H  
ATOM   3614 HG23 VAL   228      65.952  21.604  72.458  1.00  0.00           H  
ATOM   3615  C   VAL   228      64.639  26.026  72.480  1.00  0.00           C  
ATOM   3616  O   VAL   228      65.274  26.577  71.528  1.00  0.00           O  
ATOM   3617  N   ASP   229      64.312  26.756  73.576  1.00  0.00           N  
ATOM   3618  HN  ASP   229      63.991  26.393  74.447  1.00  0.00           H  
ATOM   3619  CA  ASP   229      64.803  28.155  73.833  1.00  0.00           C  
ATOM   3620  HA  ASP   229      64.548  28.417  74.849  1.00  0.00           H  
ATOM   3621  CB  ASP   229      66.328  28.381  73.703  1.00  0.00           C  
ATOM   3622  HB1 ASP   229      66.611  28.315  72.630  1.00  0.00           H  
ATOM   3623  HB2 ASP   229      66.553  29.403  74.076  1.00  0.00           H  
ATOM   3624  CG  ASP   229      67.179  27.505  74.673  1.00  0.00           C  
ATOM   3625  OD1 ASP   229      68.375  27.432  74.397  1.00  0.00           O  
ATOM   3626  OD2 ASP   229      66.692  27.112  75.748  1.00  0.00           O  
ATOM   3627  C   ASP   229      64.064  29.185  73.029  1.00  0.00           C  
ATOM   3628  O   ASP   229      64.611  30.026  72.253  1.00  0.00           O  
ATOM   3629  N   SER   230      62.714  29.209  73.174  1.00  0.00           N  
ATOM   3630  HN  SER   230      62.265  28.660  73.875  1.00  0.00           H  
ATOM   3631  CA  SER   230      61.796  30.056  72.505  1.00  0.00           C  
ATOM   3632  HA  SER   230      62.291  30.506  71.657  1.00  0.00           H  
ATOM   3633  CB  SER   230      60.714  29.162  71.848  1.00  0.00           C  
ATOM   3634  HB1 SER   230      60.049  28.728  72.625  1.00  0.00           H  
ATOM   3635  HB2 SER   230      60.068  29.818  71.227  1.00  0.00           H  
ATOM   3636  OG  SER   230      61.315  28.256  70.996  1.00  0.00           O  
ATOM   3637  HG1 SER   230      61.470  27.480  71.540  1.00  0.00           H  
ATOM   3638  C   SER   230      61.215  31.088  73.508  1.00  0.00           C  
ATOM   3639  O   SER   230      61.309  30.828  74.710  1.00  0.00           O  
ATOM   3640  N   ILE   231      60.640  32.261  73.045  1.00  0.00           N  
ATOM   3641  HN  ILE   231      60.425  32.466  72.093  1.00  0.00           H  
ATOM   3642  CA  ILE   231      60.349  33.373  73.946  1.00  0.00           C  
ATOM   3643  HA  ILE   231      60.376  32.990  74.955  1.00  0.00           H  
ATOM   3644  CB  ILE   231      61.223  34.608  73.638  1.00  0.00           C  
ATOM   3645  HB  ILE   231      61.065  34.910  72.581  1.00  0.00           H  
ATOM   3646  CG2 ILE   231      60.793  35.852  74.456  1.00  0.00           C  
ATOM   3647 HG21 ILE   231      60.944  35.899  75.555  1.00  0.00           H  
ATOM   3648 HG22 ILE   231      61.446  36.605  73.966  1.00  0.00           H  
ATOM   3649 HG23 ILE   231      59.746  36.093  74.172  1.00  0.00           H  
ATOM   3650  CG1 ILE   231      62.742  34.322  73.779  1.00  0.00           C  
ATOM   3651 HG11 ILE   231      63.013  33.439  73.161  1.00  0.00           H  
ATOM   3652 HG12 ILE   231      63.343  35.175  73.397  1.00  0.00           H  
ATOM   3653  CD  ILE   231      63.137  34.006  75.234  1.00  0.00           C  
ATOM   3654  HD1 ILE   231      62.871  34.830  75.931  1.00  0.00           H  
ATOM   3655  HD2 ILE   231      62.561  33.087  75.475  1.00  0.00           H  
ATOM   3656  HD3 ILE   231      64.226  33.815  75.341  1.00  0.00           H  
ATOM   3657  C   ILE   231      58.881  33.773  73.822  1.00  0.00           C  
ATOM   3658  O   ILE   231      58.293  33.965  72.765  1.00  0.00           O  
ATOM   3659  N   ILE   232      58.198  33.804  74.981  1.00  0.00           N  
ATOM   3660  HN  ILE   232      58.681  33.751  75.852  1.00  0.00           H  
ATOM   3661  CA  ILE   232      56.831  34.143  75.068  1.00  0.00           C  
ATOM   3662  HA  ILE   232      56.482  34.300  74.058  1.00  0.00           H  
ATOM   3663  CB  ILE   232      55.898  33.160  75.747  1.00  0.00           C  
ATOM   3664  HB  ILE   232      55.746  32.387  74.964  1.00  0.00           H  
ATOM   3665  CG2 ILE   232      56.481  32.460  76.940  1.00  0.00           C  
ATOM   3666 HG21 ILE   232      56.568  33.200  77.764  1.00  0.00           H  
ATOM   3667 HG22 ILE   232      55.835  31.635  77.308  1.00  0.00           H  
ATOM   3668 HG23 ILE   232      57.518  32.089  76.794  1.00  0.00           H  
ATOM   3669  CG1 ILE   232      54.417  33.759  75.986  1.00  0.00           C  
ATOM   3670 HG11 ILE   232      54.623  34.447  76.833  1.00  0.00           H  
ATOM   3671 HG12 ILE   232      53.951  34.322  75.149  1.00  0.00           H  
ATOM   3672  CD  ILE   232      53.390  32.633  76.318  1.00  0.00           C  
ATOM   3673  HD1 ILE   232      53.678  32.200  77.300  1.00  0.00           H  
ATOM   3674  HD2 ILE   232      52.411  33.142  76.449  1.00  0.00           H  
ATOM   3675  HD3 ILE   232      53.382  31.919  75.468  1.00  0.00           H  
ATOM   3676  C   ILE   232      56.688  35.542  75.668  1.00  0.00           C  
ATOM   3677  O   ILE   232      57.211  35.770  76.807  1.00  0.00           O  
ATOM   3678  N   ILE   233      56.111  36.523  74.964  1.00  0.00           N  
ATOM   3679  HN  ILE   233      55.736  36.413  74.047  1.00  0.00           H  
ATOM   3680  CA  ILE   233      55.745  37.818  75.613  1.00  0.00           C  
ATOM   3681  HA  ILE   233      56.206  37.824  76.590  1.00  0.00           H  
ATOM   3682  CB  ILE   233      56.190  39.080  74.911  1.00  0.00           C  
ATOM   3683  HB  ILE   233      55.679  39.166  73.929  1.00  0.00           H  
ATOM   3684  CG2 ILE   233      55.763  40.341  75.704  1.00  0.00           C  
ATOM   3685 HG21 ILE   233      54.657  40.442  75.669  1.00  0.00           H  
ATOM   3686 HG22 ILE   233      56.199  40.163  76.710  1.00  0.00           H  
ATOM   3687 HG23 ILE   233      56.216  41.278  75.315  1.00  0.00           H  
ATOM   3688  CG1 ILE   233      57.679  39.041  74.530  1.00  0.00           C  
ATOM   3689 HG11 ILE   233      58.098  39.137  75.555  1.00  0.00           H  
ATOM   3690 HG12 ILE   233      58.001  38.074  74.088  1.00  0.00           H  
ATOM   3691  CD  ILE   233      58.318  40.216  73.768  1.00  0.00           C  
ATOM   3692  HD1 ILE   233      59.390  39.998  73.961  1.00  0.00           H  
ATOM   3693  HD2 ILE   233      58.192  40.138  72.667  1.00  0.00           H  
ATOM   3694  HD3 ILE   233      58.091  41.257  74.083  1.00  0.00           H  
ATOM   3695  C   ILE   233      54.258  37.615  75.771  1.00  0.00           C  
ATOM   3696  O   ILE   233      53.535  37.743  74.773  1.00  0.00           O  
ATOM   3697  N   GLY   234      53.717  37.407  76.974  1.00  0.00           N  
ATOM   3698  HN  GLY   234      54.372  37.434  77.725  1.00  0.00           H  
ATOM   3699  CA  GLY   234      52.314  37.446  77.386  1.00  0.00           C  
ATOM   3700  HA1 GLY   234      52.186  36.808  78.248  1.00  0.00           H  
ATOM   3701  HA2 GLY   234      51.724  37.130  76.539  1.00  0.00           H  
ATOM   3702  C   GLY   234      51.907  38.855  77.853  1.00  0.00           C  
ATOM   3703  O   GLY   234      52.029  39.267  79.004  1.00  0.00           O  
ATOM   3704  N   GLY   235      51.401  39.633  76.896  1.00  0.00           N  
ATOM   3705  HN  GLY   235      51.284  39.387  75.937  1.00  0.00           H  
ATOM   3706  CA  GLY   235      51.045  41.024  77.117  1.00  0.00           C  
ATOM   3707  HA1 GLY   235      50.911  41.515  76.164  1.00  0.00           H  
ATOM   3708  HA2 GLY   235      51.895  41.448  77.631  1.00  0.00           H  
ATOM   3709  C   GLY   235      49.846  41.273  77.902  1.00  0.00           C  
ATOM   3710  O   GLY   235      49.910  42.140  78.814  1.00  0.00           O  
ATOM   3711  N   GLY   236      48.699  40.666  77.601  1.00  0.00           N  
ATOM   3712  HN  GLY   236      48.753  40.075  76.799  1.00  0.00           H  
ATOM   3713  CA  GLY   236      47.450  40.748  78.315  1.00  0.00           C  
ATOM   3714  HA1 GLY   236      46.760  40.045  77.873  1.00  0.00           H  
ATOM   3715  HA2 GLY   236      47.041  41.743  78.217  1.00  0.00           H  
ATOM   3716  C   GLY   236      47.525  40.443  79.827  1.00  0.00           C  
ATOM   3717  O   GLY   236      48.514  39.890  80.372  1.00  0.00           O  
ATOM   3718  N   MET   237      46.385  40.619  80.504  1.00  0.00           N  
ATOM   3719  HN  MET   237      45.527  40.940  80.110  1.00  0.00           H  
ATOM   3720  CA  MET   237      46.390  40.550  81.957  1.00  0.00           C  
ATOM   3721  HA  MET   237      47.323  40.984  82.287  1.00  0.00           H  
ATOM   3722  CB  MET   237      45.298  41.476  82.620  1.00  0.00           C  
ATOM   3723  HB1 MET   237      44.272  41.059  82.537  1.00  0.00           H  
ATOM   3724  HB2 MET   237      45.314  41.383  83.727  1.00  0.00           H  
ATOM   3725  CG  MET   237      45.461  43.031  82.307  1.00  0.00           C  
ATOM   3726  HG1 MET   237      46.185  43.499  83.008  1.00  0.00           H  
ATOM   3727  HG2 MET   237      45.858  43.289  81.301  1.00  0.00           H  
ATOM   3728  SD  MET   237      43.923  43.936  82.684  1.00  0.00           S  
ATOM   3729  CE  MET   237      44.643  45.386  83.517  1.00  0.00           C  
ATOM   3730  HE1 MET   237      45.258  45.022  84.368  1.00  0.00           H  
ATOM   3731  HE2 MET   237      45.194  45.953  82.736  1.00  0.00           H  
ATOM   3732  HE3 MET   237      43.751  45.972  83.825  1.00  0.00           H  
ATOM   3733  C   MET   237      46.300  39.142  82.495  1.00  0.00           C  
ATOM   3734  O   MET   237      46.815  38.885  83.555  1.00  0.00           O  
ATOM   3735  N   ALA   238      45.671  38.228  81.775  1.00  0.00           N  
ATOM   3736  HN  ALA   238      45.168  38.481  80.953  1.00  0.00           H  
ATOM   3737  CA  ALA   238      45.463  36.864  82.183  1.00  0.00           C  
ATOM   3738  HA  ALA   238      45.026  36.815  83.169  1.00  0.00           H  
ATOM   3739  CB  ALA   238      44.566  36.072  81.233  1.00  0.00           C  
ATOM   3740  HB1 ALA   238      44.575  35.048  81.664  1.00  0.00           H  
ATOM   3741  HB2 ALA   238      43.492  36.357  81.249  1.00  0.00           H  
ATOM   3742  HB3 ALA   238      44.984  35.992  80.207  1.00  0.00           H  
ATOM   3743  C   ALA   238      46.798  36.053  82.268  1.00  0.00           C  
ATOM   3744  O   ALA   238      46.926  35.205  83.120  1.00  0.00           O  
ATOM   3745  N   PHE   239      47.815  36.282  81.361  1.00  0.00           N  
ATOM   3746  HN  PHE   239      47.704  36.909  80.593  1.00  0.00           H  
ATOM   3747  CA  PHE   239      49.035  35.526  81.422  1.00  0.00           C  
ATOM   3748  HA  PHE   239      48.682  34.507  81.369  1.00  0.00           H  
ATOM   3749  CB  PHE   239      49.994  35.756  80.147  1.00  0.00           C  
ATOM   3750  HB1 PHE   239      50.469  36.748  80.300  1.00  0.00           H  
ATOM   3751  HB2 PHE   239      50.840  35.051  79.998  1.00  0.00           H  
ATOM   3752  CG  PHE   239      49.328  35.773  78.830  1.00  0.00           C  
ATOM   3753  CD1 PHE   239      49.103  34.624  78.038  1.00  0.00           C  
ATOM   3754  HD1 PHE   239      49.351  33.651  78.437  1.00  0.00           H  
ATOM   3755  CE1 PHE   239      48.631  34.745  76.706  1.00  0.00           C  
ATOM   3756  HE1 PHE   239      48.393  33.797  76.249  1.00  0.00           H  
ATOM   3757  CZ  PHE   239      48.260  36.023  76.227  1.00  0.00           C  
ATOM   3758  HZ  PHE   239      47.760  36.134  75.276  1.00  0.00           H  
ATOM   3759  CD2 PHE   239      49.001  37.034  78.264  1.00  0.00           C  
ATOM   3760  HD2 PHE   239      49.101  37.891  78.913  1.00  0.00           H  
ATOM   3761  CE2 PHE   239      48.430  37.122  76.986  1.00  0.00           C  
ATOM   3762  HE2 PHE   239      48.289  38.047  76.446  1.00  0.00           H  
ATOM   3763  C   PHE   239      49.762  35.746  82.719  1.00  0.00           C  
ATOM   3764  O   PHE   239      50.095  34.785  83.409  1.00  0.00           O  
ATOM   3765  N   THR   240      49.863  36.984  83.151  1.00  0.00           N  
ATOM   3766  HN  THR   240      49.551  37.706  82.539  1.00  0.00           H  
ATOM   3767  CA  THR   240      50.395  37.327  84.461  1.00  0.00           C  
ATOM   3768  HA  THR   240      51.429  37.036  84.578  1.00  0.00           H  
ATOM   3769  CB  THR   240      50.411  38.828  84.859  1.00  0.00           C  
ATOM   3770  HB  THR   240      49.422  39.258  84.591  1.00  0.00           H  
ATOM   3771  OG1 THR   240      51.227  39.531  83.981  1.00  0.00           O  
ATOM   3772  HG1 THR   240      51.103  39.199  83.089  1.00  0.00           H  
ATOM   3773  CG2 THR   240      50.859  39.353  86.247  1.00  0.00           C  
ATOM   3774 HG21 THR   240      51.895  38.999  86.436  1.00  0.00           H  
ATOM   3775 HG22 THR   240      50.881  40.463  86.239  1.00  0.00           H  
ATOM   3776 HG23 THR   240      50.234  39.094  87.128  1.00  0.00           H  
ATOM   3777  C   THR   240      49.676  36.724  85.610  1.00  0.00           C  
ATOM   3778  O   THR   240      50.320  36.113  86.486  1.00  0.00           O  
ATOM   3779  N   PHE   241      48.304  36.799  85.729  1.00  0.00           N  
ATOM   3780  HN  PHE   241      47.765  37.465  85.219  1.00  0.00           H  
ATOM   3781  CA  PHE   241      47.509  36.330  86.804  1.00  0.00           C  
ATOM   3782  HA  PHE   241      47.936  36.749  87.704  1.00  0.00           H  
ATOM   3783  CB  PHE   241      46.064  36.824  86.552  1.00  0.00           C  
ATOM   3784  HB1 PHE   241      45.728  36.485  85.548  1.00  0.00           H  
ATOM   3785  HB2 PHE   241      45.376  36.344  87.279  1.00  0.00           H  
ATOM   3786  CG  PHE   241      45.870  38.350  86.636  1.00  0.00           C  
ATOM   3787  CD1 PHE   241      46.931  39.278  86.933  1.00  0.00           C  
ATOM   3788  HD1 PHE   241      47.895  38.910  87.251  1.00  0.00           H  
ATOM   3789  CE1 PHE   241      46.656  40.627  87.052  1.00  0.00           C  
ATOM   3790  HE1 PHE   241      47.473  41.311  87.228  1.00  0.00           H  
ATOM   3791  CZ  PHE   241      45.472  41.146  86.672  1.00  0.00           C  
ATOM   3792  HZ  PHE   241      45.321  42.213  86.609  1.00  0.00           H  
ATOM   3793  CD2 PHE   241      44.599  38.924  86.374  1.00  0.00           C  
ATOM   3794  HD2 PHE   241      43.795  38.279  86.051  1.00  0.00           H  
ATOM   3795  CE2 PHE   241      44.417  40.278  86.349  1.00  0.00           C  
ATOM   3796  HE2 PHE   241      43.496  40.775  86.080  1.00  0.00           H  
ATOM   3797  C   PHE   241      47.567  34.867  87.084  1.00  0.00           C  
ATOM   3798  O   PHE   241      47.834  34.473  88.216  1.00  0.00           O  
ATOM   3799  N   LYS   242      47.486  33.987  85.961  1.00  0.00           N  
ATOM   3800  HN  LYS   242      47.303  34.332  85.044  1.00  0.00           H  
ATOM   3801  CA  LYS   242      47.790  32.626  85.947  1.00  0.00           C  
ATOM   3802  HA  LYS   242      47.298  32.142  86.778  1.00  0.00           H  
ATOM   3803  CB  LYS   242      47.290  31.970  84.614  1.00  0.00           C  
ATOM   3804  HB1 LYS   242      47.899  32.487  83.841  1.00  0.00           H  
ATOM   3805  HB2 LYS   242      47.519  30.883  84.614  1.00  0.00           H  
ATOM   3806  CG  LYS   242      45.790  32.138  84.452  1.00  0.00           C  
ATOM   3807  HG1 LYS   242      45.542  33.218  84.378  1.00  0.00           H  
ATOM   3808  HG2 LYS   242      45.374  31.634  83.554  1.00  0.00           H  
ATOM   3809  CD  LYS   242      44.934  31.430  85.529  1.00  0.00           C  
ATOM   3810  HD1 LYS   242      45.166  30.344  85.495  1.00  0.00           H  
ATOM   3811  HD2 LYS   242      45.182  31.840  86.531  1.00  0.00           H  
ATOM   3812  CE  LYS   242      43.420  31.656  85.214  1.00  0.00           C  
ATOM   3813  HE1 LYS   242      43.264  32.699  84.863  1.00  0.00           H  
ATOM   3814  HE2 LYS   242      43.222  30.991  84.346  1.00  0.00           H  
ATOM   3815  NZ  LYS   242      42.520  31.208  86.320  1.00  0.00           N  
ATOM   3816  HZ1 LYS   242      42.124  32.083  86.718  1.00  0.00           H  
ATOM   3817  HZ2 LYS   242      41.737  30.629  85.956  1.00  0.00           H  
ATOM   3818  HZ3 LYS   242      43.112  30.786  87.064  1.00  0.00           H  
ATOM   3819  C   LYS   242      49.217  32.307  86.282  1.00  0.00           C  
ATOM   3820  O   LYS   242      49.477  31.295  86.969  1.00  0.00           O  
ATOM   3821  N   LYS   243      50.224  33.047  85.778  1.00  0.00           N  
ATOM   3822  HN  LYS   243      50.029  33.832  85.196  1.00  0.00           H  
ATOM   3823  CA  LYS   243      51.600  32.717  86.123  1.00  0.00           C  
ATOM   3824  HA  LYS   243      51.771  31.665  85.954  1.00  0.00           H  
ATOM   3825  CB  LYS   243      52.589  33.453  85.190  1.00  0.00           C  
ATOM   3826  HB1 LYS   243      52.434  33.080  84.155  1.00  0.00           H  
ATOM   3827  HB2 LYS   243      52.454  34.556  85.206  1.00  0.00           H  
ATOM   3828  CG  LYS   243      54.097  33.166  85.418  1.00  0.00           C  
ATOM   3829  HG1 LYS   243      54.795  33.718  84.752  1.00  0.00           H  
ATOM   3830  HG2 LYS   243      54.255  33.564  86.443  1.00  0.00           H  
ATOM   3831  CD  LYS   243      54.300  31.624  85.282  1.00  0.00           C  
ATOM   3832  HD1 LYS   243      54.029  31.082  86.212  1.00  0.00           H  
ATOM   3833  HD2 LYS   243      53.595  31.149  84.567  1.00  0.00           H  
ATOM   3834  CE  LYS   243      55.752  31.214  84.914  1.00  0.00           C  
ATOM   3835  HE1 LYS   243      55.852  30.122  85.091  1.00  0.00           H  
ATOM   3836  HE2 LYS   243      56.045  31.335  83.849  1.00  0.00           H  
ATOM   3837  NZ  LYS   243      56.817  31.934  85.748  1.00  0.00           N  
ATOM   3838  HZ1 LYS   243      57.778  31.561  85.612  1.00  0.00           H  
ATOM   3839  HZ2 LYS   243      56.801  32.954  85.542  1.00  0.00           H  
ATOM   3840  HZ3 LYS   243      56.481  31.879  86.731  1.00  0.00           H  
ATOM   3841  C   LYS   243      51.956  32.941  87.624  1.00  0.00           C  
ATOM   3842  O   LYS   243      52.485  32.033  88.201  1.00  0.00           O  
ATOM   3843  N   VAL   244      51.504  34.074  88.235  1.00  0.00           N  
ATOM   3844  HN  VAL   244      51.042  34.844  87.803  1.00  0.00           H  
ATOM   3845  CA  VAL   244      51.954  34.379  89.617  1.00  0.00           C  
ATOM   3846  HA  VAL   244      52.922  33.915  89.737  1.00  0.00           H  
ATOM   3847  CB  VAL   244      52.229  35.926  89.888  1.00  0.00           C  
ATOM   3848  HB  VAL   244      52.707  35.969  90.890  1.00  0.00           H  
ATOM   3849  CG1 VAL   244      53.258  36.273  88.853  1.00  0.00           C  
ATOM   3850 HG11 VAL   244      54.146  35.604  88.840  1.00  0.00           H  
ATOM   3851 HG12 VAL   244      52.683  36.320  87.903  1.00  0.00           H  
ATOM   3852 HG13 VAL   244      53.579  37.331  88.958  1.00  0.00           H  
ATOM   3853  CG2 VAL   244      50.973  36.744  89.780  1.00  0.00           C  
ATOM   3854 HG21 VAL   244      50.328  36.651  90.679  1.00  0.00           H  
ATOM   3855 HG22 VAL   244      51.297  37.806  89.741  1.00  0.00           H  
ATOM   3856 HG23 VAL   244      50.425  36.519  88.840  1.00  0.00           H  
ATOM   3857  C   VAL   244      51.024  33.835  90.675  1.00  0.00           C  
ATOM   3858  O   VAL   244      51.335  33.875  91.875  1.00  0.00           O  
ATOM   3859  N   LEU   245      49.877  33.237  90.248  1.00  0.00           N  
ATOM   3860  HN  LEU   245      49.621  33.204  89.285  1.00  0.00           H  
ATOM   3861  CA  LEU   245      48.795  32.910  91.134  1.00  0.00           C  
ATOM   3862  HA  LEU   245      48.055  32.624  90.401  1.00  0.00           H  
ATOM   3863  CB  LEU   245      49.140  31.706  92.135  1.00  0.00           C  
ATOM   3864  HB1 LEU   245      49.982  31.977  92.808  1.00  0.00           H  
ATOM   3865  HB2 LEU   245      48.252  31.488  92.765  1.00  0.00           H  
ATOM   3866  CG  LEU   245      49.636  30.363  91.512  1.00  0.00           C  
ATOM   3867  HG  LEU   245      50.502  30.685  90.896  1.00  0.00           H  
ATOM   3868  CD1 LEU   245      50.219  29.465  92.680  1.00  0.00           C  
ATOM   3869 HD11 LEU   245      50.597  28.548  92.181  1.00  0.00           H  
ATOM   3870 HD12 LEU   245      51.018  29.938  93.291  1.00  0.00           H  
ATOM   3871 HD13 LEU   245      49.287  29.200  93.224  1.00  0.00           H  
ATOM   3872  CD2 LEU   245      48.734  29.600  90.623  1.00  0.00           C  
ATOM   3873 HD21 LEU   245      48.618  30.033  89.606  1.00  0.00           H  
ATOM   3874 HD22 LEU   245      49.173  28.602  90.411  1.00  0.00           H  
ATOM   3875 HD23 LEU   245      47.785  29.339  91.139  1.00  0.00           H  
ATOM   3876  C   LEU   245      48.170  34.009  91.859  1.00  0.00           C  
ATOM   3877  O   LEU   245      47.937  34.158  93.066  1.00  0.00           O  
ATOM   3878  N   GLU   246      47.756  35.011  91.029  1.00  0.00           N  
ATOM   3879  HN  GLU   246      47.702  34.807  90.054  1.00  0.00           H  
ATOM   3880  CA  GLU   246      46.746  35.980  91.465  1.00  0.00           C  
ATOM   3881  HA  GLU   246      47.162  36.561  92.275  1.00  0.00           H  
ATOM   3882  CB  GLU   246      46.517  36.937  90.274  1.00  0.00           C  
ATOM   3883  HB1 GLU   246      47.402  37.461  89.854  1.00  0.00           H  
ATOM   3884  HB2 GLU   246      46.225  36.328  89.391  1.00  0.00           H  
ATOM   3885  CG  GLU   246      45.393  37.948  90.505  1.00  0.00           C  
ATOM   3886  HG1 GLU   246      45.439  38.621  89.623  1.00  0.00           H  
ATOM   3887  HG2 GLU   246      44.408  37.437  90.563  1.00  0.00           H  
ATOM   3888  CD  GLU   246      45.589  38.816  91.688  1.00  0.00           C  
ATOM   3889  OE1 GLU   246      44.725  38.827  92.585  1.00  0.00           O  
ATOM   3890  OE2 GLU   246      46.607  39.548  91.849  1.00  0.00           O  
ATOM   3891  C   GLU   246      45.430  35.366  92.053  1.00  0.00           C  
ATOM   3892  O   GLU   246      44.906  34.372  91.544  1.00  0.00           O  
ATOM   3893  N   ASN   247      44.990  35.951  93.164  1.00  0.00           N  
ATOM   3894  HN  ASN   247      45.433  36.741  93.580  1.00  0.00           H  
ATOM   3895  CA  ASN   247      43.857  35.406  93.931  1.00  0.00           C  
ATOM   3896  HA  ASN   247      43.168  34.888  93.281  1.00  0.00           H  
ATOM   3897  CB  ASN   247      44.313  34.315  94.891  1.00  0.00           C  
ATOM   3898  HB1 ASN   247      44.773  33.506  94.285  1.00  0.00           H  
ATOM   3899  HB2 ASN   247      45.101  34.646  95.602  1.00  0.00           H  
ATOM   3900  CG  ASN   247      43.176  33.686  95.767  1.00  0.00           C  
ATOM   3901  OD1 ASN   247      43.129  33.946  96.975  1.00  0.00           O  
ATOM   3902  ND2 ASN   247      42.270  33.019  95.122  1.00  0.00           N  
ATOM   3903 HD21 ASN   247      41.550  32.573  95.655  1.00  0.00           H  
ATOM   3904 HD22 ASN   247      42.347  32.724  94.170  1.00  0.00           H  
ATOM   3905  C   ASN   247      43.112  36.572  94.604  1.00  0.00           C  
ATOM   3906  O   ASN   247      43.720  37.500  95.195  1.00  0.00           O  
ATOM   3907  N   THR   248      41.757  36.532  94.598  1.00  0.00           N  
ATOM   3908  HN  THR   248      41.271  35.803  94.122  1.00  0.00           H  
ATOM   3909  CA  THR   248      40.930  37.480  95.385  1.00  0.00           C  
ATOM   3910  HA  THR   248      41.561  37.947  96.127  1.00  0.00           H  
ATOM   3911  CB  THR   248      40.276  38.432  94.460  1.00  0.00           C  
ATOM   3912  HB  THR   248      40.886  38.777  93.598  1.00  0.00           H  
ATOM   3913  OG1 THR   248      39.712  39.547  95.165  1.00  0.00           O  
ATOM   3914  HG1 THR   248      40.428  40.182  95.238  1.00  0.00           H  
ATOM   3915  CG2 THR   248      39.092  37.732  93.748  1.00  0.00           C  
ATOM   3916 HG21 THR   248      38.285  37.364  94.417  1.00  0.00           H  
ATOM   3917 HG22 THR   248      38.454  38.462  93.205  1.00  0.00           H  
ATOM   3918 HG23 THR   248      39.482  36.931  93.084  1.00  0.00           H  
ATOM   3919  C   THR   248      39.986  36.691  96.202  1.00  0.00           C  
ATOM   3920  O   THR   248      39.858  35.497  95.899  1.00  0.00           O  
ATOM   3921  N   GLU   249      39.340  37.326  97.155  1.00  0.00           N  
ATOM   3922  HN  GLU   249      39.581  38.240  97.473  1.00  0.00           H  
ATOM   3923  CA  GLU   249      38.522  36.517  98.075  1.00  0.00           C  
ATOM   3924  HA  GLU   249      39.137  35.739  98.503  1.00  0.00           H  
ATOM   3925  CB  GLU   249      38.104  37.390  99.266  1.00  0.00           C  
ATOM   3926  HB1 GLU   249      37.233  38.009  98.963  1.00  0.00           H  
ATOM   3927  HB2 GLU   249      37.633  36.680  99.979  1.00  0.00           H  
ATOM   3928  CG  GLU   249      39.187  38.357  99.875  1.00  0.00           C  
ATOM   3929  HG1 GLU   249      40.089  37.726 100.022  1.00  0.00           H  
ATOM   3930  HG2 GLU   249      39.527  39.232  99.281  1.00  0.00           H  
ATOM   3931  CD  GLU   249      38.829  38.830 101.350  1.00  0.00           C  
ATOM   3932  OE1 GLU   249      39.272  38.217 102.344  1.00  0.00           O  
ATOM   3933  OE2 GLU   249      38.117  39.871 101.512  1.00  0.00           O  
ATOM   3934  C   GLU   249      37.323  35.854  97.425  1.00  0.00           C  
ATOM   3935  O   GLU   249      37.111  34.618  97.654  1.00  0.00           O  
ATOM   3936  N   ILE   250      36.527  36.605  96.593  1.00  0.00           N  
ATOM   3937  HN  ILE   250      36.812  37.530  96.352  1.00  0.00           H  
ATOM   3938  CA  ILE   250      35.224  36.219  96.112  1.00  0.00           C  
ATOM   3939  HA  ILE   250      34.935  35.292  96.584  1.00  0.00           H  
ATOM   3940  CB  ILE   250      34.177  37.360  96.308  1.00  0.00           C  
ATOM   3941  HB  ILE   250      34.379  38.196  95.604  1.00  0.00           H  
ATOM   3942  CG2 ILE   250      32.709  36.793  96.141  1.00  0.00           C  
ATOM   3943 HG21 ILE   250      32.510  36.754  95.048  1.00  0.00           H  
ATOM   3944 HG22 ILE   250      32.536  35.840  96.685  1.00  0.00           H  
ATOM   3945 HG23 ILE   250      31.981  37.482  96.620  1.00  0.00           H  
ATOM   3946  CG1 ILE   250      34.254  38.111  97.666  1.00  0.00           C  
ATOM   3947 HG11 ILE   250      35.160  38.747  97.758  1.00  0.00           H  
ATOM   3948 HG12 ILE   250      33.385  38.803  97.679  1.00  0.00           H  
ATOM   3949  CD  ILE   250      34.228  37.234  98.974  1.00  0.00           C  
ATOM   3950  HD1 ILE   250      33.273  36.682  99.106  1.00  0.00           H  
ATOM   3951  HD2 ILE   250      35.118  36.571  98.982  1.00  0.00           H  
ATOM   3952  HD3 ILE   250      34.376  37.821  99.906  1.00  0.00           H  
ATOM   3953  C   ILE   250      35.389  35.713  94.727  1.00  0.00           C  
ATOM   3954  O   ILE   250      35.315  34.521  94.469  1.00  0.00           O  
ATOM   3955  N   GLY   251      35.677  36.631  93.760  1.00  0.00           N  
ATOM   3956  HN  GLY   251      35.860  37.545  94.112  1.00  0.00           H  
ATOM   3957  CA  GLY   251      35.731  36.350  92.357  1.00  0.00           C  
ATOM   3958  HA1 GLY   251      35.693  37.237  91.742  1.00  0.00           H  
ATOM   3959  HA2 GLY   251      34.829  35.783  92.180  1.00  0.00           H  
ATOM   3960  C   GLY   251      36.848  35.431  91.976  1.00  0.00           C  
ATOM   3961  O   GLY   251      37.711  34.992  92.726  1.00  0.00           O  
ATOM   3962  N   ASP   252      36.940  35.114  90.708  1.00  0.00           N  
ATOM   3963  HN  ASP   252      36.318  35.588  90.089  1.00  0.00           H  
ATOM   3964  CA  ASP   252      37.721  34.122  90.129  1.00  0.00           C  
ATOM   3965  HA  ASP   252      37.971  33.262  90.733  1.00  0.00           H  
ATOM   3966  CB  ASP   252      36.938  33.498  88.924  1.00  0.00           C  
ATOM   3967  HB1 ASP   252      37.452  32.669  88.391  1.00  0.00           H  
ATOM   3968  HB2 ASP   252      36.135  32.938  89.450  1.00  0.00           H  
ATOM   3969  CG  ASP   252      36.271  34.524  87.995  1.00  0.00           C  
ATOM   3970  OD1 ASP   252      35.472  34.014  87.116  1.00  0.00           O  
ATOM   3971  OD2 ASP   252      36.613  35.720  88.080  1.00  0.00           O  
ATOM   3972  C   ASP   252      39.075  34.674  89.745  1.00  0.00           C  
ATOM   3973  O   ASP   252      39.963  33.865  89.554  1.00  0.00           O  
ATOM   3974  N   SER   253      39.218  35.998  89.601  1.00  0.00           N  
ATOM   3975  HN  SER   253      38.347  36.462  89.745  1.00  0.00           H  
ATOM   3976  CA  SER   253      40.383  36.704  89.214  1.00  0.00           C  
ATOM   3977  HA  SER   253      40.190  37.767  89.213  1.00  0.00           H  
ATOM   3978  CB  SER   253      41.652  36.457  90.071  1.00  0.00           C  
ATOM   3979  HB1 SER   253      41.922  35.380  90.049  1.00  0.00           H  
ATOM   3980  HB2 SER   253      42.524  37.084  89.786  1.00  0.00           H  
ATOM   3981  OG  SER   253      41.346  36.923  91.372  1.00  0.00           O  
ATOM   3982  HG1 SER   253      41.701  37.808  91.474  1.00  0.00           H  
ATOM   3983  C   SER   253      40.765  36.362  87.732  1.00  0.00           C  
ATOM   3984  O   SER   253      41.972  36.131  87.326  1.00  0.00           O  
ATOM   3985  N   ILE   254      39.807  36.337  86.795  1.00  0.00           N  
ATOM   3986  HN  ILE   254      38.936  36.739  87.068  1.00  0.00           H  
ATOM   3987  CA  ILE   254      39.990  36.074  85.388  1.00  0.00           C  
ATOM   3988  HA  ILE   254      40.953  36.450  85.076  1.00  0.00           H  
ATOM   3989  CB  ILE   254      40.062  34.481  84.997  1.00  0.00           C  
ATOM   3990  HB  ILE   254      40.962  34.106  85.530  1.00  0.00           H  
ATOM   3991  CG2 ILE   254      38.849  33.732  85.469  1.00  0.00           C  
ATOM   3992 HG21 ILE   254      38.813  33.626  86.575  1.00  0.00           H  
ATOM   3993 HG22 ILE   254      37.948  34.259  85.089  1.00  0.00           H  
ATOM   3994 HG23 ILE   254      38.914  32.704  85.053  1.00  0.00           H  
ATOM   3995  CG1 ILE   254      40.267  34.097  83.540  1.00  0.00           C  
ATOM   3996 HG11 ILE   254      40.147  33.005  83.375  1.00  0.00           H  
ATOM   3997 HG12 ILE   254      39.419  34.466  82.924  1.00  0.00           H  
ATOM   3998  CD  ILE   254      41.590  34.668  83.007  1.00  0.00           C  
ATOM   3999  HD1 ILE   254      42.360  34.120  83.592  1.00  0.00           H  
ATOM   4000  HD2 ILE   254      41.688  34.355  81.945  1.00  0.00           H  
ATOM   4001  HD3 ILE   254      41.870  35.718  83.236  1.00  0.00           H  
ATOM   4002  C   ILE   254      39.045  36.870  84.551  1.00  0.00           C  
ATOM   4003  O   ILE   254      37.815  36.845  84.816  1.00  0.00           O  
ATOM   4004  N   PHE   255      39.543  37.533  83.533  1.00  0.00           N  
ATOM   4005  HN  PHE   255      40.507  37.517  83.281  1.00  0.00           H  
ATOM   4006  CA  PHE   255      38.667  38.359  82.714  1.00  0.00           C  
ATOM   4007  HA  PHE   255      37.721  38.344  83.234  1.00  0.00           H  
ATOM   4008  CB  PHE   255      39.135  39.834  82.494  1.00  0.00           C  
ATOM   4009  HB1 PHE   255      39.980  39.946  81.782  1.00  0.00           H  
ATOM   4010  HB2 PHE   255      38.436  40.558  82.023  1.00  0.00           H  
ATOM   4011  CG  PHE   255      39.571  40.482  83.785  1.00  0.00           C  
ATOM   4012  CD1 PHE   255      40.752  41.173  83.885  1.00  0.00           C  
ATOM   4013  HD1 PHE   255      41.394  41.294  83.026  1.00  0.00           H  
ATOM   4014  CE1 PHE   255      41.195  41.732  85.077  1.00  0.00           C  
ATOM   4015  HE1 PHE   255      42.108  42.300  84.977  1.00  0.00           H  
ATOM   4016  CZ  PHE   255      40.459  41.589  86.264  1.00  0.00           C  
ATOM   4017  HZ  PHE   255      40.823  41.965  87.208  1.00  0.00           H  
ATOM   4018  CD2 PHE   255      38.753  40.395  84.966  1.00  0.00           C  
ATOM   4019  HD2 PHE   255      37.830  39.834  84.967  1.00  0.00           H  
ATOM   4020  CE2 PHE   255      39.267  40.912  86.212  1.00  0.00           C  
ATOM   4021  HE2 PHE   255      38.671  40.786  87.104  1.00  0.00           H  
ATOM   4022  C   PHE   255      38.290  37.702  81.436  1.00  0.00           C  
ATOM   4023  O   PHE   255      37.102  37.510  81.081  1.00  0.00           O  
ATOM   4024  N   ASP   256      39.279  37.239  80.627  1.00  0.00           N  
ATOM   4025  HN  ASP   256      40.241  37.486  80.717  1.00  0.00           H  
ATOM   4026  CA  ASP   256      39.049  36.330  79.528  1.00  0.00           C  
ATOM   4027  HA  ASP   256      38.112  36.604  79.066  1.00  0.00           H  
ATOM   4028  CB  ASP   256      40.168  36.368  78.531  1.00  0.00           C  
ATOM   4029  HB1 ASP   256      41.112  36.083  79.043  1.00  0.00           H  
ATOM   4030  HB2 ASP   256      40.007  35.810  77.584  1.00  0.00           H  
ATOM   4031  CG  ASP   256      40.403  37.860  78.069  1.00  0.00           C  
ATOM   4032  OD1 ASP   256      39.843  38.228  76.975  1.00  0.00           O  
ATOM   4033  OD2 ASP   256      41.053  38.655  78.804  1.00  0.00           O  
ATOM   4034  C   ASP   256      38.864  34.916  80.072  1.00  0.00           C  
ATOM   4035  O   ASP   256      39.841  34.120  80.128  1.00  0.00           O  
ATOM   4036  N   LYS   257      37.667  34.579  80.562  1.00  0.00           N  
ATOM   4037  HN  LYS   257      36.878  35.188  80.546  1.00  0.00           H  
ATOM   4038  CA  LYS   257      37.438  33.267  81.134  1.00  0.00           C  
ATOM   4039  HA  LYS   257      38.158  33.097  81.921  1.00  0.00           H  
ATOM   4040  CB  LYS   257      36.096  33.150  81.838  1.00  0.00           C  
ATOM   4041  HB1 LYS   257      35.272  33.039  81.101  1.00  0.00           H  
ATOM   4042  HB2 LYS   257      36.126  32.219  82.444  1.00  0.00           H  
ATOM   4043  CG  LYS   257      35.902  34.394  82.677  1.00  0.00           C  
ATOM   4044  HG1 LYS   257      36.776  34.475  83.358  1.00  0.00           H  
ATOM   4045  HG2 LYS   257      35.792  35.368  82.154  1.00  0.00           H  
ATOM   4046  CD  LYS   257      34.677  34.302  83.671  1.00  0.00           C  
ATOM   4047  HD1 LYS   257      33.907  33.923  82.965  1.00  0.00           H  
ATOM   4048  HD2 LYS   257      34.916  33.482  84.381  1.00  0.00           H  
ATOM   4049  CE  LYS   257      34.263  35.531  84.520  1.00  0.00           C  
ATOM   4050  HE1 LYS   257      34.079  36.425  83.887  1.00  0.00           H  
ATOM   4051  HE2 LYS   257      33.311  35.435  85.085  1.00  0.00           H  
ATOM   4052  NZ  LYS   257      35.267  36.008  85.472  1.00  0.00           N  
ATOM   4053  HZ1 LYS   257      36.142  36.302  84.995  1.00  0.00           H  
ATOM   4054  HZ2 LYS   257      34.850  36.802  85.999  1.00  0.00           H  
ATOM   4055  HZ3 LYS   257      35.505  35.282  86.178  1.00  0.00           H  
ATOM   4056  C   LYS   257      37.552  32.108  80.160  1.00  0.00           C  
ATOM   4057  O   LYS   257      37.983  31.003  80.537  1.00  0.00           O  
ATOM   4058  N   ALA   258      37.166  32.286  78.852  1.00  0.00           N  
ATOM   4059  HN  ALA   258      36.794  33.153  78.531  1.00  0.00           H  
ATOM   4060  CA  ALA   258      37.224  31.201  77.845  1.00  0.00           C  
ATOM   4061  HA  ALA   258      36.594  30.343  78.026  1.00  0.00           H  
ATOM   4062  CB  ALA   258      36.704  31.624  76.470  1.00  0.00           C  
ATOM   4063  HB1 ALA   258      37.247  32.364  75.844  1.00  0.00           H  
ATOM   4064  HB2 ALA   258      36.858  30.700  75.873  1.00  0.00           H  
ATOM   4065  HB3 ALA   258      35.624  31.882  76.496  1.00  0.00           H  
ATOM   4066  C   ALA   258      38.593  30.674  77.707  1.00  0.00           C  
ATOM   4067  O   ALA   258      38.725  29.458  77.716  1.00  0.00           O  
ATOM   4068  N   VAL   259      39.612  31.487  77.608  1.00  0.00           N  
ATOM   4069  HN  VAL   259      39.435  32.468  77.582  1.00  0.00           H  
ATOM   4070  CA  VAL   259      40.949  31.126  77.317  1.00  0.00           C  
ATOM   4071  HA  VAL   259      41.021  30.124  76.918  1.00  0.00           H  
ATOM   4072  CB  VAL   259      41.622  32.112  76.262  1.00  0.00           C  
ATOM   4073  HB  VAL   259      42.607  31.700  75.956  1.00  0.00           H  
ATOM   4074  CG1 VAL   259      40.794  31.913  74.893  1.00  0.00           C  
ATOM   4075 HG11 VAL   259      39.831  32.467  74.887  1.00  0.00           H  
ATOM   4076 HG12 VAL   259      41.406  32.275  74.039  1.00  0.00           H  
ATOM   4077 HG13 VAL   259      40.703  30.814  74.758  1.00  0.00           H  
ATOM   4078  CG2 VAL   259      41.743  33.547  76.761  1.00  0.00           C  
ATOM   4079 HG21 VAL   259      40.894  34.027  77.294  1.00  0.00           H  
ATOM   4080 HG22 VAL   259      42.062  34.261  75.972  1.00  0.00           H  
ATOM   4081 HG23 VAL   259      42.633  33.581  77.425  1.00  0.00           H  
ATOM   4082  C   VAL   259      41.793  31.054  78.525  1.00  0.00           C  
ATOM   4083  O   VAL   259      42.909  30.559  78.468  1.00  0.00           O  
ATOM   4084  N   GLY   260      41.209  31.323  79.705  1.00  0.00           N  
ATOM   4085  HN  GLY   260      40.343  31.814  79.643  1.00  0.00           H  
ATOM   4086  CA  GLY   260      41.839  31.199  81.049  1.00  0.00           C  
ATOM   4087  HA1 GLY   260      41.058  31.356  81.779  1.00  0.00           H  
ATOM   4088  HA2 GLY   260      42.586  31.977  80.996  1.00  0.00           H  
ATOM   4089  C   GLY   260      42.430  29.918  81.375  1.00  0.00           C  
ATOM   4090  O   GLY   260      43.605  29.899  81.760  1.00  0.00           O  
ATOM   4091  N   PRO   261      41.772  28.761  81.291  1.00  0.00           N  
ATOM   4092  CD  PRO   261      40.323  28.476  81.371  1.00  0.00           C  
ATOM   4093  HD1 PRO   261      39.810  28.345  80.394  1.00  0.00           H  
ATOM   4094  HD2 PRO   261      39.698  29.253  81.859  1.00  0.00           H  
ATOM   4095  CA  PRO   261      42.488  27.461  81.607  1.00  0.00           C  
ATOM   4096  HA  PRO   261      43.033  27.526  82.537  1.00  0.00           H  
ATOM   4097  CB  PRO   261      41.375  26.395  81.481  1.00  0.00           C  
ATOM   4098  HB1 PRO   261      41.805  25.558  82.070  1.00  0.00           H  
ATOM   4099  HB2 PRO   261      41.079  26.025  80.476  1.00  0.00           H  
ATOM   4100  CG  PRO   261      40.159  27.164  82.102  1.00  0.00           C  
ATOM   4101  HG1 PRO   261      40.228  27.391  83.188  1.00  0.00           H  
ATOM   4102  HG2 PRO   261      39.194  26.652  81.898  1.00  0.00           H  
ATOM   4103  C   PRO   261      43.556  27.230  80.554  1.00  0.00           C  
ATOM   4104  O   PRO   261      44.654  26.807  80.851  1.00  0.00           O  
ATOM   4105  N   GLU   262      43.255  27.554  79.290  1.00  0.00           N  
ATOM   4106  HN  GLU   262      42.299  27.660  79.026  1.00  0.00           H  
ATOM   4107  CA  GLU   262      44.195  27.287  78.230  1.00  0.00           C  
ATOM   4108  HA  GLU   262      44.421  26.231  78.250  1.00  0.00           H  
ATOM   4109  CB  GLU   262      43.524  27.584  76.860  1.00  0.00           C  
ATOM   4110  HB1 GLU   262      43.092  28.601  76.748  1.00  0.00           H  
ATOM   4111  HB2 GLU   262      44.295  27.704  76.070  1.00  0.00           H  
ATOM   4112  CG  GLU   262      42.499  26.530  76.478  1.00  0.00           C  
ATOM   4113  HG1 GLU   262      42.968  25.559  76.745  1.00  0.00           H  
ATOM   4114  HG2 GLU   262      41.676  26.677  77.210  1.00  0.00           H  
ATOM   4115  CD  GLU   262      41.895  26.617  75.076  1.00  0.00           C  
ATOM   4116  OE1 GLU   262      42.720  26.530  74.151  1.00  0.00           O  
ATOM   4117  OE2 GLU   262      40.649  26.658  74.835  1.00  0.00           O  
ATOM   4118  C   GLU   262      45.479  28.097  78.343  1.00  0.00           C  
ATOM   4119  O   GLU   262      46.568  27.615  78.015  1.00  0.00           O  
ATOM   4120  N   ILE   263      45.413  29.312  78.870  1.00  0.00           N  
ATOM   4121  HN  ILE   263      44.481  29.665  78.859  1.00  0.00           H  
ATOM   4122  CA  ILE   263      46.527  30.214  79.223  1.00  0.00           C  
ATOM   4123  HA  ILE   263      47.200  30.156  78.381  1.00  0.00           H  
ATOM   4124  CB  ILE   263      46.066  31.608  79.527  1.00  0.00           C  
ATOM   4125  HB  ILE   263      45.110  31.588  80.092  1.00  0.00           H  
ATOM   4126  CG2 ILE   263      47.149  32.352  80.427  1.00  0.00           C  
ATOM   4127 HG21 ILE   263      46.676  33.320  80.699  1.00  0.00           H  
ATOM   4128 HG22 ILE   263      47.436  31.896  81.398  1.00  0.00           H  
ATOM   4129 HG23 ILE   263      48.131  32.480  79.924  1.00  0.00           H  
ATOM   4130  CG1 ILE   263      45.826  32.344  78.190  1.00  0.00           C  
ATOM   4131 HG11 ILE   263      46.770  32.392  77.605  1.00  0.00           H  
ATOM   4132 HG12 ILE   263      45.097  31.677  77.681  1.00  0.00           H  
ATOM   4133  CD  ILE   263      45.182  33.744  78.368  1.00  0.00           C  
ATOM   4134  HD1 ILE   263      44.422  33.692  79.177  1.00  0.00           H  
ATOM   4135  HD2 ILE   263      45.899  34.534  78.680  1.00  0.00           H  
ATOM   4136  HD3 ILE   263      44.604  34.005  77.456  1.00  0.00           H  
ATOM   4137  C   ILE   263      47.228  29.650  80.380  1.00  0.00           C  
ATOM   4138  O   ILE   263      48.473  29.685  80.424  1.00  0.00           O  
ATOM   4139  N   ALA   264      46.419  29.120  81.343  1.00  0.00           N  
ATOM   4140  HN  ALA   264      45.430  29.093  81.218  1.00  0.00           H  
ATOM   4141  CA  ALA   264      46.928  28.532  82.623  1.00  0.00           C  
ATOM   4142  HA  ALA   264      47.428  29.276  83.225  1.00  0.00           H  
ATOM   4143  CB  ALA   264      45.790  28.084  83.602  1.00  0.00           C  
ATOM   4144  HB1 ALA   264      44.959  28.785  83.831  1.00  0.00           H  
ATOM   4145  HB2 ALA   264      45.234  27.234  83.152  1.00  0.00           H  
ATOM   4146  HB3 ALA   264      46.249  27.721  84.546  1.00  0.00           H  
ATOM   4147  C   ALA   264      47.867  27.412  82.365  1.00  0.00           C  
ATOM   4148  O   ALA   264      48.903  27.215  82.968  1.00  0.00           O  
ATOM   4149  N   LYS   265      47.503  26.530  81.372  1.00  0.00           N  
ATOM   4150  HN  LYS   265      46.620  26.628  80.920  1.00  0.00           H  
ATOM   4151  CA  LYS   265      48.390  25.487  80.836  1.00  0.00           C  
ATOM   4152  HA  LYS   265      49.000  25.006  81.586  1.00  0.00           H  
ATOM   4153  CB  LYS   265      47.710  24.256  80.185  1.00  0.00           C  
ATOM   4154  HB1 LYS   265      47.069  24.568  79.333  1.00  0.00           H  
ATOM   4155  HB2 LYS   265      48.591  23.620  79.952  1.00  0.00           H  
ATOM   4156  CG  LYS   265      46.936  23.499  81.304  1.00  0.00           C  
ATOM   4157  HG1 LYS   265      46.219  24.191  81.795  1.00  0.00           H  
ATOM   4158  HG2 LYS   265      46.305  22.722  80.822  1.00  0.00           H  
ATOM   4159  CD  LYS   265      47.822  22.879  82.373  1.00  0.00           C  
ATOM   4160  HD1 LYS   265      48.570  22.175  81.950  1.00  0.00           H  
ATOM   4161  HD2 LYS   265      48.376  23.672  82.919  1.00  0.00           H  
ATOM   4162  CE  LYS   265      46.967  22.097  83.345  1.00  0.00           C  
ATOM   4163  HE1 LYS   265      46.085  22.703  83.644  1.00  0.00           H  
ATOM   4164  HE2 LYS   265      46.641  21.130  82.907  1.00  0.00           H  
ATOM   4165  NZ  LYS   265      47.699  21.671  84.575  1.00  0.00           N  
ATOM   4166  HZ1 LYS   265      47.800  22.505  85.187  1.00  0.00           H  
ATOM   4167  HZ2 LYS   265      47.107  20.931  85.002  1.00  0.00           H  
ATOM   4168  HZ3 LYS   265      48.642  21.242  84.481  1.00  0.00           H  
ATOM   4169  C   LYS   265      49.463  26.088  79.944  1.00  0.00           C  
ATOM   4170  O   LYS   265      50.579  25.620  80.030  1.00  0.00           O  
ATOM   4171  N   LEU   266      49.163  27.103  79.158  1.00  0.00           N  
ATOM   4172  HN  LEU   266      48.269  27.531  79.263  1.00  0.00           H  
ATOM   4173  CA  LEU   266      50.216  27.688  78.312  1.00  0.00           C  
ATOM   4174  HA  LEU   266      50.653  26.878  77.747  1.00  0.00           H  
ATOM   4175  CB  LEU   266      49.570  28.745  77.401  1.00  0.00           C  
ATOM   4176  HB1 LEU   266      48.750  28.266  76.824  1.00  0.00           H  
ATOM   4177  HB2 LEU   266      48.990  29.507  77.964  1.00  0.00           H  
ATOM   4178  CG  LEU   266      50.508  29.497  76.385  1.00  0.00           C  
ATOM   4179  HG  LEU   266      51.325  29.916  77.010  1.00  0.00           H  
ATOM   4180  CD1 LEU   266      51.086  28.519  75.369  1.00  0.00           C  
ATOM   4181 HD11 LEU   266      52.082  28.897  75.053  1.00  0.00           H  
ATOM   4182 HD12 LEU   266      51.216  27.470  75.710  1.00  0.00           H  
ATOM   4183 HD13 LEU   266      50.457  28.514  74.453  1.00  0.00           H  
ATOM   4184  CD2 LEU   266      49.731  30.638  75.612  1.00  0.00           C  
ATOM   4185 HD21 LEU   266      49.101  31.226  76.312  1.00  0.00           H  
ATOM   4186 HD22 LEU   266      50.428  31.297  75.051  1.00  0.00           H  
ATOM   4187 HD23 LEU   266      49.078  30.161  74.850  1.00  0.00           H  
ATOM   4188  C   LEU   266      51.321  28.278  79.138  1.00  0.00           C  
ATOM   4189  O   LEU   266      52.517  28.191  78.764  1.00  0.00           O  
ATOM   4190  N   MET   267      50.981  28.790  80.384  1.00  0.00           N  
ATOM   4191  HN  MET   267      50.015  28.972  80.550  1.00  0.00           H  
ATOM   4192  CA  MET   267      51.869  29.230  81.425  1.00  0.00           C  
ATOM   4193  HA  MET   267      52.678  29.746  80.929  1.00  0.00           H  
ATOM   4194  CB  MET   267      51.202  30.105  82.503  1.00  0.00           C  
ATOM   4195  HB1 MET   267      50.391  29.512  82.977  1.00  0.00           H  
ATOM   4196  HB2 MET   267      51.907  30.365  83.321  1.00  0.00           H  
ATOM   4197  CG  MET   267      50.701  31.450  81.973  1.00  0.00           C  
ATOM   4198  HG1 MET   267      49.879  31.351  81.231  1.00  0.00           H  
ATOM   4199  HG2 MET   267      50.175  31.953  82.812  1.00  0.00           H  
ATOM   4200  SD  MET   267      51.951  32.570  81.311  1.00  0.00           S  
ATOM   4201  CE  MET   267      51.722  32.084  79.540  1.00  0.00           C  
ATOM   4202  HE1 MET   267      50.886  31.360  79.434  1.00  0.00           H  
ATOM   4203  HE2 MET   267      51.603  32.969  78.879  1.00  0.00           H  
ATOM   4204  HE3 MET   267      52.611  31.467  79.287  1.00  0.00           H  
ATOM   4205  C   MET   267      52.541  28.097  82.158  1.00  0.00           C  
ATOM   4206  O   MET   267      53.625  28.258  82.643  1.00  0.00           O  
ATOM   4207  N   GLU   268      51.927  26.884  82.214  1.00  0.00           N  
ATOM   4208  HN  GLU   268      50.970  26.767  81.960  1.00  0.00           H  
ATOM   4209  CA  GLU   268      52.532  25.685  82.804  1.00  0.00           C  
ATOM   4210  HA  GLU   268      52.946  25.946  83.767  1.00  0.00           H  
ATOM   4211  CB  GLU   268      51.494  24.662  83.047  1.00  0.00           C  
ATOM   4212  HB1 GLU   268      50.606  25.234  83.393  1.00  0.00           H  
ATOM   4213  HB2 GLU   268      51.071  24.038  82.231  1.00  0.00           H  
ATOM   4214  CG  GLU   268      51.904  23.789  84.272  1.00  0.00           C  
ATOM   4215  HG1 GLU   268      52.790  23.170  84.018  1.00  0.00           H  
ATOM   4216  HG2 GLU   268      52.176  24.542  85.042  1.00  0.00           H  
ATOM   4217  CD  GLU   268      50.784  22.861  84.761  1.00  0.00           C  
ATOM   4218  OE1 GLU   268      50.142  23.140  85.823  1.00  0.00           O  
ATOM   4219  OE2 GLU   268      50.559  21.740  84.206  1.00  0.00           O  
ATOM   4220  C   GLU   268      53.578  25.165  81.978  1.00  0.00           C  
ATOM   4221  O   GLU   268      54.623  24.840  82.463  1.00  0.00           O  
ATOM   4222  N   LYS   269      53.340  25.201  80.652  1.00  0.00           N  
ATOM   4223  HN  LYS   269      52.385  25.329  80.396  1.00  0.00           H  
ATOM   4224  CA  LYS   269      54.371  24.899  79.659  1.00  0.00           C  
ATOM   4225  HA  LYS   269      54.645  23.899  79.960  1.00  0.00           H  
ATOM   4226  CB  LYS   269      53.807  24.842  78.185  1.00  0.00           C  
ATOM   4227  HB1 LYS   269      53.325  25.813  77.940  1.00  0.00           H  
ATOM   4228  HB2 LYS   269      54.656  24.672  77.488  1.00  0.00           H  
ATOM   4229  CG  LYS   269      52.730  23.679  78.054  1.00  0.00           C  
ATOM   4230  HG1 LYS   269      51.859  23.803  78.732  1.00  0.00           H  
ATOM   4231  HG2 LYS   269      52.384  23.829  77.009  1.00  0.00           H  
ATOM   4232  CD  LYS   269      53.269  22.306  78.306  1.00  0.00           C  
ATOM   4233  HD1 LYS   269      53.553  22.140  79.368  1.00  0.00           H  
ATOM   4234  HD2 LYS   269      52.498  21.520  78.153  1.00  0.00           H  
ATOM   4235  CE  LYS   269      54.384  21.842  77.318  1.00  0.00           C  
ATOM   4236  HE1 LYS   269      55.398  22.289  77.391  1.00  0.00           H  
ATOM   4237  HE2 LYS   269      54.554  20.760  77.507  1.00  0.00           H  
ATOM   4238  NZ  LYS   269      53.905  21.990  75.919  1.00  0.00           N  
ATOM   4239  HZ1 LYS   269      53.059  21.457  75.636  1.00  0.00           H  
ATOM   4240  HZ2 LYS   269      53.714  22.968  75.621  1.00  0.00           H  
ATOM   4241  HZ3 LYS   269      54.706  21.626  75.365  1.00  0.00           H  
ATOM   4242  C   LYS   269      55.609  25.887  79.808  1.00  0.00           C  
ATOM   4243  O   LYS   269      56.782  25.513  79.818  1.00  0.00           O  
ATOM   4244  N   ALA   270      55.336  27.182  80.037  1.00  0.00           N  
ATOM   4245  HN  ALA   270      54.410  27.503  80.221  1.00  0.00           H  
ATOM   4246  CA  ALA   270      56.407  28.161  80.189  1.00  0.00           C  
ATOM   4247  HA  ALA   270      57.040  28.153  79.314  1.00  0.00           H  
ATOM   4248  CB  ALA   270      55.804  29.584  80.164  1.00  0.00           C  
ATOM   4249  HB1 ALA   270      54.924  29.551  80.842  1.00  0.00           H  
ATOM   4250  HB2 ALA   270      56.607  30.345  80.265  1.00  0.00           H  
ATOM   4251  HB3 ALA   270      55.278  29.794  79.208  1.00  0.00           H  
ATOM   4252  C   ALA   270      57.306  27.924  81.408  1.00  0.00           C  
ATOM   4253  O   ALA   270      58.551  28.160  81.408  1.00  0.00           O  
ATOM   4254  N   LYS   271      56.676  27.505  82.526  1.00  0.00           N  
ATOM   4255  HN  LYS   271      55.680  27.511  82.488  1.00  0.00           H  
ATOM   4256  CA  LYS   271      57.218  27.312  83.839  1.00  0.00           C  
ATOM   4257  HA  LYS   271      57.621  28.250  84.189  1.00  0.00           H  
ATOM   4258  CB  LYS   271      56.181  26.948  84.914  1.00  0.00           C  
ATOM   4259  HB1 LYS   271      55.498  27.825  84.903  1.00  0.00           H  
ATOM   4260  HB2 LYS   271      55.601  26.051  84.609  1.00  0.00           H  
ATOM   4261  CG  LYS   271      56.660  26.766  86.281  1.00  0.00           C  
ATOM   4262  HG1 LYS   271      55.769  26.551  86.909  1.00  0.00           H  
ATOM   4263  HG2 LYS   271      57.347  25.894  86.313  1.00  0.00           H  
ATOM   4264  CD  LYS   271      57.478  27.897  86.837  1.00  0.00           C  
ATOM   4265  HD1 LYS   271      58.324  28.074  86.139  1.00  0.00           H  
ATOM   4266  HD2 LYS   271      56.822  28.787  86.939  1.00  0.00           H  
ATOM   4267  CE  LYS   271      57.874  27.519  88.260  1.00  0.00           C  
ATOM   4268  HE1 LYS   271      58.575  28.278  88.668  1.00  0.00           H  
ATOM   4269  HE2 LYS   271      56.962  27.464  88.893  1.00  0.00           H  
ATOM   4270  NZ  LYS   271      58.594  26.249  88.539  1.00  0.00           N  
ATOM   4271  HZ1 LYS   271      58.011  25.390  88.594  1.00  0.00           H  
ATOM   4272  HZ2 LYS   271      59.260  26.020  87.773  1.00  0.00           H  
ATOM   4273  HZ3 LYS   271      59.101  26.369  89.439  1.00  0.00           H  
ATOM   4274  C   LYS   271      58.395  26.344  83.870  1.00  0.00           C  
ATOM   4275  O   LYS   271      59.422  26.504  84.453  1.00  0.00           O  
ATOM   4276  N   ALA   272      58.259  25.195  83.154  1.00  0.00           N  
ATOM   4277  HN  ALA   272      57.375  25.081  82.708  1.00  0.00           H  
ATOM   4278  CA  ALA   272      59.197  24.133  83.089  1.00  0.00           C  
ATOM   4279  HA  ALA   272      59.554  23.867  84.073  1.00  0.00           H  
ATOM   4280  CB  ALA   272      58.513  22.947  82.314  1.00  0.00           C  
ATOM   4281  HB1 ALA   272      57.492  22.863  82.744  1.00  0.00           H  
ATOM   4282  HB2 ALA   272      58.361  23.125  81.228  1.00  0.00           H  
ATOM   4283  HB3 ALA   272      58.978  21.957  82.507  1.00  0.00           H  
ATOM   4284  C   ALA   272      60.413  24.533  82.181  1.00  0.00           C  
ATOM   4285  O   ALA   272      61.497  24.008  82.442  1.00  0.00           O  
ATOM   4286  N   LYS   273      60.346  25.521  81.332  1.00  0.00           N  
ATOM   4287  HN  LYS   273      59.475  26.005  81.373  1.00  0.00           H  
ATOM   4288  CA  LYS   273      61.441  26.117  80.593  1.00  0.00           C  
ATOM   4289  HA  LYS   273      61.994  25.300  80.154  1.00  0.00           H  
ATOM   4290  CB  LYS   273      60.937  27.016  79.468  1.00  0.00           C  
ATOM   4291  HB1 LYS   273      60.397  27.813  80.023  1.00  0.00           H  
ATOM   4292  HB2 LYS   273      61.755  27.511  78.903  1.00  0.00           H  
ATOM   4293  CG  LYS   273      59.950  26.462  78.360  1.00  0.00           C  
ATOM   4294  HG1 LYS   273      58.934  26.633  78.774  1.00  0.00           H  
ATOM   4295  HG2 LYS   273      59.991  27.234  77.562  1.00  0.00           H  
ATOM   4296  CD  LYS   273      59.990  25.045  77.965  1.00  0.00           C  
ATOM   4297  HD1 LYS   273      61.041  24.907  77.632  1.00  0.00           H  
ATOM   4298  HD2 LYS   273      59.781  24.359  78.814  1.00  0.00           H  
ATOM   4299  CE  LYS   273      59.146  24.729  76.823  1.00  0.00           C  
ATOM   4300  HE1 LYS   273      59.418  25.376  75.963  1.00  0.00           H  
ATOM   4301  HE2 LYS   273      59.274  23.728  76.357  1.00  0.00           H  
ATOM   4302  NZ  LYS   273      57.680  24.888  76.997  1.00  0.00           N  
ATOM   4303  HZ1 LYS   273      57.529  25.912  77.100  1.00  0.00           H  
ATOM   4304  HZ2 LYS   273      57.229  24.565  76.117  1.00  0.00           H  
ATOM   4305  HZ3 LYS   273      57.433  24.390  77.876  1.00  0.00           H  
ATOM   4306  C   LYS   273      62.409  26.915  81.537  1.00  0.00           C  
ATOM   4307  O   LYS   273      61.975  27.592  82.486  1.00  0.00           O  
ATOM   4308  N   GLY   274      63.719  26.855  81.337  1.00  0.00           N  
ATOM   4309  HN  GLY   274      64.022  26.306  80.561  1.00  0.00           H  
ATOM   4310  CA  GLY   274      64.655  27.771  82.049  1.00  0.00           C  
ATOM   4311  HA1 GLY   274      65.631  27.588  81.624  1.00  0.00           H  
ATOM   4312  HA2 GLY   274      64.668  27.610  83.116  1.00  0.00           H  
ATOM   4313  C   GLY   274      64.546  29.239  81.711  1.00  0.00           C  
ATOM   4314  O   GLY   274      64.731  30.079  82.585  1.00  0.00           O  
ATOM   4315  N   VAL   275      64.236  29.613  80.439  1.00  0.00           N  
ATOM   4316  HN  VAL   275      64.149  28.913  79.734  1.00  0.00           H  
ATOM   4317  CA  VAL   275      64.052  31.029  79.923  1.00  0.00           C  
ATOM   4318  HA  VAL   275      64.866  31.508  80.447  1.00  0.00           H  
ATOM   4319  CB  VAL   275      64.216  31.076  78.433  1.00  0.00           C  
ATOM   4320  HB  VAL   275      64.990  30.315  78.195  1.00  0.00           H  
ATOM   4321  CG1 VAL   275      62.919  30.704  77.713  1.00  0.00           C  
ATOM   4322 HG11 VAL   275      63.039  30.653  76.609  1.00  0.00           H  
ATOM   4323 HG12 VAL   275      62.559  29.685  77.971  1.00  0.00           H  
ATOM   4324 HG13 VAL   275      62.089  31.434  77.822  1.00  0.00           H  
ATOM   4325  CG2 VAL   275      64.893  32.485  78.038  1.00  0.00           C  
ATOM   4326 HG21 VAL   275      64.193  33.303  78.309  1.00  0.00           H  
ATOM   4327 HG22 VAL   275      65.797  32.596  78.675  1.00  0.00           H  
ATOM   4328 HG23 VAL   275      65.219  32.542  76.978  1.00  0.00           H  
ATOM   4329  C   VAL   275      62.699  31.576  80.336  1.00  0.00           C  
ATOM   4330  O   VAL   275      62.530  32.797  80.276  1.00  0.00           O  
ATOM   4331  N   GLU   276      61.796  30.686  80.787  1.00  0.00           N  
ATOM   4332  HN  GLU   276      62.009  29.712  80.814  1.00  0.00           H  
ATOM   4333  CA  GLU   276      60.418  30.997  81.148  1.00  0.00           C  
ATOM   4334  HA  GLU   276      59.977  30.012  81.100  1.00  0.00           H  
ATOM   4335  CB  GLU   276      60.240  31.430  82.605  1.00  0.00           C  
ATOM   4336  HB1 GLU   276      60.967  32.251  82.779  1.00  0.00           H  
ATOM   4337  HB2 GLU   276      59.247  31.856  82.862  1.00  0.00           H  
ATOM   4338  CG  GLU   276      60.489  30.335  83.679  1.00  0.00           C  
ATOM   4339  HG1 GLU   276      59.824  29.524  83.312  1.00  0.00           H  
ATOM   4340  HG2 GLU   276      61.582  30.146  83.738  1.00  0.00           H  
ATOM   4341  CD  GLU   276      60.114  30.869  84.994  1.00  0.00           C  
ATOM   4342  OE1 GLU   276      61.010  31.465  85.629  1.00  0.00           O  
ATOM   4343  OE2 GLU   276      59.032  30.606  85.558  1.00  0.00           O  
ATOM   4344  C   GLU   276      59.625  31.864  80.164  1.00  0.00           C  
ATOM   4345  O   GLU   276      59.381  31.461  79.013  1.00  0.00           O  
ATOM   4346  N   VAL   277      59.101  32.949  80.665  1.00  0.00           N  
ATOM   4347  HN  VAL   277      59.211  33.165  81.632  1.00  0.00           H  
ATOM   4348  CA  VAL   277      58.106  33.769  80.031  1.00  0.00           C  
ATOM   4349  HA  VAL   277      58.027  33.617  78.964  1.00  0.00           H  
ATOM   4350  CB  VAL   277      56.789  33.571  80.695  1.00  0.00           C  
ATOM   4351  HB  VAL   277      56.485  32.546  80.393  1.00  0.00           H  
ATOM   4352  CG1 VAL   277      56.684  33.606  82.222  1.00  0.00           C  
ATOM   4353 HG11 VAL   277      56.839  34.634  82.613  1.00  0.00           H  
ATOM   4354 HG12 VAL   277      55.682  33.213  82.497  1.00  0.00           H  
ATOM   4355 HG13 VAL   277      57.398  32.932  82.743  1.00  0.00           H  
ATOM   4356  CG2 VAL   277      55.702  34.478  80.179  1.00  0.00           C  
ATOM   4357 HG21 VAL   277      55.721  34.528  79.070  1.00  0.00           H  
ATOM   4358 HG22 VAL   277      54.691  34.172  80.524  1.00  0.00           H  
ATOM   4359 HG23 VAL   277      55.868  35.519  80.530  1.00  0.00           H  
ATOM   4360  C   VAL   277      58.458  35.274  80.292  1.00  0.00           C  
ATOM   4361  O   VAL   277      58.879  35.641  81.390  1.00  0.00           O  
ATOM   4362  N   VAL   278      58.224  36.160  79.307  1.00  0.00           N  
ATOM   4363  HN  VAL   278      57.765  35.860  78.475  1.00  0.00           H  
ATOM   4364  CA  VAL   278      58.306  37.601  79.354  1.00  0.00           C  
ATOM   4365  HA  VAL   278      58.934  37.969  80.153  1.00  0.00           H  
ATOM   4366  CB  VAL   278      59.000  38.172  78.122  1.00  0.00           C  
ATOM   4367  HB  VAL   278      58.476  37.848  77.198  1.00  0.00           H  
ATOM   4368  CG1 VAL   278      58.983  39.725  78.168  1.00  0.00           C  
ATOM   4369 HG11 VAL   278      59.626  40.081  79.000  1.00  0.00           H  
ATOM   4370 HG12 VAL   278      59.432  40.109  77.227  1.00  0.00           H  
ATOM   4371 HG13 VAL   278      57.952  40.128  78.271  1.00  0.00           H  
ATOM   4372  CG2 VAL   278      60.433  37.618  77.940  1.00  0.00           C  
ATOM   4373 HG21 VAL   278      60.880  37.930  76.972  1.00  0.00           H  
ATOM   4374 HG22 VAL   278      61.033  37.884  78.836  1.00  0.00           H  
ATOM   4375 HG23 VAL   278      60.351  36.512  77.874  1.00  0.00           H  
ATOM   4376  C   VAL   278      56.955  38.203  79.617  1.00  0.00           C  
ATOM   4377  O   VAL   278      56.078  38.194  78.793  1.00  0.00           O  
ATOM   4378  N   LEU   279      56.693  38.841  80.784  1.00  0.00           N  
ATOM   4379  HN  LEU   279      57.420  39.048  81.434  1.00  0.00           H  
ATOM   4380  CA  LEU   279      55.407  39.489  81.192  1.00  0.00           C  
ATOM   4381  HA  LEU   279      54.750  39.362  80.344  1.00  0.00           H  
ATOM   4382  CB  LEU   279      54.849  39.029  82.551  1.00  0.00           C  
ATOM   4383  HB1 LEU   279      55.546  39.207  83.398  1.00  0.00           H  
ATOM   4384  HB2 LEU   279      53.923  39.607  82.755  1.00  0.00           H  
ATOM   4385  CG  LEU   279      54.543  37.520  82.763  1.00  0.00           C  
ATOM   4386  HG  LEU   279      55.499  36.954  82.783  1.00  0.00           H  
ATOM   4387  CD1 LEU   279      54.022  37.387  84.217  1.00  0.00           C  
ATOM   4388 HD11 LEU   279      53.551  36.459  84.605  1.00  0.00           H  
ATOM   4389 HD12 LEU   279      54.813  37.794  84.883  1.00  0.00           H  
ATOM   4390 HD13 LEU   279      53.160  38.087  84.251  1.00  0.00           H  
ATOM   4391  CD2 LEU   279      53.546  36.967  81.727  1.00  0.00           C  
ATOM   4392 HD21 LEU   279      53.786  37.218  80.671  1.00  0.00           H  
ATOM   4393 HD22 LEU   279      53.652  35.862  81.765  1.00  0.00           H  
ATOM   4394 HD23 LEU   279      52.550  37.354  82.031  1.00  0.00           H  
ATOM   4395  C   LEU   279      55.868  40.982  81.349  1.00  0.00           C  
ATOM   4396  O   LEU   279      57.017  41.258  81.689  1.00  0.00           O  
ATOM   4397  N   PRO   280      54.993  41.992  81.120  1.00  0.00           N  
ATOM   4398  CD  PRO   280      53.605  41.840  80.682  1.00  0.00           C  
ATOM   4399  HD1 PRO   280      53.061  40.884  80.840  1.00  0.00           H  
ATOM   4400  HD2 PRO   280      53.650  42.035  79.590  1.00  0.00           H  
ATOM   4401  CA  PRO   280      55.287  43.353  81.564  1.00  0.00           C  
ATOM   4402  HA  PRO   280      56.214  43.632  81.084  1.00  0.00           H  
ATOM   4403  CB  PRO   280      54.046  44.120  81.150  1.00  0.00           C  
ATOM   4404  HB1 PRO   280      54.248  44.340  80.080  1.00  0.00           H  
ATOM   4405  HB2 PRO   280      53.923  45.100  81.659  1.00  0.00           H  
ATOM   4406  CG  PRO   280      52.957  43.091  81.270  1.00  0.00           C  
ATOM   4407  HG1 PRO   280      52.001  43.257  80.727  1.00  0.00           H  
ATOM   4408  HG2 PRO   280      52.638  42.948  82.325  1.00  0.00           H  
ATOM   4409  C   PRO   280      55.527  43.487  83.023  1.00  0.00           C  
ATOM   4410  O   PRO   280      55.069  42.724  83.867  1.00  0.00           O  
ATOM   4411  N   VAL   281      56.121  44.588  83.464  1.00  0.00           N  
ATOM   4412  HN  VAL   281      56.683  45.129  82.843  1.00  0.00           H  
ATOM   4413  CA  VAL   281      56.222  44.945  84.880  1.00  0.00           C  
ATOM   4414  HA  VAL   281      56.645  44.028  85.265  1.00  0.00           H  
ATOM   4415  CB  VAL   281      57.214  46.059  85.137  1.00  0.00           C  
ATOM   4416  HB  VAL   281      56.866  46.994  84.649  1.00  0.00           H  
ATOM   4417  CG1 VAL   281      57.389  46.235  86.676  1.00  0.00           C  
ATOM   4418 HG11 VAL   281      58.366  46.751  86.793  1.00  0.00           H  
ATOM   4419 HG12 VAL   281      56.548  46.787  87.147  1.00  0.00           H  
ATOM   4420 HG13 VAL   281      57.435  45.168  86.984  1.00  0.00           H  
ATOM   4421  CG2 VAL   281      58.487  45.587  84.385  1.00  0.00           C  
ATOM   4422 HG21 VAL   281      58.473  46.033  83.368  1.00  0.00           H  
ATOM   4423 HG22 VAL   281      59.409  45.852  84.945  1.00  0.00           H  
ATOM   4424 HG23 VAL   281      58.633  44.485  84.380  1.00  0.00           H  
ATOM   4425  C   VAL   281      54.935  45.232  85.546  1.00  0.00           C  
ATOM   4426  O   VAL   281      54.744  44.692  86.643  1.00  0.00           O  
ATOM   4427  N   ASP   282      53.989  46.027  84.919  1.00  0.00           N  
ATOM   4428  HN  ASP   282      54.082  46.231  83.948  1.00  0.00           H  
ATOM   4429  CA  ASP   282      52.709  46.415  85.587  1.00  0.00           C  
ATOM   4430  HA  ASP   282      52.332  45.531  86.080  1.00  0.00           H  
ATOM   4431  CB  ASP   282      52.886  47.439  86.720  1.00  0.00           C  
ATOM   4432  HB1 ASP   282      51.891  47.607  87.183  1.00  0.00           H  
ATOM   4433  HB2 ASP   282      53.484  46.961  87.526  1.00  0.00           H  
ATOM   4434  CG  ASP   282      53.668  48.620  86.355  1.00  0.00           C  
ATOM   4435  OD1 ASP   282      54.253  49.108  87.389  1.00  0.00           O  
ATOM   4436  OD2 ASP   282      53.599  49.292  85.306  1.00  0.00           O  
ATOM   4437  C   ASP   282      51.713  46.846  84.502  1.00  0.00           C  
ATOM   4438  O   ASP   282      52.101  46.996  83.335  1.00  0.00           O  
ATOM   4439  N   PHE   283      50.449  46.951  84.932  1.00  0.00           N  
ATOM   4440  HN  PHE   283      50.099  46.707  85.833  1.00  0.00           H  
ATOM   4441  CA  PHE   283      49.339  47.445  84.115  1.00  0.00           C  
ATOM   4442  HA  PHE   283      49.536  47.550  83.058  1.00  0.00           H  
ATOM   4443  CB  PHE   283      48.078  46.462  84.176  1.00  0.00           C  
ATOM   4444  HB1 PHE   283      47.688  46.342  85.209  1.00  0.00           H  
ATOM   4445  HB2 PHE   283      47.223  46.818  83.561  1.00  0.00           H  
ATOM   4446  CG  PHE   283      48.497  45.088  83.812  1.00  0.00           C  
ATOM   4447  CD1 PHE   283      48.461  44.030  84.772  1.00  0.00           C  
ATOM   4448  HD1 PHE   283      48.078  44.176  85.772  1.00  0.00           H  
ATOM   4449  CE1 PHE   283      48.920  42.759  84.420  1.00  0.00           C  
ATOM   4450  HE1 PHE   283      48.817  41.977  85.158  1.00  0.00           H  
ATOM   4451  CZ  PHE   283      49.319  42.492  83.133  1.00  0.00           C  
ATOM   4452  HZ  PHE   283      49.719  41.504  82.957  1.00  0.00           H  
ATOM   4453  CD2 PHE   283      48.947  44.748  82.522  1.00  0.00           C  
ATOM   4454  HD2 PHE   283      48.888  45.594  81.854  1.00  0.00           H  
ATOM   4455  CE2 PHE   283      49.313  43.482  82.151  1.00  0.00           C  
ATOM   4456  HE2 PHE   283      49.697  43.215  81.178  1.00  0.00           H  
ATOM   4457  C   PHE   283      48.973  48.816  84.593  1.00  0.00           C  
ATOM   4458  O   PHE   283      48.537  49.067  85.704  1.00  0.00           O  
ATOM   4459  N   ILE   284      49.103  49.812  83.723  1.00  0.00           N  
ATOM   4460  HN  ILE   284      49.327  49.659  82.764  1.00  0.00           H  
ATOM   4461  CA  ILE   284      48.769  51.209  83.940  1.00  0.00           C  
ATOM   4462  HA  ILE   284      48.946  51.497  84.966  1.00  0.00           H  
ATOM   4463  CB  ILE   284      49.617  52.065  83.079  1.00  0.00           C  
ATOM   4464  HB  ILE   284      50.633  51.833  83.465  1.00  0.00           H  
ATOM   4465  CG2 ILE   284      49.741  51.745  81.546  1.00  0.00           C  
ATOM   4466 HG21 ILE   284      48.778  51.361  81.147  1.00  0.00           H  
ATOM   4467 HG22 ILE   284      50.088  52.626  80.966  1.00  0.00           H  
ATOM   4468 HG23 ILE   284      50.556  51.021  81.332  1.00  0.00           H  
ATOM   4469  CG1 ILE   284      49.370  53.569  83.375  1.00  0.00           C  
ATOM   4470 HG11 ILE   284      48.403  53.875  82.922  1.00  0.00           H  
ATOM   4471 HG12 ILE   284      49.307  53.532  84.484  1.00  0.00           H  
ATOM   4472  CD  ILE   284      50.547  54.422  82.844  1.00  0.00           C  
ATOM   4473  HD1 ILE   284      51.549  54.253  83.292  1.00  0.00           H  
ATOM   4474  HD2 ILE   284      50.570  54.340  81.736  1.00  0.00           H  
ATOM   4475  HD3 ILE   284      50.307  55.490  83.036  1.00  0.00           H  
ATOM   4476  C   ILE   284      47.241  51.497  83.697  1.00  0.00           C  
ATOM   4477  O   ILE   284      46.624  50.912  82.772  1.00  0.00           O  
ATOM   4478  N   ILE   285      46.573  52.358  84.427  1.00  0.00           N  
ATOM   4479  HN  ILE   285      47.073  52.769  85.185  1.00  0.00           H  
ATOM   4480  CA  ILE   285      45.252  52.775  84.223  1.00  0.00           C  
ATOM   4481  HA  ILE   285      44.960  52.655  83.190  1.00  0.00           H  
ATOM   4482  CB  ILE   285      44.252  51.875  85.046  1.00  0.00           C  
ATOM   4483  HB  ILE   285      43.318  52.471  85.130  1.00  0.00           H  
ATOM   4484  CG2 ILE   285      44.175  50.421  84.493  1.00  0.00           C  
ATOM   4485 HG21 ILE   285      45.193  49.993  84.367  1.00  0.00           H  
ATOM   4486 HG22 ILE   285      43.649  49.783  85.236  1.00  0.00           H  
ATOM   4487 HG23 ILE   285      43.760  50.327  83.467  1.00  0.00           H  
ATOM   4488  CG1 ILE   285      44.796  51.616  86.540  1.00  0.00           C  
ATOM   4489 HG11 ILE   285      45.240  50.605  86.662  1.00  0.00           H  
ATOM   4490 HG12 ILE   285      45.591  52.365  86.741  1.00  0.00           H  
ATOM   4491  CD  ILE   285      43.622  51.659  87.548  1.00  0.00           C  
ATOM   4492  HD1 ILE   285      42.702  51.130  87.219  1.00  0.00           H  
ATOM   4493  HD2 ILE   285      43.826  51.212  88.545  1.00  0.00           H  
ATOM   4494  HD3 ILE   285      43.399  52.708  87.839  1.00  0.00           H  
ATOM   4495  C   ILE   285      45.111  54.211  84.534  1.00  0.00           C  
ATOM   4496  O   ILE   285      46.065  54.844  85.101  1.00  0.00           O  
ATOM   4497  N   ALA   286      43.958  54.829  84.164  1.00  0.00           N  
ATOM   4498  HN  ALA   286      43.252  54.440  83.578  1.00  0.00           H  
ATOM   4499  CA  ALA   286      43.687  56.204  84.554  1.00  0.00           C  
ATOM   4500  HA  ALA   286      44.600  56.737  84.334  1.00  0.00           H  
ATOM   4501  CB  ALA   286      42.528  56.826  83.762  1.00  0.00           C  
ATOM   4502  HB1 ALA   286      42.396  57.881  84.083  1.00  0.00           H  
ATOM   4503  HB2 ALA   286      42.706  56.823  82.665  1.00  0.00           H  
ATOM   4504  HB3 ALA   286      41.566  56.333  84.016  1.00  0.00           H  
ATOM   4505  C   ALA   286      43.360  56.271  86.036  1.00  0.00           C  
ATOM   4506  O   ALA   286      42.759  55.369  86.623  1.00  0.00           O  
ATOM   4507  N   ASP   287      43.846  57.355  86.703  1.00  0.00           N  
ATOM   4508  HN  ASP   287      44.342  58.054  86.194  1.00  0.00           H  
ATOM   4509  CA  ASP   287      43.573  57.464  88.160  1.00  0.00           C  
ATOM   4510  HA  ASP   287      43.690  56.490  88.611  1.00  0.00           H  
ATOM   4511  CB  ASP   287      44.667  58.330  88.815  1.00  0.00           C  
ATOM   4512  HB1 ASP   287      45.681  58.206  88.378  1.00  0.00           H  
ATOM   4513  HB2 ASP   287      44.354  59.395  88.855  1.00  0.00           H  
ATOM   4514  CG  ASP   287      44.820  57.986  90.252  1.00  0.00           C  
ATOM   4515  OD1 ASP   287      45.681  58.610  90.953  1.00  0.00           O  
ATOM   4516  OD2 ASP   287      44.199  57.011  90.761  1.00  0.00           O  
ATOM   4517  C   ASP   287      42.182  57.960  88.568  1.00  0.00           C  
ATOM   4518  O   ASP   287      41.493  58.694  87.857  1.00  0.00           O  
ATOM   4519  N   ALA   288      41.819  57.402  89.726  1.00  0.00           N  
ATOM   4520  HN  ALA   288      42.592  57.031  90.235  1.00  0.00           H  
ATOM   4521  CA  ALA   288      40.590  57.483  90.479  1.00  0.00           C  
ATOM   4522  HA  ALA   288      39.858  57.792  89.747  1.00  0.00           H  
ATOM   4523  CB  ALA   288      40.345  56.131  91.092  1.00  0.00           C  
ATOM   4524  HB1 ALA   288      40.036  55.401  90.314  1.00  0.00           H  
ATOM   4525  HB2 ALA   288      41.294  55.722  91.501  1.00  0.00           H  
ATOM   4526  HB3 ALA   288      39.731  56.067  92.016  1.00  0.00           H  
ATOM   4527  C   ALA   288      40.815  58.522  91.546  1.00  0.00           C  
ATOM   4528  O   ALA   288      41.898  58.563  92.209  1.00  0.00           O  
ATOM   4529  N   PHE   289      39.867  59.473  91.750  1.00  0.00           N  
ATOM   4530  HN  PHE   289      39.028  59.495  91.213  1.00  0.00           H  
ATOM   4531  CA  PHE   289      39.931  60.588  92.751  1.00  0.00           C  
ATOM   4532  HA  PHE   289      39.007  61.147  92.726  1.00  0.00           H  
ATOM   4533  CB  PHE   289      40.091  60.170  94.218  1.00  0.00           C  
ATOM   4534  HB1 PHE   289      41.007  59.548  94.315  1.00  0.00           H  
ATOM   4535  HB2 PHE   289      39.992  60.927  95.025  1.00  0.00           H  
ATOM   4536  CG  PHE   289      39.034  59.201  94.514  1.00  0.00           C  
ATOM   4537  CD1 PHE   289      39.408  57.890  94.853  1.00  0.00           C  
ATOM   4538  HD1 PHE   289      40.446  57.627  94.710  1.00  0.00           H  
ATOM   4539  CE1 PHE   289      38.469  57.063  95.467  1.00  0.00           C  
ATOM   4540  HE1 PHE   289      38.664  56.046  95.774  1.00  0.00           H  
ATOM   4541  CZ  PHE   289      37.166  57.500  95.746  1.00  0.00           C  
ATOM   4542  HZ  PHE   289      36.539  56.804  96.283  1.00  0.00           H  
ATOM   4543  CD2 PHE   289      37.727  59.572  94.685  1.00  0.00           C  
ATOM   4544  HD2 PHE   289      37.372  60.501  94.262  1.00  0.00           H  
ATOM   4545  CE2 PHE   289      36.822  58.777  95.331  1.00  0.00           C  
ATOM   4546  HE2 PHE   289      35.827  59.112  95.587  1.00  0.00           H  
ATOM   4547  C   PHE   289      40.919  61.694  92.500  1.00  0.00           C  
ATOM   4548  O   PHE   289      41.092  62.659  93.277  1.00  0.00           O  
ATOM   4549  N   SER   290      41.527  61.718  91.278  1.00  0.00           N  
ATOM   4550  HN  SER   290      41.318  61.054  90.564  1.00  0.00           H  
ATOM   4551  CA  SER   290      42.366  62.770  90.807  1.00  0.00           C  
ATOM   4552  HA  SER   290      42.022  63.752  91.096  1.00  0.00           H  
ATOM   4553  CB  SER   290      43.893  62.484  91.399  1.00  0.00           C  
ATOM   4554  HB1 SER   290      44.041  62.777  92.460  1.00  0.00           H  
ATOM   4555  HB2 SER   290      43.925  61.444  91.011  1.00  0.00           H  
ATOM   4556  OG  SER   290      44.858  63.278  90.703  1.00  0.00           O  
ATOM   4557  HG1 SER   290      45.669  62.764  90.695  1.00  0.00           H  
ATOM   4558  C   SER   290      42.306  62.760  89.305  1.00  0.00           C  
ATOM   4559  O   SER   290      42.416  61.727  88.681  1.00  0.00           O  
ATOM   4560  N   ALA   291      42.169  63.854  88.655  1.00  0.00           N  
ATOM   4561  HN  ALA   291      42.115  64.743  89.103  1.00  0.00           H  
ATOM   4562  CA  ALA   291      42.098  64.042  87.202  1.00  0.00           C  
ATOM   4563  HA  ALA   291      41.609  63.190  86.754  1.00  0.00           H  
ATOM   4564  CB  ALA   291      41.310  65.384  86.702  1.00  0.00           C  
ATOM   4565  HB1 ALA   291      41.421  65.655  85.631  1.00  0.00           H  
ATOM   4566  HB2 ALA   291      40.269  65.283  87.079  1.00  0.00           H  
ATOM   4567  HB3 ALA   291      41.653  66.207  87.365  1.00  0.00           H  
ATOM   4568  C   ALA   291      43.403  64.149  86.508  1.00  0.00           C  
ATOM   4569  O   ALA   291      44.387  64.675  87.057  1.00  0.00           O  
ATOM   4570  N   SER   292      43.464  63.494  85.355  1.00  0.00           N  
ATOM   4571  HN  SER   292      42.624  63.067  85.028  1.00  0.00           H  
ATOM   4572  CA  SER   292      44.586  63.619  84.391  1.00  0.00           C  
ATOM   4573  HA  SER   292      44.209  63.139  83.501  1.00  0.00           H  
ATOM   4574  CB  SER   292      44.926  65.050  84.050  1.00  0.00           C  
ATOM   4575  HB1 SER   292      44.006  65.637  83.840  1.00  0.00           H  
ATOM   4576  HB2 SER   292      45.353  65.677  84.861  1.00  0.00           H  
ATOM   4577  OG  SER   292      45.696  65.159  82.782  1.00  0.00           O  
ATOM   4578  HG1 SER   292      46.561  64.772  82.939  1.00  0.00           H  
ATOM   4579  C   SER   292      45.896  62.890  84.789  1.00  0.00           C  
ATOM   4580  O   SER   292      46.995  63.464  84.834  1.00  0.00           O  
ATOM   4581  N   ALA   293      45.655  61.742  85.313  1.00  0.00           N  
ATOM   4582  HN  ALA   293      44.711  61.468  85.479  1.00  0.00           H  
ATOM   4583  CA  ALA   293      46.699  61.080  86.138  1.00  0.00           C  
ATOM   4584  HA  ALA   293      47.686  61.291  85.751  1.00  0.00           H  
ATOM   4585  CB  ALA   293      46.569  61.598  87.519  1.00  0.00           C  
ATOM   4586  HB1 ALA   293      47.277  61.291  88.317  1.00  0.00           H  
ATOM   4587  HB2 ALA   293      46.789  62.686  87.547  1.00  0.00           H  
ATOM   4588  HB3 ALA   293      45.512  61.411  87.807  1.00  0.00           H  
ATOM   4589  C   ALA   293      46.691  59.575  86.005  1.00  0.00           C  
ATOM   4590  O   ALA   293      45.787  58.960  85.453  1.00  0.00           O  
ATOM   4591  N   ASN   294      47.789  58.867  86.328  1.00  0.00           N  
ATOM   4592  HN  ASN   294      48.593  59.322  86.704  1.00  0.00           H  
ATOM   4593  CA  ASN   294      47.901  57.434  86.030  1.00  0.00           C  
ATOM   4594  HA  ASN   294      46.939  57.032  85.746  1.00  0.00           H  
ATOM   4595  CB  ASN   294      48.949  57.142  84.844  1.00  0.00           C  
ATOM   4596  HB1 ASN   294      50.006  57.385  85.084  1.00  0.00           H  
ATOM   4597  HB2 ASN   294      48.882  56.051  84.647  1.00  0.00           H  
ATOM   4598  CG  ASN   294      48.269  57.809  83.714  1.00  0.00           C  
ATOM   4599  OD1 ASN   294      48.767  58.798  83.190  1.00  0.00           O  
ATOM   4600  ND2 ASN   294      47.176  57.290  83.191  1.00  0.00           N  
ATOM   4601 HD21 ASN   294      46.930  57.678  82.303  1.00  0.00           H  
ATOM   4602 HD22 ASN   294      46.703  56.446  83.445  1.00  0.00           H  
ATOM   4603  C   ASN   294      48.292  56.660  87.260  1.00  0.00           C  
ATOM   4604  O   ASN   294      49.057  57.192  88.112  1.00  0.00           O  
ATOM   4605  N   THR   295      47.785  55.439  87.439  1.00  0.00           N  
ATOM   4606  HN  THR   295      47.213  55.002  86.750  1.00  0.00           H  
ATOM   4607  CA  THR   295      48.011  54.660  88.610  1.00  0.00           C  
ATOM   4608  HA  THR   295      48.827  55.155  89.116  1.00  0.00           H  
ATOM   4609  CB  THR   295      46.859  54.818  89.604  1.00  0.00           C  
ATOM   4610  HB  THR   295      46.758  55.916  89.740  1.00  0.00           H  
ATOM   4611  OG1 THR   295      47.292  54.269  90.786  1.00  0.00           O  
ATOM   4612  HG1 THR   295      46.566  54.412  91.397  1.00  0.00           H  
ATOM   4613  CG2 THR   295      45.511  54.223  89.215  1.00  0.00           C  
ATOM   4614 HG21 THR   295      45.309  54.385  88.135  1.00  0.00           H  
ATOM   4615 HG22 THR   295      45.498  53.149  89.497  1.00  0.00           H  
ATOM   4616 HG23 THR   295      44.725  54.758  89.790  1.00  0.00           H  
ATOM   4617  C   THR   295      48.278  53.250  88.107  1.00  0.00           C  
ATOM   4618  O   THR   295      47.921  52.942  86.976  1.00  0.00           O  
ATOM   4619  N   LYS   296      48.961  52.411  88.903  1.00  0.00           N  
ATOM   4620  HN  LYS   296      49.322  52.685  89.791  1.00  0.00           H  
ATOM   4621  CA  LYS   296      49.273  51.092  88.476  1.00  0.00           C  
ATOM   4622  HA  LYS   296      49.008  50.941  87.440  1.00  0.00           H  
ATOM   4623  CB  LYS   296      50.655  50.589  88.848  1.00  0.00           C  
ATOM   4624  HB1 LYS   296      50.955  50.600  89.918  1.00  0.00           H  
ATOM   4625  HB2 LYS   296      50.711  49.576  88.395  1.00  0.00           H  
ATOM   4626  CG  LYS   296      51.709  51.455  88.057  1.00  0.00           C  
ATOM   4627  HG1 LYS   296      51.470  52.489  88.382  1.00  0.00           H  
ATOM   4628  HG2 LYS   296      52.730  51.119  88.339  1.00  0.00           H  
ATOM   4629  CD  LYS   296      51.556  51.501  86.543  1.00  0.00           C  
ATOM   4630  HD1 LYS   296      51.570  50.431  86.244  1.00  0.00           H  
ATOM   4631  HD2 LYS   296      50.619  52.043  86.295  1.00  0.00           H  
ATOM   4632  CE  LYS   296      52.582  52.482  85.974  1.00  0.00           C  
ATOM   4633  HE1 LYS   296      52.403  52.684  84.897  1.00  0.00           H  
ATOM   4634  HE2 LYS   296      52.738  53.398  86.584  1.00  0.00           H  
ATOM   4635  NZ  LYS   296      53.852  51.802  85.968  1.00  0.00           N  
ATOM   4636  HZ1 LYS   296      54.346  52.122  85.110  1.00  0.00           H  
ATOM   4637  HZ2 LYS   296      54.463  51.922  86.801  1.00  0.00           H  
ATOM   4638  HZ3 LYS   296      53.639  50.788  85.880  1.00  0.00           H  
ATOM   4639  C   LYS   296      48.343  50.146  89.205  1.00  0.00           C  
ATOM   4640  O   LYS   296      48.054  50.374  90.386  1.00  0.00           O  
ATOM   4641  N   THR   297      47.834  49.141  88.486  1.00  0.00           N  
ATOM   4642  HN  THR   297      48.087  49.053  87.525  1.00  0.00           H  
ATOM   4643  CA  THR   297      47.166  48.032  89.100  1.00  0.00           C  
ATOM   4644  HA  THR   297      47.172  48.119  90.176  1.00  0.00           H  
ATOM   4645  CB  THR   297      45.731  48.069  88.610  1.00  0.00           C  
ATOM   4646  HB  THR   297      45.314  48.983  89.084  1.00  0.00           H  
ATOM   4647  OG1 THR   297      44.913  47.019  89.176  1.00  0.00           O  
ATOM   4648  HG1 THR   297      44.085  47.454  89.394  1.00  0.00           H  
ATOM   4649  CG2 THR   297      45.575  48.025  87.085  1.00  0.00           C  
ATOM   4650 HG21 THR   297      45.645  47.020  86.616  1.00  0.00           H  
ATOM   4651 HG22 THR   297      44.537  48.382  86.913  1.00  0.00           H  
ATOM   4652 HG23 THR   297      46.319  48.684  86.589  1.00  0.00           H  
ATOM   4653  C   THR   297      47.747  46.681  88.662  1.00  0.00           C  
ATOM   4654  O   THR   297      48.385  46.618  87.633  1.00  0.00           O  
ATOM   4655  N   VAL   298      47.546  45.625  89.499  1.00  0.00           N  
ATOM   4656  HN  VAL   298      47.072  45.829  90.352  1.00  0.00           H  
ATOM   4657  CA  VAL   298      48.066  44.306  89.254  1.00  0.00           C  
ATOM   4658  HA  VAL   298      47.857  44.046  88.227  1.00  0.00           H  
ATOM   4659  CB  VAL   298      49.625  44.175  89.363  1.00  0.00           C  
ATOM   4660  HB  VAL   298      50.025  45.151  89.016  1.00  0.00           H  
ATOM   4661  CG1 VAL   298      50.122  44.045  90.851  1.00  0.00           C  
ATOM   4662 HG11 VAL   298      51.230  44.003  90.779  1.00  0.00           H  
ATOM   4663 HG12 VAL   298      49.748  44.972  91.336  1.00  0.00           H  
ATOM   4664 HG13 VAL   298      49.711  43.114  91.296  1.00  0.00           H  
ATOM   4665  CG2 VAL   298      50.179  43.069  88.400  1.00  0.00           C  
ATOM   4666 HG21 VAL   298      51.244  43.329  88.222  1.00  0.00           H  
ATOM   4667 HG22 VAL   298      50.105  42.031  88.789  1.00  0.00           H  
ATOM   4668 HG23 VAL   298      49.597  43.210  87.464  1.00  0.00           H  
ATOM   4669  C   VAL   298      47.328  43.235  90.085  1.00  0.00           C  
ATOM   4670  O   VAL   298      47.583  42.014  90.024  1.00  0.00           O  
ATOM   4671  N   THR   299      46.408  43.764  90.968  1.00  0.00           N  
ATOM   4672  HN  THR   299      46.369  44.746  91.136  1.00  0.00           H  
ATOM   4673  CA  THR   299      45.606  42.863  91.741  1.00  0.00           C  
ATOM   4674  HA  THR   299      45.363  42.018  91.113  1.00  0.00           H  
ATOM   4675  CB  THR   299      46.276  42.435  93.057  1.00  0.00           C  
ATOM   4676  HB  THR   299      47.358  42.306  92.842  1.00  0.00           H  
ATOM   4677  OG1 THR   299      45.741  41.256  93.558  1.00  0.00           O  
ATOM   4678  HG1 THR   299      45.950  40.601  92.888  1.00  0.00           H  
ATOM   4679  CG2 THR   299      46.106  43.497  94.164  1.00  0.00           C  
ATOM   4680 HG21 THR   299      46.718  43.088  94.997  1.00  0.00           H  
ATOM   4681 HG22 THR   299      46.683  44.362  93.773  1.00  0.00           H  
ATOM   4682 HG23 THR   299      45.084  43.751  94.518  1.00  0.00           H  
ATOM   4683  C   THR   299      44.302  43.377  92.076  1.00  0.00           C  
ATOM   4684  O   THR   299      44.051  44.584  92.023  1.00  0.00           O  
ATOM   4685  N   ASP   300      43.345  42.511  92.463  1.00  0.00           N  
ATOM   4686  HN  ASP   300      43.588  41.544  92.471  1.00  0.00           H  
ATOM   4687  CA  ASP   300      42.007  42.680  92.905  1.00  0.00           C  
ATOM   4688  HA  ASP   300      41.592  41.699  92.728  1.00  0.00           H  
ATOM   4689  CB  ASP   300      41.876  43.068  94.450  1.00  0.00           C  
ATOM   4690  HB1 ASP   300      42.452  44.011  94.570  1.00  0.00           H  
ATOM   4691  HB2 ASP   300      40.827  43.191  94.797  1.00  0.00           H  
ATOM   4692  CG  ASP   300      42.499  41.903  95.232  1.00  0.00           C  
ATOM   4693  OD1 ASP   300      42.389  40.696  94.747  1.00  0.00           O  
ATOM   4694  OD2 ASP   300      43.014  42.069  96.379  1.00  0.00           O  
ATOM   4695  C   ASP   300      41.040  43.429  91.910  1.00  0.00           C  
ATOM   4696  O   ASP   300      41.442  43.724  90.784  1.00  0.00           O  
ATOM   4697  N   LYS   301      39.722  43.752  92.179  1.00  0.00           N  
ATOM   4698  HN  LYS   301      39.471  43.666  93.140  1.00  0.00           H  
ATOM   4699  CA  LYS   301      38.783  44.442  91.320  1.00  0.00           C  
ATOM   4700  HA  LYS   301      37.877  44.356  91.902  1.00  0.00           H  
ATOM   4701  CB  LYS   301      39.085  45.920  90.965  1.00  0.00           C  
ATOM   4702  HB1 LYS   301      40.063  46.010  90.447  1.00  0.00           H  
ATOM   4703  HB2 LYS   301      38.296  46.237  90.250  1.00  0.00           H  
ATOM   4704  CG  LYS   301      39.092  46.956  92.099  1.00  0.00           C  
ATOM   4705  HG1 LYS   301      39.015  48.030  91.824  1.00  0.00           H  
ATOM   4706  HG2 LYS   301      38.243  46.865  92.809  1.00  0.00           H  
ATOM   4707  CD  LYS   301      40.358  46.884  93.028  1.00  0.00           C  
ATOM   4708  HD1 LYS   301      40.267  47.636  93.841  1.00  0.00           H  
ATOM   4709  HD2 LYS   301      40.578  45.875  93.440  1.00  0.00           H  
ATOM   4710  CE  LYS   301      41.694  47.268  92.328  1.00  0.00           C  
ATOM   4711  HE1 LYS   301      41.766  46.561  91.474  1.00  0.00           H  
ATOM   4712  HE2 LYS   301      41.787  48.350  92.093  1.00  0.00           H  
ATOM   4713  NZ  LYS   301      42.831  46.854  93.127  1.00  0.00           N  
ATOM   4714  HZ1 LYS   301      43.598  47.546  93.243  1.00  0.00           H  
ATOM   4715  HZ2 LYS   301      42.508  46.721  94.107  1.00  0.00           H  
ATOM   4716  HZ3 LYS   301      43.237  45.926  92.891  1.00  0.00           H  
ATOM   4717  C   LYS   301      38.309  43.713  90.021  1.00  0.00           C  
ATOM   4718  O   LYS   301      39.004  42.840  89.467  1.00  0.00           O  
ATOM   4719  N   GLU   302      37.153  44.094  89.465  1.00  0.00           N  
ATOM   4720  HN  GLU   302      36.534  44.726  89.925  1.00  0.00           H  
ATOM   4721  CA  GLU   302      36.680  43.519  88.221  1.00  0.00           C  
ATOM   4722  HA  GLU   302      37.507  43.076  87.687  1.00  0.00           H  
ATOM   4723  CB  GLU   302      35.674  42.266  88.519  1.00  0.00           C  
ATOM   4724  HB1 GLU   302      34.901  42.703  89.187  1.00  0.00           H  
ATOM   4725  HB2 GLU   302      35.213  41.997  87.545  1.00  0.00           H  
ATOM   4726  CG  GLU   302      36.255  41.080  89.231  1.00  0.00           C  
ATOM   4727  HG1 GLU   302      37.050  40.658  88.580  1.00  0.00           H  
ATOM   4728  HG2 GLU   302      36.790  41.348  90.167  1.00  0.00           H  
ATOM   4729  CD  GLU   302      35.214  40.069  89.513  1.00  0.00           C  
ATOM   4730  OE1 GLU   302      35.189  39.436  90.641  1.00  0.00           O  
ATOM   4731  OE2 GLU   302      34.349  39.994  88.614  1.00  0.00           O  
ATOM   4732  C   GLU   302      36.293  44.543  87.165  1.00  0.00           C  
ATOM   4733  O   GLU   302      36.083  45.736  87.491  1.00  0.00           O  
ATOM   4734  N   GLY   303      36.135  44.209  85.893  1.00  0.00           N  
ATOM   4735  HN  GLY   303      36.338  43.250  85.711  1.00  0.00           H  
ATOM   4736  CA  GLY   303      35.733  45.102  84.775  1.00  0.00           C  
ATOM   4737  HA1 GLY   303      34.696  45.399  84.829  1.00  0.00           H  
ATOM   4738  HA2 GLY   303      36.048  44.627  83.857  1.00  0.00           H  
ATOM   4739  C   GLY   303      36.488  46.392  84.656  1.00  0.00           C  
ATOM   4740  O   GLY   303      37.738  46.408  84.611  1.00  0.00           O  
ATOM   4741  N   ILE   304      35.763  47.514  84.381  1.00  0.00           N  
ATOM   4742  HN  ILE   304      34.783  47.564  84.203  1.00  0.00           H  
ATOM   4743  CA  ILE   304      36.328  48.848  84.303  1.00  0.00           C  
ATOM   4744  HA  ILE   304      36.907  48.872  83.392  1.00  0.00           H  
ATOM   4745  CB  ILE   304      35.251  50.015  84.085  1.00  0.00           C  
ATOM   4746  HB  ILE   304      34.592  50.081  84.977  1.00  0.00           H  
ATOM   4747  CG2 ILE   304      35.961  51.359  83.975  1.00  0.00           C  
ATOM   4748 HG21 ILE   304      35.307  52.235  83.773  1.00  0.00           H  
ATOM   4749 HG22 ILE   304      36.466  51.652  84.921  1.00  0.00           H  
ATOM   4750 HG23 ILE   304      36.713  51.397  83.159  1.00  0.00           H  
ATOM   4751  CG1 ILE   304      34.292  49.720  82.895  1.00  0.00           C  
ATOM   4752 HG11 ILE   304      33.469  49.030  83.179  1.00  0.00           H  
ATOM   4753 HG12 ILE   304      33.624  50.605  82.845  1.00  0.00           H  
ATOM   4754  CD  ILE   304      34.912  49.224  81.550  1.00  0.00           C  
ATOM   4755  HD1 ILE   304      35.441  48.253  81.660  1.00  0.00           H  
ATOM   4756  HD2 ILE   304      34.124  49.108  80.775  1.00  0.00           H  
ATOM   4757  HD3 ILE   304      35.719  49.926  81.249  1.00  0.00           H  
ATOM   4758  C   ILE   304      37.422  49.237  85.320  1.00  0.00           C  
ATOM   4759  O   ILE   304      38.501  49.630  84.870  1.00  0.00           O  
ATOM   4760  N   PRO   305      37.146  49.219  86.650  1.00  0.00           N  
ATOM   4761  CD  PRO   305      35.830  49.003  87.342  1.00  0.00           C  
ATOM   4762  HD1 PRO   305      35.316  48.092  86.967  1.00  0.00           H  
ATOM   4763  HD2 PRO   305      35.240  49.920  87.132  1.00  0.00           H  
ATOM   4764  CA  PRO   305      38.225  49.616  87.543  1.00  0.00           C  
ATOM   4765  HA  PRO   305      38.715  50.528  87.236  1.00  0.00           H  
ATOM   4766  CB  PRO   305      37.477  49.744  88.896  1.00  0.00           C  
ATOM   4767  HB1 PRO   305      37.136  50.800  88.932  1.00  0.00           H  
ATOM   4768  HB2 PRO   305      38.122  49.574  89.785  1.00  0.00           H  
ATOM   4769  CG  PRO   305      36.128  48.952  88.758  1.00  0.00           C  
ATOM   4770  HG1 PRO   305      35.329  49.488  89.312  1.00  0.00           H  
ATOM   4771  HG2 PRO   305      36.386  47.903  89.014  1.00  0.00           H  
ATOM   4772  C   PRO   305      39.373  48.618  87.667  1.00  0.00           C  
ATOM   4773  O   PRO   305      40.399  48.967  88.281  1.00  0.00           O  
ATOM   4774  N   ALA   306      39.274  47.446  87.101  1.00  0.00           N  
ATOM   4775  HN  ALA   306      38.413  47.159  86.688  1.00  0.00           H  
ATOM   4776  CA  ALA   306      40.441  46.564  86.962  1.00  0.00           C  
ATOM   4777  HA  ALA   306      41.115  46.730  87.789  1.00  0.00           H  
ATOM   4778  CB  ALA   306      40.084  45.058  86.978  1.00  0.00           C  
ATOM   4779  HB1 ALA   306      39.434  44.779  87.835  1.00  0.00           H  
ATOM   4780  HB2 ALA   306      39.626  44.787  86.003  1.00  0.00           H  
ATOM   4781  HB3 ALA   306      40.956  44.377  87.075  1.00  0.00           H  
ATOM   4782  C   ALA   306      41.274  46.852  85.663  1.00  0.00           C  
ATOM   4783  O   ALA   306      42.379  46.398  85.590  1.00  0.00           O  
ATOM   4784  N   GLY   307      40.641  47.656  84.734  1.00  0.00           N  
ATOM   4785  HN  GLY   307      39.708  47.897  84.990  1.00  0.00           H  
ATOM   4786  CA  GLY   307      41.283  48.367  83.660  1.00  0.00           C  
ATOM   4787  HA1 GLY   307      42.350  48.332  83.827  1.00  0.00           H  
ATOM   4788  HA2 GLY   307      40.822  49.329  83.494  1.00  0.00           H  
ATOM   4789  C   GLY   307      40.946  47.606  82.417  1.00  0.00           C  
ATOM   4790  O   GLY   307      41.495  47.846  81.350  1.00  0.00           O  
ATOM   4791  N   TRP   308      40.048  46.614  82.537  1.00  0.00           N  
ATOM   4792  HN  TRP   308      39.567  46.386  83.381  1.00  0.00           H  
ATOM   4793  CA  TRP   308      39.871  45.818  81.341  1.00  0.00           C  
ATOM   4794  HA  TRP   308      40.784  45.857  80.765  1.00  0.00           H  
ATOM   4795  CB  TRP   308      39.744  44.298  81.885  1.00  0.00           C  
ATOM   4796  HB1 TRP   308      40.695  44.096  82.422  1.00  0.00           H  
ATOM   4797  HB2 TRP   308      38.876  44.265  82.577  1.00  0.00           H  
ATOM   4798  CG  TRP   308      39.464  43.371  80.840  1.00  0.00           C  
ATOM   4799  CD1 TRP   308      40.346  42.870  79.923  1.00  0.00           C  
ATOM   4800  HD1 TRP   308      41.401  43.054  79.779  1.00  0.00           H  
ATOM   4801  NE1 TRP   308      39.717  41.858  79.246  1.00  0.00           N  
ATOM   4802  HE1 TRP   308      40.113  41.264  78.581  1.00  0.00           H  
ATOM   4803  CE2 TRP   308      38.474  41.649  79.702  1.00  0.00           C  
ATOM   4804  CD2 TRP   308      38.244  42.641  80.715  1.00  0.00           C  
ATOM   4805  CE3 TRP   308      37.020  42.619  81.405  1.00  0.00           C  
ATOM   4806  HE3 TRP   308      36.915  43.286  82.248  1.00  0.00           H  
ATOM   4807  CZ3 TRP   308      36.058  41.694  81.110  1.00  0.00           C  
ATOM   4808  HZ3 TRP   308      35.121  41.653  81.645  1.00  0.00           H  
ATOM   4809  CZ2 TRP   308      37.462  40.706  79.381  1.00  0.00           C  
ATOM   4810  HZ2 TRP   308      37.519  39.993  78.571  1.00  0.00           H  
ATOM   4811  CH2 TRP   308      36.183  40.747  80.071  1.00  0.00           C  
ATOM   4812  HH2 TRP   308      35.336  40.139  79.786  1.00  0.00           H  
ATOM   4813  C   TRP   308      38.696  46.366  80.471  1.00  0.00           C  
ATOM   4814  O   TRP   308      37.603  46.550  80.958  1.00  0.00           O  
ATOM   4815  N   GLN   309      38.979  46.736  79.206  1.00  0.00           N  
ATOM   4816  HN  GLN   309      39.843  46.478  78.782  1.00  0.00           H  
ATOM   4817  CA  GLN   309      38.070  47.540  78.423  1.00  0.00           C  
ATOM   4818  HA  GLN   309      37.214  46.901  78.260  1.00  0.00           H  
ATOM   4819  CB  GLN   309      37.595  48.867  79.011  1.00  0.00           C  
ATOM   4820  HB1 GLN   309      37.020  49.388  78.216  1.00  0.00           H  
ATOM   4821  HB2 GLN   309      36.931  48.692  79.884  1.00  0.00           H  
ATOM   4822  CG  GLN   309      38.703  49.767  79.563  1.00  0.00           C  
ATOM   4823  HG1 GLN   309      39.223  49.222  80.380  1.00  0.00           H  
ATOM   4824  HG2 GLN   309      39.425  49.963  78.742  1.00  0.00           H  
ATOM   4825  CD  GLN   309      38.121  51.144  80.011  1.00  0.00           C  
ATOM   4826  OE1 GLN   309      37.308  51.763  79.286  1.00  0.00           O  
ATOM   4827  NE2 GLN   309      38.686  51.648  81.082  1.00  0.00           N  
ATOM   4828 HE21 GLN   309      38.422  52.542  81.445  1.00  0.00           H  
ATOM   4829 HE22 GLN   309      39.384  51.115  81.560  1.00  0.00           H  
ATOM   4830  C   GLN   309      38.636  47.838  77.025  1.00  0.00           C  
ATOM   4831  O   GLN   309      38.157  48.663  76.251  1.00  0.00           O  
ATOM   4832  N   GLY   310      39.761  47.178  76.678  1.00  0.00           N  
ATOM   4833  HN  GLY   310      40.180  46.399  77.138  1.00  0.00           H  
ATOM   4834  CA  GLY   310      40.512  47.553  75.484  1.00  0.00           C  
ATOM   4835  HA1 GLY   310      39.802  47.560  74.670  1.00  0.00           H  
ATOM   4836  HA2 GLY   310      41.256  46.775  75.390  1.00  0.00           H  
ATOM   4837  C   GLY   310      41.283  48.872  75.554  1.00  0.00           C  
ATOM   4838  O   GLY   310      41.271  49.727  74.662  1.00  0.00           O  
ATOM   4839  N   LEU   311      41.847  49.109  76.762  1.00  0.00           N  
ATOM   4840  HN  LEU   311      41.858  48.379  77.441  1.00  0.00           H  
ATOM   4841  CA  LEU   311      42.795  50.199  76.867  1.00  0.00           C  
ATOM   4842  HA  LEU   311      42.334  51.136  76.593  1.00  0.00           H  
ATOM   4843  CB  LEU   311      43.280  50.338  78.324  1.00  0.00           C  
ATOM   4844  HB1 LEU   311      43.856  49.524  78.814  1.00  0.00           H  
ATOM   4845  HB2 LEU   311      43.990  51.192  78.331  1.00  0.00           H  
ATOM   4846  CG  LEU   311      42.224  50.847  79.310  1.00  0.00           C  
ATOM   4847  HG  LEU   311      41.505  50.020  79.127  1.00  0.00           H  
ATOM   4848  CD1 LEU   311      42.745  50.924  80.707  1.00  0.00           C  
ATOM   4849 HD11 LEU   311      43.707  51.478  80.655  1.00  0.00           H  
ATOM   4850 HD12 LEU   311      42.090  51.501  81.394  1.00  0.00           H  
ATOM   4851 HD13 LEU   311      43.022  49.988  81.238  1.00  0.00           H  
ATOM   4852  CD2 LEU   311      41.561  52.116  78.813  1.00  0.00           C  
ATOM   4853 HD21 LEU   311      42.286  52.895  78.494  1.00  0.00           H  
ATOM   4854 HD22 LEU   311      40.989  51.740  77.937  1.00  0.00           H  
ATOM   4855 HD23 LEU   311      40.819  52.625  79.465  1.00  0.00           H  
ATOM   4856  C   LEU   311      44.090  49.943  76.062  1.00  0.00           C  
ATOM   4857  O   LEU   311      44.626  48.866  76.086  1.00  0.00           O  
ATOM   4858  N   ASP   312      44.473  50.998  75.360  1.00  0.00           N  
ATOM   4859  HN  ASP   312      43.860  51.784  75.397  1.00  0.00           H  
ATOM   4860  CA  ASP   312      45.644  51.152  74.502  1.00  0.00           C  
ATOM   4861  HA  ASP   312      45.541  50.281  73.872  1.00  0.00           H  
ATOM   4862  CB  ASP   312      45.477  52.383  73.575  1.00  0.00           C  
ATOM   4863  HB1 ASP   312      44.502  52.222  73.069  1.00  0.00           H  
ATOM   4864  HB2 ASP   312      45.479  53.310  74.188  1.00  0.00           H  
ATOM   4865  CG  ASP   312      46.555  52.475  72.539  1.00  0.00           C  
ATOM   4866  OD1 ASP   312      46.878  53.600  72.140  1.00  0.00           O  
ATOM   4867  OD2 ASP   312      47.070  51.436  72.080  1.00  0.00           O  
ATOM   4868  C   ASP   312      46.978  50.982  75.231  1.00  0.00           C  
ATOM   4869  O   ASP   312      47.124  51.208  76.485  1.00  0.00           O  
ATOM   4870  N   ASN   313      48.013  50.520  74.487  1.00  0.00           N  
ATOM   4871  HN  ASN   313      47.807  50.473  73.512  1.00  0.00           H  
ATOM   4872  CA  ASN   313      49.356  50.138  74.896  1.00  0.00           C  
ATOM   4873  HA  ASN   313      49.143  49.472  75.719  1.00  0.00           H  
ATOM   4874  CB  ASN   313      50.123  49.310  73.799  1.00  0.00           C  
ATOM   4875  HB1 ASN   313      49.669  48.299  73.726  1.00  0.00           H  
ATOM   4876  HB2 ASN   313      49.938  49.801  72.819  1.00  0.00           H  
ATOM   4877  CG  ASN   313      51.633  49.223  74.020  1.00  0.00           C  
ATOM   4878  OD1 ASN   313      52.359  49.871  73.246  1.00  0.00           O  
ATOM   4879  ND2 ASN   313      52.011  48.500  75.070  1.00  0.00           N  
ATOM   4880 HD21 ASN   313      52.897  48.637  75.514  1.00  0.00           H  
ATOM   4881 HD22 ASN   313      51.277  48.066  75.593  1.00  0.00           H  
ATOM   4882  C   ASN   313      50.098  51.343  75.623  1.00  0.00           C  
ATOM   4883  O   ASN   313      50.073  52.522  75.182  1.00  0.00           O  
ATOM   4884  N   GLY   314      50.699  51.145  76.854  1.00  0.00           N  
ATOM   4885  HN  GLY   314      50.545  50.297  77.356  1.00  0.00           H  
ATOM   4886  CA  GLY   314      51.553  52.131  77.463  1.00  0.00           C  
ATOM   4887  HA1 GLY   314      51.654  51.980  78.528  1.00  0.00           H  
ATOM   4888  HA2 GLY   314      51.158  53.105  77.214  1.00  0.00           H  
ATOM   4889  C   GLY   314      52.997  52.124  76.900  1.00  0.00           C  
ATOM   4890  O   GLY   314      53.427  51.109  76.409  1.00  0.00           O  
ATOM   4891  N   PRO   315      53.804  53.133  77.180  1.00  0.00           N  
ATOM   4892  CD  PRO   315      53.287  54.253  77.867  1.00  0.00           C  
ATOM   4893  HD1 PRO   315      52.800  53.961  78.822  1.00  0.00           H  
ATOM   4894  HD2 PRO   315      52.563  54.723  77.167  1.00  0.00           H  
ATOM   4895  CA  PRO   315      55.194  53.334  76.753  1.00  0.00           C  
ATOM   4896  HA  PRO   315      55.224  53.062  75.708  1.00  0.00           H  
ATOM   4897  CB  PRO   315      55.400  54.851  77.040  1.00  0.00           C  
ATOM   4898  HB1 PRO   315      55.259  55.488  76.141  1.00  0.00           H  
ATOM   4899  HB2 PRO   315      56.396  55.155  77.425  1.00  0.00           H  
ATOM   4900  CG  PRO   315      54.395  55.247  78.121  1.00  0.00           C  
ATOM   4901  HG1 PRO   315      54.098  56.316  78.071  1.00  0.00           H  
ATOM   4902  HG2 PRO   315      54.918  55.029  79.077  1.00  0.00           H  
ATOM   4903  C   PRO   315      56.150  52.364  77.482  1.00  0.00           C  
ATOM   4904  O   PRO   315      57.080  51.893  76.858  1.00  0.00           O  
ATOM   4905  N   GLU   316      55.998  52.081  78.789  1.00  0.00           N  
ATOM   4906  HN  GLU   316      55.257  52.508  79.301  1.00  0.00           H  
ATOM   4907  CA  GLU   316      56.932  51.289  79.621  1.00  0.00           C  
ATOM   4908  HA  GLU   316      57.823  51.893  79.532  1.00  0.00           H  
ATOM   4909  CB  GLU   316      56.497  51.267  81.148  1.00  0.00           C  
ATOM   4910  HB1 GLU   316      55.624  50.595  81.290  1.00  0.00           H  
ATOM   4911  HB2 GLU   316      57.379  50.876  81.699  1.00  0.00           H  
ATOM   4912  CG  GLU   316      56.116  52.609  81.770  1.00  0.00           C  
ATOM   4913  HG1 GLU   316      57.020  53.135  82.145  1.00  0.00           H  
ATOM   4914  HG2 GLU   316      55.509  53.263  81.108  1.00  0.00           H  
ATOM   4915  CD  GLU   316      55.262  52.362  83.031  1.00  0.00           C  
ATOM   4916  OE1 GLU   316      55.804  52.465  84.200  1.00  0.00           O  
ATOM   4917  OE2 GLU   316      54.068  52.074  82.894  1.00  0.00           O  
ATOM   4918  C   GLU   316      57.108  49.873  79.190  1.00  0.00           C  
ATOM   4919  O   GLU   316      58.197  49.377  78.824  1.00  0.00           O  
ATOM   4920  N   SER   317      55.920  49.205  79.096  1.00  0.00           N  
ATOM   4921  HN  SER   317      55.122  49.705  79.423  1.00  0.00           H  
ATOM   4922  CA  SER   317      55.851  47.810  78.589  1.00  0.00           C  
ATOM   4923  HA  SER   317      56.502  47.253  79.247  1.00  0.00           H  
ATOM   4924  CB  SER   317      54.473  47.172  78.828  1.00  0.00           C  
ATOM   4925  HB1 SER   317      54.365  46.207  78.287  1.00  0.00           H  
ATOM   4926  HB2 SER   317      54.424  47.041  79.930  1.00  0.00           H  
ATOM   4927  OG  SER   317      53.495  47.994  78.288  1.00  0.00           O  
ATOM   4928  HG1 SER   317      53.508  48.713  78.924  1.00  0.00           H  
ATOM   4929  C   SER   317      56.270  47.622  77.147  1.00  0.00           C  
ATOM   4930  O   SER   317      56.957  46.675  76.821  1.00  0.00           O  
ATOM   4931  N   ARG   318      55.882  48.577  76.233  1.00  0.00           N  
ATOM   4932  HN  ARG   318      55.370  49.371  76.552  1.00  0.00           H  
ATOM   4933  CA  ARG   318      56.233  48.707  74.814  1.00  0.00           C  
ATOM   4934  HA  ARG   318      55.929  47.829  74.263  1.00  0.00           H  
ATOM   4935  CB  ARG   318      55.625  49.978  74.198  1.00  0.00           C  
ATOM   4936  HB1 ARG   318      54.530  49.818  74.295  1.00  0.00           H  
ATOM   4937  HB2 ARG   318      55.851  50.834  74.869  1.00  0.00           H
[truncated: 116,595 more chars]
