# Supplementary material for: Convergence and equilibrium in molecular dynamics simulations
Source: Commun Chem. 2024 Feb 7;7:26. doi: 10.1038/s42004-024-01114-5 (PMC10850365; doi:10.1038/s42004-024-01114-5)
Supplement: Supplementary file 25 — Supplementary Data 14 [file 42004_2024_1114_MOESM25_ESM.txt]

CRYST1   93.160   86.001  111.884  90.00  90.00  90.00               1
ATOM      1  N   SER     1      43.555  16.067  40.182  1.00  0.00           N  
ATOM      2  H1  SER     1      43.265  15.493  40.998  1.00  0.00           H  
ATOM      3  H2  SER     1      42.977  16.893  39.927  1.00  0.00           H  
ATOM      4  H3  SER     1      44.447  16.522  40.463  1.00  0.00           H  
ATOM      5  CA  SER     1      43.654  15.041  39.098  1.00  0.00           C  
ATOM      6  HA  SER     1      44.262  14.232  39.475  1.00  0.00           H  
ATOM      7  CB  SER     1      42.195  14.605  38.861  1.00  0.00           C  
ATOM      8  HB1 SER     1      41.414  14.770  39.633  1.00  0.00           H  
ATOM      9  HB2 SER     1      41.805  15.155  37.978  1.00  0.00           H  
ATOM     10  OG  SER     1      42.232  13.221  38.578  1.00  0.00           O  
ATOM     11  HG1 SER     1      41.642  13.110  37.828  1.00  0.00           H  
ATOM     12  C   SER     1      44.403  15.373  37.821  1.00  0.00           C  
ATOM     13  O   SER     1      45.350  14.676  37.385  1.00  0.00           O  
ATOM     14  N   LEU     2      43.906  16.335  37.091  1.00  0.00           N  
ATOM     15  HN  LEU     2      42.998  16.698  37.286  1.00  0.00           H  
ATOM     16  CA  LEU     2      44.496  16.817  35.812  1.00  0.00           C  
ATOM     17  HA  LEU     2      45.257  16.109  35.521  1.00  0.00           H  
ATOM     18  CB  LEU     2      43.426  16.954  34.661  1.00  0.00           C  
ATOM     19  HB1 LEU     2      42.652  17.691  34.963  1.00  0.00           H  
ATOM     20  HB2 LEU     2      43.996  17.315  33.778  1.00  0.00           H  
ATOM     21  CG  LEU     2      42.595  15.737  34.347  1.00  0.00           C  
ATOM     22  HG  LEU     2      42.036  15.580  35.295  1.00  0.00           H  
ATOM     23  CD1 LEU     2      41.655  16.160  33.178  1.00  0.00           C  
ATOM     24 HD11 LEU     2      40.932  15.327  33.043  1.00  0.00           H  
ATOM     25 HD12 LEU     2      41.152  17.109  33.464  1.00  0.00           H  
ATOM     26 HD13 LEU     2      42.310  16.208  32.282  1.00  0.00           H  
ATOM     27  CD2 LEU     2      43.293  14.454  33.978  1.00  0.00           C  
ATOM     28 HD21 LEU     2      42.567  13.712  33.582  1.00  0.00           H  
ATOM     29 HD22 LEU     2      44.063  14.662  33.205  1.00  0.00           H  
ATOM     30 HD23 LEU     2      43.791  14.134  34.918  1.00  0.00           H  
ATOM     31  C   LEU     2      45.201  18.111  35.822  1.00  0.00           C  
ATOM     32  O   LEU     2      46.302  18.273  35.266  1.00  0.00           O  
ATOM     33  N   SER     3      44.602  19.165  36.488  1.00  0.00           N  
ATOM     34  HN  SER     3      43.681  18.970  36.817  1.00  0.00           H  
ATOM     35  CA  SER     3      45.017  20.573  36.625  1.00  0.00           C  
ATOM     36  HA  SER     3      44.076  20.966  36.981  1.00  0.00           H  
ATOM     37  CB  SER     3      46.132  20.646  37.732  1.00  0.00           C  
ATOM     38  HB1 SER     3      47.025  20.056  37.436  1.00  0.00           H  
ATOM     39  HB2 SER     3      46.501  21.693  37.794  1.00  0.00           H  
ATOM     40  OG  SER     3      45.583  20.214  38.979  1.00  0.00           O  
ATOM     41  HG1 SER     3      45.399  19.279  38.863  1.00  0.00           H  
ATOM     42  C   SER     3      45.234  21.499  35.427  1.00  0.00           C  
ATOM     43  O   SER     3      46.212  22.272  35.366  1.00  0.00           O  
ATOM     44  N   SER     4      44.216  21.425  34.553  1.00  0.00           N  
ATOM     45  HN  SER     4      43.360  21.027  34.874  1.00  0.00           H  
ATOM     46  CA  SER     4      44.314  21.967  33.239  1.00  0.00           C  
ATOM     47  HA  SER     4      45.357  22.019  32.964  1.00  0.00           H  
ATOM     48  CB  SER     4      43.535  21.205  32.237  1.00  0.00           C  
ATOM     49  HB1 SER     4      43.843  20.138  32.247  1.00  0.00           H  
ATOM     50  HB2 SER     4      42.478  21.300  32.566  1.00  0.00           H  
ATOM     51  OG  SER     4      43.741  21.609  30.892  1.00  0.00           O  
ATOM     52  HG1 SER     4      44.682  21.531  30.722  1.00  0.00           H  
ATOM     53  C   SER     4      43.711  23.371  33.211  1.00  0.00           C  
ATOM     54  O   SER     4      42.527  23.517  33.495  1.00  0.00           O  
ATOM     55  N   LYS     5      44.563  24.379  32.931  1.00  0.00           N  
ATOM     56  HN  LYS     5      45.492  24.047  32.789  1.00  0.00           H  
ATOM     57  CA  LYS     5      44.237  25.766  32.837  1.00  0.00           C  
ATOM     58  HA  LYS     5      45.198  26.127  32.505  1.00  0.00           H  
ATOM     59  CB  LYS     5      42.997  26.038  31.823  1.00  0.00           C  
ATOM     60  HB1 LYS     5      42.143  25.690  32.443  1.00  0.00           H  
ATOM     61  HB2 LYS     5      42.770  27.102  31.595  1.00  0.00           H  
ATOM     62  CG  LYS     5      43.215  25.316  30.477  1.00  0.00           C  
ATOM     63  HG1 LYS     5      43.132  24.219  30.630  1.00  0.00           H  
ATOM     64  HG2 LYS     5      42.305  25.476  29.860  1.00  0.00           H  
ATOM     65  CD  LYS     5      44.474  25.617  29.659  1.00  0.00           C  
ATOM     66  HD1 LYS     5      44.493  26.625  29.191  1.00  0.00           H  
ATOM     67  HD2 LYS     5      45.379  25.603  30.303  1.00  0.00           H  
ATOM     68  CE  LYS     5      44.759  24.679  28.507  1.00  0.00           C  
ATOM     69  HE1 LYS     5      44.752  23.629  28.872  1.00  0.00           H  
ATOM     70  HE2 LYS     5      44.063  24.814  27.652  1.00  0.00           H  
ATOM     71  NZ  LYS     5      46.158  24.910  27.958  1.00  0.00           N  
ATOM     72  HZ1 LYS     5      46.065  25.698  27.286  1.00  0.00           H  
ATOM     73  HZ2 LYS     5      46.984  24.978  28.586  1.00  0.00           H  
ATOM     74  HZ3 LYS     5      46.245  24.046  27.385  1.00  0.00           H  
ATOM     75  C   LYS     5      44.033  26.613  34.144  1.00  0.00           C  
ATOM     76  O   LYS     5      43.204  27.491  34.211  1.00  0.00           O  
ATOM     77  N   LEU     6      44.928  26.389  35.097  1.00  0.00           N  
ATOM     78  HN  LEU     6      45.775  25.916  34.871  1.00  0.00           H  
ATOM     79  CA  LEU     6      44.953  26.947  36.413  1.00  0.00           C  
ATOM     80  HA  LEU     6      44.055  27.423  36.777  1.00  0.00           H  
ATOM     81  CB  LEU     6      45.289  25.965  37.498  1.00  0.00           C  
ATOM     82  HB1 LEU     6      46.240  25.439  37.268  1.00  0.00           H  
ATOM     83  HB2 LEU     6      45.362  26.381  38.526  1.00  0.00           H  
ATOM     84  CG  LEU     6      44.287  24.813  37.603  1.00  0.00           C  
ATOM     85  HG  LEU     6      44.200  24.284  36.630  1.00  0.00           H  
ATOM     86  CD1 LEU     6      44.695  23.799  38.668  1.00  0.00           C  
ATOM     87 HD11 LEU     6      44.530  24.326  39.632  1.00  0.00           H  
ATOM     88 HD12 LEU     6      44.103  22.865  38.568  1.00  0.00           H  
ATOM     89 HD13 LEU     6      45.782  23.595  38.557  1.00  0.00           H  
ATOM     90  CD2 LEU     6      42.845  25.357  37.771  1.00  0.00           C  
ATOM     91 HD21 LEU     6      42.256  24.429  37.607  1.00  0.00           H  
ATOM     92 HD22 LEU     6      42.672  25.595  38.842  1.00  0.00           H  
ATOM     93 HD23 LEU     6      42.491  26.204  37.146  1.00  0.00           H  
ATOM     94  C   LEU     6      45.999  28.037  36.488  1.00  0.00           C  
ATOM     95  O   LEU     6      46.132  28.742  37.477  1.00  0.00           O  
ATOM     96  N   SER     7      46.729  28.318  35.357  1.00  0.00           N  
ATOM     97  HN  SER     7      46.583  27.697  34.591  1.00  0.00           H  
ATOM     98  CA  SER     7      47.821  29.238  35.360  1.00  0.00           C  
ATOM     99  HA  SER     7      47.767  29.948  36.172  1.00  0.00           H  
ATOM    100  CB  SER     7      49.064  28.345  35.383  1.00  0.00           C  
ATOM    101  HB1 SER     7      49.149  27.655  36.250  1.00  0.00           H  
ATOM    102  HB2 SER     7      49.102  27.730  34.458  1.00  0.00           H  
ATOM    103  OG  SER     7      50.351  29.071  35.331  1.00  0.00           O  
ATOM    104  HG1 SER     7      50.486  29.521  36.169  1.00  0.00           H  
ATOM    105  C   SER     7      47.894  30.054  34.111  1.00  0.00           C  
ATOM    106  O   SER     7      47.269  29.703  33.093  1.00  0.00           O  
ATOM    107  N   VAL     8      48.517  31.250  34.178  1.00  0.00           N  
ATOM    108  HN  VAL     8      49.078  31.458  34.976  1.00  0.00           H  
ATOM    109  CA  VAL     8      48.541  32.270  33.145  1.00  0.00           C  
ATOM    110  HA  VAL     8      47.505  32.320  32.844  1.00  0.00           H  
ATOM    111  CB  VAL     8      49.076  33.634  33.710  1.00  0.00           C  
ATOM    112  HB  VAL     8      50.155  33.678  33.972  1.00  0.00           H  
ATOM    113  CG1 VAL     8      48.643  34.714  32.706  1.00  0.00           C  
ATOM    114 HG11 VAL     8      48.646  35.703  33.212  1.00  0.00           H  
ATOM    115 HG12 VAL     8      49.293  34.827  31.812  1.00  0.00           H  
ATOM    116 HG13 VAL     8      47.640  34.557  32.253  1.00  0.00           H  
ATOM    117  CG2 VAL     8      48.218  33.896  34.943  1.00  0.00           C  
ATOM    118 HG21 VAL     8      47.164  33.646  34.696  1.00  0.00           H  
ATOM    119 HG22 VAL     8      48.498  33.328  35.855  1.00  0.00           H  
ATOM    120 HG23 VAL     8      48.270  34.975  35.203  1.00  0.00           H  
ATOM    121  C   VAL     8      49.349  31.830  31.938  1.00  0.00           C  
ATOM    122  O   VAL     8      49.103  32.205  30.783  1.00  0.00           O  
ATOM    123  N   GLN     9      50.413  30.953  32.180  1.00  0.00           N  
ATOM    124  HN  GLN     9      50.642  30.651  33.102  1.00  0.00           H  
ATOM    125  CA  GLN     9      51.117  30.410  31.058  1.00  0.00           C  
ATOM    126  HA  GLN     9      51.267  31.193  30.329  1.00  0.00           H  
ATOM    127  CB  GLN     9      52.550  29.936  31.489  1.00  0.00           C  
ATOM    128  HB1 GLN     9      53.079  29.378  30.687  1.00  0.00           H  
ATOM    129  HB2 GLN     9      53.244  30.766  31.741  1.00  0.00           H  
ATOM    130  CG  GLN     9      52.442  28.995  32.753  1.00  0.00           C  
ATOM    131  HG1 GLN     9      53.469  29.085  33.166  1.00  0.00           H  
ATOM    132  HG2 GLN     9      51.784  29.477  33.506  1.00  0.00           H  
ATOM    133  CD  GLN     9      52.209  27.462  32.711  1.00  0.00           C  
ATOM    134  OE1 GLN     9      52.490  26.756  31.749  1.00  0.00           O  
ATOM    135  NE2 GLN     9      51.808  26.925  33.897  1.00  0.00           N  
ATOM    136 HE21 GLN     9      51.892  25.970  34.184  1.00  0.00           H  
ATOM    137 HE22 GLN     9      51.638  27.599  34.615  1.00  0.00           H  
ATOM    138  C   GLN     9      50.389  29.280  30.356  1.00  0.00           C  
ATOM    139  O   GLN     9      50.774  28.880  29.260  1.00  0.00           O  
ATOM    140  N   ASP    10      49.324  28.677  31.029  1.00  0.00           N  
ATOM    141  HN  ASP    10      48.972  28.984  31.910  1.00  0.00           H  
ATOM    142  CA  ASP    10      48.791  27.523  30.442  1.00  0.00           C  
ATOM    143  HA  ASP    10      49.618  26.939  30.064  1.00  0.00           H  
ATOM    144  CB  ASP    10      48.181  26.659  31.578  1.00  0.00           C  
ATOM    145  HB1 ASP    10      48.936  26.491  32.376  1.00  0.00           H  
ATOM    146  HB2 ASP    10      47.279  27.091  32.062  1.00  0.00           H  
ATOM    147  CG  ASP    10      47.834  25.244  31.187  1.00  0.00           C  
ATOM    148  OD1 ASP    10      47.911  24.751  30.012  1.00  0.00           O  
ATOM    149  OD2 ASP    10      47.460  24.491  32.114  1.00  0.00           O  
ATOM    150  C   ASP    10      47.690  27.789  29.376  1.00  0.00           C  
ATOM    151  O   ASP    10      47.631  27.193  28.264  1.00  0.00           O  
ATOM    152  N   LEU    11      46.786  28.698  29.761  1.00  0.00           N  
ATOM    153  HN  LEU    11      46.828  29.079  30.681  1.00  0.00           H  
ATOM    154  CA  LEU    11      45.711  29.151  28.894  1.00  0.00           C  
ATOM    155  HA  LEU    11      45.385  28.291  28.329  1.00  0.00           H  
ATOM    156  CB  LEU    11      44.464  29.609  29.821  1.00  0.00           C  
ATOM    157  HB1 LEU    11      43.600  29.881  29.178  1.00  0.00           H  
ATOM    158  HB2 LEU    11      44.147  28.758  30.461  1.00  0.00           H  
ATOM    159  CG  LEU    11      44.652  30.763  30.854  1.00  0.00           C  
ATOM    160  HG  LEU    11      45.469  30.443  31.535  1.00  0.00           H  
ATOM    161  CD1 LEU    11      45.210  32.075  30.045  1.00  0.00           C  
ATOM    162 HD11 LEU    11      46.284  31.959  29.783  1.00  0.00           H  
ATOM    163 HD12 LEU    11      44.618  32.228  29.118  1.00  0.00           H  
ATOM    164 HD13 LEU    11      45.190  32.937  30.745  1.00  0.00           H  
ATOM    165  CD2 LEU    11      43.418  31.165  31.719  1.00  0.00           C  
ATOM    166 HD21 LEU    11      43.083  30.241  32.236  1.00  0.00           H  
ATOM    167 HD22 LEU    11      43.710  32.042  32.337  1.00  0.00           H  
ATOM    168 HD23 LEU    11      42.559  31.601  31.165  1.00  0.00           H  
ATOM    169  C   LEU    11      46.025  30.102  27.744  1.00  0.00           C  
ATOM    170  O   LEU    11      46.937  30.895  27.798  1.00  0.00           O  
ATOM    171  N   ASP    12      45.343  30.034  26.572  1.00  0.00           N  
ATOM    172  HN  ASP    12      44.596  29.392  26.418  1.00  0.00           H  
ATOM    173  CA  ASP    12      45.513  31.059  25.507  1.00  0.00           C  
ATOM    174  HA  ASP    12      46.583  31.166  25.406  1.00  0.00           H  
ATOM    175  CB  ASP    12      44.863  30.623  24.144  1.00  0.00           C  
ATOM    176  HB1 ASP    12      43.772  30.538  24.338  1.00  0.00           H  
ATOM    177  HB2 ASP    12      45.113  31.370  23.360  1.00  0.00           H  
ATOM    178  CG  ASP    12      45.511  29.291  23.757  1.00  0.00           C  
ATOM    179  OD1 ASP    12      46.697  29.033  24.111  1.00  0.00           O  
ATOM    180  OD2 ASP    12      44.825  28.541  23.052  1.00  0.00           O  
ATOM    181  C   ASP    12      45.039  32.441  25.872  1.00  0.00           C  
ATOM    182  O   ASP    12      43.898  32.550  26.288  1.00  0.00           O  
ATOM    183  N   LEU    13      45.816  33.458  25.656  1.00  0.00           N  
ATOM    184  HN  LEU    13      46.742  33.372  25.295  1.00  0.00           H  
ATOM    185  CA  LEU    13      45.565  34.859  25.895  1.00  0.00           C  
ATOM    186  HA  LEU    13      44.636  34.864  26.446  1.00  0.00           H  
ATOM    187  CB  LEU    13      46.716  35.528  26.622  1.00  0.00           C  
ATOM    188  HB1 LEU    13      47.612  35.322  25.998  1.00  0.00           H  
ATOM    189  HB2 LEU    13      46.486  36.614  26.660  1.00  0.00           H  
ATOM    190  CG  LEU    13      47.065  35.010  28.061  1.00  0.00           C  
ATOM    191  HG  LEU    13      47.086  33.916  27.869  1.00  0.00           H  
ATOM    192  CD1 LEU    13      48.549  35.225  28.597  1.00  0.00           C  
ATOM    193 HD11 LEU    13      49.305  35.472  27.821  1.00  0.00           H  
ATOM    194 HD12 LEU    13      48.575  36.104  29.276  1.00  0.00           H  
ATOM    195 HD13 LEU    13      48.926  34.268  29.017  1.00  0.00           H  
ATOM    196  CD2 LEU    13      46.020  35.511  29.038  1.00  0.00           C  
ATOM    197 HD21 LEU    13      46.273  36.540  29.372  1.00  0.00           H  
ATOM    198 HD22 LEU    13      45.011  35.481  28.573  1.00  0.00           H  
ATOM    199 HD23 LEU    13      45.890  34.903  29.959  1.00  0.00           H  
ATOM    200  C   LEU    13      45.216  35.637  24.585  1.00  0.00           C  
ATOM    201  O   LEU    13      44.517  36.646  24.658  1.00  0.00           O  
ATOM    202  N   LYS    14      45.604  35.108  23.393  1.00  0.00           N  
ATOM    203  HN  LYS    14      46.053  34.226  23.270  1.00  0.00           H  
ATOM    204  CA  LYS    14      45.584  35.859  22.171  1.00  0.00           C  
ATOM    205  HA  LYS    14      46.075  36.806  22.340  1.00  0.00           H  
ATOM    206  CB  LYS    14      46.457  35.145  21.127  1.00  0.00           C  
ATOM    207  HB1 LYS    14      47.520  35.269  21.424  1.00  0.00           H  
ATOM    208  HB2 LYS    14      46.203  34.065  21.078  1.00  0.00           H  
ATOM    209  CG  LYS    14      46.433  35.735  19.727  1.00  0.00           C  
ATOM    210  HG1 LYS    14      47.115  35.038  19.195  1.00  0.00           H  
ATOM    211  HG2 LYS    14      45.407  35.558  19.342  1.00  0.00           H  
ATOM    212  CD  LYS    14      46.871  37.210  19.808  1.00  0.00           C  
ATOM    213  HD1 LYS    14      46.115  37.818  20.349  1.00  0.00           H  
ATOM    214  HD2 LYS    14      47.759  37.248  20.476  1.00  0.00           H  
ATOM    215  CE  LYS    14      47.234  37.888  18.461  1.00  0.00           C  
ATOM    216  HE1 LYS    14      47.464  38.965  18.609  1.00  0.00           H  
ATOM    217  HE2 LYS    14      48.150  37.406  18.057  1.00  0.00           H  
ATOM    218  NZ  LYS    14      46.170  37.891  17.411  1.00  0.00           N  
ATOM    219  HZ1 LYS    14      45.249  38.005  17.880  1.00  0.00           H  
ATOM    220  HZ2 LYS    14      46.278  38.645  16.703  1.00  0.00           H  
ATOM    221  HZ3 LYS    14      46.171  37.005  16.866  1.00  0.00           H  
ATOM    222  C   LYS    14      44.204  36.207  21.684  1.00  0.00           C  
ATOM    223  O   LYS    14      43.387  35.383  21.301  1.00  0.00           O  
ATOM    224  N   ASP    15      43.916  37.532  21.566  1.00  0.00           N  
ATOM    225  HN  ASP    15      44.608  38.203  21.820  1.00  0.00           H  
ATOM    226  CA  ASP    15      42.609  38.117  21.129  1.00  0.00           C  
ATOM    227  HA  ASP    15      42.816  39.175  21.069  1.00  0.00           H  
ATOM    228  CB  ASP    15      42.069  37.565  19.741  1.00  0.00           C  
ATOM    229  HB1 ASP    15      42.002  36.456  19.760  1.00  0.00           H  
ATOM    230  HB2 ASP    15      41.053  37.988  19.588  1.00  0.00           H  
ATOM    231  CG  ASP    15      42.990  37.917  18.578  1.00  0.00           C  
ATOM    232  OD1 ASP    15      42.642  37.447  17.460  1.00  0.00           O  
ATOM    233  OD2 ASP    15      44.002  38.659  18.646  1.00  0.00           O  
ATOM    234  C   ASP    15      41.485  37.968  22.131  1.00  0.00           C  
ATOM    235  O   ASP    15      40.314  38.192  21.922  1.00  0.00           O  
ATOM    236  N   LYS    16      41.773  37.528  23.308  1.00  0.00           N  
ATOM    237  HN  LYS    16      42.671  37.120  23.455  1.00  0.00           H  
ATOM    238  CA  LYS    16      40.897  37.370  24.391  1.00  0.00           C  
ATOM    239  HA  LYS    16      39.947  37.068  23.975  1.00  0.00           H  
ATOM    240  CB  LYS    16      41.225  36.209  25.312  1.00  0.00           C  
ATOM    241  HB1 LYS    16      42.242  36.521  25.635  1.00  0.00           H  
ATOM    242  HB2 LYS    16      40.530  36.054  26.164  1.00  0.00           H  
ATOM    243  CG  LYS    16      41.559  34.783  24.695  1.00  0.00           C  
ATOM    244  HG1 LYS    16      42.502  34.827  24.108  1.00  0.00           H  
ATOM    245  HG2 LYS    16      41.896  34.009  25.417  1.00  0.00           H  
ATOM    246  CD  LYS    16      40.384  34.353  23.840  1.00  0.00           C  
ATOM    247  HD1 LYS    16      39.528  34.116  24.508  1.00  0.00           H  
ATOM    248  HD2 LYS    16      40.213  35.171  23.107  1.00  0.00           H  
ATOM    249  CE  LYS    16      40.621  32.990  23.131  1.00  0.00           C  
ATOM    250  HE1 LYS    16      39.893  32.913  22.296  1.00  0.00           H  
ATOM    251  HE2 LYS    16      41.651  32.923  22.720  1.00  0.00           H  
ATOM    252  NZ  LYS    16      40.402  31.773  23.950  1.00  0.00           N  
ATOM    253  HZ1 LYS    16      40.678  30.891  23.473  1.00  0.00           H  
ATOM    254  HZ2 LYS    16      40.890  31.801  24.868  1.00  0.00           H  
ATOM    255  HZ3 LYS    16      39.376  31.735  24.111  1.00  0.00           H  
ATOM    256  C   LYS    16      40.622  38.631  25.191  1.00  0.00           C  
ATOM    257  O   LYS    16      41.323  39.624  25.093  1.00  0.00           O  
ATOM    258  N   ARG    17      39.451  38.682  25.882  1.00  0.00           N  
ATOM    259  HN  ARG    17      38.704  38.026  25.813  1.00  0.00           H  
ATOM    260  CA  ARG    17      39.131  39.719  26.769  1.00  0.00           C  
ATOM    261  HA  ARG    17      39.838  40.519  26.609  1.00  0.00           H  
ATOM    262  CB  ARG    17      37.651  40.174  26.527  1.00  0.00           C  
ATOM    263  HB1 ARG    17      36.983  39.412  26.983  1.00  0.00           H  
ATOM    264  HB2 ARG    17      37.430  41.094  27.110  1.00  0.00           H  
ATOM    265  CG  ARG    17      37.297  40.483  25.046  1.00  0.00           C  
ATOM    266  HG1 ARG    17      37.856  41.376  24.694  1.00  0.00           H  
ATOM    267  HG2 ARG    17      37.506  39.635  24.360  1.00  0.00           H  
ATOM    268  CD  ARG    17      35.744  40.663  24.876  1.00  0.00           C  
ATOM    269  HD1 ARG    17      35.183  41.279  25.611  1.00  0.00           H  
ATOM    270  HD2 ARG    17      35.542  41.070  23.862  1.00  0.00           H  
ATOM    271  NE  ARG    17      35.196  39.291  25.041  1.00  0.00           N  
ATOM    272  HE  ARG    17      35.762  38.604  25.496  1.00  0.00           H  
ATOM    273  CZ  ARG    17      33.919  38.991  25.200  1.00  0.00           C  
ATOM    274  NH1 ARG    17      33.003  39.969  25.256  1.00  0.00           N  
ATOM    275 HH11 ARG    17      32.064  39.641  25.359  1.00  0.00           H  
ATOM    276 HH12 ARG    17      33.257  40.885  24.944  1.00  0.00           H  
ATOM    277  NH2 ARG    17      33.560  37.847  25.765  1.00  0.00           N  
ATOM    278 HH21 ARG    17      32.661  37.817  26.203  1.00  0.00           H  
ATOM    279 HH22 ARG    17      34.314  37.216  25.947  1.00  0.00           H  
ATOM    280  C   ARG    17      39.335  39.411  28.238  1.00  0.00           C  
ATOM    281  O   ARG    17      38.639  38.620  28.897  1.00  0.00           O  
ATOM    282  N   VAL    18      40.416  39.950  28.871  1.00  0.00           N  
ATOM    283  HN  VAL    18      40.966  40.541  28.287  1.00  0.00           H  
ATOM    284  CA  VAL    18      40.960  39.499  30.153  1.00  0.00           C  
ATOM    285  HA  VAL    18      40.501  38.543  30.354  1.00  0.00           H  
ATOM    286  CB  VAL    18      42.517  39.468  30.204  1.00  0.00           C  
ATOM    287  HB  VAL    18      42.870  40.521  30.158  1.00  0.00           H  
ATOM    288  CG1 VAL    18      43.086  38.800  31.385  1.00  0.00           C  
ATOM    289 HG11 VAL    18      42.718  39.238  32.337  1.00  0.00           H  
ATOM    290 HG12 VAL    18      42.747  37.742  31.342  1.00  0.00           H  
ATOM    291 HG13 VAL    18      44.197  38.787  31.354  1.00  0.00           H  
ATOM    292  CG2 VAL    18      42.871  38.731  28.957  1.00  0.00           C  
ATOM    293 HG21 VAL    18      42.859  39.362  28.042  1.00  0.00           H  
ATOM    294 HG22 VAL    18      43.884  38.275  28.979  1.00  0.00           H  
ATOM    295 HG23 VAL    18      42.225  37.850  28.756  1.00  0.00           H  
ATOM    296  C   VAL    18      40.436  40.224  31.401  1.00  0.00           C  
ATOM    297  O   VAL    18      40.464  41.463  31.469  1.00  0.00           O  
ATOM    298  N   PHE    19      39.899  39.522  32.422  1.00  0.00           N  
ATOM    299  HN  PHE    19      39.891  38.535  32.284  1.00  0.00           H  
ATOM    300  CA  PHE    19      39.321  40.127  33.592  1.00  0.00           C  
ATOM    301  HA  PHE    19      39.427  41.202  33.593  1.00  0.00           H  
ATOM    302  CB  PHE    19      37.830  39.549  33.817  1.00  0.00           C  
ATOM    303  HB1 PHE    19      37.183  39.707  32.929  1.00  0.00           H  
ATOM    304  HB2 PHE    19      37.961  38.447  33.873  1.00  0.00           H  
ATOM    305  CG  PHE    19      37.069  40.099  34.987  1.00  0.00           C  
ATOM    306  CD1 PHE    19      36.998  41.436  35.276  1.00  0.00           C  
ATOM    307  HD1 PHE    19      37.624  42.127  34.731  1.00  0.00           H  
ATOM    308  CE1 PHE    19      36.343  41.897  36.417  1.00  0.00           C  
ATOM    309  HE1 PHE    19      36.183  42.953  36.574  1.00  0.00           H  
ATOM    310  CZ  PHE    19      35.652  40.912  37.252  1.00  0.00           C  
ATOM    311  HZ  PHE    19      35.055  41.156  38.118  1.00  0.00           H  
ATOM    312  CD2 PHE    19      36.363  39.197  35.768  1.00  0.00           C  
ATOM    313  HD2 PHE    19      36.332  38.149  35.507  1.00  0.00           H  
ATOM    314  CE2 PHE    19      35.726  39.538  36.930  1.00  0.00           C  
ATOM    315  HE2 PHE    19      35.570  38.758  37.660  1.00  0.00           H  
ATOM    316  C   PHE    19      40.365  39.668  34.675  1.00  0.00           C  
ATOM    317  O   PHE    19      40.736  38.514  34.802  1.00  0.00           O  
ATOM    318  N   ILE    20      40.850  40.620  35.449  1.00  0.00           N  
ATOM    319  HN  ILE    20      40.566  41.570  35.353  1.00  0.00           H  
ATOM    320  CA  ILE    20      41.950  40.345  36.369  1.00  0.00           C  
ATOM    321  HA  ILE    20      41.864  39.286  36.564  1.00  0.00           H  
ATOM    322  CB  ILE    20      43.347  40.737  36.045  1.00  0.00           C  
ATOM    323  HB  ILE    20      43.548  41.821  36.182  1.00  0.00           H  
ATOM    324  CG2 ILE    20      44.302  40.005  37.052  1.00  0.00           C  
ATOM    325 HG21 ILE    20      44.556  38.972  36.730  1.00  0.00           H  
ATOM    326 HG22 ILE    20      45.229  40.606  37.165  1.00  0.00           H  
ATOM    327 HG23 ILE    20      43.915  40.057  38.092  1.00  0.00           H  
ATOM    328  CG1 ILE    20      43.756  40.385  34.579  1.00  0.00           C  
ATOM    329 HG11 ILE    20      43.558  39.294  34.504  1.00  0.00           H  
ATOM    330 HG12 ILE    20      43.027  40.935  33.947  1.00  0.00           H  
ATOM    331  CD  ILE    20      45.151  40.842  34.300  1.00  0.00           C  
ATOM    332  HD1 ILE    20      45.282  41.943  34.228  1.00  0.00           H  
ATOM    333  HD2 ILE    20      45.883  40.457  35.041  1.00  0.00           H  
ATOM    334  HD3 ILE    20      45.594  40.425  33.370  1.00  0.00           H  
ATOM    335  C   ILE    20      41.522  41.006  37.665  1.00  0.00           C  
ATOM    336  O   ILE    20      41.154  42.158  37.674  1.00  0.00           O  
ATOM    337  N   ARG    21      41.494  40.317  38.812  1.00  0.00           N  
ATOM    338  HN  ARG    21      41.758  39.369  38.648  1.00  0.00           H  
ATOM    339  CA  ARG    21      41.379  40.779  40.117  1.00  0.00           C  
ATOM    340  HA  ARG    21      40.767  41.668  40.093  1.00  0.00           H  
ATOM    341  CB  ARG    21      40.471  39.768  40.933  1.00  0.00           C  
ATOM    342  HB1 ARG    21      39.445  39.499  40.604  1.00  0.00           H  
ATOM    343  HB2 ARG    21      40.940  38.761  40.907  1.00  0.00           H  
ATOM    344  CG  ARG    21      40.306  40.099  42.430  1.00  0.00           C  
ATOM    345  HG1 ARG    21      39.633  39.304  42.816  1.00  0.00           H  
ATOM    346  HG2 ARG    21      41.276  40.056  42.969  1.00  0.00           H  
ATOM    347  CD  ARG    21      39.574  41.466  42.834  1.00  0.00           C  
ATOM    348  HD1 ARG    21      40.042  42.388  42.426  1.00  0.00           H  
ATOM    349  HD2 ARG    21      38.576  41.449  42.345  1.00  0.00           H  
ATOM    350  NE  ARG    21      39.595  41.579  44.370  1.00  0.00           N  
ATOM    351  HE  ARG    21      40.187  42.250  44.816  1.00  0.00           H  
ATOM    352  CZ  ARG    21      38.749  40.963  45.201  1.00  0.00           C  
ATOM    353  NH1 ARG    21      37.655  40.339  44.946  1.00  0.00           N  
ATOM    354 HH11 ARG    21      37.135  40.173  45.785  1.00  0.00           H  
ATOM    355 HH12 ARG    21      37.506  39.949  44.038  1.00  0.00           H  
ATOM    356  NH2 ARG    21      38.976  41.261  46.462  1.00  0.00           N  
ATOM    357 HH21 ARG    21      38.389  40.688  47.035  1.00  0.00           H  
ATOM    358 HH22 ARG    21      39.750  41.753  46.862  1.00  0.00           H  
ATOM    359  C   ARG    21      42.694  41.108  40.723  1.00  0.00           C  
ATOM    360  O   ARG    21      43.529  40.261  41.010  1.00  0.00           O  
ATOM    361  N   VAL    22      42.959  42.370  40.872  1.00  0.00           N  
ATOM    362  HN  VAL    22      42.242  43.057  40.784  1.00  0.00           H  
ATOM    363  CA  VAL    22      44.209  42.969  41.299  1.00  0.00           C  
ATOM    364  HA  VAL    22      44.824  42.111  41.526  1.00  0.00           H  
ATOM    365  CB  VAL    22      44.820  43.817  40.166  1.00  0.00           C  
ATOM    366  HB  VAL    22      44.905  43.163  39.272  1.00  0.00           H  
ATOM    367  CG1 VAL    22      43.995  44.994  39.708  1.00  0.00           C  
ATOM    368 HG11 VAL    22      42.889  44.937  39.622  1.00  0.00           H  
ATOM    369 HG12 VAL    22      44.098  45.819  40.445  1.00  0.00           H  
ATOM    370 HG13 VAL    22      44.314  45.372  38.714  1.00  0.00           H  
ATOM    371  CG2 VAL    22      46.291  44.377  40.435  1.00  0.00           C  
ATOM    372 HG21 VAL    22      46.670  44.894  39.528  1.00  0.00           H  
ATOM    373 HG22 VAL    22      46.236  45.169  41.212  1.00  0.00           H  
ATOM    374 HG23 VAL    22      47.031  43.635  40.805  1.00  0.00           H  
ATOM    375  C   VAL    22      43.994  43.765  42.587  1.00  0.00           C  
ATOM    376  O   VAL    22      42.899  44.191  42.905  1.00  0.00           O  
ATOM    377  N   ASP    23      45.053  43.856  43.357  1.00  0.00           N  
ATOM    378  HN  ASP    23      45.911  43.428  43.084  1.00  0.00           H  
ATOM    379  CA  ASP    23      45.200  44.844  44.412  1.00  0.00           C  
ATOM    380  HA  ASP    23      44.433  45.589  44.263  1.00  0.00           H  
ATOM    381  CB  ASP    23      45.087  44.232  45.796  1.00  0.00           C  
ATOM    382  HB1 ASP    23      44.154  43.636  45.893  1.00  0.00           H  
ATOM    383  HB2 ASP    23      45.907  43.516  46.015  1.00  0.00           H  
ATOM    384  CG  ASP    23      45.070  45.229  46.967  1.00  0.00           C  
ATOM    385  OD1 ASP    23      45.207  44.693  48.073  1.00  0.00           O  
ATOM    386  OD2 ASP    23      44.792  46.436  46.801  1.00  0.00           O  
ATOM    387  C   ASP    23      46.527  45.603  44.235  1.00  0.00           C  
ATOM    388  O   ASP    23      47.524  44.991  43.932  1.00  0.00           O  
ATOM    389  N   PHE    24      46.498  46.993  44.333  1.00  0.00           N  
ATOM    390  HN  PHE    24      45.630  47.441  44.533  1.00  0.00           H  
ATOM    391  CA  PHE    24      47.722  47.829  44.137  1.00  0.00           C  
ATOM    392  HA  PHE    24      48.503  47.214  43.713  1.00  0.00           H  
ATOM    393  CB  PHE    24      47.340  49.054  43.254  1.00  0.00           C  
ATOM    394  HB1 PHE    24      46.475  49.526  43.766  1.00  0.00           H  
ATOM    395  HB2 PHE    24      48.208  49.739  43.138  1.00  0.00           H  
ATOM    396  CG  PHE    24      47.030  48.480  41.889  1.00  0.00           C  
ATOM    397  CD1 PHE    24      48.027  47.931  41.091  1.00  0.00           C  
ATOM    398  HD1 PHE    24      49.036  47.803  41.453  1.00  0.00           H  
ATOM    399  CE1 PHE    24      47.821  47.516  39.797  1.00  0.00           C  
ATOM    400  HE1 PHE    24      48.664  47.054  39.304  1.00  0.00           H  
ATOM    401  CZ  PHE    24      46.575  47.724  39.230  1.00  0.00           C  
ATOM    402  HZ  PHE    24      46.386  47.438  38.207  1.00  0.00           H  
ATOM    403  CD2 PHE    24      45.747  48.713  41.271  1.00  0.00           C  
ATOM    404  HD2 PHE    24      44.965  49.162  41.866  1.00  0.00           H  
ATOM    405  CE2 PHE    24      45.532  48.334  39.921  1.00  0.00           C  
ATOM    406  HE2 PHE    24      44.594  48.564  39.437  1.00  0.00           H  
ATOM    407  C   PHE    24      48.187  48.356  45.480  1.00  0.00           C  
ATOM    408  O   PHE    24      49.207  49.066  45.645  1.00  0.00           O  
ATOM    409  N   ASN    25      47.384  47.964  46.480  1.00  0.00           N  
ATOM    410  HN  ASN    25      46.568  47.452  46.223  1.00  0.00           H  
ATOM    411  CA  ASN    25      47.556  48.471  47.906  1.00  0.00           C  
ATOM    412  HA  ASN    25      46.540  48.546  48.266  1.00  0.00           H  
ATOM    413  CB  ASN    25      48.334  47.381  48.493  1.00  0.00           C  
ATOM    414  HB1 ASN    25      47.960  46.402  48.126  1.00  0.00           H  
ATOM    415  HB2 ASN    25      49.428  47.443  48.312  1.00  0.00           H  
ATOM    416  CG  ASN    25      48.325  47.280  50.026  1.00  0.00           C  
ATOM    417  OD1 ASN    25      47.983  46.191  50.477  1.00  0.00           O  
ATOM    418  ND2 ASN    25      48.681  48.355  50.748  1.00  0.00           N  
ATOM    419 HD21 ASN    25      48.701  48.308  51.747  1.00  0.00           H  
ATOM    420 HD22 ASN    25      48.898  49.221  50.298  1.00  0.00           H  
ATOM    421  C   ASN    25      48.107  49.910  48.098  1.00  0.00           C  
ATOM    422  O   ASN    25      49.233  50.196  48.581  1.00  0.00           O  
ATOM    423  N   VAL    26      47.187  50.935  47.778  1.00  0.00           N  
ATOM    424  HN  VAL    26      46.283  50.684  47.441  1.00  0.00           H  
ATOM    425  CA  VAL    26      47.388  52.361  47.833  1.00  0.00           C  
ATOM    426  HA  VAL    26      48.421  52.675  47.815  1.00  0.00           H  
ATOM    427  CB  VAL    26      46.838  52.947  46.523  1.00  0.00           C  
ATOM    428  HB  VAL    26      45.789  52.625  46.349  1.00  0.00           H  
ATOM    429  CG1 VAL    26      46.986  54.388  46.373  1.00  0.00           C  
ATOM    430 HG11 VAL    26      47.995  54.770  46.642  1.00  0.00           H  
ATOM    431 HG12 VAL    26      46.871  54.764  45.334  1.00  0.00           H  
ATOM    432 HG13 VAL    26      46.233  54.919  46.994  1.00  0.00           H  
ATOM    433  CG2 VAL    26      47.625  52.333  45.302  1.00  0.00           C  
ATOM    434 HG21 VAL    26      47.332  51.263  45.233  1.00  0.00           H  
ATOM    435 HG22 VAL    26      47.432  52.775  44.302  1.00  0.00           H  
ATOM    436 HG23 VAL    26      48.733  52.312  45.387  1.00  0.00           H  
ATOM    437  C   VAL    26      46.585  52.934  49.064  1.00  0.00           C  
ATOM    438  O   VAL    26      45.391  53.058  49.017  1.00  0.00           O  
ATOM    439  N   PRO    27      47.229  53.323  50.193  1.00  0.00           N  
ATOM    440  CD  PRO    27      48.677  53.200  50.502  1.00  0.00           C  
ATOM    441  HD1 PRO    27      49.125  54.208  50.369  1.00  0.00           H  
ATOM    442  HD2 PRO    27      49.219  52.400  49.956  1.00  0.00           H  
ATOM    443  CA  PRO    27      46.478  53.572  51.418  1.00  0.00           C  
ATOM    444  HA  PRO    27      45.855  52.700  51.556  1.00  0.00           H  
ATOM    445  CB  PRO    27      47.577  53.736  52.505  1.00  0.00           C  
ATOM    446  HB1 PRO    27      47.016  53.605  53.455  1.00  0.00           H  
ATOM    447  HB2 PRO    27      48.070  54.731  52.487  1.00  0.00           H  
ATOM    448  CG  PRO    27      48.716  52.888  52.004  1.00  0.00           C  
ATOM    449  HG1 PRO    27      48.496  51.815  52.186  1.00  0.00           H  
ATOM    450  HG2 PRO    27      49.645  53.117  52.569  1.00  0.00           H  
ATOM    451  C   PRO    27      45.574  54.786  51.331  1.00  0.00           C  
ATOM    452  O   PRO    27      44.449  54.694  51.867  1.00  0.00           O  
ATOM    453  N   LEU    28      45.950  55.884  50.717  1.00  0.00           N  
ATOM    454  HN  LEU    28      46.911  55.899  50.450  1.00  0.00           H  
ATOM    455  CA  LEU    28      45.099  57.089  50.349  1.00  0.00           C  
ATOM    456  HA  LEU    28      45.720  57.715  49.726  1.00  0.00           H  
ATOM    457  CB  LEU    28      43.832  56.682  49.606  1.00  0.00           C  
ATOM    458  HB1 LEU    28      43.337  55.927  50.253  1.00  0.00           H  
ATOM    459  HB2 LEU    28      43.346  57.681  49.591  1.00  0.00           H  
ATOM    460  CG  LEU    28      44.068  56.338  48.119  1.00  0.00           C  
ATOM    461  HG  LEU    28      44.506  55.317  48.136  1.00  0.00           H  
ATOM    462  CD1 LEU    28      42.719  56.312  47.425  1.00  0.00           C  
ATOM    463 HD11 LEU    28      42.687  55.629  46.550  1.00  0.00           H  
ATOM    464 HD12 LEU    28      41.947  55.980  48.152  1.00  0.00           H  
ATOM    465 HD13 LEU    28      42.375  57.340  47.183  1.00  0.00           H  
ATOM    466  CD2 LEU    28      44.961  57.269  47.345  1.00  0.00           C  
ATOM    467 HD21 LEU    28      44.852  56.795  46.346  1.00  0.00           H  
ATOM    468 HD22 LEU    28      44.502  58.281  47.378  1.00  0.00           H  
ATOM    469 HD23 LEU    28      46.040  57.322  47.605  1.00  0.00           H  
ATOM    470  C   LEU    28      44.838  57.822  51.673  1.00  0.00           C  
ATOM    471  O   LEU    28      43.789  58.441  51.888  1.00  0.00           O  
ATOM    472  N   ASP    29      45.853  57.963  52.506  1.00  0.00           N  
ATOM    473  HN  ASP    29      46.728  57.541  52.285  1.00  0.00           H  
ATOM    474  CA  ASP    29      45.821  58.750  53.680  1.00  0.00           C  
ATOM    475  HA  ASP    29      44.854  58.821  54.156  1.00  0.00           H  
ATOM    476  CB  ASP    29      46.929  58.186  54.634  1.00  0.00           C  
ATOM    477  HB1 ASP    29      47.929  57.957  54.209  1.00  0.00           H  
ATOM    478  HB2 ASP    29      47.111  58.944  55.425  1.00  0.00           H  
ATOM    479  CG  ASP    29      46.382  57.021  55.453  1.00  0.00           C  
ATOM    480  OD1 ASP    29      47.193  56.326  56.107  1.00  0.00           O  
ATOM    481  OD2 ASP    29      45.135  56.898  55.609  1.00  0.00           O  
ATOM    482  C   ASP    29      46.035  60.286  53.533  1.00  0.00           C  
ATOM    483  O   ASP    29      45.931  61.087  54.497  1.00  0.00           O  
ATOM    484  N   GLY    30      46.420  60.705  52.309  1.00  0.00           N  
ATOM    485  HN  GLY    30      46.432  60.012  51.592  1.00  0.00           H  
ATOM    486  CA  GLY    30      46.999  62.004  52.161  1.00  0.00           C  
ATOM    487  HA1 GLY    30      46.356  62.711  52.663  1.00  0.00           H  
ATOM    488  HA2 GLY    30      47.056  62.098  51.087  1.00  0.00           H  
ATOM    489  C   GLY    30      48.366  62.223  52.856  1.00  0.00           C  
ATOM    490  O   GLY    30      48.462  63.221  53.598  1.00  0.00           O  
ATOM    491  N   LYS    31      49.290  61.275  52.699  1.00  0.00           N  
ATOM    492  HN  LYS    31      49.083  60.457  52.168  1.00  0.00           H  
ATOM    493  CA  LYS    31      50.564  61.406  53.381  1.00  0.00           C  
ATOM    494  HA  LYS    31      50.848  62.447  53.353  1.00  0.00           H  
ATOM    495  CB  LYS    31      50.414  60.975  54.896  1.00  0.00           C  
ATOM    496  HB1 LYS    31      51.191  61.404  55.565  1.00  0.00           H  
ATOM    497  HB2 LYS    31      49.383  61.283  55.176  1.00  0.00           H  
ATOM    498  CG  LYS    31      50.596  59.489  55.149  1.00  0.00           C  
ATOM    499  HG1 LYS    31      49.788  58.848  54.738  1.00  0.00           H  
ATOM    500  HG2 LYS    31      51.520  58.946  54.856  1.00  0.00           H  
ATOM    501  CD  LYS    31      50.406  59.162  56.634  1.00  0.00           C  
ATOM    502  HD1 LYS    31      49.409  59.553  56.932  1.00  0.00           H  
ATOM    503  HD2 LYS    31      50.388  58.059  56.766  1.00  0.00           H  
ATOM    504  CE  LYS    31      51.555  59.661  57.446  1.00  0.00           C  
ATOM    505  HE1 LYS    31      52.552  59.433  57.013  1.00  0.00           H  
ATOM    506  HE2 LYS    31      51.438  60.763  57.526  1.00  0.00           H  
ATOM    507  NZ  LYS    31      51.552  59.111  58.830  1.00  0.00           N  
ATOM    508  HZ1 LYS    31      52.219  59.706  59.361  1.00  0.00           H  
ATOM    509  HZ2 LYS    31      50.641  59.152  59.330  1.00  0.00           H  
ATOM    510  HZ3 LYS    31      51.874  58.123  58.791  1.00  0.00           H  
ATOM    511  C   LYS    31      51.645  60.652  52.675  1.00  0.00           C  
ATOM    512  O   LYS    31      51.299  59.775  51.831  1.00  0.00           O  
ATOM    513  N   LYS    32      52.969  60.948  53.031  1.00  0.00           N  
ATOM    514  HN  LYS    32      53.225  61.727  53.599  1.00  0.00           H  
ATOM    515  CA  LYS    32      54.097  60.275  52.249  1.00  0.00           C  
ATOM    516  HA  LYS    32      53.796  60.481  51.232  1.00  0.00           H  
ATOM    517  CB  LYS    32      55.453  60.899  52.533  1.00  0.00           C  
ATOM    518  HB1 LYS    32      55.444  62.006  52.439  1.00  0.00           H  
ATOM    519  HB2 LYS    32      55.602  60.769  53.626  1.00  0.00           H  
ATOM    520  CG  LYS    32      56.767  60.401  51.836  1.00  0.00           C  
ATOM    521  HG1 LYS    32      57.668  60.764  52.376  1.00  0.00           H  
ATOM    522  HG2 LYS    32      56.897  59.298  51.852  1.00  0.00           H  
ATOM    523  CD  LYS    32      56.721  60.879  50.331  1.00  0.00           C  
ATOM    524  HD1 LYS    32      55.924  60.329  49.787  1.00  0.00           H  
ATOM    525  HD2 LYS    32      56.420  61.948  50.351  1.00  0.00           H  
ATOM    526  CE  LYS    32      58.035  60.624  49.559  1.00  0.00           C  
ATOM    527  HE1 LYS    32      58.826  61.303  49.944  1.00  0.00           H  
ATOM    528  HE2 LYS    32      58.594  59.663  49.572  1.00  0.00           H  
ATOM    529  NZ  LYS    32      57.855  61.155  48.220  1.00  0.00           N  
ATOM    530  HZ1 LYS    32      58.763  60.947  47.756  1.00  0.00           H  
ATOM    531  HZ2 LYS    32      57.156  60.615  47.671  1.00  0.00           H  
ATOM    532  HZ3 LYS    32      57.651  62.172  48.297  1.00  0.00           H  
ATOM    533  C   LYS    32      54.164  58.721  52.346  1.00  0.00           C  
ATOM    534  O   LYS    32      54.252  58.126  53.438  1.00  0.00           O  
ATOM    535  N   ILE    33      54.131  57.985  51.186  1.00  0.00           N  
ATOM    536  HN  ILE    33      54.032  58.459  50.315  1.00  0.00           H  
ATOM    537  CA  ILE    33      54.383  56.540  51.144  1.00  0.00           C  
ATOM    538  HA  ILE    33      54.486  56.099  52.125  1.00  0.00           H  
ATOM    539  CB  ILE    33      53.245  55.768  50.523  1.00  0.00           C  
ATOM    540  HB  ILE    33      53.103  56.131  49.482  1.00  0.00           H  
ATOM    541  CG2 ILE    33      53.645  54.247  50.342  1.00  0.00           C  
ATOM    542 HG21 ILE    33      54.252  53.907  51.209  1.00  0.00           H  
ATOM    543 HG22 ILE    33      52.773  53.561  50.281  1.00  0.00           H  
ATOM    544 HG23 ILE    33      54.236  53.982  49.440  1.00  0.00           H  
ATOM    545  CG1 ILE    33      51.883  55.908  51.183  1.00  0.00           C  
ATOM    546 HG11 ILE    33      51.472  56.932  51.050  1.00  0.00           H  
ATOM    547 HG12 ILE    33      51.271  55.178  50.612  1.00  0.00           H  
ATOM    548  CD  ILE    33      51.895  55.585  52.687  1.00  0.00           C  
ATOM    549  HD1 ILE    33      52.224  56.477  53.261  1.00  0.00           H  
ATOM    550  HD2 ILE    33      50.811  55.460  52.892  1.00  0.00           H  
ATOM    551  HD3 ILE    33      52.389  54.604  52.857  1.00  0.00           H  
ATOM    552  C   ILE    33      55.806  56.207  50.621  1.00  0.00           C  
ATOM    553  O   ILE    33      56.341  56.883  49.770  1.00  0.00           O  
ATOM    554  N   THR    34      56.543  55.197  51.079  1.00  0.00           N  
ATOM    555  HN  THR    34      56.073  54.741  51.830  1.00  0.00           H  
ATOM    556  CA  THR    34      57.821  54.824  50.652  1.00  0.00           C  
ATOM    557  HA  THR    34      57.958  55.166  49.636  1.00  0.00           H  
ATOM    558  CB  THR    34      58.808  55.534  51.471  1.00  0.00           C  
ATOM    559  HB  THR    34      58.396  56.566  51.487  1.00  0.00           H  
ATOM    560  OG1 THR    34      60.065  55.773  50.767  1.00  0.00           O  
ATOM    561  HG1 THR    34      59.827  56.233  49.959  1.00  0.00           H  
ATOM    562  CG2 THR    34      59.007  54.956  52.875  1.00  0.00           C  
ATOM    563 HG21 THR    34      59.621  54.036  52.773  1.00  0.00           H  
ATOM    564 HG22 THR    34      59.446  55.646  53.626  1.00  0.00           H  
ATOM    565 HG23 THR    34      58.032  54.725  53.354  1.00  0.00           H  
ATOM    566  C   THR    34      58.056  53.377  50.668  1.00  0.00           C  
ATOM    567  O   THR    34      57.585  52.733  51.647  1.00  0.00           O  
ATOM    568  N   SER    35      58.801  52.762  49.766  1.00  0.00           N  
ATOM    569  HN  SER    35      59.272  53.332  49.096  1.00  0.00           H  
ATOM    570  CA  SER    35      59.128  51.361  49.810  1.00  0.00           C  
ATOM    571  HA  SER    35      59.740  51.145  48.947  1.00  0.00           H  
ATOM    572  CB  SER    35      59.977  50.866  51.011  1.00  0.00           C  
ATOM    573  HB1 SER    35      60.005  49.764  50.872  1.00  0.00           H  
ATOM    574  HB2 SER    35      60.922  51.450  51.035  1.00  0.00           H  
ATOM    575  OG  SER    35      59.402  51.087  52.288  1.00  0.00           O  
ATOM    576  HG1 SER    35      58.629  51.650  52.208  1.00  0.00           H  
ATOM    577  C   SER    35      57.901  50.440  49.500  1.00  0.00           C  
ATOM    578  O   SER    35      57.828  49.257  49.906  1.00  0.00           O  
ATOM    579  N   ASN    36      56.880  50.905  48.770  1.00  0.00           N  
ATOM    580  HN  ASN    36      57.013  51.787  48.324  1.00  0.00           H  
ATOM    581  CA  ASN    36      55.764  50.047  48.478  1.00  0.00           C  
ATOM    582  HA  ASN    36      55.663  49.456  49.376  1.00  0.00           H  
ATOM    583  CB  ASN    36      54.522  50.854  48.197  1.00  0.00           C  
ATOM    584  HB1 ASN    36      54.487  51.584  49.034  1.00  0.00           H  
ATOM    585  HB2 ASN    36      54.639  51.460  47.273  1.00  0.00           H  
ATOM    586  CG  ASN    36      53.271  49.965  48.123  1.00  0.00           C  
ATOM    587  OD1 ASN    36      53.237  48.735  48.328  1.00  0.00           O  
ATOM    588  ND2 ASN    36      52.106  50.602  47.969  1.00  0.00           N  
ATOM    589 HD21 ASN    36      51.281  50.120  48.265  1.00  0.00           H  
ATOM    590 HD22 ASN    36      52.143  51.583  47.780  1.00  0.00           H  
ATOM    591  C   ASN    36      56.178  49.043  47.398  1.00  0.00           C  
ATOM    592  O   ASN    36      56.414  49.408  46.276  1.00  0.00           O  
ATOM    593  N   GLN    37      56.250  47.797  47.755  1.00  0.00           N  
ATOM    594  HN  GLN    37      56.054  47.567  48.705  1.00  0.00           H  
ATOM    595  CA  GLN    37      56.546  46.698  46.868  1.00  0.00           C  
ATOM    596  HA  GLN    37      57.197  47.015  46.067  1.00  0.00           H  
ATOM    597  CB  GLN    37      57.389  45.572  47.575  1.00  0.00           C  
ATOM    598  HB1 GLN    37      57.500  44.718  46.873  1.00  0.00           H  
ATOM    599  HB2 GLN    37      58.339  46.065  47.871  1.00  0.00           H  
ATOM    600  CG  GLN    37      56.925  45.118  48.955  1.00  0.00           C  
ATOM    601  HG1 GLN    37      57.185  45.914  49.685  1.00  0.00           H  
ATOM    602  HG2 GLN    37      55.836  44.897  48.939  1.00  0.00           H  
ATOM    603  CD  GLN    37      57.728  43.927  49.380  1.00  0.00           C  
ATOM    604  OE1 GLN    37      57.821  42.889  48.800  1.00  0.00           O  
ATOM    605  NE2 GLN    37      58.473  44.081  50.501  1.00  0.00           N  
ATOM    606 HE21 GLN    37      58.481  44.957  50.984  1.00  0.00           H  
ATOM    607 HE22 GLN    37      59.077  43.300  50.659  1.00  0.00           H  
ATOM    608  C   GLN    37      55.262  46.143  46.237  1.00  0.00           C  
ATOM    609  O   GLN    37      55.349  45.683  45.128  1.00  0.00           O  
ATOM    610  N   ARG    38      54.168  46.088  46.990  1.00  0.00           N  
ATOM    611  HN  ARG    38      54.190  46.575  47.860  1.00  0.00           H  
ATOM    612  CA  ARG    38      52.895  45.488  46.513  1.00  0.00           C  
ATOM    613  HA  ARG    38      53.174  44.464  46.310  1.00  0.00           H  
ATOM    614  CB  ARG    38      51.758  45.404  47.556  1.00  0.00           C  
ATOM    615  HB1 ARG    38      51.716  46.381  48.083  1.00  0.00           H  
ATOM    616  HB2 ARG    38      50.779  45.103  47.126  1.00  0.00           H  
ATOM    617  CG  ARG    38      51.947  44.316  48.616  1.00  0.00           C  
ATOM    618  HG1 ARG    38      52.795  44.653  49.250  1.00  0.00           H  
ATOM    619  HG2 ARG    38      51.071  44.430  49.290  1.00  0.00           H  
ATOM    620  CD  ARG    38      51.918  42.797  48.176  1.00  0.00           C  
ATOM    621  HD1 ARG    38      51.547  42.157  49.004  1.00  0.00           H  
ATOM    622  HD2 ARG    38      51.273  42.538  47.309  1.00  0.00           H  
ATOM    623  NE  ARG    38      53.349  42.414  47.887  1.00  0.00           N  
ATOM    624  HE  ARG    38      54.001  42.711  48.585  1.00  0.00           H  
ATOM    625  CZ  ARG    38      53.945  41.582  46.979  1.00  0.00           C  
ATOM    626  NH1 ARG    38      53.281  41.029  45.962  1.00  0.00           N  
ATOM    627 HH11 ARG    38      53.600  40.373  45.278  1.00  0.00           H  
ATOM    628 HH12 ARG    38      52.291  40.909  46.040  1.00  0.00           H  
ATOM    629  NH2 ARG    38      55.237  41.456  46.979  1.00  0.00           N  
ATOM    630 HH21 ARG    38      55.754  40.946  46.291  1.00  0.00           H  
ATOM    631 HH22 ARG    38      55.663  41.811  47.811  1.00  0.00           H  
ATOM    632  C   ARG    38      52.368  46.116  45.238  1.00  0.00           C  
ATOM    633  O   ARG    38      52.064  45.351  44.303  1.00  0.00           O  
ATOM    634  N   ILE    39      52.341  47.401  45.073  1.00  0.00           N  
ATOM    635  HN  ILE    39      52.669  48.054  45.751  1.00  0.00           H  
ATOM    636  CA  ILE    39      52.127  48.094  43.861  1.00  0.00           C  
ATOM    637  HA  ILE    39      51.111  47.795  43.650  1.00  0.00           H  
ATOM    638  CB  ILE    39      52.160  49.645  44.112  1.00  0.00           C  
ATOM    639  HB  ILE    39      51.458  49.789  44.961  1.00  0.00           H  
ATOM    640  CG2 ILE    39      53.623  49.981  44.517  1.00  0.00           C  
ATOM    641 HG21 ILE    39      53.974  49.317  45.336  1.00  0.00           H  
ATOM    642 HG22 ILE    39      54.292  49.887  43.635  1.00  0.00           H  
ATOM    643 HG23 ILE    39      53.636  51.052  44.810  1.00  0.00           H  
ATOM    644  CG1 ILE    39      51.660  50.357  42.823  1.00  0.00           C  
ATOM    645 HG11 ILE    39      52.374  50.087  42.016  1.00  0.00           H  
ATOM    646 HG12 ILE    39      50.678  49.943  42.512  1.00  0.00           H  
ATOM    647  CD  ILE    39      51.386  51.867  42.873  1.00  0.00           C  
ATOM    648  HD1 ILE    39      51.019  52.220  41.886  1.00  0.00           H  
ATOM    649  HD2 ILE    39      50.724  52.072  43.741  1.00  0.00           H  
ATOM    650  HD3 ILE    39      52.381  52.350  42.985  1.00  0.00           H  
ATOM    651  C   ILE    39      52.962  47.661  42.726  1.00  0.00           C  
ATOM    652  O   ILE    39      52.472  47.357  41.628  1.00  0.00           O  
ATOM    653  N   VAL    40      54.307  47.518  42.997  1.00  0.00           N  
ATOM    654  HN  VAL    40      54.658  47.927  43.836  1.00  0.00           H  
ATOM    655  CA  VAL    40      55.226  47.059  41.924  1.00  0.00           C  
ATOM    656  HA  VAL    40      55.193  47.786  41.126  1.00  0.00           H  
ATOM    657  CB  VAL    40      56.622  47.090  42.424  1.00  0.00           C  
ATOM    658  HB  VAL    40      56.764  46.247  43.133  1.00  0.00           H  
ATOM    659  CG1 VAL    40      57.630  46.861  41.277  1.00  0.00           C  
ATOM    660 HG11 VAL    40      57.675  47.748  40.610  1.00  0.00           H  
ATOM    661 HG12 VAL    40      58.639  46.830  41.741  1.00  0.00           H  
ATOM    662 HG13 VAL    40      57.494  45.977  40.618  1.00  0.00           H  
ATOM    663  CG2 VAL    40      56.910  48.488  43.028  1.00  0.00           C  
ATOM    664 HG21 VAL    40      57.973  48.811  43.053  1.00  0.00           H  
ATOM    665 HG22 VAL    40      56.384  49.238  42.399  1.00  0.00           H  
ATOM    666 HG23 VAL    40      56.527  48.588  44.065  1.00  0.00           H  
ATOM    667  C   VAL    40      54.796  45.678  41.388  1.00  0.00           C  
ATOM    668  O   VAL    40      54.762  45.436  40.153  1.00  0.00           O  
ATOM    669  N   ALA    41      54.545  44.717  42.282  1.00  0.00           N  
ATOM    670  HN  ALA    41      54.511  44.942  43.252  1.00  0.00           H  
ATOM    671  CA  ALA    41      54.235  43.247  42.114  1.00  0.00           C  
ATOM    672  HA  ALA    41      54.926  42.822  41.402  1.00  0.00           H  
ATOM    673  CB  ALA    41      54.241  42.699  43.558  1.00  0.00           C  
ATOM    674  HB1 ALA    41      55.292  42.693  43.917  1.00  0.00           H  
ATOM    675  HB2 ALA    41      53.501  43.180  44.233  1.00  0.00           H  
ATOM    676  HB3 ALA    41      54.003  41.616  43.624  1.00  0.00           H  
ATOM    677  C   ALA    41      52.896  42.991  41.569  1.00  0.00           C  
ATOM    678  O   ALA    41      52.551  41.852  41.147  1.00  0.00           O  
ATOM    679  N   ALA    42      52.019  44.004  41.481  1.00  0.00           N  
ATOM    680  HN  ALA    42      52.250  44.903  41.847  1.00  0.00           H  
ATOM    681  CA  ALA    42      50.779  43.826  40.831  1.00  0.00           C  
ATOM    682  HA  ALA    42      50.308  42.921  41.185  1.00  0.00           H  
ATOM    683  CB  ALA    42      49.815  44.908  41.370  1.00  0.00           C  
ATOM    684  HB1 ALA    42      48.791  44.614  41.055  1.00  0.00           H  
ATOM    685  HB2 ALA    42      49.842  44.989  42.478  1.00  0.00           H  
ATOM    686  HB3 ALA    42      50.101  45.884  40.923  1.00  0.00           H  
ATOM    687  C   ALA    42      50.785  44.020  39.235  1.00  0.00           C  
ATOM    688  O   ALA    42      49.907  43.548  38.488  1.00  0.00           O  
ATOM    689  N   LEU    43      51.878  44.659  38.725  1.00  0.00           N  
ATOM    690  HN  LEU    43      52.587  44.989  39.342  1.00  0.00           H  
ATOM    691  CA  LEU    43      52.104  44.845  37.279  1.00  0.00           C  
ATOM    692  HA  LEU    43      51.168  45.104  36.805  1.00  0.00           H  
ATOM    693  CB  LEU    43      52.862  46.060  36.861  1.00  0.00           C  
ATOM    694  HB1 LEU    43      53.869  46.116  37.327  1.00  0.00           H  
ATOM    695  HB2 LEU    43      53.125  46.045  35.782  1.00  0.00           H  
ATOM    696  CG  LEU    43      52.264  47.483  37.109  1.00  0.00           C  
ATOM    697  HG  LEU    43      52.944  48.134  36.519  1.00  0.00           H  
ATOM    698  CD1 LEU    43      50.800  47.684  36.667  1.00  0.00           C  
ATOM    699 HD11 LEU    43      50.465  48.741  36.596  1.00  0.00           H  
ATOM    700 HD12 LEU    43      50.649  47.253  35.654  1.00  0.00           H  
ATOM    701 HD13 LEU    43      50.072  47.248  37.384  1.00  0.00           H  
ATOM    702  CD2 LEU    43      52.285  48.023  38.513  1.00  0.00           C  
ATOM    703 HD21 LEU    43      51.508  47.437  39.050  1.00  0.00           H  
ATOM    704 HD22 LEU    43      53.243  47.854  39.049  1.00  0.00           H  
ATOM    705 HD23 LEU    43      52.037  49.094  38.676  1.00  0.00           H  
ATOM    706  C   LEU    43      52.663  43.684  36.523  1.00  0.00           C  
ATOM    707  O   LEU    43      52.325  43.641  35.331  1.00  0.00           O  
ATOM    708  N   PRO    44      53.416  42.690  37.076  1.00  0.00           N  
ATOM    709  CD  PRO    44      54.300  42.788  38.231  1.00  0.00           C  
ATOM    710  HD1 PRO    44      53.680  42.613  39.136  1.00  0.00           H  
ATOM    711  HD2 PRO    44      54.682  43.823  38.367  1.00  0.00           H  
ATOM    712  CA  PRO    44      53.913  41.584  36.221  1.00  0.00           C  
ATOM    713  HA  PRO    44      54.514  42.131  35.509  1.00  0.00           H  
ATOM    714  CB  PRO    44      54.722  40.627  37.129  1.00  0.00           C  
ATOM    715  HB1 PRO    44      55.472  40.048  36.549  1.00  0.00           H  
ATOM    716  HB2 PRO    44      54.052  39.985  37.740  1.00  0.00           H  
ATOM    717  CG  PRO    44      55.360  41.630  38.113  1.00  0.00           C  
ATOM    718  HG1 PRO    44      56.274  42.031  37.624  1.00  0.00           H  
ATOM    719  HG2 PRO    44      55.698  41.203  39.082  1.00  0.00           H  
ATOM    720  C   PRO    44      52.858  40.805  35.488  1.00  0.00           C  
ATOM    721  O   PRO    44      53.054  40.581  34.278  1.00  0.00           O  
ATOM    722  N   THR    45      51.797  40.286  36.122  1.00  0.00           N  
ATOM    723  HN  THR    45      51.674  40.354  37.109  1.00  0.00           H  
ATOM    724  CA  THR    45      50.676  39.609  35.520  1.00  0.00           C  
ATOM    725  HA  THR    45      51.136  38.809  34.960  1.00  0.00           H  
ATOM    726  CB  THR    45      49.633  39.099  36.386  1.00  0.00           C  
ATOM    727  HB  THR    45      49.141  39.925  36.944  1.00  0.00           H  
ATOM    728  OG1 THR    45      50.154  38.198  37.346  1.00  0.00           O  
ATOM    729  HG1 THR    45      50.498  38.647  38.122  1.00  0.00           H  
ATOM    730  CG2 THR    45      48.480  38.332  35.696  1.00  0.00           C  
ATOM    731 HG21 THR    45      47.719  39.048  35.317  1.00  0.00           H  
ATOM    732 HG22 THR    45      48.904  37.687  34.898  1.00  0.00           H  
ATOM    733 HG23 THR    45      47.944  37.734  36.464  1.00  0.00           H  
ATOM    734  C   THR    45      50.034  40.452  34.514  1.00  0.00           C  
ATOM    735  O   THR    45      49.768  39.976  33.388  1.00  0.00           O  
ATOM    736  N   ILE    46      49.791  41.765  34.754  1.00  0.00           N  
ATOM    737  HN  ILE    46      49.997  42.216  35.619  1.00  0.00           H  
ATOM    738  CA  ILE    46      49.168  42.641  33.756  1.00  0.00           C  
ATOM    739  HA  ILE    46      48.263  42.114  33.492  1.00  0.00           H  
ATOM    740  CB  ILE    46      48.802  44.080  34.239  1.00  0.00           C  
ATOM    741  HB  ILE    46      49.649  44.780  34.071  1.00  0.00           H  
ATOM    742  CG2 ILE    46      47.620  44.577  33.378  1.00  0.00           C  
ATOM    743 HG21 ILE    46      46.645  44.057  33.498  1.00  0.00           H  
ATOM    744 HG22 ILE    46      47.420  45.621  33.702  1.00  0.00           H  
ATOM    745 HG23 ILE    46      47.878  44.626  32.299  1.00  0.00           H  
ATOM    746  CG1 ILE    46      48.546  43.974  35.726  1.00  0.00           C  
ATOM    747 HG11 ILE    46      47.997  43.064  36.051  1.00  0.00           H  
ATOM    748 HG12 ILE    46      49.539  43.727  36.159  1.00  0.00           H  
ATOM    749  CD  ILE    46      48.020  45.287  36.325  1.00  0.00           C  
ATOM    750  HD1 ILE    46      48.623  46.187  36.079  1.00  0.00           H  
ATOM    751  HD2 ILE    46      46.973  45.518  36.033  1.00  0.00           H  
ATOM    752  HD3 ILE    46      48.125  45.232  37.430  1.00  0.00           H  
ATOM    753  C   ILE    46      49.996  42.762  32.484  1.00  0.00           C  
ATOM    754  O   ILE    46      49.545  42.573  31.349  1.00  0.00           O  
ATOM    755  N   LYS    47      51.304  42.984  32.701  1.00  0.00           N  
ATOM    756  HN  LYS    47      51.603  43.129  33.641  1.00  0.00           H  
ATOM    757  CA  LYS    47      52.251  43.031  31.671  1.00  0.00           C  
ATOM    758  HA  LYS    47      51.958  43.719  30.892  1.00  0.00           H  
ATOM    759  CB  LYS    47      53.530  43.592  32.341  1.00  0.00           C  
ATOM    760  HB1 LYS    47      53.437  44.665  32.614  1.00  0.00           H  
ATOM    761  HB2 LYS    47      53.695  43.046  33.294  1.00  0.00           H  
ATOM    762  CG  LYS    47      54.815  43.474  31.548  1.00  0.00           C  
ATOM    763  HG1 LYS    47      55.568  43.824  32.286  1.00  0.00           H  
ATOM    764  HG2 LYS    47      55.044  42.410  31.325  1.00  0.00           H  
ATOM    765  CD  LYS    47      54.848  44.191  30.218  1.00  0.00           C  
ATOM    766  HD1 LYS    47      54.007  43.962  29.530  1.00  0.00           H  
ATOM    767  HD2 LYS    47      54.798  45.275  30.453  1.00  0.00           H  
ATOM    768  CE  LYS    47      56.167  43.917  29.399  1.00  0.00           C  
ATOM    769  HE1 LYS    47      57.031  44.127  30.065  1.00  0.00           H  
ATOM    770  HE2 LYS    47      56.033  42.865  29.069  1.00  0.00           H  
ATOM    771  NZ  LYS    47      56.231  44.783  28.203  1.00  0.00           N  
ATOM    772  HZ1 LYS    47      55.521  44.475  27.508  1.00  0.00           H  
ATOM    773  HZ2 LYS    47      56.017  45.764  28.475  1.00  0.00           H  
ATOM    774  HZ3 LYS    47      57.154  44.718  27.728  1.00  0.00           H  
ATOM    775  C   LYS    47      52.423  41.771  30.925  1.00  0.00           C  
ATOM    776  O   LYS    47      52.394  41.734  29.686  1.00  0.00           O  
ATOM    777  N   TYR    48      52.509  40.573  31.606  1.00  0.00           N  
ATOM    778  HN  TYR    48      52.634  40.476  32.591  1.00  0.00           H  
ATOM    779  CA  TYR    48      52.555  39.320  30.821  1.00  0.00           C  
ATOM    780  HA  TYR    48      53.368  39.340  30.110  1.00  0.00           H  
ATOM    781  CB  TYR    48      52.711  38.135  31.794  1.00  0.00           C  
ATOM    782  HB1 TYR    48      53.581  38.403  32.430  1.00  0.00           H  
ATOM    783  HB2 TYR    48      51.791  38.053  32.411  1.00  0.00           H  
ATOM    784  CG  TYR    48      53.075  36.879  31.175  1.00  0.00           C  
ATOM    785  CD1 TYR    48      52.260  35.741  31.001  1.00  0.00           C  
ATOM    786  HD1 TYR    48      51.257  35.747  31.401  1.00  0.00           H  
ATOM    787  CE1 TYR    48      52.659  34.608  30.303  1.00  0.00           C  
ATOM    788  HE1 TYR    48      51.887  33.875  30.122  1.00  0.00           H  
ATOM    789  CZ  TYR    48      53.946  34.577  29.800  1.00  0.00           C  
ATOM    790  OH  TYR    48      54.294  33.336  29.267  1.00  0.00           O  
ATOM    791  HH  TYR    48      53.457  32.925  29.039  1.00  0.00           H  
ATOM    792  CD2 TYR    48      54.395  36.768  30.621  1.00  0.00           C  
ATOM    793  HD2 TYR    48      55.078  37.603  30.691  1.00  0.00           H  
ATOM    794  CE2 TYR    48      54.778  35.631  29.861  1.00  0.00           C  
ATOM    795  HE2 TYR    48      55.787  35.526  29.489  1.00  0.00           H  
ATOM    796  C   TYR    48      51.296  39.127  29.932  1.00  0.00           C  
ATOM    797  O   TYR    48      51.364  38.577  28.854  1.00  0.00           O  
ATOM    798  N   VAL    49      50.123  39.539  30.502  1.00  0.00           N  
ATOM    799  HN  VAL    49      50.054  39.926  31.419  1.00  0.00           H  
ATOM    800  CA  VAL    49      48.885  39.456  29.714  1.00  0.00           C  
ATOM    801  HA  VAL    49      48.746  38.429  29.411  1.00  0.00           H  
ATOM    802  CB  VAL    49      47.663  39.706  30.625  1.00  0.00           C  
ATOM    803  HB  VAL    49      47.945  40.610  31.207  1.00  0.00           H  
ATOM    804  CG1 VAL    49      46.390  40.009  29.817  1.00  0.00           C  
ATOM    805 HG11 VAL    49      45.482  40.096  30.451  1.00  0.00           H  
ATOM    806 HG12 VAL    49      46.486  40.941  29.219  1.00  0.00           H  
ATOM    807 HG13 VAL    49      46.235  39.150  29.130  1.00  0.00           H  
ATOM    808  CG2 VAL    49      47.527  38.480  31.474  1.00  0.00           C  
ATOM    809 HG21 VAL    49      47.302  37.535  30.934  1.00  0.00           H  
ATOM    810 HG22 VAL    49      48.408  38.266  32.115  1.00  0.00           H  
ATOM    811 HG23 VAL    49      46.704  38.597  32.212  1.00  0.00           H  
ATOM    812  C   VAL    49      48.803  40.256  28.485  1.00  0.00           C  
ATOM    813  O   VAL    49      48.514  39.731  27.418  1.00  0.00           O  
ATOM    814  N   LEU    50      49.205  41.582  28.565  1.00  0.00           N  
ATOM    815  HN  LEU    50      49.418  41.941  29.470  1.00  0.00           H  
ATOM    816  CA  LEU    50      49.459  42.425  27.487  1.00  0.00           C  
ATOM    817  HA  LEU    50      48.534  42.429  26.929  1.00  0.00           H  
ATOM    818  CB  LEU    50      49.692  43.871  27.983  1.00  0.00           C  
ATOM    819  HB1 LEU    50      50.614  43.834  28.602  1.00  0.00           H  
ATOM    820  HB2 LEU    50      49.880  44.459  27.059  1.00  0.00           H  
ATOM    821  CG  LEU    50      48.596  44.583  28.857  1.00  0.00           C  
ATOM    822  HG  LEU    50      48.286  43.807  29.589  1.00  0.00           H  
ATOM    823  CD1 LEU    50      49.120  45.850  29.587  1.00  0.00           C  
ATOM    824 HD11 LEU    50      49.977  45.555  30.231  1.00  0.00           H  
ATOM    825 HD12 LEU    50      49.458  46.662  28.908  1.00  0.00           H  
ATOM    826 HD13 LEU    50      48.324  46.323  30.201  1.00  0.00           H  
ATOM    827  CD2 LEU    50      47.289  44.982  28.122  1.00  0.00           C  
ATOM    828 HD21 LEU    50      46.664  45.608  28.794  1.00  0.00           H  
ATOM    829 HD22 LEU    50      47.555  45.615  27.249  1.00  0.00           H  
ATOM    830 HD23 LEU    50      46.700  44.112  27.763  1.00  0.00           H  
ATOM    831  C   LEU    50      50.479  42.034  26.391  1.00  0.00           C  
ATOM    832  O   LEU    50      50.182  42.373  25.217  1.00  0.00           O  
ATOM    833  N   GLU    51      51.559  41.292  26.670  1.00  0.00           N  
ATOM    834  HN  GLU    51      51.657  40.921  27.590  1.00  0.00           H  
ATOM    835  CA  GLU    51      52.584  40.788  25.694  1.00  0.00           C  
ATOM    836  HA  GLU    51      52.944  41.687  25.216  1.00  0.00           H  
ATOM    837  CB  GLU    51      53.779  40.062  26.439  1.00  0.00           C  
ATOM    838  HB1 GLU    51      53.312  39.255  27.043  1.00  0.00           H  
ATOM    839  HB2 GLU    51      54.387  39.638  25.611  1.00  0.00           H  
ATOM    840  CG  GLU    51      54.570  40.964  27.390  1.00  0.00           C  
ATOM    841  HG1 GLU    51      53.818  41.393  28.086  1.00  0.00           H  
ATOM    842  HG2 GLU    51      55.294  40.349  27.967  1.00  0.00           H  
ATOM    843  CD  GLU    51      55.361  41.900  26.574  1.00  0.00           C  
ATOM    844  OE1 GLU    51      56.389  41.467  25.862  1.00  0.00           O  
ATOM    845  OE2 GLU    51      55.017  43.120  26.472  1.00  0.00           O  
ATOM    846  C   GLU    51      51.998  39.836  24.677  1.00  0.00           C  
ATOM    847  O   GLU    51      52.491  39.791  23.534  1.00  0.00           O  
ATOM    848  N   HSD    52      50.966  39.124  25.051  1.00  0.00           N  
ATOM    849  HN  HSD    52      50.592  39.300  25.958  1.00  0.00           H  
ATOM    850  CA  HSD    52      50.208  38.218  24.259  1.00  0.00           C  
ATOM    851  HA  HSD    52      50.886  37.740  23.567  1.00  0.00           H  
ATOM    852  CB  HSD    52      49.740  37.023  25.141  1.00  0.00           C  
ATOM    853  HB1 HSD    52      49.109  37.368  25.988  1.00  0.00           H  
ATOM    854  HB2 HSD    52      49.118  36.280  24.598  1.00  0.00           H  
ATOM    855  ND1 HSD    52      51.721  36.512  26.753  1.00  0.00           N  
ATOM    856  HD1 HSD    52      51.517  37.286  27.353  1.00  0.00           H  
ATOM    857  CG  HSD    52      50.973  36.213  25.594  1.00  0.00           C  
ATOM    858  CE1 HSD    52      52.593  35.516  27.000  1.00  0.00           C  
ATOM    859  HE1 HSD    52      53.325  35.496  27.807  1.00  0.00           H  
ATOM    860  NE2 HSD    52      52.447  34.547  26.120  1.00  0.00           N  
ATOM    861  CD2 HSD    52      51.430  34.985  25.230  1.00  0.00           C  
ATOM    862  HD2 HSD    52      51.143  34.468  24.323  1.00  0.00           H  
ATOM    863  C   HSD    52      48.988  38.775  23.556  1.00  0.00           C  
ATOM    864  O   HSD    52      48.140  38.018  23.121  1.00  0.00           O  
ATOM    865  N   HSD    53      48.818  40.125  23.403  1.00  0.00           N  
ATOM    866  HN  HSD    53      49.657  40.617  23.622  1.00  0.00           H  
ATOM    867  CA  HSD    53      47.770  41.016  22.778  1.00  0.00           C  
ATOM    868  HA  HSD    53      47.723  42.012  23.194  1.00  0.00           H  
ATOM    869  CB  HSD    53      48.204  41.245  21.386  1.00  0.00           C  
ATOM    870  HB1 HSD    53      48.126  40.320  20.776  1.00  0.00           H  
ATOM    871  HB2 HSD    53      47.654  42.104  20.945  1.00  0.00           H  
ATOM    872  ND1 HSD    53      49.890  43.064  20.787  1.00  0.00           N  
ATOM    873  HD1 HSD    53      49.177  43.757  20.683  1.00  0.00           H  
ATOM    874  CG  HSD    53      49.643  41.820  21.244  1.00  0.00           C  
ATOM    875  CE1 HSD    53      51.189  43.243  20.696  1.00  0.00           C  
ATOM    876  HE1 HSD    53      51.677  44.185  20.443  1.00  0.00           H  
ATOM    877  NE2 HSD    53      51.864  42.175  21.110  1.00  0.00           N  
ATOM    878  CD2 HSD    53      50.871  41.262  21.448  1.00  0.00           C  
ATOM    879  HD2 HSD    53      51.122  40.245  21.724  1.00  0.00           H  
ATOM    880  C   HSD    53      46.305  40.645  22.924  1.00  0.00           C  
ATOM    881  O   HSD    53      45.540  40.238  22.031  1.00  0.00           O  
ATOM    882  N   PRO    54      45.799  40.744  24.153  1.00  0.00           N  
ATOM    883  CD  PRO    54      46.511  40.982  25.377  1.00  0.00           C  
ATOM    884  HD1 PRO    54      47.402  41.598  25.131  1.00  0.00           H  
ATOM    885  HD2 PRO    54      46.929  39.993  25.663  1.00  0.00           H  
ATOM    886  CA  PRO    54      44.362  40.674  24.390  1.00  0.00           C  
ATOM    887  HA  PRO    54      43.912  39.749  24.059  1.00  0.00           H  
ATOM    888  CB  PRO    54      44.282  40.830  25.954  1.00  0.00           C  
ATOM    889  HB1 PRO    54      44.286  39.819  26.415  1.00  0.00           H  
ATOM    890  HB2 PRO    54      43.383  41.311  26.396  1.00  0.00           H  
ATOM    891  CG  PRO    54      45.509  41.605  26.314  1.00  0.00           C  
ATOM    892  HG1 PRO    54      45.950  41.497  27.328  1.00  0.00           H  
ATOM    893  HG2 PRO    54      45.340  42.667  26.033  1.00  0.00           H  
ATOM    894  C   PRO    54      43.653  41.827  23.634  1.00  0.00           C  
ATOM    895  O   PRO    54      44.245  42.888  23.366  1.00  0.00           O  
ATOM    896  N   ARG    55      42.325  41.639  23.367  1.00  0.00           N  
ATOM    897  HN  ARG    55      41.853  40.882  23.813  1.00  0.00           H  
ATOM    898  CA  ARG    55      41.351  42.666  22.957  1.00  0.00           C  
ATOM    899  HA  ARG    55      41.738  43.190  22.096  1.00  0.00           H  
ATOM    900  CB  ARG    55      39.899  42.090  22.566  1.00  0.00           C  
ATOM    901  HB1 ARG    55      39.549  41.489  23.432  1.00  0.00           H  
ATOM    902  HB2 ARG    55      39.237  42.982  22.566  1.00  0.00           H  
ATOM    903  CG  ARG    55      39.838  41.585  21.135  1.00  0.00           C  
ATOM    904  HG1 ARG    55      40.157  42.402  20.453  1.00  0.00           H  
ATOM    905  HG2 ARG    55      40.649  40.829  21.060  1.00  0.00           H  
ATOM    906  CD  ARG    55      38.478  41.136  20.569  1.00  0.00           C  
ATOM    907  HD1 ARG    55      37.699  41.918  20.693  1.00  0.00           H  
ATOM    908  HD2 ARG    55      38.709  40.900  19.508  1.00  0.00           H  
ATOM    909  NE  ARG    55      38.040  39.910  21.304  1.00  0.00           N  
ATOM    910  HE  ARG    55      38.620  39.427  21.959  1.00  0.00           H  
ATOM    911  CZ  ARG    55      36.981  39.214  20.845  1.00  0.00           C  
ATOM    912  NH1 ARG    55      36.292  39.688  19.844  1.00  0.00           N  
ATOM    913 HH11 ARG    55      36.703  40.390  19.261  1.00  0.00           H  
ATOM    914 HH12 ARG    55      35.532  39.110  19.546  1.00  0.00           H  
ATOM    915  NH2 ARG    55      36.557  38.114  21.388  1.00  0.00           N  
ATOM    916 HH21 ARG    55      35.828  37.699  20.845  1.00  0.00           H  
ATOM    917 HH22 ARG    55      37.087  37.697  22.127  1.00  0.00           H  
ATOM    918  C   ARG    55      41.305  43.836  23.958  1.00  0.00           C  
ATOM    919  O   ARG    55      41.239  44.975  23.577  1.00  0.00           O  
ATOM    920  N   TYR    56      41.319  43.476  25.260  1.00  0.00           N  
ATOM    921  HN  TYR    56      41.616  42.567  25.542  1.00  0.00           H  
ATOM    922  CA  TYR    56      41.211  44.481  26.336  1.00  0.00           C  
ATOM    923  HA  TYR    56      42.115  45.063  26.237  1.00  0.00           H  
ATOM    924  CB  TYR    56      39.997  45.401  26.348  1.00  0.00           C  
ATOM    925  HB1 TYR    56      40.078  46.013  27.272  1.00  0.00           H  
ATOM    926  HB2 TYR    56      39.856  46.078  25.479  1.00  0.00           H  
ATOM    927  CG  TYR    56      38.627  44.709  26.411  1.00  0.00           C  
ATOM    928  CD1 TYR    56      38.083  44.208  27.622  1.00  0.00           C  
ATOM    929  HD1 TYR    56      38.615  44.221  28.562  1.00  0.00           H  
ATOM    930  CE1 TYR    56      36.742  43.888  27.761  1.00  0.00           C  
ATOM    931  HE1 TYR    56      36.271  43.857  28.732  1.00  0.00           H  
ATOM    932  CZ  TYR    56      35.954  43.904  26.535  1.00  0.00           C  
ATOM    933  OH  TYR    56      34.589  43.631  26.697  1.00  0.00           O  
ATOM    934  HH  TYR    56      34.250  43.234  25.891  1.00  0.00           H  
ATOM    935  CD2 TYR    56      37.836  44.704  25.251  1.00  0.00           C  
ATOM    936  HD2 TYR    56      38.162  45.198  24.348  1.00  0.00           H  
ATOM    937  CE2 TYR    56      36.514  44.277  25.337  1.00  0.00           C  
ATOM    938  HE2 TYR    56      35.851  44.276  24.484  1.00  0.00           H  
ATOM    939  C   TYR    56      41.505  43.769  27.679  1.00  0.00           C  
ATOM    940  O   TYR    56      41.380  42.560  27.773  1.00  0.00           O  
ATOM    941  N   VAL    57      41.932  44.516  28.665  1.00  0.00           N  
ATOM    942  HN  VAL    57      42.093  45.486  28.497  1.00  0.00           H  
ATOM    943  CA  VAL    57      42.232  44.041  30.010  1.00  0.00           C  
ATOM    944  HA  VAL    57      41.797  43.054  30.046  1.00  0.00           H  
ATOM    945  CB  VAL    57      43.710  43.972  30.400  1.00  0.00           C  
ATOM    946  HB  VAL    57      44.246  44.940  30.490  1.00  0.00           H  
ATOM    947  CG1 VAL    57      43.781  43.095  31.717  1.00  0.00           C  
ATOM    948 HG11 VAL    57      43.289  43.711  32.499  1.00  0.00           H  
ATOM    949 HG12 VAL    57      43.206  42.149  31.624  1.00  0.00           H  
ATOM    950 HG13 VAL    57      44.842  42.951  32.012  1.00  0.00           H  
ATOM    951  CG2 VAL    57      44.429  43.110  29.296  1.00  0.00           C  
ATOM    952 HG21 VAL    57      44.619  43.644  28.341  1.00  0.00           H  
ATOM    953 HG22 VAL    57      45.424  42.808  29.687  1.00  0.00           H  
ATOM    954 HG23 VAL    57      43.949  42.132  29.077  1.00  0.00           H  
ATOM    955  C   VAL    57      41.293  44.809  31.066  1.00  0.00           C  
ATOM    956  O   VAL    57      41.328  46.076  31.029  1.00  0.00           O  
ATOM    957  N   VAL    58      40.421  44.164  31.835  1.00  0.00           N  
ATOM    958  HN  VAL    58      40.382  43.201  31.580  1.00  0.00           H  
ATOM    959  CA  VAL    58      39.539  44.775  32.854  1.00  0.00           C  
ATOM    960  HA  VAL    58      39.517  45.851  32.771  1.00  0.00           H  
ATOM    961  CB  VAL    58      38.134  44.237  32.787  1.00  0.00           C  
ATOM    962  HB  VAL    58      38.063  43.133  32.891  1.00  0.00           H  
ATOM    963  CG1 VAL    58      37.277  44.842  33.930  1.00  0.00           C  
ATOM    964 HG11 VAL    58      36.228  44.707  33.592  1.00  0.00           H  
ATOM    965 HG12 VAL    58      37.410  44.314  34.899  1.00  0.00           H  
ATOM    966 HG13 VAL    58      37.473  45.935  33.985  1.00  0.00           H  
ATOM    967  CG2 VAL    58      37.699  44.432  31.314  1.00  0.00           C  
ATOM    968 HG21 VAL    58      38.176  43.646  30.691  1.00  0.00           H  
ATOM    969 HG22 VAL    58      36.600  44.274  31.291  1.00  0.00           H  
ATOM    970 HG23 VAL    58      37.851  45.458  30.916  1.00  0.00           H  
ATOM    971  C   VAL    58      40.078  44.523  34.242  1.00  0.00           C  
ATOM    972  O   VAL    58      40.195  43.361  34.605  1.00  0.00           O  
ATOM    973  N   LEU    59      40.519  45.589  34.972  1.00  0.00           N  
ATOM    974  HN  LEU    59      40.322  46.516  34.663  1.00  0.00           H  
ATOM    975  CA  LEU    59      41.172  45.328  36.251  1.00  0.00           C  
ATOM    976  HA  LEU    59      41.448  44.288  36.348  1.00  0.00           H  
ATOM    977  CB  LEU    59      42.456  46.176  36.310  1.00  0.00           C  
ATOM    978  HB1 LEU    59      42.201  47.226  36.047  1.00  0.00           H  
ATOM    979  HB2 LEU    59      42.874  46.133  37.338  1.00  0.00           H  
ATOM    980  CG  LEU    59      43.588  45.699  35.260  1.00  0.00           C  
ATOM    981  HG  LEU    59      43.183  45.769  34.228  1.00  0.00           H  
ATOM    982  CD1 LEU    59      44.673  46.766  35.377  1.00  0.00           C  
ATOM    983 HD11 LEU    59      45.449  46.724  34.583  1.00  0.00           H  
ATOM    984 HD12 LEU    59      44.108  47.667  35.053  1.00  0.00           H  
ATOM    985 HD13 LEU    59      45.166  46.917  36.361  1.00  0.00           H  
ATOM    986  CD2 LEU    59      44.029  44.267  35.440  1.00  0.00           C  
ATOM    987 HD21 LEU    59      43.294  43.564  34.993  1.00  0.00           H  
ATOM    988 HD22 LEU    59      44.914  44.058  34.802  1.00  0.00           H  
ATOM    989 HD23 LEU    59      44.219  44.016  36.505  1.00  0.00           H  
ATOM    990  C   LEU    59      40.202  45.612  37.391  1.00  0.00           C  
ATOM    991  O   LEU    59      39.760  46.703  37.372  1.00  0.00           O  
ATOM    992  N   ALA    60      39.944  44.614  38.322  1.00  0.00           N  
ATOM    993  HN  ALA    60      40.284  43.684  38.200  1.00  0.00           H  
ATOM    994  CA  ALA    60      39.096  44.618  39.499  1.00  0.00           C  
ATOM    995  HA  ALA    60      38.396  45.440  39.459  1.00  0.00           H  
ATOM    996  CB  ALA    60      38.228  43.355  39.553  1.00  0.00           C  
ATOM    997  HB1 ALA    60      37.390  43.420  40.279  1.00  0.00           H  
ATOM    998  HB2 ALA    60      37.820  43.183  38.535  1.00  0.00           H  
ATOM    999  HB3 ALA    60      38.850  42.469  39.808  1.00  0.00           H  
ATOM   1000  C   ALA    60      39.933  44.851  40.710  1.00  0.00           C  
ATOM   1001  O   ALA    60      40.715  43.999  41.117  1.00  0.00           O  
ATOM   1002  N   SER    61      39.843  46.085  41.317  1.00  0.00           N  
ATOM   1003  HN  SER    61      39.061  46.637  41.039  1.00  0.00           H  
ATOM   1004  CA  SER    61      40.453  46.536  42.528  1.00  0.00           C  
ATOM   1005  HA  SER    61      40.698  45.642  43.083  1.00  0.00           H  
ATOM   1006  CB  SER    61      41.805  47.257  42.097  1.00  0.00           C  
ATOM   1007  HB1 SER    61      42.236  46.753  41.205  1.00  0.00           H  
ATOM   1008  HB2 SER    61      41.585  48.319  41.854  1.00  0.00           H  
ATOM   1009  OG  SER    61      42.662  47.202  43.270  1.00  0.00           O  
ATOM   1010  HG1 SER    61      42.669  46.274  43.512  1.00  0.00           H  
ATOM   1011  C   SER    61      39.644  47.542  43.302  1.00  0.00           C  
ATOM   1012  O   SER    61      38.613  48.080  42.901  1.00  0.00           O  
ATOM   1013  N   HSD    62      40.100  47.856  44.517  1.00  0.00           N  
ATOM   1014  HN  HSD    62      40.930  47.488  44.928  1.00  0.00           H  
ATOM   1015  CA  HSD    62      39.445  48.906  45.278  1.00  0.00           C  
ATOM   1016  HA  HSD    62      38.889  49.486  44.556  1.00  0.00           H  
ATOM   1017  CB  HSD    62      38.565  48.540  46.440  1.00  0.00           C  
ATOM   1018  HB1 HSD    62      38.927  47.645  46.989  1.00  0.00           H  
ATOM   1019  HB2 HSD    62      38.465  49.398  47.139  1.00  0.00           H  
ATOM   1020  ND1 HSD    62      36.392  49.127  45.363  1.00  0.00           N  
ATOM   1021  HD1 HSD    62      36.751  50.020  45.094  1.00  0.00           H  
ATOM   1022  CG  HSD    62      37.119  48.223  46.007  1.00  0.00           C  
ATOM   1023  CE1 HSD    62      35.128  48.654  45.251  1.00  0.00           C  
ATOM   1024  HE1 HSD    62      34.243  49.193  44.913  1.00  0.00           H  
ATOM   1025  NE2 HSD    62      35.029  47.412  45.766  1.00  0.00           N  
ATOM   1026  CD2 HSD    62      36.306  47.130  46.214  1.00  0.00           C  
ATOM   1027  HD2 HSD    62      36.387  46.159  46.688  1.00  0.00           H  
ATOM   1028  C   HSD    62      40.568  49.751  45.811  1.00  0.00           C  
ATOM   1029  O   HSD    62      41.286  49.306  46.688  1.00  0.00           O  
ATOM   1030  N   LEU    63      40.632  51.038  45.480  1.00  0.00           N  
ATOM   1031  HN  LEU    63      39.943  51.547  44.969  1.00  0.00           H  
ATOM   1032  CA  LEU    63      41.720  51.927  45.968  1.00  0.00           C  
ATOM   1033  HA  LEU    63      42.579  51.310  46.189  1.00  0.00           H  
ATOM   1034  CB  LEU    63      42.114  52.985  44.889  1.00  0.00           C  
ATOM   1035  HB1 LEU    63      41.123  53.441  44.681  1.00  0.00           H  
ATOM   1036  HB2 LEU    63      42.908  53.654  45.284  1.00  0.00           H  
ATOM   1037  CG  LEU    63      42.732  52.364  43.660  1.00  0.00           C  
ATOM   1038  HG  LEU    63      42.175  51.413  43.514  1.00  0.00           H  
ATOM   1039  CD1 LEU    63      42.672  53.236  42.385  1.00  0.00           C  
ATOM   1040 HD11 LEU    63      41.634  53.229  41.989  1.00  0.00           H  
ATOM   1041 HD12 LEU    63      43.043  54.281  42.461  1.00  0.00           H  
ATOM   1042 HD13 LEU    63      43.326  52.778  41.612  1.00  0.00           H  
ATOM   1043  CD2 LEU    63      44.160  52.065  43.905  1.00  0.00           C  
ATOM   1044 HD21 LEU    63      44.820  52.947  44.046  1.00  0.00           H  
ATOM   1045 HD22 LEU    63      44.246  51.444  44.823  1.00  0.00           H  
ATOM   1046 HD23 LEU    63      44.535  51.501  43.024  1.00  0.00           H  
ATOM   1047  C   LEU    63      41.395  52.504  47.294  1.00  0.00           C  
ATOM   1048  O   LEU    63      40.293  52.950  47.581  1.00  0.00           O  
ATOM   1049  N   GLY    64      42.356  52.749  48.151  1.00  0.00           N  
ATOM   1050  HN  GLY    64      43.282  52.510  47.869  1.00  0.00           H  
ATOM   1051  CA  GLY    64      42.287  53.097  49.533  1.00  0.00           C  
ATOM   1052  HA1 GLY    64      41.426  53.735  49.669  1.00  0.00           H  
ATOM   1053  HA2 GLY    64      43.237  53.592  49.670  1.00  0.00           H  
ATOM   1054  C   GLY    64      42.288  51.951  50.483  1.00  0.00           C  
ATOM   1055  O   GLY    64      41.772  50.867  50.246  1.00  0.00           O  
ATOM   1056  N   ARG    65      42.804  52.239  51.700  1.00  0.00           N  
ATOM   1057  HN  ARG    65      43.044  53.162  51.987  1.00  0.00           H  
ATOM   1058  CA  ARG    65      42.868  51.193  52.765  1.00  0.00           C  
ATOM   1059  HA  ARG    65      43.396  50.336  52.375  1.00  0.00           H  
ATOM   1060  CB  ARG    65      43.612  51.748  53.999  1.00  0.00           C  
ATOM   1061  HB1 ARG    65      44.579  52.089  53.572  1.00  0.00           H  
ATOM   1062  HB2 ARG    65      43.265  52.746  54.342  1.00  0.00           H  
ATOM   1063  CG  ARG    65      43.949  50.708  55.108  1.00  0.00           C  
ATOM   1064  HG1 ARG    65      43.055  50.428  55.704  1.00  0.00           H  
ATOM   1065  HG2 ARG    65      44.277  49.734  54.687  1.00  0.00           H  
ATOM   1066  CD  ARG    65      45.100  51.131  55.969  1.00  0.00           C  
ATOM   1067  HD1 ARG    65      45.379  50.416  56.772  1.00  0.00           H  
ATOM   1068  HD2 ARG    65      46.069  51.387  55.490  1.00  0.00           H  
ATOM   1069  NE  ARG    65      44.516  52.342  56.578  1.00  0.00           N  
ATOM   1070  HE  ARG    65      43.525  52.310  56.711  1.00  0.00           H  
ATOM   1071  CZ  ARG    65      45.054  53.519  56.509  1.00  0.00           C  
ATOM   1072  NH1 ARG    65      46.321  53.747  56.280  1.00  0.00           N  
ATOM   1073 HH11 ARG    65      47.011  53.053  56.484  1.00  0.00           H  
ATOM   1074 HH12 ARG    65      46.529  54.725  56.276  1.00  0.00           H  
ATOM   1075  NH2 ARG    65      44.333  54.612  56.641  1.00  0.00           N  
ATOM   1076 HH21 ARG    65      44.769  55.372  56.160  1.00  0.00           H  
ATOM   1077 HH22 ARG    65      43.343  54.474  56.612  1.00  0.00           H  
ATOM   1078  C   ARG    65      41.480  50.738  53.108  1.00  0.00           C  
ATOM   1079  O   ARG    65      40.576  51.614  53.169  1.00  0.00           O  
ATOM   1080  N   PRO    66      41.210  49.401  53.371  1.00  0.00           N  
ATOM   1081  CD  PRO    66      41.893  48.221  52.806  1.00  0.00           C  
ATOM   1082  HD1 PRO    66      42.671  47.883  53.524  1.00  0.00           H  
ATOM   1083  HD2 PRO    66      42.251  48.587  51.821  1.00  0.00           H  
ATOM   1084  CA  PRO    66      39.823  49.077  53.621  1.00  0.00           C  
ATOM   1085  HA  PRO    66      39.184  49.493  52.857  1.00  0.00           H  
ATOM   1086  CB  PRO    66      39.790  47.527  53.607  1.00  0.00           C  
ATOM   1087  HB1 PRO    66      38.756  47.177  53.401  1.00  0.00           H  
ATOM   1088  HB2 PRO    66      40.202  47.124  54.557  1.00  0.00           H  
ATOM   1089  CG  PRO    66      40.799  47.111  52.550  1.00  0.00           C  
ATOM   1090  HG1 PRO    66      40.441  47.327  51.520  1.00  0.00           H  
ATOM   1091  HG2 PRO    66      41.118  46.048  52.600  1.00  0.00           H  
ATOM   1092  C   PRO    66      39.424  49.516  54.967  1.00  0.00           C  
ATOM   1093  O   PRO    66      40.289  49.716  55.813  1.00  0.00           O  
ATOM   1094  N   ASN    67      38.074  49.575  55.295  1.00  0.00           N  
ATOM   1095  HN  ASN    67      37.350  49.083  54.817  1.00  0.00           H  
ATOM   1096  CA  ASN    67      37.574  50.324  56.489  1.00  0.00           C  
ATOM   1097  HA  ASN    67      36.500  50.227  56.553  1.00  0.00           H  
ATOM   1098  CB  ASN    67      38.165  49.896  57.856  1.00  0.00           C  
ATOM   1099  HB1 ASN    67      39.270  50.011  57.835  1.00  0.00           H  
ATOM   1100  HB2 ASN    67      37.785  50.414  58.762  1.00  0.00           H  
ATOM   1101  CG  ASN    67      37.863  48.453  58.114  1.00  0.00           C  
ATOM   1102  OD1 ASN    67      38.736  47.566  58.236  1.00  0.00           O  
ATOM   1103  ND2 ASN    67      36.548  48.095  58.343  1.00  0.00           N  
ATOM   1104 HD21 ASN    67      35.859  48.817  58.411  1.00  0.00           H  
ATOM   1105 HD22 ASN    67      36.424  47.108  58.446  1.00  0.00           H  
ATOM   1106  C   ASN    67      37.653  51.856  56.354  1.00  0.00           C  
ATOM   1107  O   ASN    67      38.409  52.399  55.526  1.00  0.00           O  
ATOM   1108  N   GLY    68      36.996  52.650  57.242  1.00  0.00           N  
ATOM   1109  HN  GLY    68      36.508  52.277  58.027  1.00  0.00           H  
ATOM   1110  CA  GLY    68      36.756  54.055  57.058  1.00  0.00           C  
ATOM   1111  HA1 GLY    68      37.670  54.617  56.935  1.00  0.00           H  
ATOM   1112  HA2 GLY    68      36.220  54.405  57.929  1.00  0.00           H  
ATOM   1113  C   GLY    68      36.033  54.569  55.823  1.00  0.00           C  
ATOM   1114  O   GLY    68      35.778  53.726  54.949  1.00  0.00           O  
ATOM   1115  N   GLU    69      35.641  55.836  55.683  1.00  0.00           N  
ATOM   1116  HN  GLU    69      35.777  56.492  56.422  1.00  0.00           H  
ATOM   1117  CA  GLU    69      34.959  56.472  54.583  1.00  0.00           C  
ATOM   1118  HA  GLU    69      34.109  55.809  54.510  1.00  0.00           H  
ATOM   1119  CB  GLU    69      34.491  57.923  54.796  1.00  0.00           C  
ATOM   1120  HB1 GLU    69      35.311  58.588  55.141  1.00  0.00           H  
ATOM   1121  HB2 GLU    69      34.112  58.406  53.870  1.00  0.00           H  
ATOM   1122  CG  GLU    69      33.193  57.903  55.782  1.00  0.00           C  
ATOM   1123  HG1 GLU    69      32.213  57.686  55.306  1.00  0.00           H  
ATOM   1124  HG2 GLU    69      33.320  57.086  56.524  1.00  0.00           H  
ATOM   1125  CD  GLU    69      33.186  59.233  56.490  1.00  0.00           C  
ATOM   1126  OE1 GLU    69      33.230  60.293  55.812  1.00  0.00           O  
ATOM   1127  OE2 GLU    69      33.010  59.272  57.689  1.00  0.00           O  
ATOM   1128  C   GLU    69      35.736  56.516  53.313  1.00  0.00           C  
ATOM   1129  O   GLU    69      36.947  56.763  53.234  1.00  0.00           O  
ATOM   1130  N   ARG    70      35.037  56.274  52.210  1.00  0.00           N  
ATOM   1131  HN  ARG    70      34.074  56.082  52.380  1.00  0.00           H  
ATOM   1132  CA  ARG    70      35.504  56.476  50.807  1.00  0.00           C  
ATOM   1133  HA  ARG    70      35.915  55.505  50.575  1.00  0.00           H  
ATOM   1134  CB  ARG    70      34.302  56.709  49.919  1.00  0.00           C  
ATOM   1135  HB1 ARG    70      33.738  57.456  50.517  1.00  0.00           H  
ATOM   1136  HB2 ARG    70      34.570  57.198  48.958  1.00  0.00           H  
ATOM   1137  CG  ARG    70      33.354  55.426  49.736  1.00  0.00           C  
ATOM   1138  HG1 ARG    70      33.030  54.926  50.674  1.00  0.00           H  
ATOM   1139  HG2 ARG    70      32.487  55.974  49.308  1.00  0.00           H  
ATOM   1140  CD  ARG    70      33.706  54.308  48.691  1.00  0.00           C  
ATOM   1141  HD1 ARG    70      33.861  54.789  47.702  1.00  0.00           H  
ATOM   1142  HD2 ARG    70      34.574  53.755  49.110  1.00  0.00           H  
ATOM   1143  NE  ARG    70      32.534  53.448  48.710  1.00  0.00           N  
ATOM   1144  HE  ARG    70      31.648  53.803  49.010  1.00  0.00           H  
ATOM   1145  CZ  ARG    70      32.446  52.183  48.363  1.00  0.00           C  
ATOM   1146  NH1 ARG    70      33.457  51.484  47.902  1.00  0.00           N  
ATOM   1147 HH11 ARG    70      33.163  50.654  47.427  1.00  0.00           H  
ATOM   1148 HH12 ARG    70      34.327  51.965  47.799  1.00  0.00           H  
ATOM   1149  NH2 ARG    70      31.201  51.685  48.459  1.00  0.00           N  
ATOM   1150 HH21 ARG    70      31.008  50.806  48.024  1.00  0.00           H  
ATOM   1151 HH22 ARG    70      30.569  52.241  49.000  1.00  0.00           H  
ATOM   1152  C   ARG    70      36.511  57.633  50.502  1.00  0.00           C  
ATOM   1153  O   ARG    70      36.368  58.765  50.983  1.00  0.00           O  
ATOM   1154  N   ASN    71      37.605  57.482  49.678  1.00  0.00           N  
ATOM   1155  HN  ASN    71      37.619  56.734  49.019  1.00  0.00           H  
ATOM   1156  CA  ASN    71      38.609  58.515  49.453  1.00  0.00           C  
ATOM   1157  HA  ASN    71      38.613  59.321  50.171  1.00  0.00           H  
ATOM   1158  CB  ASN    71      39.996  57.822  49.453  1.00  0.00           C  
ATOM   1159  HB1 ASN    71      40.217  56.958  48.791  1.00  0.00           H  
ATOM   1160  HB2 ASN    71      40.702  58.654  49.240  1.00  0.00           H  
ATOM   1161  CG  ASN    71      40.334  57.217  50.833  1.00  0.00           C  
ATOM   1162  OD1 ASN    71      40.557  55.998  50.896  1.00  0.00           O  
ATOM   1163  ND2 ASN    71      40.225  58.123  51.842  1.00  0.00           N  
ATOM   1164 HD21 ASN    71      40.406  57.747  52.751  1.00  0.00           H  
ATOM   1165 HD22 ASN    71      40.365  59.094  51.644  1.00  0.00           H  
ATOM   1166  C   ASN    71      38.393  59.139  48.091  1.00  0.00           C  
ATOM   1167  O   ASN    71      39.331  59.650  47.544  1.00  0.00           O  
ATOM   1168  N   GLU    72      37.210  59.109  47.491  1.00  0.00           N  
ATOM   1169  HN  GLU    72      36.434  58.795  48.033  1.00  0.00           H  
ATOM   1170  CA  GLU    72      36.853  59.407  46.083  1.00  0.00           C  
ATOM   1171  HA  GLU    72      37.479  58.727  45.524  1.00  0.00           H  
ATOM   1172  CB  GLU    72      35.411  58.954  45.811  1.00  0.00           C  
ATOM   1173  HB1 GLU    72      34.694  59.395  46.536  1.00  0.00           H  
ATOM   1174  HB2 GLU    72      35.138  59.304  44.793  1.00  0.00           H  
ATOM   1175  CG  GLU    72      35.172  57.354  45.828  1.00  0.00           C  
ATOM   1176  HG1 GLU    72      35.740  56.986  44.946  1.00  0.00           H  
ATOM   1177  HG2 GLU    72      35.583  56.952  46.779  1.00  0.00           H  
ATOM   1178  CD  GLU    72      33.669  56.982  45.673  1.00  0.00           C  
ATOM   1179  OE1 GLU    72      33.277  56.540  44.512  1.00  0.00           O  
ATOM   1180  OE2 GLU    72      32.879  57.124  46.655  1.00  0.00           O  
ATOM   1181  C   GLU    72      37.001  60.853  45.671  1.00  0.00           C  
ATOM   1182  O   GLU    72      37.162  61.080  44.516  1.00  0.00           O  
ATOM   1183  N   LYS    73      36.993  61.872  46.643  1.00  0.00           N  
ATOM   1184  HN  LYS    73      36.570  61.777  47.541  1.00  0.00           H  
ATOM   1185  CA  LYS    73      37.374  63.243  46.309  1.00  0.00           C  
ATOM   1186  HA  LYS    73      36.762  63.345  45.425  1.00  0.00           H  
ATOM   1187  CB  LYS    73      37.035  64.328  47.341  1.00  0.00           C  
ATOM   1188  HB1 LYS    73      37.324  64.015  48.368  1.00  0.00           H  
ATOM   1189  HB2 LYS    73      37.769  65.116  47.066  1.00  0.00           H  
ATOM   1190  CG  LYS    73      35.591  64.812  47.502  1.00  0.00           C  
ATOM   1191  HG1 LYS    73      34.932  63.972  47.811  1.00  0.00           H  
ATOM   1192  HG2 LYS    73      35.554  65.629  48.253  1.00  0.00           H  
ATOM   1193  CD  LYS    73      34.911  65.347  46.222  1.00  0.00           C  
ATOM   1194  HD1 LYS    73      34.954  64.543  45.456  1.00  0.00           H  
ATOM   1195  HD2 LYS    73      33.836  65.435  46.489  1.00  0.00           H  
ATOM   1196  CE  LYS    73      35.517  66.683  45.708  1.00  0.00           C  
ATOM   1197  HE1 LYS    73      35.201  67.484  46.410  1.00  0.00           H  
ATOM   1198  HE2 LYS    73      36.622  66.582  45.658  1.00  0.00           H  
ATOM   1199  NZ  LYS    73      34.987  67.081  44.401  1.00  0.00           N  
ATOM   1200  HZ1 LYS    73      35.501  67.815  43.872  1.00  0.00           H  
ATOM   1201  HZ2 LYS    73      34.954  66.373  43.640  1.00  0.00           H  
ATOM   1202  HZ3 LYS    73      34.037  67.336  44.738  1.00  0.00           H  
ATOM   1203  C   LYS    73      38.764  63.322  45.777  1.00  0.00           C  
ATOM   1204  O   LYS    73      39.059  64.038  44.785  1.00  0.00           O  
ATOM   1205  N   TYR    74      39.686  62.568  46.409  1.00  0.00           N  
ATOM   1206  HN  TYR    74      39.317  61.903  47.054  1.00  0.00           H  
ATOM   1207  CA  TYR    74      41.117  62.638  46.136  1.00  0.00           C  
ATOM   1208  HA  TYR    74      41.473  63.658  46.147  1.00  0.00           H  
ATOM   1209  CB  TYR    74      41.973  61.764  47.161  1.00  0.00           C  
ATOM   1210  HB1 TYR    74      41.667  61.809  48.228  1.00  0.00           H  
ATOM   1211  HB2 TYR    74      41.989  60.692  46.870  1.00  0.00           H  
ATOM   1212  CG  TYR    74      43.413  62.242  47.228  1.00  0.00           C  
ATOM   1213  CD1 TYR    74      43.753  63.197  48.154  1.00  0.00           C  
ATOM   1214  HD1 TYR    74      43.041  63.827  48.667  1.00  0.00           H  
ATOM   1215  CE1 TYR    74      45.126  63.534  48.392  1.00  0.00           C  
ATOM   1216  HE1 TYR    74      45.261  64.340  49.097  1.00  0.00           H  
ATOM   1217  CZ  TYR    74      46.104  62.786  47.749  1.00  0.00           C  
ATOM   1218  OH  TYR    74      47.437  63.206  47.923  1.00  0.00           O  
ATOM   1219  HH  TYR    74      47.437  63.897  48.589  1.00  0.00           H  
ATOM   1220  CD2 TYR    74      44.403  61.633  46.486  1.00  0.00           C  
ATOM   1221  HD2 TYR    74      44.212  60.847  45.771  1.00  0.00           H  
ATOM   1222  CE2 TYR    74      45.778  61.851  46.772  1.00  0.00           C  
ATOM   1223  HE2 TYR    74      46.550  61.393  46.172  1.00  0.00           H  
ATOM   1224  C   TYR    74      41.540  62.322  44.680  1.00  0.00           C  
ATOM   1225  O   TYR    74      41.100  61.441  43.946  1.00  0.00           O  
ATOM   1226  N   SER    75      42.573  63.113  44.173  1.00  0.00           N  
ATOM   1227  HN  SER    75      43.011  63.752  44.800  1.00  0.00           H  
ATOM   1228  CA  SER    75      43.168  63.026  42.897  1.00  0.00           C  
ATOM   1229  HA  SER    75      42.304  63.020  42.250  1.00  0.00           H  
ATOM   1230  CB  SER    75      44.039  64.238  42.466  1.00  0.00           C  
ATOM   1231  HB1 SER    75      43.280  65.044  42.557  1.00  0.00           H  
ATOM   1232  HB2 SER    75      44.832  64.471  43.208  1.00  0.00           H  
ATOM   1233  OG  SER    75      44.729  64.104  41.215  1.00  0.00           O  
ATOM   1234  HG1 SER    75      44.174  63.552  40.659  1.00  0.00           H  
ATOM   1235  C   SER    75      43.921  61.671  42.694  1.00  0.00           C  
ATOM   1236  O   SER    75      44.847  61.259  43.448  1.00  0.00           O  
ATOM   1237  N   LEU    76      43.447  60.847  41.663  1.00  0.00           N  
ATOM   1238  HN  LEU    76      42.797  61.248  41.023  1.00  0.00           H  
ATOM   1239  CA  LEU    76      44.085  59.582  41.362  1.00  0.00           C  
ATOM   1240  HA  LEU    76      44.639  59.301  42.245  1.00  0.00           H  
ATOM   1241  CB  LEU    76      43.137  58.382  41.090  1.00  0.00           C  
ATOM   1242  HB1 LEU    76      42.439  58.641  40.265  1.00  0.00           H  
ATOM   1243  HB2 LEU    76      43.740  57.516  40.742  1.00  0.00           H  
ATOM   1244  CG  LEU    76      42.374  57.790  42.326  1.00  0.00           C  
ATOM   1245  HG  LEU    76      41.802  58.610  42.808  1.00  0.00           H  
ATOM   1246  CD1 LEU    76      41.463  56.656  41.811  1.00  0.00           C  
ATOM   1247 HD11 LEU    76      40.972  56.183  42.688  1.00  0.00           H  
ATOM   1248 HD12 LEU    76      40.720  57.161  41.156  1.00  0.00           H  
ATOM   1249 HD13 LEU    76      42.183  55.977  41.306  1.00  0.00           H  
ATOM   1250  CD2 LEU    76      43.443  57.295  43.301  1.00  0.00           C  
ATOM   1251 HD21 LEU    76      44.188  56.733  42.698  1.00  0.00           H  
ATOM   1252 HD22 LEU    76      44.139  58.064  43.699  1.00  0.00           H  
ATOM   1253 HD23 LEU    76      42.947  56.642  44.050  1.00  0.00           H  
ATOM   1254  C   LEU    76      45.173  59.673  40.292  1.00  0.00           C  
ATOM   1255  O   LEU    76      45.694  58.697  39.883  1.00  0.00           O  
ATOM   1256  N   ALA    77      45.497  60.869  39.750  1.00  0.00           N  
ATOM   1257  HN  ALA    77      44.993  61.694  39.992  1.00  0.00           H  
ATOM   1258  CA  ALA    77      46.554  61.110  38.818  1.00  0.00           C  
ATOM   1259  HA  ALA    77      46.274  60.516  37.961  1.00  0.00           H  
ATOM   1260  CB  ALA    77      46.525  62.571  38.297  1.00  0.00           C  
ATOM   1261  HB1 ALA    77      47.271  62.703  37.485  1.00  0.00           H  
ATOM   1262  HB2 ALA    77      45.514  62.865  37.943  1.00  0.00           H  
ATOM   1263  HB3 ALA    77      46.819  63.329  39.055  1.00  0.00           H  
ATOM   1264  C   ALA    77      47.934  60.724  39.304  1.00  0.00           C  
ATOM   1265  O   ALA    77      48.645  60.056  38.555  1.00  0.00           O  
ATOM   1266  N   PRO    78      48.412  61.076  40.488  1.00  0.00           N  
ATOM   1267  CD  PRO    78      47.851  62.058  41.461  1.00  0.00           C  
ATOM   1268  HD1 PRO    78      46.751  61.994  41.602  1.00  0.00           H  
ATOM   1269  HD2 PRO    78      48.185  63.036  41.053  1.00  0.00           H  
ATOM   1270  CA  PRO    78      49.740  60.649  40.786  1.00  0.00           C  
ATOM   1271  HA  PRO    78      50.369  60.862  39.934  1.00  0.00           H  
ATOM   1272  CB  PRO    78      49.996  61.378  42.091  1.00  0.00           C  
ATOM   1273  HB1 PRO    78      50.345  62.425  41.962  1.00  0.00           H  
ATOM   1274  HB2 PRO    78      50.534  60.851  42.908  1.00  0.00           H  
ATOM   1275  CG  PRO    78      48.564  61.618  42.729  1.00  0.00           C  
ATOM   1276  HG1 PRO    78      48.490  62.534  43.352  1.00  0.00           H  
ATOM   1277  HG2 PRO    78      48.135  60.696  43.176  1.00  0.00           H  
ATOM   1278  C   PRO    78      49.786  59.134  41.023  1.00  0.00           C  
ATOM   1279  O   PRO    78      50.794  58.512  40.680  1.00  0.00           O  
ATOM   1280  N   VAL    79      48.686  58.515  41.498  1.00  0.00           N  
ATOM   1281  HN  VAL    79      48.036  59.030  42.052  1.00  0.00           H  
ATOM   1282  CA  VAL    79      48.546  57.062  41.526  1.00  0.00           C  
ATOM   1283  HA  VAL    79      49.288  56.504  42.077  1.00  0.00           H  
ATOM   1284  CB  VAL    79      47.237  56.759  42.192  1.00  0.00           C  
ATOM   1285  HB  VAL    79      46.351  57.261  41.748  1.00  0.00           H  
ATOM   1286  CG1 VAL    79      46.956  55.218  42.022  1.00  0.00           C  
ATOM   1287 HG11 VAL    79      47.913  54.653  42.022  1.00  0.00           H  
ATOM   1288 HG12 VAL    79      46.336  54.872  42.877  1.00  0.00           H  
ATOM   1289 HG13 VAL    79      46.407  55.088  41.065  1.00  0.00           H  
ATOM   1290  CG2 VAL    79      47.246  57.187  43.680  1.00  0.00           C  
ATOM   1291 HG21 VAL    79      47.912  58.056  43.865  1.00  0.00           H  
ATOM   1292 HG22 VAL    79      46.261  57.447  44.122  1.00  0.00           H  
ATOM   1293 HG23 VAL    79      47.624  56.365  44.326  1.00  0.00           H  
ATOM   1294  C   VAL    79      48.642  56.508  40.137  1.00  0.00           C  
ATOM   1295  O   VAL    79      49.363  55.510  39.960  1.00  0.00           O  
ATOM   1296  N   ALA    80      47.929  57.117  39.154  1.00  0.00           N  
ATOM   1297  HN  ALA    80      47.290  57.859  39.340  1.00  0.00           H  
ATOM   1298  CA  ALA    80      47.949  56.626  37.768  1.00  0.00           C  
ATOM   1299  HA  ALA    80      47.761  55.563  37.734  1.00  0.00           H  
ATOM   1300  CB  ALA    80      46.831  57.436  36.919  1.00  0.00           C  
ATOM   1301  HB1 ALA    80      46.938  58.529  37.087  1.00  0.00           H  
ATOM   1302  HB2 ALA    80      46.913  57.082  35.869  1.00  0.00           H  
ATOM   1303  HB3 ALA    80      45.814  57.189  37.293  1.00  0.00           H  
ATOM   1304  C   ALA    80      49.340  56.796  37.123  1.00  0.00           C  
ATOM   1305  O   ALA    80      49.743  56.047  36.266  1.00  0.00           O  
ATOM   1306  N   LYS    81      50.081  57.826  37.415  1.00  0.00           N  
ATOM   1307  HN  LYS    81      49.712  58.561  37.978  1.00  0.00           H  
ATOM   1308  CA  LYS    81      51.443  58.057  36.938  1.00  0.00           C  
ATOM   1309  HA  LYS    81      51.444  58.104  35.859  1.00  0.00           H  
ATOM   1310  CB  LYS    81      51.892  59.429  37.512  1.00  0.00           C  
ATOM   1311  HB1 LYS    81      51.038  60.098  37.272  1.00  0.00           H  
ATOM   1312  HB2 LYS    81      51.883  59.409  38.623  1.00  0.00           H  
ATOM   1313  CG  LYS    81      53.270  59.880  37.044  1.00  0.00           C  
ATOM   1314  HG1 LYS    81      53.554  60.775  37.638  1.00  0.00           H  
ATOM   1315  HG2 LYS    81      54.046  59.135  37.323  1.00  0.00           H  
ATOM   1316  CD  LYS    81      53.450  60.050  35.504  1.00  0.00           C  
ATOM   1317  HD1 LYS    81      54.425  60.569  35.388  1.00  0.00           H  
ATOM   1318  HD2 LYS    81      53.546  59.032  35.069  1.00  0.00           H  
ATOM   1319  CE  LYS    81      52.421  60.836  34.838  1.00  0.00           C  
ATOM   1320  HE1 LYS    81      51.404  60.424  35.010  1.00  0.00           H  
ATOM   1321  HE2 LYS    81      52.463  61.858  35.272  1.00  0.00           H  
ATOM   1322  NZ  LYS    81      52.715  60.952  33.406  1.00  0.00           N  
ATOM   1323  HZ1 LYS    81      52.520  60.038  32.950  1.00  0.00           H  
ATOM   1324  HZ2 LYS    81      52.044  61.655  33.036  1.00  0.00           H  
ATOM   1325  HZ3 LYS    81      53.675  61.317  33.243  1.00  0.00           H  
ATOM   1326  C   LYS    81      52.273  56.899  37.368  1.00  0.00           C  
ATOM   1327  O   LYS    81      52.918  56.226  36.549  1.00  0.00           O  
ATOM   1328  N   GLU    82      52.234  56.549  38.630  1.00  0.00           N  
ATOM   1329  HN  GLU    82      51.622  56.924  39.322  1.00  0.00           H  
ATOM   1330  CA  GLU    82      53.076  55.425  39.179  1.00  0.00           C  
ATOM   1331  HA  GLU    82      54.104  55.675  38.961  1.00  0.00           H  
ATOM   1332  CB  GLU    82      52.968  55.313  40.712  1.00  0.00           C  
ATOM   1333  HB1 GLU    82      51.917  55.097  40.999  1.00  0.00           H  
ATOM   1334  HB2 GLU    82      53.686  54.526  41.027  1.00  0.00           H  
ATOM   1335  CG  GLU    82      53.565  56.644  41.392  1.00  0.00           C  
ATOM   1336  HG1 GLU    82      54.484  57.073  40.938  1.00  0.00           H  
ATOM   1337  HG2 GLU    82      52.801  57.435  41.235  1.00  0.00           H  
ATOM   1338  CD  GLU    82      53.608  56.679  42.893  1.00  0.00           C  
ATOM   1339  OE1 GLU    82      52.940  55.801  43.512  1.00  0.00           O  
ATOM   1340  OE2 GLU    82      54.251  57.630  43.391  1.00  0.00           O  
ATOM   1341  C   GLU    82      52.762  54.087  38.548  1.00  0.00           C  
ATOM   1342  O   GLU    82      53.571  53.396  38.014  1.00  0.00           O  
ATOM   1343  N   LEU    83      51.465  53.804  38.469  1.00  0.00           N  
ATOM   1344  HN  LEU    83      50.807  54.393  38.931  1.00  0.00           H  
ATOM   1345  CA  LEU    83      50.970  52.633  37.732  1.00  0.00           C  
ATOM   1346  HA  LEU    83      51.334  51.697  38.130  1.00  0.00           H  
ATOM   1347  CB  LEU    83      49.405  52.607  37.709  1.00  0.00           C  
ATOM   1348  HB1 LEU    83      49.035  53.615  37.422  1.00  0.00           H  
ATOM   1349  HB2 LEU    83      49.106  51.830  36.974  1.00  0.00           H  
ATOM   1350  CG  LEU    83      48.693  52.104  39.069  1.00  0.00           C  
ATOM   1351  HG  LEU    83      49.022  52.951  39.707  1.00  0.00           H  
ATOM   1352  CD1 LEU    83      47.159  52.260  39.008  1.00  0.00           C  
ATOM   1353 HD11 LEU    83      46.675  52.168  40.003  1.00  0.00           H  
ATOM   1354 HD12 LEU    83      46.765  53.174  38.514  1.00  0.00           H  
ATOM   1355 HD13 LEU    83      46.895  51.330  38.459  1.00  0.00           H  
ATOM   1356  CD2 LEU    83      49.129  50.787  39.634  1.00  0.00           C  
ATOM   1357 HD21 LEU    83      48.740  50.610  40.660  1.00  0.00           H  
ATOM   1358 HD22 LEU    83      48.664  50.043  38.952  1.00  0.00           H  
ATOM   1359 HD23 LEU    83      50.213  50.549  39.604  1.00  0.00           H  
ATOM   1360  C   LEU    83      51.383  52.524  36.250  1.00  0.00           C  
ATOM   1361  O   LEU    83      51.648  51.424  35.879  1.00  0.00           O  
ATOM   1362  N   GLN    84      51.297  53.630  35.389  1.00  0.00           N  
ATOM   1363  HN  GLN    84      51.092  54.538  35.748  1.00  0.00           H  
ATOM   1364  CA  GLN    84      51.811  53.576  34.011  1.00  0.00           C  
ATOM   1365  HA  GLN    84      51.635  52.614  33.554  1.00  0.00           H  
ATOM   1366  CB  GLN    84      51.195  54.707  33.097  1.00  0.00           C  
ATOM   1367  HB1 GLN    84      51.581  55.653  33.532  1.00  0.00           H  
ATOM   1368  HB2 GLN    84      51.544  54.467  32.070  1.00  0.00           H  
ATOM   1369  CG  GLN    84      49.645  54.713  33.101  1.00  0.00           C  
ATOM   1370  HG1 GLN    84      49.275  53.791  32.603  1.00  0.00           H  
ATOM   1371  HG2 GLN    84      49.373  54.664  34.177  1.00  0.00           H  
ATOM   1372  CD  GLN    84      49.090  56.002  32.508  1.00  0.00           C  
ATOM   1373  OE1 GLN    84      48.662  56.128  31.364  1.00  0.00           O  
ATOM   1374  NE2 GLN    84      48.888  56.976  33.440  1.00  0.00           N  
ATOM   1375 HE21 GLN    84      48.625  57.920  33.238  1.00  0.00           H  
ATOM   1376 HE22 GLN    84      49.375  56.797  34.294  1.00  0.00           H  
ATOM   1377  C   GLN    84      53.315  53.667  33.914  1.00  0.00           C  
ATOM   1378  O   GLN    84      53.896  53.125  32.985  1.00  0.00           O  
ATOM   1379  N   SER    85      53.989  54.310  34.867  1.00  0.00           N  
ATOM   1380  HN  SER    85      53.472  54.774  35.583  1.00  0.00           H  
ATOM   1381  CA  SER    85      55.457  54.343  35.029  1.00  0.00           C  
ATOM   1382  HA  SER    85      55.883  54.620  34.076  1.00  0.00           H  
ATOM   1383  CB  SER    85      56.067  55.235  36.121  1.00  0.00           C  
ATOM   1384  HB1 SER    85      55.585  54.908  37.068  1.00  0.00           H  
ATOM   1385  HB2 SER    85      57.161  55.125  36.277  1.00  0.00           H  
ATOM   1386  OG  SER    85      55.766  56.603  35.948  1.00  0.00           O  
ATOM   1387  HG1 SER    85      54.814  56.679  36.045  1.00  0.00           H  
ATOM   1388  C   SER    85      55.960  52.904  35.291  1.00  0.00           C  
ATOM   1389  O   SER    85      56.823  52.414  34.551  1.00  0.00           O  
ATOM   1390  N   LEU    86      55.313  52.185  36.207  1.00  0.00           N  
ATOM   1391  HN  LEU    86      54.617  52.540  36.825  1.00  0.00           H  
ATOM   1392  CA  LEU    86      55.587  50.771  36.357  1.00  0.00           C  
ATOM   1393  HA  LEU    86      56.657  50.657  36.446  1.00  0.00           H  
ATOM   1394  CB  LEU    86      54.868  50.299  37.663  1.00  0.00           C  
ATOM   1395  HB1 LEU    86      53.793  50.558  37.772  1.00  0.00           H  
ATOM   1396  HB2 LEU    86      54.883  49.194  37.779  1.00  0.00           H  
ATOM   1397  CG  LEU    86      55.473  50.962  38.935  1.00  0.00           C  
ATOM   1398  HG  LEU    86      55.868  51.982  38.742  1.00  0.00           H  
ATOM   1399  CD1 LEU    86      54.431  51.095  40.099  1.00  0.00           C  
ATOM   1400 HD11 LEU    86      53.979  50.126  40.402  1.00  0.00           H  
ATOM   1401 HD12 LEU    86      54.941  51.531  40.984  1.00  0.00           H  
ATOM   1402 HD13 LEU    86      53.620  51.757  39.728  1.00  0.00           H  
ATOM   1403  CD2 LEU    86      56.681  50.173  39.421  1.00  0.00           C  
ATOM   1404 HD21 LEU    86      56.318  49.168  39.725  1.00  0.00           H  
ATOM   1405 HD22 LEU    86      57.400  50.023  38.588  1.00  0.00           H  
ATOM   1406 HD23 LEU    86      57.059  50.745  40.296  1.00  0.00           H  
ATOM   1407  C   LEU    86      55.173  49.781  35.161  1.00  0.00           C  
ATOM   1408  O   LEU    86      55.958  48.873  34.908  1.00  0.00           O  
ATOM   1409  N   LEU    87      54.053  49.990  34.524  1.00  0.00           N  
ATOM   1410  HN  LEU    87      53.430  50.676  34.892  1.00  0.00           H  
ATOM   1411  CA  LEU    87      53.667  49.193  33.386  1.00  0.00           C  
ATOM   1412  HA  LEU    87      53.867  48.173  33.678  1.00  0.00           H  
ATOM   1413  CB  LEU    87      52.217  49.431  33.174  1.00  0.00           C  
ATOM   1414  HB1 LEU    87      51.702  49.284  34.148  1.00  0.00           H  
ATOM   1415  HB2 LEU    87      52.056  50.486  32.866  1.00  0.00           H  
ATOM   1416  CG  LEU    87      51.486  48.432  32.249  1.00  0.00           C  
ATOM   1417  HG  LEU    87      51.863  48.662  31.230  1.00  0.00           H  
ATOM   1418  CD1 LEU    87      51.856  46.970  32.571  1.00  0.00           C  
ATOM   1419 HD11 LEU    87      52.871  46.689  32.216  1.00  0.00           H  
ATOM   1420 HD12 LEU    87      51.684  46.622  33.612  1.00  0.00           H  
ATOM   1421 HD13 LEU    87      51.273  46.258  31.948  1.00  0.00           H  
ATOM   1422  CD2 LEU    87      50.030  48.705  32.374  1.00  0.00           C  
ATOM   1423 HD21 LEU    87      49.823  49.767  32.626  1.00  0.00           H  
ATOM   1424 HD22 LEU    87      49.535  48.430  31.418  1.00  0.00           H  
ATOM   1425 HD23 LEU    87      49.509  48.167  33.195  1.00  0.00           H  
ATOM   1426  C   LEU    87      54.548  49.485  32.170  1.00  0.00           C  
ATOM   1427  O   LEU    87      55.105  48.555  31.535  1.00  0.00           O  
ATOM   1428  N   GLY    88      54.690  50.795  31.849  1.00  0.00           N  
ATOM   1429  HN  GLY    88      54.253  51.483  32.423  1.00  0.00           H  
ATOM   1430  CA  GLY    88      55.229  51.352  30.699  1.00  0.00           C  
ATOM   1431  HA1 GLY    88      56.074  50.773  30.357  1.00  0.00           H  
ATOM   1432  HA2 GLY    88      55.471  52.399  30.817  1.00  0.00           H  
ATOM   1433  C   GLY    88      54.251  51.223  29.548  1.00  0.00           C  
ATOM   1434  O   GLY    88      54.631  51.301  28.400  1.00  0.00           O  
ATOM   1435  N   LYS    89      52.932  51.002  29.888  1.00  0.00           N  
ATOM   1436  HN  LYS    89      52.706  51.042  30.858  1.00  0.00           H  
ATOM   1437  CA  LYS    89      51.819  51.021  28.932  1.00  0.00           C  
ATOM   1438  HA  LYS    89      52.128  51.519  28.025  1.00  0.00           H  
ATOM   1439  CB  LYS    89      51.230  49.622  28.544  1.00  0.00           C  
ATOM   1440  HB1 LYS    89      50.721  49.104  29.385  1.00  0.00           H  
ATOM   1441  HB2 LYS    89      50.419  49.776  27.800  1.00  0.00           H  
ATOM   1442  CG  LYS    89      52.247  48.676  27.843  1.00  0.00           C  
ATOM   1443  HG1 LYS    89      53.233  48.699  28.354  1.00  0.00           H  
ATOM   1444  HG2 LYS    89      51.823  47.651  27.895  1.00  0.00           H  
ATOM   1445  CD  LYS    89      52.635  49.000  26.331  1.00  0.00           C  
ATOM   1446  HD1 LYS    89      51.755  48.943  25.655  1.00  0.00           H  
ATOM   1447  HD2 LYS    89      52.993  50.051  26.350  1.00  0.00           H  
ATOM   1448  CE  LYS    89      53.785  48.062  25.842  1.00  0.00           C  
ATOM   1449  HE1 LYS    89      54.747  48.551  26.110  1.00  0.00           H  
ATOM   1450  HE2 LYS    89      53.713  47.106  26.403  1.00  0.00           H  
ATOM   1451  NZ  LYS    89      53.757  47.729  24.415  1.00  0.00           N  
ATOM   1452  HZ1 LYS    89      54.596  47.178  24.143  1.00  0.00           H  
ATOM   1453  HZ2 LYS    89      52.961  47.146  24.088  1.00  0.00           H  
ATOM   1454  HZ3 LYS    89      53.883  48.600  23.860  1.00  0.00           H  
ATOM   1455  C   LYS    89      50.774  51.845  29.578  1.00  0.00           C  
ATOM   1456  O   LYS    89      50.816  52.074  30.805  1.00  0.00           O  
ATOM   1457  N   ASP    90      49.824  52.338  28.845  1.00  0.00           N  
ATOM   1458  HN  ASP    90      49.647  51.976  27.933  1.00  0.00           H  
ATOM   1459  CA  ASP    90      48.767  53.213  29.243  1.00  0.00           C  
ATOM   1460  HA  ASP    90      49.208  53.950  29.897  1.00  0.00           H  
ATOM   1461  CB  ASP    90      48.242  54.106  28.154  1.00  0.00           C  
ATOM   1462  HB1 ASP    90      47.640  53.553  27.402  1.00  0.00           H  
ATOM   1463  HB2 ASP    90      47.653  54.926  28.619  1.00  0.00           H  
ATOM   1464  CG  ASP    90      49.333  54.876  27.351  1.00  0.00           C  
ATOM   1465  OD1 ASP    90      50.575  54.812  27.519  1.00  0.00           O  
ATOM   1466  OD2 ASP    90      48.906  55.684  26.519  1.00  0.00           O  
ATOM   1467  C   ASP    90      47.667  52.579  30.140  1.00  0.00           C  
ATOM   1468  O   ASP    90      47.415  51.386  30.013  1.00  0.00           O  
ATOM   1469  N   VAL    91      46.991  53.351  30.969  1.00  0.00           N  
ATOM   1470  HN  VAL    91      47.119  54.329  31.118  1.00  0.00           H  
ATOM   1471  CA  VAL    91      45.849  52.881  31.750  1.00  0.00           C  
ATOM   1472  HA  VAL    91      45.369  51.996  31.361  1.00  0.00           H  
ATOM   1473  CB  VAL    91      46.161  52.643  33.289  1.00  0.00           C  
ATOM   1474  HB  VAL    91      45.252  52.131  33.669  1.00  0.00           H  
ATOM   1475  CG1 VAL    91      47.265  51.608  33.429  1.00  0.00           C  
ATOM   1476 HG11 VAL    91      47.086  50.657  32.883  1.00  0.00           H  
ATOM   1477 HG12 VAL    91      48.229  52.057  33.106  1.00  0.00           H  
ATOM   1478 HG13 VAL    91      47.461  51.268  34.469  1.00  0.00           H  
ATOM   1479  CG2 VAL    91      46.498  53.957  34.130  1.00  0.00           C  
ATOM   1480 HG21 VAL    91      47.324  53.664  34.812  1.00  0.00           H  
ATOM   1481 HG22 VAL    91      46.832  54.807  33.496  1.00  0.00           H  
ATOM   1482 HG23 VAL    91      45.620  54.256  34.741  1.00  0.00           H  
ATOM   1483  C   VAL    91      44.881  53.989  31.810  1.00  0.00           C  
ATOM   1484  O   VAL    91      45.060  55.163  31.538  1.00  0.00           O  
ATOM   1485  N   THR    92      43.657  53.523  32.202  1.00  0.00           N  
ATOM   1486  HN  THR    92      43.531  52.549  32.374  1.00  0.00           H  
ATOM   1487  CA  THR    92      42.546  54.469  32.476  1.00  0.00           C  
ATOM   1488  HA  THR    92      42.907  55.235  33.146  1.00  0.00           H  
ATOM   1489  CB  THR    92      41.857  55.016  31.189  1.00  0.00           C  
ATOM   1490  HB  THR    92      42.775  55.442  30.729  1.00  0.00           H  
ATOM   1491  OG1 THR    92      40.843  56.011  31.334  1.00  0.00           O  
ATOM   1492  HG1 THR    92      40.014  55.548  31.195  1.00  0.00           H  
ATOM   1493  CG2 THR    92      41.234  53.902  30.373  1.00  0.00           C  
ATOM   1494 HG21 THR    92      40.773  54.176  29.401  1.00  0.00           H  
ATOM   1495 HG22 THR    92      42.001  53.125  30.168  1.00  0.00           H  
ATOM   1496 HG23 THR    92      40.373  53.483  30.937  1.00  0.00           H  
ATOM   1497  C   THR    92      41.624  53.803  33.532  1.00  0.00           C  
ATOM   1498  O   THR    92      41.740  52.589  33.919  1.00  0.00           O  
ATOM   1499  N   PHE    93      40.718  54.648  34.109  1.00  0.00           N  
ATOM   1500  HN  PHE    93      40.639  55.535  33.661  1.00  0.00           H  
ATOM   1501  CA  PHE    93      39.695  54.294  35.104  1.00  0.00           C  
ATOM   1502  HA  PHE    93      39.788  53.284  35.473  1.00  0.00           H  
ATOM   1503  CB  PHE    93      39.731  55.296  36.303  1.00  0.00           C  
ATOM   1504  HB1 PHE    93      39.135  56.210  36.092  1.00  0.00           H  
ATOM   1505  HB2 PHE    93      39.028  54.906  37.070  1.00  0.00           H  
ATOM   1506  CG  PHE    93      41.038  55.598  36.951  1.00  0.00           C  
ATOM   1507  CD1 PHE    93      41.658  54.576  37.685  1.00  0.00           C  
ATOM   1508  HD1 PHE    93      41.122  53.640  37.750  1.00  0.00           H  
ATOM   1509  CE1 PHE    93      42.812  54.841  38.433  1.00  0.00           C  
ATOM   1510  HE1 PHE    93      43.336  54.084  38.998  1.00  0.00           H  
ATOM   1511  CZ  PHE    93      43.274  56.176  38.474  1.00  0.00           C  
ATOM   1512  HZ  PHE    93      44.113  56.519  39.062  1.00  0.00           H  
ATOM   1513  CD2 PHE    93      41.548  56.894  36.931  1.00  0.00           C  
ATOM   1514  HD2 PHE    93      41.177  57.736  36.366  1.00  0.00           H  
ATOM   1515  CE2 PHE    93      42.672  57.190  37.629  1.00  0.00           C  
ATOM   1516  HE2 PHE    93      43.007  58.216  37.659  1.00  0.00           H  
ATOM   1517  C   PHE    93      38.363  54.487  34.434  1.00  0.00           C  
ATOM   1518  O   PHE    93      38.130  55.459  33.686  1.00  0.00           O  
ATOM   1519  N   LEU    94      37.459  53.538  34.686  1.00  0.00           N  
ATOM   1520  HN  LEU    94      37.872  52.737  35.114  1.00  0.00           H  
ATOM   1521  CA  LEU    94      36.095  53.523  34.377  1.00  0.00           C  
ATOM   1522  HA  LEU    94      35.832  54.286  33.660  1.00  0.00           H  
ATOM   1523  CB  LEU    94      35.721  52.226  33.602  1.00  0.00           C  
ATOM   1524  HB1 LEU    94      36.340  52.277  32.680  1.00  0.00           H  
ATOM   1525  HB2 LEU    94      35.978  51.348  34.233  1.00  0.00           H  
ATOM   1526  CG  LEU    94      34.215  52.051  33.243  1.00  0.00           C  
ATOM   1527  HG  LEU    94      33.783  51.932  34.260  1.00  0.00           H  
ATOM   1528  CD1 LEU    94      33.603  53.255  32.537  1.00  0.00           C  
ATOM   1529 HD11 LEU    94      34.191  53.427  31.611  1.00  0.00           H  
ATOM   1530 HD12 LEU    94      32.603  53.100  32.078  1.00  0.00           H  
ATOM   1531 HD13 LEU    94      33.575  54.140  33.208  1.00  0.00           H  
ATOM   1532  CD2 LEU    94      33.904  50.724  32.444  1.00  0.00           C  
ATOM   1533 HD21 LEU    94      32.798  50.622  32.425  1.00  0.00           H  
ATOM   1534 HD22 LEU    94      34.225  50.706  31.381  1.00  0.00           H  
ATOM   1535 HD23 LEU    94      34.486  50.048  33.107  1.00  0.00           H  
ATOM   1536  C   LEU    94      35.190  53.611  35.598  1.00  0.00           C  
ATOM   1537  O   LEU    94      35.103  52.783  36.521  1.00  0.00           O  
ATOM   1538  N   ASN    95      34.416  54.685  35.672  1.00  0.00           N  
ATOM   1539  HN  ASN    95      34.678  55.440  35.075  1.00  0.00           H  
ATOM   1540  CA  ASN    95      33.467  55.170  36.670  1.00  0.00           C  
ATOM   1541  HA  ASN    95      33.299  54.338  37.337  1.00  0.00           H  
ATOM   1542  CB  ASN    95      34.071  56.362  37.491  1.00  0.00           C  
ATOM   1543  HB1 ASN    95      35.172  56.227  37.558  1.00  0.00           H  
ATOM   1544  HB2 ASN    95      34.033  57.273  36.856  1.00  0.00           H  
ATOM   1545  CG  ASN    95      33.433  56.684  38.789  1.00  0.00           C  
ATOM   1546  OD1 ASN    95      32.516  56.186  39.450  1.00  0.00           O  
ATOM   1547  ND2 ASN    95      33.843  57.925  39.301  1.00  0.00           N  
ATOM   1548 HD21 ASN    95      33.293  58.302  40.047  1.00  0.00           H  
ATOM   1549 HD22 ASN    95      34.449  58.465  38.716  1.00  0.00           H  
ATOM   1550  C   ASN    95      32.158  55.556  35.996  1.00  0.00           C  
ATOM   1551  O   ASN    95      32.178  55.868  34.828  1.00  0.00           O  
ATOM   1552  N   ASP    96      31.143  55.516  36.867  1.00  0.00           N  
ATOM   1553  HN  ASP    96      31.193  55.302  37.839  1.00  0.00           H  
ATOM   1554  CA  ASP    96      29.838  55.712  36.384  1.00  0.00           C  
ATOM   1555  HA  ASP    96      29.207  55.556  37.247  1.00  0.00           H  
ATOM   1556  CB  ASP    96      29.683  57.195  36.152  1.00  0.00           C  
ATOM   1557  HB1 ASP    96      29.918  57.765  37.076  1.00  0.00           H  
ATOM   1558  HB2 ASP    96      30.488  57.466  35.436  1.00  0.00           H  
ATOM   1559  CG  ASP    96      28.375  57.635  35.527  1.00  0.00           C  
ATOM   1560  OD1 ASP    96      28.236  58.779  34.952  1.00  0.00           O  
ATOM   1561  OD2 ASP    96      27.331  56.930  35.757  1.00  0.00           O  
ATOM   1562  C   ASP    96      29.421  54.717  35.335  1.00  0.00           C  
ATOM   1563  O   ASP    96      29.419  55.033  34.129  1.00  0.00           O  
ATOM   1564  N   CYS    97      29.164  53.438  35.697  1.00  0.00           N  
ATOM   1565  HN  CYS    97      29.229  53.230  36.670  1.00  0.00           H  
ATOM   1566  CA  CYS    97      28.956  52.315  34.833  1.00  0.00           C  
ATOM   1567  HA  CYS    97      28.387  52.591  33.957  1.00  0.00           H  
ATOM   1568  CB  CYS    97      30.321  51.764  34.298  1.00  0.00           C  
ATOM   1569  HB1 CYS    97      30.127  51.173  33.377  1.00  0.00           H  
ATOM   1570  HB2 CYS    97      30.766  52.689  33.872  1.00  0.00           H  
ATOM   1571  SG  CYS    97      31.502  51.124  35.500  1.00  0.00           S  
ATOM   1572  HG1 CYS    97      30.936  49.979  35.854  1.00  0.00           H  
ATOM   1573  C   CYS    97      28.203  51.134  35.409  1.00  0.00           C  
ATOM   1574  O   CYS    97      28.293  49.960  34.891  1.00  0.00           O  
ATOM   1575  N   VAL    98      27.555  51.290  36.588  1.00  0.00           N  
ATOM   1576  HN  VAL    98      27.736  52.116  37.116  1.00  0.00           H  
ATOM   1577  CA  VAL    98      26.710  50.148  37.141  1.00  0.00           C  
ATOM   1578  HA  VAL    98      27.314  49.273  37.333  1.00  0.00           H  
ATOM   1579  CB  VAL    98      26.156  50.388  38.610  1.00  0.00           C  
ATOM   1580  HB  VAL    98      27.029  50.314  39.292  1.00  0.00           H  
ATOM   1581  CG1 VAL    98      25.453  51.747  38.718  1.00  0.00           C  
ATOM   1582 HG11 VAL    98      24.597  51.918  38.031  1.00  0.00           H  
ATOM   1583 HG12 VAL    98      24.993  51.943  39.710  1.00  0.00           H  
ATOM   1584 HG13 VAL    98      26.143  52.610  38.606  1.00  0.00           H  
ATOM   1585  CG2 VAL    98      25.151  49.382  39.163  1.00  0.00           C  
ATOM   1586 HG21 VAL    98      24.294  49.183  38.484  1.00  0.00           H  
ATOM   1587 HG22 VAL    98      25.526  48.353  39.351  1.00  0.00           H  
ATOM   1588 HG23 VAL    98      24.629  49.698  40.091  1.00  0.00           H  
ATOM   1589  C   VAL    98      25.527  49.721  36.223  1.00  0.00           C  
ATOM   1590  O   VAL    98      24.861  50.556  35.724  1.00  0.00           O  
ATOM   1591  N   GLY    99      25.300  48.417  35.940  1.00  0.00           N  
ATOM   1592  HN  GLY    99      25.896  47.692  36.276  1.00  0.00           H  
ATOM   1593  CA  GLY    99      24.216  47.915  35.086  1.00  0.00           C  
ATOM   1594  HA1 GLY    99      23.356  48.552  35.231  1.00  0.00           H  
ATOM   1595  HA2 GLY    99      24.080  46.898  35.421  1.00  0.00           H  
ATOM   1596  C   GLY    99      24.674  47.625  33.631  1.00  0.00           C  
ATOM   1597  O   GLY    99      25.852  47.331  33.441  1.00  0.00           O  
ATOM   1598  N   PRO   100      23.799  47.627  32.581  1.00  0.00           N  
ATOM   1599  CD  PRO   100      22.312  47.745  32.818  1.00  0.00           C  
ATOM   1600  HD1 PRO   100      22.095  48.834  32.861  1.00  0.00           H  
ATOM   1601  HD2 PRO   100      21.959  47.285  33.765  1.00  0.00           H  
ATOM   1602  CA  PRO   100      24.047  46.935  31.292  1.00  0.00           C  
ATOM   1603  HA  PRO   100      24.156  45.887  31.527  1.00  0.00           H  
ATOM   1604  CB  PRO   100      22.747  47.319  30.494  1.00  0.00           C  
ATOM   1605  HB1 PRO   100      22.627  46.608  29.648  1.00  0.00           H  
ATOM   1606  HB2 PRO   100      22.892  48.337  30.074  1.00  0.00           H  
ATOM   1607  CG  PRO   100      21.648  47.142  31.583  1.00  0.00           C  
ATOM   1608  HG1 PRO   100      21.414  46.062  31.700  1.00  0.00           H  
ATOM   1609  HG2 PRO   100      20.711  47.668  31.303  1.00  0.00           H  
ATOM   1610  C   PRO   100      25.259  47.524  30.455  1.00  0.00           C  
ATOM   1611  O   PRO   100      25.596  48.715  30.638  1.00  0.00           O  
ATOM   1612  N   GLU   101      25.895  46.768  29.572  1.00  0.00           N  
ATOM   1613  HN  GLU   101      25.562  45.829  29.546  1.00  0.00           H  
ATOM   1614  CA  GLU   101      26.790  47.210  28.516  1.00  0.00           C  
ATOM   1615  HA  GLU   101      26.957  46.343  27.893  1.00  0.00           H  
ATOM   1616  CB  GLU   101      26.101  48.229  27.591  1.00  0.00           C  
ATOM   1617  HB1 GLU   101      25.907  49.206  28.083  1.00  0.00           H  
ATOM   1618  HB2 GLU   101      26.739  48.390  26.696  1.00  0.00           H  
ATOM   1619  CG  GLU   101      24.776  47.691  26.979  1.00  0.00           C  
ATOM   1620  HG1 GLU   101      25.093  46.742  26.496  1.00  0.00           H  
ATOM   1621  HG2 GLU   101      24.017  47.467  27.759  1.00  0.00           H  
ATOM   1622  CD  GLU   101      24.231  48.538  25.868  1.00  0.00           C  
ATOM   1623  OE1 GLU   101      24.084  48.167  24.674  1.00  0.00           O  
ATOM   1624  OE2 GLU   101      24.003  49.741  26.214  1.00  0.00           O  
ATOM   1625  C   GLU   101      28.146  47.655  28.959  1.00  0.00           C  
ATOM   1626  O   GLU   101      28.636  48.671  28.570  1.00  0.00           O  
ATOM   1627  N   VAL   102      28.817  46.766  29.769  1.00  0.00           N  
ATOM   1628  HN  VAL   102      28.489  45.828  29.838  1.00  0.00           H  
ATOM   1629  CA  VAL   102      30.159  47.084  30.320  1.00  0.00           C  
ATOM   1630  HA  VAL   102      30.133  48.142  30.533  1.00  0.00           H  
ATOM   1631  CB  VAL   102      30.641  46.385  31.630  1.00  0.00           C  
ATOM   1632  HB  VAL   102      30.526  45.306  31.395  1.00  0.00           H  
ATOM   1633  CG1 VAL   102      32.071  46.747  32.150  1.00  0.00           C  
ATOM   1634 HG11 VAL   102      32.801  46.431  31.374  1.00  0.00           H  
ATOM   1635 HG12 VAL   102      32.226  47.838  32.292  1.00  0.00           H  
ATOM   1636 HG13 VAL   102      32.380  46.243  33.091  1.00  0.00           H  
ATOM   1637  CG2 VAL   102      29.598  46.697  32.670  1.00  0.00           C  
ATOM   1638 HG21 VAL   102      29.741  45.848  33.373  1.00  0.00           H  
ATOM   1639 HG22 VAL   102      29.738  47.742  33.021  1.00  0.00           H  
ATOM   1640 HG23 VAL   102      28.566  46.599  32.270  1.00  0.00           H  
ATOM   1641  C   VAL   102      31.165  46.869  29.225  1.00  0.00           C  
ATOM   1642  O   VAL   102      32.006  47.755  29.132  1.00  0.00           O  
ATOM   1643  N   GLU   103      30.982  45.901  28.268  1.00  0.00           N  
ATOM   1644  HN  GLU   103      30.172  45.324  28.335  1.00  0.00           H  
ATOM   1645  CA  GLU   103      31.829  45.835  27.113  1.00  0.00           C  
ATOM   1646  HA  GLU   103      32.810  45.621  27.512  1.00  0.00           H  
ATOM   1647  CB  GLU   103      31.485  44.600  26.243  1.00  0.00           C  
ATOM   1648  HB1 GLU   103      31.748  43.667  26.786  1.00  0.00           H  
ATOM   1649  HB2 GLU   103      30.379  44.492  26.244  1.00  0.00           H  
ATOM   1650  CG  GLU   103      32.098  44.590  24.764  1.00  0.00           C  
ATOM   1651  HG1 GLU   103      31.410  45.150  24.095  1.00  0.00           H  
ATOM   1652  HG2 GLU   103      33.135  44.982  24.690  1.00  0.00           H  
ATOM   1653  CD  GLU   103      32.342  43.192  24.299  1.00  0.00           C  
ATOM   1654  OE1 GLU   103      31.514  42.615  23.611  1.00  0.00           O  
ATOM   1655  OE2 GLU   103      33.395  42.622  24.626  1.00  0.00           O  
ATOM   1656  C   GLU   103      31.902  47.062  26.230  1.00  0.00           C  
ATOM   1657  O   GLU   103      32.973  47.553  25.869  1.00  0.00           O  
ATOM   1658  N   ALA   104      30.752  47.745  26.002  1.00  0.00           N  
ATOM   1659  HN  ALA   104      29.891  47.260  26.131  1.00  0.00           H  
ATOM   1660  CA  ALA   104      30.590  49.004  25.369  1.00  0.00           C  
ATOM   1661  HA  ALA   104      30.930  48.913  24.348  1.00  0.00           H  
ATOM   1662  CB  ALA   104      29.105  49.255  25.162  1.00  0.00           C  
ATOM   1663  HB1 ALA   104      28.687  48.475  24.490  1.00  0.00           H  
ATOM   1664  HB2 ALA   104      28.578  49.032  26.115  1.00  0.00           H  
ATOM   1665  HB3 ALA   104      28.854  50.236  24.704  1.00  0.00           H  
ATOM   1666  C   ALA   104      31.174  50.177  26.083  1.00  0.00           C  
ATOM   1667  O   ALA   104      31.734  51.137  25.538  1.00  0.00           O  
ATOM   1668  N   ALA   105      31.009  50.187  27.386  1.00  0.00           N  
ATOM   1669  HN  ALA   105      30.507  49.461  27.848  1.00  0.00           H  
ATOM   1670  CA  ALA   105      31.569  51.232  28.239  1.00  0.00           C  
ATOM   1671  HA  ALA   105      31.266  52.140  27.740  1.00  0.00           H  
ATOM   1672  CB  ALA   105      30.987  51.055  29.649  1.00  0.00           C  
ATOM   1673  HB1 ALA   105      31.436  50.158  30.126  1.00  0.00           H  
ATOM   1674  HB2 ALA   105      31.071  51.955  30.294  1.00  0.00           H  
ATOM   1675  HB3 ALA   105      29.930  50.718  29.586  1.00  0.00           H  
ATOM   1676  C   ALA   105      33.110  51.200  28.304  1.00  0.00           C  
ATOM   1677  O   ALA   105      33.725  52.274  28.229  1.00  0.00           O  
ATOM   1678  N   VAL   106      33.748  49.955  28.369  1.00  0.00           N  
ATOM   1679  HN  VAL   106      33.222  49.160  28.662  1.00  0.00           H  
ATOM   1680  CA  VAL   106      35.130  49.624  28.119  1.00  0.00           C  
ATOM   1681  HA  VAL   106      35.678  50.216  28.837  1.00  0.00           H  
ATOM   1682  CB  VAL   106      35.387  48.171  28.408  1.00  0.00           C  
ATOM   1683  HB  VAL   106      34.510  47.756  27.867  1.00  0.00           H  
ATOM   1684  CG1 VAL   106      36.771  47.636  27.980  1.00  0.00           C  
ATOM   1685 HG11 VAL   106      36.890  47.557  26.878  1.00  0.00           H  
ATOM   1686 HG12 VAL   106      37.602  48.282  28.335  1.00  0.00           H  
ATOM   1687 HG13 VAL   106      36.879  46.612  28.396  1.00  0.00           H  
ATOM   1688  CG2 VAL   106      35.267  47.886  29.943  1.00  0.00           C  
ATOM   1689 HG21 VAL   106      35.107  46.794  30.071  1.00  0.00           H  
ATOM   1690 HG22 VAL   106      36.194  48.179  30.480  1.00  0.00           H  
ATOM   1691 HG23 VAL   106      34.394  48.445  30.342  1.00  0.00           H  
ATOM   1692  C   VAL   106      35.653  50.044  26.660  1.00  0.00           C  
ATOM   1693  O   VAL   106      36.708  50.638  26.498  1.00  0.00           O  
ATOM   1694  N   LYS   107      34.865  49.696  25.623  1.00  0.00           N  
ATOM   1695  HN  LYS   107      34.087  49.105  25.822  1.00  0.00           H  
ATOM   1696  CA  LYS   107      35.036  50.057  24.170  1.00  0.00           C  
ATOM   1697  HA  LYS   107      36.024  49.698  23.921  1.00  0.00           H  
ATOM   1698  CB  LYS   107      34.063  49.386  23.136  1.00  0.00           C  
ATOM   1699  HB1 LYS   107      33.105  49.508  23.686  1.00  0.00           H  
ATOM   1700  HB2 LYS   107      34.076  50.061  22.254  1.00  0.00           H  
ATOM   1701  CG  LYS   107      34.335  47.953  22.725  1.00  0.00           C  
ATOM   1702  HG1 LYS   107      35.371  47.825  22.344  1.00  0.00           H  
ATOM   1703  HG2 LYS   107      34.371  47.294  23.619  1.00  0.00           H  
ATOM   1704  CD  LYS   107      33.297  47.414  21.658  1.00  0.00           C  
ATOM   1705  HD1 LYS   107      32.328  47.249  22.176  1.00  0.00           H  
ATOM   1706  HD2 LYS   107      33.144  48.263  20.959  1.00  0.00           H  
ATOM   1707  CE  LYS   107      33.618  46.061  20.970  1.00  0.00           C  
ATOM   1708  HE1 LYS   107      34.715  46.065  20.798  1.00  0.00           H  
ATOM   1709  HE2 LYS   107      33.474  45.153  21.594  1.00  0.00           H  
ATOM   1710  NZ  LYS   107      32.746  45.888  19.851  1.00  0.00           N  
ATOM   1711  HZ1 LYS   107      32.987  46.555  19.090  1.00  0.00           H  
ATOM   1712  HZ2 LYS   107      32.794  44.930  19.449  1.00  0.00           H  
ATOM   1713  HZ3 LYS   107      31.744  46.074  20.060  1.00  0.00           H  
ATOM   1714  C   LYS   107      35.017  51.489  23.846  1.00  0.00           C  
ATOM   1715  O   LYS   107      35.830  52.009  23.112  1.00  0.00           O  
ATOM   1716  N   ALA   108      34.117  52.287  24.493  1.00  0.00           N  
ATOM   1717  HN  ALA   108      33.375  51.809  24.957  1.00  0.00           H  
ATOM   1718  CA  ALA   108      34.054  53.764  24.426  1.00  0.00           C  
ATOM   1719  HA  ALA   108      34.250  54.115  23.424  1.00  0.00           H  
ATOM   1720  CB  ALA   108      32.617  54.225  24.893  1.00  0.00           C  
ATOM   1721  HB1 ALA   108      32.553  54.119  25.997  1.00  0.00           H  
ATOM   1722  HB2 ALA   108      32.463  55.281  24.583  1.00  0.00           H  
ATOM   1723  HB3 ALA   108      31.909  53.517  24.409  1.00  0.00           H  
ATOM   1724  C   ALA   108      35.027  54.427  25.376  1.00  0.00           C  
ATOM   1725  O   ALA   108      35.316  55.601  25.210  1.00  0.00           O  
ATOM   1726  N   SER   109      35.577  53.693  26.316  1.00  0.00           N  
ATOM   1727  HN  SER   109      35.454  52.711  26.194  1.00  0.00           H  
ATOM   1728  CA  SER   109      36.709  54.243  27.116  1.00  0.00           C  
ATOM   1729  HA  SER   109      36.382  55.167  27.569  1.00  0.00           H  
ATOM   1730  CB  SER   109      37.120  53.374  28.335  1.00  0.00           C  
ATOM   1731  HB1 SER   109      37.314  52.307  28.090  1.00  0.00           H  
ATOM   1732  HB2 SER   109      38.117  53.704  28.699  1.00  0.00           H  
ATOM   1733  OG  SER   109      36.161  53.383  29.369  1.00  0.00           O  
ATOM   1734  HG1 SER   109      35.429  52.809  29.131  1.00  0.00           H  
ATOM   1735  C   SER   109      37.967  54.527  26.320  1.00  0.00           C  
ATOM   1736  O   SER   109      38.360  53.789  25.399  1.00  0.00           O  
ATOM   1737  N   ALA   110      38.646  55.622  26.704  1.00  0.00           N  
ATOM   1738  HN  ALA   110      38.186  56.133  27.426  1.00  0.00           H  
ATOM   1739  CA  ALA   110      40.007  55.880  26.475  1.00  0.00           C  
ATOM   1740  HA  ALA   110      40.005  56.373  25.514  1.00  0.00           H  
ATOM   1741  CB  ALA   110      40.600  56.659  27.619  1.00  0.00           C  
ATOM   1742  HB1 ALA   110      40.389  56.149  28.583  1.00  0.00           H  
ATOM   1743  HB2 ALA   110      41.676  56.854  27.422  1.00  0.00           H  
ATOM   1744  HB3 ALA   110      40.152  57.669  27.739  1.00  0.00           H  
ATOM   1745  C   ALA   110      41.019  54.692  26.293  1.00  0.00           C  
ATOM   1746  O   ALA   110      40.812  53.684  26.991  1.00  0.00           O  
ATOM   1747  N   PRO   111      42.106  54.686  25.492  1.00  0.00           N  
ATOM   1748  CD  PRO   111      42.468  55.865  24.711  1.00  0.00           C  
ATOM   1749  HD1 PRO   111      42.162  56.794  25.239  1.00  0.00           H  
ATOM   1750  HD2 PRO   111      41.825  55.835  23.805  1.00  0.00           H  
ATOM   1751  CA  PRO   111      43.153  53.602  25.404  1.00  0.00           C  
ATOM   1752  HA  PRO   111      42.592  52.721  25.128  1.00  0.00           H  
ATOM   1753  CB  PRO   111      44.103  54.154  24.270  1.00  0.00           C  
ATOM   1754  HB1 PRO   111      43.638  53.685  23.378  1.00  0.00           H  
ATOM   1755  HB2 PRO   111      45.176  53.869  24.315  1.00  0.00           H  
ATOM   1756  CG  PRO   111      43.914  55.737  24.377  1.00  0.00           C  
ATOM   1757  HG1 PRO   111      44.259  56.279  23.471  1.00  0.00           H  
ATOM   1758  HG2 PRO   111      44.512  56.111  25.236  1.00  0.00           H  
ATOM   1759  C   PRO   111      43.901  53.247  26.717  1.00  0.00           C  
ATOM   1760  O   PRO   111      43.996  53.963  27.719  1.00  0.00           O  
ATOM   1761  N   GLY   112      44.651  52.070  26.703  1.00  0.00           N  
ATOM   1762  HN  GLY   112      44.704  51.632  25.809  1.00  0.00           H  
ATOM   1763  CA  GLY   112      45.228  51.328  27.859  1.00  0.00           C  
ATOM   1764  HA1 GLY   112      45.371  51.988  28.703  1.00  0.00           H  
ATOM   1765  HA2 GLY   112      46.149  50.835  27.584  1.00  0.00           H  
ATOM   1766  C   GLY   112      44.271  50.388  28.493  1.00  0.00           C  
ATOM   1767  O   GLY   112      43.086  50.295  28.174  1.00  0.00           O  
ATOM   1768  N   SER   113      44.775  49.643  29.487  1.00  0.00           N  
ATOM   1769  HN  SER   113      45.767  49.717  29.558  1.00  0.00           H  
ATOM   1770  CA  SER   113      44.089  48.725  30.393  1.00  0.00           C  
ATOM   1771  HA  SER   113      43.496  48.167  29.684  1.00  0.00           H  
ATOM   1772  CB  SER   113      45.058  47.935  31.243  1.00  0.00           C  
ATOM   1773  HB1 SER   113      45.673  48.582  31.904  1.00  0.00           H  
ATOM   1774  HB2 SER   113      44.570  47.193  31.911  1.00  0.00           H  
ATOM   1775  OG  SER   113      45.908  47.192  30.502  1.00  0.00           O  
ATOM   1776  HG1 SER   113      46.647  47.736  30.219  1.00  0.00           H  
ATOM   1777  C   SER   113      43.091  49.533  31.260  1.00  0.00           C  
ATOM   1778  O   SER   113      43.336  50.708  31.507  1.00  0.00           O  
ATOM   1779  N   VAL   114      41.883  48.886  31.544  1.00  0.00           N  
ATOM   1780  HN  VAL   114      41.694  47.930  31.333  1.00  0.00           H  
ATOM   1781  CA  VAL   114      40.762  49.669  32.044  1.00  0.00           C  
ATOM   1782  HA  VAL   114      40.949  50.728  32.151  1.00  0.00           H  
ATOM   1783  CB  VAL   114      39.539  49.517  31.136  1.00  0.00           C  
ATOM   1784  HB  VAL   114      39.131  48.486  31.206  1.00  0.00           H  
ATOM   1785  CG1 VAL   114      38.443  50.583  31.665  1.00  0.00           C  
ATOM   1786 HG11 VAL   114      37.934  50.325  32.618  1.00  0.00           H  
ATOM   1787 HG12 VAL   114      38.888  51.575  31.897  1.00  0.00           H  
ATOM   1788 HG13 VAL   114      37.789  50.714  30.777  1.00  0.00           H  
ATOM   1789  CG2 VAL   114      39.867  49.871  29.632  1.00  0.00           C  
ATOM   1790 HG21 VAL   114      40.288  50.899  29.662  1.00  0.00           H  
ATOM   1791 HG22 VAL   114      40.599  49.204  29.130  1.00  0.00           H  
ATOM   1792 HG23 VAL   114      38.927  49.849  29.039  1.00  0.00           H  
ATOM   1793  C   VAL   114      40.484  49.164  33.410  1.00  0.00           C  
ATOM   1794  O   VAL   114      40.043  48.062  33.687  1.00  0.00           O  
ATOM   1795  N   ILE   115      40.753  50.004  34.392  1.00  0.00           N  
ATOM   1796  HN  ILE   115      41.071  50.929  34.200  1.00  0.00           H  
ATOM   1797  CA  ILE   115      40.531  49.695  35.805  1.00  0.00           C  
ATOM   1798  HA  ILE   115      40.782  48.662  35.995  1.00  0.00           H  
ATOM   1799  CB  ILE   115      41.520  50.416  36.740  1.00  0.00           C  
ATOM   1800  HB  ILE   115      41.175  51.455  36.932  1.00  0.00           H  
ATOM   1801  CG2 ILE   115      41.549  49.764  38.147  1.00  0.00           C  
ATOM   1802 HG21 ILE   115      40.511  49.533  38.468  1.00  0.00           H  
ATOM   1803 HG22 ILE   115      42.078  48.791  38.234  1.00  0.00           H  
ATOM   1804 HG23 ILE   115      42.024  50.467  38.865  1.00  0.00           H  
ATOM   1805  CG1 ILE   115      42.932  50.339  36.209  1.00  0.00           C  
ATOM   1806 HG11 ILE   115      43.158  49.256  36.105  1.00  0.00           H  
ATOM   1807 HG12 ILE   115      42.970  50.795  35.197  1.00  0.00           H  
ATOM   1808  CD  ILE   115      43.970  50.971  37.125  1.00  0.00           C  
ATOM   1809  HD1 ILE   115      44.895  51.200  36.554  1.00  0.00           H  
ATOM   1810  HD2 ILE   115      43.563  51.947  37.465  1.00  0.00           H  
ATOM   1811  HD3 ILE   115      44.212  50.311  37.986  1.00  0.00           H  
ATOM   1812  C   ILE   115      39.072  50.011  36.211  1.00  0.00           C  
ATOM   1813  O   ILE   115      38.581  51.119  36.017  1.00  0.00           O  
ATOM   1814  N   LEU   116      38.260  49.147  36.824  1.00  0.00           N  
ATOM   1815  HN  LEU   116      38.596  48.260  37.131  1.00  0.00           H  
ATOM   1816  CA  LEU   116      37.006  49.564  37.388  1.00  0.00           C  
ATOM   1817  HA  LEU   116      36.612  50.245  36.649  1.00  0.00           H  
ATOM   1818  CB  LEU   116      36.079  48.279  37.660  1.00  0.00           C  
ATOM   1819  HB1 LEU   116      36.644  47.630  38.364  1.00  0.00           H  
ATOM   1820  HB2 LEU   116      35.108  48.611  38.086  1.00  0.00           H  
ATOM   1821  CG  LEU   116      35.713  47.480  36.296  1.00  0.00           C  
ATOM   1822  HG  LEU   116      36.670  47.262  35.777  1.00  0.00           H  
ATOM   1823  CD1 LEU   116      34.983  46.239  36.690  1.00  0.00           C  
ATOM   1824 HD11 LEU   116      35.745  45.672  37.267  1.00  0.00           H  
ATOM   1825 HD12 LEU   116      34.086  46.470  37.304  1.00  0.00           H  
ATOM   1826 HD13 LEU   116      34.853  45.611  35.783  1.00  0.00           H  
ATOM   1827  CD2 LEU   116      34.919  48.341  35.329  1.00  0.00           C  
ATOM   1828 HD21 LEU   116      33.919  48.649  35.700  1.00  0.00           H  
ATOM   1829 HD22 LEU   116      35.367  49.317  35.046  1.00  0.00           H  
ATOM   1830 HD23 LEU   116      34.726  47.816  34.369  1.00  0.00           H  
ATOM   1831  C   LEU   116      37.213  50.374  38.732  1.00  0.00           C  
ATOM   1832  O   LEU   116      37.811  49.993  39.719  1.00  0.00           O  
ATOM   1833  N   LEU   117      36.529  51.623  38.776  1.00  0.00           N  
ATOM   1834  HN  LEU   117      36.157  52.040  37.950  1.00  0.00           H  
ATOM   1835  CA  LEU   117      36.544  52.548  39.829  1.00  0.00           C  
ATOM   1836  HA  LEU   117      37.071  52.232  40.717  1.00  0.00           H  
ATOM   1837  CB  LEU   117      37.038  53.864  39.205  1.00  0.00           C  
ATOM   1838  HB1 LEU   117      37.865  53.651  38.494  1.00  0.00           H  
ATOM   1839  HB2 LEU   117      36.206  54.390  38.690  1.00  0.00           H  
ATOM   1840  CG  LEU   117      37.534  54.931  40.212  1.00  0.00           C  
ATOM   1841  HG  LEU   117      36.717  54.998  40.962  1.00  0.00           H  
ATOM   1842  CD1 LEU   117      38.802  54.416  40.926  1.00  0.00           C  
ATOM   1843 HD11 LEU   117      39.092  55.122  41.733  1.00  0.00           H  
ATOM   1844 HD12 LEU   117      38.662  53.396  41.344  1.00  0.00           H  
ATOM   1845 HD13 LEU   117      39.662  54.334  40.228  1.00  0.00           H  
ATOM   1846  CD2 LEU   117      37.866  56.300  39.657  1.00  0.00           C  
ATOM   1847 HD21 LEU   117      38.172  56.919  40.527  1.00  0.00           H  
ATOM   1848 HD22 LEU   117      38.632  56.284  38.853  1.00  0.00           H  
ATOM   1849 HD23 LEU   117      37.003  56.794  39.160  1.00  0.00           H  
ATOM   1850  C   LEU   117      35.069  52.731  40.303  1.00  0.00           C  
ATOM   1851  O   LEU   117      34.780  53.506  41.209  1.00  0.00           O  
ATOM   1852  N   GLU   118      34.092  51.965  39.680  1.00  0.00           N  
ATOM   1853  HN  GLU   118      34.306  51.557  38.796  1.00  0.00           H  
ATOM   1854  CA  GLU   118      32.726  51.762  40.113  1.00  0.00           C  
ATOM   1855  HA  GLU   118      32.304  52.740  40.292  1.00  0.00           H  
ATOM   1856  CB  GLU   118      31.760  51.169  38.990  1.00  0.00           C  
ATOM   1857  HB1 GLU   118      31.774  51.878  38.134  1.00  0.00           H  
ATOM   1858  HB2 GLU   118      31.961  50.104  38.746  1.00  0.00           H  
ATOM   1859  CG  GLU   118      30.208  51.142  39.457  1.00  0.00           C  
ATOM   1860  HG1 GLU   118      29.679  50.542  38.685  1.00  0.00           H  
ATOM   1861  HG2 GLU   118      30.040  50.587  40.405  1.00  0.00           H  
ATOM   1862  CD  GLU   118      29.560  52.507  39.556  1.00  0.00           C  
ATOM   1863  OE1 GLU   118      29.011  53.011  38.545  1.00  0.00           O  
ATOM   1864  OE2 GLU   118      29.486  53.012  40.709  1.00  0.00           O  
ATOM   1865  C   GLU   118      32.543  51.005  41.408  1.00  0.00           C  
ATOM   1866  O   GLU   118      33.208  49.941  41.570  1.00  0.00           O  
ATOM   1867  N   ASN   119      31.733  51.546  42.294  1.00  0.00           N  
ATOM   1868  HN  ASN   119      31.078  52.258  42.057  1.00  0.00           H  
ATOM   1869  CA  ASN   119      31.741  51.210  43.680  1.00  0.00           C  
ATOM   1870  HA  ASN   119      32.337  50.323  43.837  1.00  0.00           H  
ATOM   1871  CB  ASN   119      32.206  52.458  44.521  1.00  0.00           C  
ATOM   1872  HB1 ASN   119      31.605  53.358  44.272  1.00  0.00           H  
ATOM   1873  HB2 ASN   119      32.074  52.200  45.594  1.00  0.00           H  
ATOM   1874  CG  ASN   119      33.707  52.705  44.233  1.00  0.00           C  
ATOM   1875  OD1 ASN   119      34.536  51.801  44.079  1.00  0.00           O  
ATOM   1876  ND2 ASN   119      34.196  53.975  44.232  1.00  0.00           N  
ATOM   1877 HD21 ASN   119      33.566  54.737  44.385  1.00  0.00           H  
ATOM   1878 HD22 ASN   119      35.190  54.038  44.148  1.00  0.00           H  
ATOM   1879  C   ASN   119      30.354  50.983  44.094  1.00  0.00           C  
ATOM   1880  O   ASN   119      29.556  51.894  44.166  1.00  0.00           O  
ATOM   1881  N   LEU   120      30.012  49.714  44.443  1.00  0.00           N  
ATOM   1882  HN  LEU   120      30.654  48.956  44.518  1.00  0.00           H  
ATOM   1883  CA  LEU   120      28.643  49.405  44.980  1.00  0.00           C  
ATOM   1884  HA  LEU   120      27.973  49.952  44.334  1.00  0.00           H  
ATOM   1885  CB  LEU   120      28.343  47.939  44.768  1.00  0.00           C  
ATOM   1886  HB1 LEU   120      29.000  47.316  45.412  1.00  0.00           H  
ATOM   1887  HB2 LEU   120      27.282  47.727  45.021  1.00  0.00           H  
ATOM   1888  CG  LEU   120      28.695  47.356  43.327  1.00  0.00           C  
ATOM   1889  HG  LEU   120      29.756  47.460  43.015  1.00  0.00           H  
ATOM   1890  CD1 LEU   120      28.341  45.907  43.189  1.00  0.00           C  
ATOM   1891 HD11 LEU   120      27.511  45.665  43.887  1.00  0.00           H  
ATOM   1892 HD12 LEU   120      28.091  45.607  42.149  1.00  0.00           H  
ATOM   1893 HD13 LEU   120      29.205  45.332  43.587  1.00  0.00           H  
ATOM   1894  CD2 LEU   120      27.991  48.204  42.207  1.00  0.00           C  
ATOM   1895 HD21 LEU   120      26.893  48.222  42.373  1.00  0.00           H  
ATOM   1896 HD22 LEU   120      28.435  49.220  42.283  1.00  0.00           H  
ATOM   1897 HD23 LEU   120      28.191  47.874  41.165  1.00  0.00           H  
ATOM   1898  C   LEU   120      28.427  49.812  46.431  1.00  0.00           C  
ATOM   1899  O   LEU   120      29.295  49.666  47.294  1.00  0.00           O  
ATOM   1900  N   ARG   121      27.314  50.535  46.698  1.00  0.00           N  
ATOM   1901  HN  ARG   121      26.568  50.553  46.036  1.00  0.00           H  
ATOM   1902  CA  ARG   121      27.238  51.518  47.742  1.00  0.00           C  
ATOM   1903  HA  ARG   121      28.227  51.886  47.970  1.00  0.00           H  
ATOM   1904  CB  ARG   121      26.491  52.738  47.299  1.00  0.00           C  
ATOM   1905  HB1 ARG   121      25.411  52.538  47.134  1.00  0.00           H  
ATOM   1906  HB2 ARG   121      26.447  53.493  48.112  1.00  0.00           H  
ATOM   1907  CG  ARG   121      27.087  53.549  46.096  1.00  0.00           C  
ATOM   1908  HG1 ARG   121      27.039  52.960  45.155  1.00  0.00           H  
ATOM   1909  HG2 ARG   121      26.541  54.513  46.016  1.00  0.00           H  
ATOM   1910  CD  ARG   121      28.502  53.888  46.464  1.00  0.00           C  
ATOM   1911  HD1 ARG   121      28.454  54.447  47.424  1.00  0.00           H  
ATOM   1912  HD2 ARG   121      29.213  53.061  46.671  1.00  0.00           H  
ATOM   1913  NE  ARG   121      29.036  54.709  45.372  1.00  0.00           N  
ATOM   1914  HE  ARG   121      28.736  54.586  44.426  1.00  0.00           H  
ATOM   1915  CZ  ARG   121      30.080  55.460  45.556  1.00  0.00           C  
ATOM   1916  NH1 ARG   121      30.563  55.949  46.697  1.00  0.00           N  
ATOM   1917 HH11 ARG   121      31.479  56.348  46.661  1.00  0.00           H  
ATOM   1918 HH12 ARG   121      30.164  55.753  47.593  1.00  0.00           H  
ATOM   1919  NH2 ARG   121      30.703  55.890  44.476  1.00  0.00           N  
ATOM   1920 HH21 ARG   121      31.624  56.226  44.672  1.00  0.00           H  
ATOM   1921 HH22 ARG   121      30.507  55.557  43.554  1.00  0.00           H  
ATOM   1922  C   ARG   121      26.507  50.967  48.925  1.00  0.00           C  
ATOM   1923  O   ARG   121      25.567  50.171  48.844  1.00  0.00           O  
ATOM   1924  N   TYR   122      27.026  51.408  50.117  1.00  0.00           N  
ATOM   1925  HN  TYR   122      27.668  52.166  50.032  1.00  0.00           H  
ATOM   1926  CA  TYR   122      26.540  51.144  51.481  1.00  0.00           C  
ATOM   1927  HA  TYR   122      27.315  51.658  52.028  1.00  0.00           H  
ATOM   1928  CB  TYR   122      25.069  51.626  51.629  1.00  0.00           C  
ATOM   1929  HB1 TYR   122      24.356  51.168  50.911  1.00  0.00           H  
ATOM   1930  HB2 TYR   122      24.759  51.378  52.667  1.00  0.00           H  
ATOM   1931  CG  TYR   122      25.023  53.175  51.504  1.00  0.00           C  
ATOM   1932  CD1 TYR   122      24.672  53.757  50.234  1.00  0.00           C  
ATOM   1933  HD1 TYR   122      24.639  53.286  49.262  1.00  0.00           H  
ATOM   1934  CE1 TYR   122      24.292  55.143  50.142  1.00  0.00           C  
ATOM   1935  HE1 TYR   122      24.009  55.590  49.201  1.00  0.00           H  
ATOM   1936  CZ  TYR   122      24.260  55.910  51.318  1.00  0.00           C  
ATOM   1937  OH  TYR   122      23.902  57.324  51.186  1.00  0.00           O  
ATOM   1938  HH  TYR   122      23.718  57.735  52.034  1.00  0.00           H  
ATOM   1939  CD2 TYR   122      25.018  54.056  52.615  1.00  0.00           C  
ATOM   1940  HD2 TYR   122      25.245  53.712  53.613  1.00  0.00           H  
ATOM   1941  CE2 TYR   122      24.698  55.401  52.493  1.00  0.00           C  
ATOM   1942  HE2 TYR   122      24.686  56.079  53.333  1.00  0.00           H  
ATOM   1943  C   TYR   122      26.638  49.797  51.950  1.00  0.00           C  
ATOM   1944  O   TYR   122      25.685  49.329  52.438  1.00  0.00           O  
ATOM   1945  N   HSD   123      27.810  49.105  51.729  1.00  0.00           N  
ATOM   1946  HN  HSD   123      28.534  49.616  51.272  1.00  0.00           H  
ATOM   1947  CA  HSD   123      28.054  47.676  52.036  1.00  0.00           C  
ATOM   1948  HA  HSD   123      28.997  47.444  51.563  1.00  0.00           H  
ATOM   1949  CB  HSD   123      28.173  47.578  53.573  1.00  0.00           C  
ATOM   1950  HB1 HSD   123      27.221  47.647  54.141  1.00  0.00           H  
ATOM   1951  HB2 HSD   123      28.718  46.625  53.743  1.00  0.00           H  
ATOM   1952  ND1 HSD   123      30.487  48.543  54.131  1.00  0.00           N  
ATOM   1953  HD1 HSD   123      30.999  48.017  53.452  1.00  0.00           H  
ATOM   1954  CG  HSD   123      29.120  48.525  54.206  1.00  0.00           C  
ATOM   1955  CE1 HSD   123      30.897  49.664  54.754  1.00  0.00           C  
ATOM   1956  HE1 HSD   123      31.937  49.963  54.878  1.00  0.00           H  
ATOM   1957  NE2 HSD   123      29.901  50.353  55.286  1.00  0.00           N  
ATOM   1958  CD2 HSD   123      28.787  49.627  54.976  1.00  0.00           C  
ATOM   1959  HD2 HSD   123      27.746  49.707  55.264  1.00  0.00           H  
ATOM   1960  C   HSD   123      27.102  46.602  51.630  1.00  0.00           C  
ATOM   1961  O   HSD   123      26.931  45.602  52.351  1.00  0.00           O  
ATOM   1962  N   ILE   124      26.504  46.712  50.459  1.00  0.00           N  
ATOM   1963  HN  ILE   124      26.719  47.437  49.810  1.00  0.00           H  
ATOM   1964  CA  ILE   124      25.667  45.625  49.876  1.00  0.00           C  
ATOM   1965  HA  ILE   124      24.977  45.342  50.658  1.00  0.00           H  
ATOM   1966  CB  ILE   124      24.852  46.108  48.713  1.00  0.00           C  
ATOM   1967  HB  ILE   124      24.402  47.067  49.046  1.00  0.00           H  
ATOM   1968  CG2 ILE   124      25.667  46.375  47.424  1.00  0.00           C  
ATOM   1969 HG21 ILE   124      26.499  47.073  47.656  1.00  0.00           H  
ATOM   1970 HG22 ILE   124      26.078  45.405  47.071  1.00  0.00           H  
ATOM   1971 HG23 ILE   124      25.026  46.811  46.629  1.00  0.00           H  
ATOM   1972  CG1 ILE   124      23.695  45.047  48.430  1.00  0.00           C  
ATOM   1973 HG11 ILE   124      24.153  44.109  48.049  1.00  0.00           H  
ATOM   1974 HG12 ILE   124      23.229  44.721  49.385  1.00  0.00           H  
ATOM   1975  CD  ILE   124      22.721  45.541  47.322  1.00  0.00           C  
ATOM   1976  HD1 ILE   124      21.807  44.910  47.291  1.00  0.00           H  
ATOM   1977  HD2 ILE   124      22.346  46.559  47.563  1.00  0.00           H  
ATOM   1978  HD3 ILE   124      23.253  45.547  46.347  1.00  0.00           H  
ATOM   1979  C   ILE   124      26.371  44.362  49.540  1.00  0.00           C  
ATOM   1980  O   ILE   124      25.846  43.260  49.658  1.00  0.00           O  
ATOM   1981  N   GLU   125      27.668  44.467  49.128  1.00  0.00           N  
ATOM   1982  HN  GLU   125      28.106  45.363  49.135  1.00  0.00           H  
ATOM   1983  CA  GLU   125      28.587  43.450  48.694  1.00  0.00           C  
ATOM   1984  HA  GLU   125      28.035  42.966  47.902  1.00  0.00           H  
ATOM   1985  CB  GLU   125      29.810  44.033  48.004  1.00  0.00           C  
ATOM   1986  HB1 GLU   125      30.231  44.706  48.781  1.00  0.00           H  
ATOM   1987  HB2 GLU   125      30.557  43.243  47.775  1.00  0.00           H  
ATOM   1988  CG  GLU   125      29.613  44.840  46.699  1.00  0.00           C  
ATOM   1989  HG1 GLU   125      29.295  44.056  45.979  1.00  0.00           H  
ATOM   1990  HG2 GLU   125      28.771  45.558  46.796  1.00  0.00           H  
ATOM   1991  CD  GLU   125      30.895  45.538  46.403  1.00  0.00           C  
ATOM   1992  OE1 GLU   125      31.716  45.152  45.568  1.00  0.00           O  
ATOM   1993  OE2 GLU   125      31.076  46.545  47.180  1.00  0.00           O  
ATOM   1994  C   GLU   125      28.968  42.387  49.674  1.00  0.00           C  
ATOM   1995  O   GLU   125      28.901  42.535  50.897  1.00  0.00           O  
ATOM   1996  N   GLU   126      29.249  41.160  49.142  1.00  0.00           N  
ATOM   1997  HN  GLU   126      29.099  41.047  48.163  1.00  0.00           H  
ATOM   1998  CA  GLU   126      29.706  40.011  49.850  1.00  0.00           C  
ATOM   1999  HA  GLU   126      28.953  39.777  50.588  1.00  0.00           H  
ATOM   2000  CB  GLU   126      29.802  38.751  48.924  1.00  0.00           C  
ATOM   2001  HB1 GLU   126      30.669  38.828  48.233  1.00  0.00           H  
ATOM   2002  HB2 GLU   126      29.966  37.972  49.699  1.00  0.00           H  
ATOM   2003  CG  GLU   126      28.551  38.243  48.079  1.00  0.00           C  
ATOM   2004  HG1 GLU   126      28.707  37.187  47.771  1.00  0.00           H  
ATOM   2005  HG2 GLU   126      27.623  38.227  48.690  1.00  0.00           H  
ATOM   2006  CD  GLU   126      28.161  39.116  46.880  1.00  0.00           C  
ATOM   2007  OE1 GLU   126      28.910  40.154  46.611  1.00  0.00           O  
ATOM   2008  OE2 GLU   126      27.120  38.836  46.255  1.00  0.00           O  
ATOM   2009  C   GLU   126      30.989  40.194  50.627  1.00  0.00           C  
ATOM   2010  O   GLU   126      31.086  39.904  51.835  1.00  0.00           O  
ATOM   2011  N   GLU   127      32.040  40.716  50.006  1.00  0.00           N  
ATOM   2012  HN  GLU   127      32.023  41.001  49.051  1.00  0.00           H  
ATOM   2013  CA  GLU   127      33.250  41.050  50.805  1.00  0.00           C  
ATOM   2014  HA  GLU   127      33.440  40.127  51.331  1.00  0.00           H  
ATOM   2015  CB  GLU   127      34.442  41.302  49.872  1.00  0.00           C  
ATOM   2016  HB1 GLU   127      34.095  42.030  49.108  1.00  0.00           H  
ATOM   2017  HB2 GLU   127      35.215  41.758  50.527  1.00  0.00           H  
ATOM   2018  CG  GLU   127      34.928  40.051  49.057  1.00  0.00           C  
ATOM   2019  HG1 GLU   127      35.112  39.252  49.807  1.00  0.00           H  
ATOM   2020  HG2 GLU   127      34.121  39.590  48.449  1.00  0.00           H  
ATOM   2021  CD  GLU   127      36.127  40.385  48.221  1.00  0.00           C  
ATOM   2022  OE1 GLU   127      35.973  40.302  46.965  1.00  0.00           O  
ATOM   2023  OE2 GLU   127      37.264  40.645  48.759  1.00  0.00           O  
ATOM   2024  C   GLU   127      33.053  42.052  51.970  1.00  0.00           C  
ATOM   2025  O   GLU   127      32.355  43.060  51.783  1.00  0.00           O  
ATOM   2026  N   GLY   128      33.602  41.776  53.146  1.00  0.00           N  
ATOM   2027  HN  GLY   128      34.191  40.978  53.247  1.00  0.00           H  
ATOM   2028  CA  GLY   128      33.481  42.688  54.314  1.00  0.00           C  
ATOM   2029  HA1 GLY   128      33.624  42.035  55.163  1.00  0.00           H  
ATOM   2030  HA2 GLY   128      32.523  43.184  54.360  1.00  0.00           H  
ATOM   2031  C   GLY   128      34.506  43.805  54.314  1.00  0.00           C  
ATOM   2032  O   GLY   128      35.321  43.852  53.434  1.00  0.00           O  
ATOM   2033  N   SER   129      34.513  44.657  55.319  1.00  0.00           N  
ATOM   2034  HN  SER   129      33.835  44.474  56.027  1.00  0.00           H  
ATOM   2035  CA  SER   129      35.474  45.703  55.572  1.00  0.00           C  
ATOM   2036  HA  SER   129      35.087  46.176  56.463  1.00  0.00           H  
ATOM   2037  CB  SER   129      36.854  45.123  55.943  1.00  0.00           C  
ATOM   2038  HB1 SER   129      37.211  44.471  55.117  1.00  0.00           H  
ATOM   2039  HB2 SER   129      37.651  45.893  56.022  1.00  0.00           H  
ATOM   2040  OG  SER   129      36.789  44.668  57.278  1.00  0.00           O  
ATOM   2041  HG1 SER   129      36.399  43.793  57.209  1.00  0.00           H  
ATOM   2042  C   SER   129      35.492  46.708  54.512  1.00  0.00           C  
ATOM   2043  O   SER   129      36.490  47.388  54.435  1.00  0.00           O  
ATOM   2044  N   ARG   130      34.399  46.753  53.697  1.00  0.00           N  
ATOM   2045  HN  ARG   130      33.639  46.116  53.796  1.00  0.00           H  
ATOM   2046  CA  ARG   130      34.116  47.698  52.689  1.00  0.00           C  
ATOM   2047  HA  ARG   130      34.896  47.694  51.942  1.00  0.00           H  
ATOM   2048  CB  ARG   130      32.770  47.452  52.034  1.00  0.00           C  
ATOM   2049  HB1 ARG   130      32.052  47.172  52.835  1.00  0.00           H  
ATOM   2050  HB2 ARG   130      32.387  48.354  51.509  1.00  0.00           H  
ATOM   2051  CG  ARG   130      32.785  46.351  50.956  1.00  0.00           C  
ATOM   2052  HG1 ARG   130      33.198  45.443  51.446  1.00  0.00           H  
ATOM   2053  HG2 ARG   130      31.731  46.099  50.712  1.00  0.00           H  
ATOM   2054  CD  ARG   130      33.620  46.752  49.721  1.00  0.00           C  
ATOM   2055  HD1 ARG   130      33.230  47.757  49.453  1.00  0.00           H  
ATOM   2056  HD2 ARG   130      34.694  46.826  49.992  1.00  0.00           H  
ATOM   2057  NE  ARG   130      33.344  45.814  48.621  1.00  0.00           N  
ATOM   2058  HE  ARG   130      32.412  45.857  48.261  1.00  0.00           H  
ATOM   2059  CZ  ARG   130      34.133  44.885  48.119  1.00  0.00           C  
ATOM   2060  NH1 ARG   130      35.302  44.667  48.751  1.00  0.00           N  
ATOM   2061 HH11 ARG   130      36.080  44.215  48.316  1.00  0.00           H  
ATOM   2062 HH12 ARG   130      35.558  45.144  49.592  1.00  0.00           H  
ATOM   2063  NH2 ARG   130      33.747  44.217  47.085  1.00  0.00           N  
ATOM   2064 HH21 ARG   130      34.403  43.565  46.703  1.00  0.00           H  
ATOM   2065 HH22 ARG   130      32.959  44.485  46.531  1.00  0.00           H  
ATOM   2066  C   ARG   130      34.318  49.201  53.171  1.00  0.00           C  
ATOM   2067  O   ARG   130      34.254  49.420  54.380  1.00  0.00           O  
ATOM   2068  N   LYS   131      34.667  50.140  52.255  1.00  0.00           N  
ATOM   2069  HN  LYS   131      34.840  49.920  51.298  1.00  0.00           H  
ATOM   2070  CA  LYS   131      34.690  51.581  52.601  1.00  0.00           C  
ATOM   2071  HA  LYS   131      35.363  51.750  53.429  1.00  0.00           H  
ATOM   2072  CB  LYS   131      35.193  52.389  51.409  1.00  0.00           C  
ATOM   2073  HB1 LYS   131      34.431  52.123  50.645  1.00  0.00           H  
ATOM   2074  HB2 LYS   131      35.173  53.487  51.577  1.00  0.00           H  
ATOM   2075  CG  LYS   131      36.660  52.145  50.949  1.00  0.00           C  
ATOM   2076  HG1 LYS   131      36.710  51.095  50.588  1.00  0.00           H  
ATOM   2077  HG2 LYS   131      36.930  52.761  50.065  1.00  0.00           H  
ATOM   2078  CD  LYS   131      37.762  52.395  51.982  1.00  0.00           C  
ATOM   2079  HD1 LYS   131      37.586  51.767  52.881  1.00  0.00           H  
ATOM   2080  HD2 LYS   131      38.736  52.045  51.577  1.00  0.00           H  
ATOM   2081  CE  LYS   131      38.147  53.838  52.476  1.00  0.00           C  
ATOM   2082  HE1 LYS   131      38.499  54.460  51.626  1.00  0.00           H  
ATOM   2083  HE2 LYS   131      37.252  54.307  52.938  1.00  0.00           H  
ATOM   2084  NZ  LYS   131      39.242  53.859  53.479  1.00  0.00           N  
ATOM   2085  HZ1 LYS   131      39.459  54.824  53.800  1.00  0.00           H  
ATOM   2086  HZ2 LYS   131      38.856  53.378  54.317  1.00  0.00           H  
ATOM   2087  HZ3 LYS   131      40.143  53.453  53.155  1.00  0.00           H  
ATOM   2088  C   LYS   131      33.375  52.023  53.065  1.00  0.00           C  
ATOM   2089  O   LYS   131      32.352  51.438  52.673  1.00  0.00           O  
ATOM   2090  N   VAL   132      33.306  52.935  53.991  1.00  0.00           N  
ATOM   2091  HN  VAL   132      34.171  53.336  54.283  1.00  0.00           H  
ATOM   2092  CA  VAL   132      31.988  53.435  54.456  1.00  0.00           C  
ATOM   2093  HA  VAL   132      31.188  52.735  54.266  1.00  0.00           H  
ATOM   2094  CB  VAL   132      31.986  53.868  55.898  1.00  0.00           C  
ATOM   2095  HB  VAL   132      32.622  54.774  55.990  1.00  0.00           H  
ATOM   2096  CG1 VAL   132      30.617  54.110  56.536  1.00  0.00           C  
ATOM   2097 HG11 VAL   132      29.933  53.258  56.332  1.00  0.00           H  
ATOM   2098 HG12 VAL   132      30.587  54.259  57.636  1.00  0.00           H  
ATOM   2099 HG13 VAL   132      30.186  55.040  56.108  1.00  0.00           H  
ATOM   2100  CG2 VAL   132      32.574  52.750  56.672  1.00  0.00           C  
ATOM   2101 HG21 VAL   132      32.488  52.989  57.753  1.00  0.00           H  
ATOM   2102 HG22 VAL   132      32.086  51.770  56.488  1.00  0.00           H  
ATOM   2103 HG23 VAL   132      33.664  52.755  56.453  1.00  0.00           H  
ATOM   2104  C   VAL   132      31.507  54.599  53.555  1.00  0.00           C  
ATOM   2105  O   VAL   132      32.251  55.529  53.162  1.00  0.00           O  
ATOM   2106  N   ASP   133      30.156  54.664  53.210  1.00  0.00           N  
ATOM   2107  HN  ASP   133      29.563  53.944  53.562  1.00  0.00           H  
ATOM   2108  CA  ASP   133      29.599  55.613  52.248  1.00  0.00           C  
ATOM   2109  HA  ASP   133      30.417  56.200  51.857  1.00  0.00           H  
ATOM   2110  CB  ASP   133      28.771  54.780  51.140  1.00  0.00           C  
ATOM   2111  HB1 ASP   133      28.132  54.034  51.660  1.00  0.00           H  
ATOM   2112  HB2 ASP   133      28.023  55.425  50.631  1.00  0.00           H  
ATOM   2113  CG  ASP   133      29.552  54.142  50.029  1.00  0.00           C  
ATOM   2114  OD1 ASP   133      30.295  54.880  49.269  1.00  0.00           O  
ATOM   2115  OD2 ASP   133      29.411  52.916  49.794  1.00  0.00           O  
ATOM   2116  C   ASP   133      28.665  56.703  52.901  1.00  0.00           C  
ATOM   2117  O   ASP   133      28.142  56.455  53.976  1.00  0.00           O  
ATOM   2118  N   GLY   134      28.551  57.873  52.207  1.00  0.00           N  
ATOM   2119  HN  GLY   134      29.082  58.009  51.374  1.00  0.00           H  
ATOM   2120  CA  GLY   134      27.632  58.891  52.736  1.00  0.00           C  
ATOM   2121  HA1 GLY   134      28.184  59.522  53.417  1.00  0.00           H  
ATOM   2122  HA2 GLY   134      26.806  58.447  53.272  1.00  0.00           H  
ATOM   2123  C   GLY   134      26.980  59.768  51.637  1.00  0.00           C  
ATOM   2124  O   GLY   134      27.593  60.104  50.627  1.00  0.00           O  
ATOM   2125  N   GLN   135      25.678  60.142  51.780  1.00  0.00           N  
ATOM   2126  HN  GLN   135      25.121  59.724  52.493  1.00  0.00           H  
ATOM   2127  CA  GLN   135      24.953  60.945  50.837  1.00  0.00           C  
ATOM   2128  HA  GLN   135      23.917  60.853  51.128  1.00  0.00           H  
ATOM   2129  CB  GLN   135      25.254  62.459  51.029  1.00  0.00           C  
ATOM   2130  HB1 GLN   135      26.301  62.652  50.709  1.00  0.00           H  
ATOM   2131  HB2 GLN   135      24.589  63.093  50.404  1.00  0.00           H  
ATOM   2132  CG  GLN   135      25.088  62.919  52.493  1.00  0.00           C  
ATOM   2133  HG1 GLN   135      25.778  62.407  53.197  1.00  0.00           H  
ATOM   2134  HG2 GLN   135      25.221  64.021  52.469  1.00  0.00           H  
ATOM   2135  CD  GLN   135      23.610  62.750  52.967  1.00  0.00           C  
ATOM   2136  OE1 GLN   135      23.331  61.654  53.473  1.00  0.00           O  
ATOM   2137  NE2 GLN   135      22.687  63.698  52.629  1.00  0.00           N  
ATOM   2138 HE21 GLN   135      21.746  63.601  52.953  1.00  0.00           H  
ATOM   2139 HE22 GLN   135      22.961  64.319  51.895  1.00  0.00           H  
ATOM   2140  C   GLN   135      25.012  60.489  49.330  1.00  0.00           C  
ATOM   2141  O   GLN   135      25.333  61.273  48.484  1.00  0.00           O  
ATOM   2142  N   LYS   136      24.697  59.222  49.044  1.00  0.00           N  
ATOM   2143  HN  LYS   136      24.374  58.573  49.728  1.00  0.00           H  
ATOM   2144  CA  LYS   136      24.754  58.656  47.744  1.00  0.00           C  
ATOM   2145  HA  LYS   136      24.849  59.405  46.971  1.00  0.00           H  
ATOM   2146  CB  LYS   136      25.951  57.687  47.601  1.00  0.00           C  
ATOM   2147  HB1 LYS   136      25.775  56.796  48.241  1.00  0.00           H  
ATOM   2148  HB2 LYS   136      25.889  57.329  46.551  1.00  0.00           H  
ATOM   2149  CG  LYS   136      27.326  58.380  47.722  1.00  0.00           C  
ATOM   2150  HG1 LYS   136      27.485  58.630  48.793  1.00  0.00           H  
ATOM   2151  HG2 LYS   136      28.077  57.573  47.586  1.00  0.00           H  
ATOM   2152  CD  LYS   136      27.760  59.440  46.733  1.00  0.00           C  
ATOM   2153  HD1 LYS   136      27.491  59.007  45.745  1.00  0.00           H  
ATOM   2154  HD2 LYS   136      27.221  60.389  46.941  1.00  0.00           H  
ATOM   2155  CE  LYS   136      29.219  59.723  46.776  1.00  0.00           C  
ATOM   2156  HE1 LYS   136      29.560  58.697  46.520  1.00  0.00           H  
ATOM   2157  HE2 LYS   136      29.578  60.495  46.062  1.00  0.00           H  
ATOM   2158  NZ  LYS   136      29.656  60.023  48.143  1.00  0.00           N  
ATOM   2159  HZ1 LYS   136      29.444  60.979  48.494  1.00  0.00           H  
ATOM   2160  HZ2 LYS   136      29.343  59.234  48.744  1.00  0.00           H  
ATOM   2161  HZ3 LYS   136      30.689  59.969  48.039  1.00  0.00           H  
ATOM   2162  C   LYS   136      23.400  57.914  47.681  1.00  0.00           C  
ATOM   2163  O   LYS   136      22.610  57.963  48.654  1.00  0.00           O  
ATOM   2164  N   VAL   137      23.197  57.139  46.634  1.00  0.00           N  
ATOM   2165  HN  VAL   137      23.769  57.313  45.837  1.00  0.00           H  
ATOM   2166  CA  VAL   137      21.983  56.409  46.386  1.00  0.00           C  
ATOM   2167  HA  VAL   137      21.189  56.825  46.988  1.00  0.00           H  
ATOM   2168  CB  VAL   137      21.420  56.607  44.972  1.00  0.00           C  
ATOM   2169  HB  VAL   137      22.098  56.018  44.318  1.00  0.00           H  
ATOM   2170  CG1 VAL   137      20.003  55.904  44.789  1.00  0.00           C  
ATOM   2171 HG11 VAL   137      19.276  56.283  45.539  1.00  0.00           H  
ATOM   2172 HG12 VAL   137      19.584  56.170  43.795  1.00  0.00           H  
ATOM   2173 HG13 VAL   137      20.051  54.816  45.010  1.00  0.00           H  
ATOM   2174  CG2 VAL   137      21.186  58.039  44.747  1.00  0.00           C  
ATOM   2175 HG21 VAL   137      20.466  58.396  45.513  1.00  0.00           H  
ATOM   2176 HG22 VAL   137      22.074  58.701  44.832  1.00  0.00           H  
ATOM   2177 HG23 VAL   137      20.766  58.284  43.748  1.00  0.00           H  
ATOM   2178  C   VAL   137      22.137  54.985  46.784  1.00  0.00           C  
ATOM   2179  O   VAL   137      23.014  54.339  46.285  1.00  0.00           O  
ATOM   2180  N   LYS   138      21.228  54.563  47.705  1.00  0.00           N  
ATOM   2181  HN  LYS   138      20.660  55.245  48.158  1.00  0.00           H  
ATOM   2182  CA  LYS   138      21.003  53.176  48.084  1.00  0.00           C  
ATOM   2183  HA  LYS   138      21.854  53.037  48.735  1.00  0.00           H  
ATOM   2184  CB  LYS   138      19.730  53.066  48.910  1.00  0.00           C  
ATOM   2185  HB1 LYS   138      18.857  53.514  48.388  1.00  0.00           H  
ATOM   2186  HB2 LYS   138      19.468  52.007  49.116  1.00  0.00           H  
ATOM   2187  CG  LYS   138      19.930  53.698  50.339  1.00  0.00           C  
ATOM   2188  HG1 LYS   138      19.895  54.801  50.218  1.00  0.00           H  
ATOM   2189  HG2 LYS   138      19.048  53.448  50.967  1.00  0.00           H  
ATOM   2190  CD  LYS   138      21.162  53.412  51.201  1.00  0.00           C  
ATOM   2191  HD1 LYS   138      21.308  52.312  51.154  1.00  0.00           H  
ATOM   2192  HD2 LYS   138      22.006  53.866  50.639  1.00  0.00           H  
ATOM   2193  CE  LYS   138      20.988  53.845  52.648  1.00  0.00           C  
ATOM   2194  HE1 LYS   138      21.950  53.965  53.192  1.00  0.00           H  
ATOM   2195  HE2 LYS   138      20.507  54.842  52.746  1.00  0.00           H  
ATOM   2196  NZ  LYS   138      20.227  52.873  53.413  1.00  0.00           N  
ATOM   2197  HZ1 LYS   138      20.639  51.954  53.155  1.00  0.00           H  
ATOM   2198  HZ2 LYS   138      20.281  53.043  54.438  1.00  0.00           H  
ATOM   2199  HZ3 LYS   138      19.248  52.773  53.076  1.00  0.00           H  
ATOM   2200  C   LYS   138      21.103  52.135  46.947  1.00  0.00           C  
ATOM   2201  O   LYS   138      20.531  52.289  45.853  1.00  0.00           O  
ATOM   2202  N   ALA   139      21.925  51.050  47.126  1.00  0.00           N  
ATOM   2203  HN  ALA   139      22.428  51.087  47.986  1.00  0.00           H  
ATOM   2204  CA  ALA   139      22.088  49.942  46.229  1.00  0.00           C  
ATOM   2205  HA  ALA   139      22.451  50.292  45.274  1.00  0.00           H  
ATOM   2206  CB  ALA   139      23.216  49.040  46.740  1.00  0.00           C  
ATOM   2207  HB1 ALA   139      22.894  48.554  47.686  1.00  0.00           H  
ATOM   2208  HB2 ALA   139      23.650  48.359  45.977  1.00  0.00           H  
ATOM   2209  HB3 ALA   139      24.032  49.747  46.999  1.00  0.00           H  
ATOM   2210  C   ALA   139      20.844  49.180  45.948  1.00  0.00           C  
ATOM   2211  O   ALA   139      19.961  48.987  46.796  1.00  0.00           O  
ATOM   2212  N   SER   140      20.706  48.789  44.677  1.00  0.00           N  
ATOM   2213  HN  SER   140      21.363  49.017  43.963  1.00  0.00           H  
ATOM   2214  CA  SER   140      19.545  48.040  44.177  1.00  0.00           C  
ATOM   2215  HA  SER   140      18.851  47.879  44.989  1.00  0.00           H  
ATOM   2216  CB  SER   140      18.855  48.758  42.978  1.00  0.00           C  
ATOM   2217  HB1 SER   140      18.354  49.643  43.426  1.00  0.00           H  
ATOM   2218  HB2 SER   140      19.500  49.211  42.196  1.00  0.00           H  
ATOM   2219  OG  SER   140      17.947  47.928  42.336  1.00  0.00           O  
ATOM   2220  HG1 SER   140      17.661  48.272  41.487  1.00  0.00           H  
ATOM   2221  C   SER   140      20.130  46.715  43.694  1.00  0.00           C  
ATOM   2222  O   SER   140      21.009  46.634  42.874  1.00  0.00           O  
ATOM   2223  N   LYS   141      19.635  45.618  44.355  1.00  0.00           N  
ATOM   2224  HN  LYS   141      18.955  45.768  45.069  1.00  0.00           H  
ATOM   2225  CA  LYS   141      20.162  44.261  44.212  1.00  0.00           C  
ATOM   2226  HA  LYS   141      21.240  44.328  44.230  1.00  0.00           H  
ATOM   2227  CB  LYS   141      19.854  43.310  45.348  1.00  0.00           C  
ATOM   2228  HB1 LYS   141      20.350  42.327  45.199  1.00  0.00           H  
ATOM   2229  HB2 LYS   141      20.272  43.733  46.286  1.00  0.00           H  
ATOM   2230  CG  LYS   141      18.320  43.042  45.413  1.00  0.00           C  
ATOM   2231  HG1 LYS   141      17.747  43.994  45.403  1.00  0.00           H  
ATOM   2232  HG2 LYS   141      17.972  42.616  44.448  1.00  0.00           H  
ATOM   2233  CD  LYS   141      17.842  42.059  46.493  1.00  0.00           C  
ATOM   2234  HD1 LYS   141      17.881  41.026  46.088  1.00  0.00           H  
ATOM   2235  HD2 LYS   141      18.543  42.100  47.354  1.00  0.00           H  
ATOM   2236  CE  LYS   141      16.474  42.319  47.111  1.00  0.00           C  
ATOM   2237  HE1 LYS   141      16.276  41.688  48.003  1.00  0.00           H  
ATOM   2238  HE2 LYS   141      16.417  43.392  47.394  1.00  0.00           H  
ATOM   2239  NZ  LYS   141      15.332  42.166  46.220  1.00  0.00           N  
ATOM   2240  HZ1 LYS   141      15.186  41.144  46.102  1.00  0.00           H  
ATOM   2241  HZ2 LYS   141      14.453  42.578  46.593  1.00  0.00           H  
ATOM   2242  HZ3 LYS   141      15.457  42.611  45.289  1.00  0.00           H  
ATOM   2243  C   LYS   141      19.978  43.692  42.792  1.00  0.00           C  
ATOM   2244  O   LYS   141      20.875  43.000  42.306  1.00  0.00           O  
ATOM   2245  N   GLU   142      18.888  44.115  42.093  1.00  0.00           N  
ATOM   2246  HN  GLU   142      18.230  44.708  42.550  1.00  0.00           H  
ATOM   2247  CA  GLU   142      18.622  43.968  40.670  1.00  0.00           C  
ATOM   2248  HA  GLU   142      18.437  42.926  40.456  1.00  0.00           H  
ATOM   2249  CB  GLU   142      17.404  44.827  40.255  1.00  0.00           C  
ATOM   2250  HB1 GLU   142      16.433  44.547  40.717  1.00  0.00           H  
ATOM   2251  HB2 GLU   142      17.569  45.888  40.540  1.00  0.00           H  
ATOM   2252  CG  GLU   142      17.126  44.818  38.685  1.00  0.00           C  
ATOM   2253  HG1 GLU   142      18.011  45.152  38.104  1.00  0.00           H  
ATOM   2254  HG2 GLU   142      17.093  43.720  38.514  1.00  0.00           H  
ATOM   2255  CD  GLU   142      15.803  45.379  38.298  1.00  0.00           C  
ATOM   2256  OE1 GLU   142      15.601  46.607  38.452  1.00  0.00           O  
ATOM   2257  OE2 GLU   142      14.932  44.585  37.909  1.00  0.00           O  
ATOM   2258  C   GLU   142      19.866  44.369  39.832  1.00  0.00           C  
ATOM   2259  O   GLU   142      20.430  43.580  39.120  1.00  0.00           O  
ATOM   2260  N   ASP   143      20.281  45.637  40.088  1.00  0.00           N  
ATOM   2261  HN  ASP   143      19.994  46.219  40.845  1.00  0.00           H  
ATOM   2262  CA  ASP   143      21.265  46.242  39.272  1.00  0.00           C  
ATOM   2263  HA  ASP   143      21.053  46.050  38.230  1.00  0.00           H  
ATOM   2264  CB  ASP   143      21.395  47.765  39.449  1.00  0.00           C  
ATOM   2265  HB1 ASP   143      21.498  48.015  40.526  1.00  0.00           H  
ATOM   2266  HB2 ASP   143      22.265  48.298  39.008  1.00  0.00           H  
ATOM   2267  CG  ASP   143      20.119  48.617  39.096  1.00  0.00           C  
ATOM   2268  OD1 ASP   143      19.230  48.071  38.409  1.00  0.00           O  
ATOM   2269  OD2 ASP   143      20.166  49.862  39.271  1.00  0.00           O  
ATOM   2270  C   ASP   143      22.690  45.613  39.397  1.00  0.00           C  
ATOM   2271  O   ASP   143      23.443  45.411  38.461  1.00  0.00           O  
ATOM   2272  N   VAL   144      22.923  45.137  40.662  1.00  0.00           N  
ATOM   2273  HN  VAL   144      22.197  45.255  41.334  1.00  0.00           H  
ATOM   2274  CA  VAL   144      24.142  44.603  41.058  1.00  0.00           C  
ATOM   2275  HA  VAL   144      24.939  45.230  40.686  1.00  0.00           H  
ATOM   2276  CB  VAL   144      24.181  44.551  42.598  1.00  0.00           C  
ATOM   2277  HB  VAL   144      23.338  43.955  43.009  1.00  0.00           H  
ATOM   2278  CG1 VAL   144      25.405  43.693  43.025  1.00  0.00           C  
ATOM   2279 HG11 VAL   144      26.366  44.176  42.746  1.00  0.00           H  
ATOM   2280 HG12 VAL   144      25.476  43.699  44.134  1.00  0.00           H  
ATOM   2281 HG13 VAL   144      25.211  42.682  42.608  1.00  0.00           H  
ATOM   2282  CG2 VAL   144      24.202  46.008  43.154  1.00  0.00           C  
ATOM   2283 HG21 VAL   144      23.985  46.066  44.242  1.00  0.00           H  
ATOM   2284 HG22 VAL   144      25.177  46.477  42.902  1.00  0.00           H  
ATOM   2285 HG23 VAL   144      23.441  46.611  42.613  1.00  0.00           H  
ATOM   2286  C   VAL   144      24.333  43.240  40.324  1.00  0.00           C  
ATOM   2287  O   VAL   144      25.350  42.994  39.671  1.00  0.00           O  
ATOM   2288  N   GLN   145      23.334  42.355  40.246  1.00  0.00           N  
ATOM   2289  HN  GLN   145      22.460  42.523  40.695  1.00  0.00           H  
ATOM   2290  CA  GLN   145      23.395  41.148  39.418  1.00  0.00           C  
ATOM   2291  HA  GLN   145      24.272  40.585  39.704  1.00  0.00           H  
ATOM   2292  CB  GLN   145      22.229  40.163  39.879  1.00  0.00           C  
ATOM   2293  HB1 GLN   145      22.416  39.879  40.937  1.00  0.00           H  
ATOM   2294  HB2 GLN   145      21.265  40.707  39.783  1.00  0.00           H  
ATOM   2295  CG  GLN   145      22.222  38.788  39.112  1.00  0.00           C  
ATOM   2296  HG1 GLN   145      21.487  38.119  39.609  1.00  0.00           H  
ATOM   2297  HG2 GLN   145      21.794  39.000  38.109  1.00  0.00           H  
ATOM   2298  CD  GLN   145      23.611  38.136  39.091  1.00  0.00           C  
ATOM   2299  OE1 GLN   145      24.399  38.145  40.031  1.00  0.00           O  
ATOM   2300  NE2 GLN   145      23.982  37.721  37.857  1.00  0.00           N  
ATOM   2301 HE21 GLN   145      24.856  37.263  37.693  1.00  0.00           H  
ATOM   2302 HE22 GLN   145      23.499  37.816  36.987  1.00  0.00           H  
ATOM   2303  C   GLN   145      23.470  41.348  37.910  1.00  0.00           C  
ATOM   2304  O   GLN   145      24.260  40.814  37.186  1.00  0.00           O  
ATOM   2305  N   LYS   146      22.621  42.375  37.484  1.00  0.00           N  
ATOM   2306  HN  LYS   146      22.142  42.923  38.166  1.00  0.00           H  
ATOM   2307  CA  LYS   146      22.668  42.917  36.127  1.00  0.00           C  
ATOM   2308  HA  LYS   146      22.389  42.048  35.550  1.00  0.00           H  
ATOM   2309  CB  LYS   146      21.582  44.071  35.845  1.00  0.00           C  
ATOM   2310  HB1 LYS   146      21.755  44.906  36.556  1.00  0.00           H  
ATOM   2311  HB2 LYS   146      21.810  44.594  34.891  1.00  0.00           H  
ATOM   2312  CG  LYS   146      20.163  43.555  35.809  1.00  0.00           C  
ATOM   2313  HG1 LYS   146      20.069  42.821  34.981  1.00  0.00           H  
ATOM   2314  HG2 LYS   146      20.026  43.074  36.801  1.00  0.00           H  
ATOM   2315  CD  LYS   146      19.159  44.762  35.707  1.00  0.00           C  
ATOM   2316  HD1 LYS   146      18.292  44.187  36.096  1.00  0.00           H  
ATOM   2317  HD2 LYS   146      19.328  45.404  36.598  1.00  0.00           H  
ATOM   2318  CE  LYS   146      19.222  45.462  34.366  1.00  0.00           C  
ATOM   2319  HE1 LYS   146      20.134  46.091  34.283  1.00  0.00           H  
ATOM   2320  HE2 LYS   146      19.257  44.781  33.489  1.00  0.00           H  
ATOM   2321  NZ  LYS   146      18.057  46.226  34.296  1.00  0.00           N  
ATOM   2322  HZ1 LYS   146      18.056  46.767  33.408  1.00  0.00           H  
ATOM   2323  HZ2 LYS   146      17.269  45.561  34.160  1.00  0.00           H  
ATOM   2324  HZ3 LYS   146      17.909  46.809  35.145  1.00  0.00           H  
ATOM   2325  C   LYS   146      24.160  43.326  35.688  1.00  0.00           C  
ATOM   2326  O   LYS   146      24.623  43.020  34.649  1.00  0.00           O  
ATOM   2327  N   PHE   147      24.879  44.060  36.584  1.00  0.00           N  
ATOM   2328  HN  PHE   147      24.438  44.435  37.396  1.00  0.00           H  
ATOM   2329  CA  PHE   147      26.270  44.493  36.370  1.00  0.00           C  
ATOM   2330  HA  PHE   147      26.322  45.013  35.425  1.00  0.00           H  
ATOM   2331  CB  PHE   147      26.697  45.555  37.503  1.00  0.00           C  
ATOM   2332  HB1 PHE   147      26.062  46.454  37.352  1.00  0.00           H  
ATOM   2333  HB2 PHE   147      26.378  44.997  38.410  1.00  0.00           H  
ATOM   2334  CG  PHE   147      28.132  46.028  37.532  1.00  0.00           C  
ATOM   2335  CD1 PHE   147      28.682  46.668  36.370  1.00  0.00           C  
ATOM   2336  HD1 PHE   147      28.022  46.851  35.535  1.00  0.00           H  
ATOM   2337  CE1 PHE   147      29.942  47.153  36.392  1.00  0.00           C  
ATOM   2338  HE1 PHE   147      30.444  47.632  35.565  1.00  0.00           H  
ATOM   2339  CZ  PHE   147      30.677  47.164  37.601  1.00  0.00           C  
ATOM   2340  HZ  PHE   147      31.663  47.597  37.673  1.00  0.00           H  
ATOM   2341  CD2 PHE   147      28.857  45.966  38.757  1.00  0.00           C  
ATOM   2342  HD2 PHE   147      28.458  45.606  39.694  1.00  0.00           H  
ATOM   2343  CE2 PHE   147      30.199  46.458  38.740  1.00  0.00           C  
ATOM   2344  HE2 PHE   147      30.826  46.573  39.612  1.00  0.00           H  
ATOM   2345  C   PHE   147      27.266  43.342  36.207  1.00  0.00           C  
ATOM   2346  O   PHE   147      28.209  43.217  35.421  1.00  0.00           O  
ATOM   2347  N   ARG   148      27.016  42.307  37.078  1.00  0.00           N  
ATOM   2348  HN  ARG   148      26.337  42.460  37.793  1.00  0.00           H  
ATOM   2349  CA  ARG   148      27.855  41.069  37.148  1.00  0.00           C  
ATOM   2350  HA  ARG   148      28.897  41.354  37.160  1.00  0.00           H  
ATOM   2351  CB  ARG   148      27.581  40.341  38.436  1.00  0.00           C  
ATOM   2352  HB1 ARG   148      26.482  40.190  38.494  1.00  0.00           H  
ATOM   2353  HB2 ARG   148      28.114  39.367  38.420  1.00  0.00           H  
ATOM   2354  CG  ARG   148      28.138  41.105  39.680  1.00  0.00           C  
ATOM   2355  HG1 ARG   148      29.215  41.230  39.439  1.00  0.00           H  
ATOM   2356  HG2 ARG   148      27.834  42.172  39.734  1.00  0.00           H  
ATOM   2357  CD  ARG   148      27.849  40.395  40.975  1.00  0.00           C  
ATOM   2358  HD1 ARG   148      26.750  40.233  40.985  1.00  0.00           H  
ATOM   2359  HD2 ARG   148      28.253  39.369  41.110  1.00  0.00           H  
ATOM   2360  NE  ARG   148      28.366  41.178  42.094  1.00  0.00           N  
ATOM   2361  HE  ARG   148      29.112  41.820  41.916  1.00  0.00           H  
ATOM   2362  CZ  ARG   148      28.140  40.838  43.318  1.00  0.00           C  
ATOM   2363  NH1 ARG   148      27.280  39.872  43.633  1.00  0.00           N  
ATOM   2364 HH11 ARG   148      27.263  39.500  44.561  1.00  0.00           H  
ATOM   2365 HH12 ARG   148      26.511  39.573  43.069  1.00  0.00           H  
ATOM   2366  NH2 ARG   148      28.791  41.356  44.243  1.00  0.00           N  
ATOM   2367 HH21 ARG   148      28.715  41.029  45.185  1.00  0.00           H  
ATOM   2368 HH22 ARG   148      29.512  42.014  44.028  1.00  0.00           H  
ATOM   2369  C   ARG   148      27.600  40.145  35.977  1.00  0.00           C  
ATOM   2370  O   ARG   148      28.488  39.402  35.577  1.00  0.00           O  
ATOM   2371  N   HSD   149      26.387  40.179  35.453  1.00  0.00           N  
ATOM   2372  HN  HSD   149      25.660  40.659  35.938  1.00  0.00           H  
ATOM   2373  CA  HSD   149      26.154  39.624  34.133  1.00  0.00           C  
ATOM   2374  HA  HSD   149      26.434  38.583  34.192  1.00  0.00           H  
ATOM   2375  CB  HSD   149      24.598  39.733  33.747  1.00  0.00           C  
ATOM   2376  HB1 HSD   149      24.270  40.790  33.842  1.00  0.00           H  
ATOM   2377  HB2 HSD   149      24.386  39.299  32.746  1.00  0.00           H  
ATOM   2378  ND1 HSD   149      23.930  37.360  34.339  1.00  0.00           N  
ATOM   2379  HD1 HSD   149      24.799  37.010  33.989  1.00  0.00           H  
ATOM   2380  CG  HSD   149      23.746  38.760  34.507  1.00  0.00           C  
ATOM   2381  CE1 HSD   149      22.855  36.716  34.743  1.00  0.00           C  
ATOM   2382  HE1 HSD   149      22.700  35.638  34.793  1.00  0.00           H  
ATOM   2383  NE2 HSD   149      21.951  37.541  35.255  1.00  0.00           N  
ATOM   2384  CD2 HSD   149      22.455  38.827  35.016  1.00  0.00           C  
ATOM   2385  HD2 HSD   149      21.764  39.651  35.148  1.00  0.00           H  
ATOM   2386  C   HSD   149      27.050  40.113  32.993  1.00  0.00           C  
ATOM   2387  O   HSD   149      27.520  39.314  32.146  1.00  0.00           O  
ATOM   2388  N   GLU   150      27.329  41.437  32.916  1.00  0.00           N  
ATOM   2389  HN  GLU   150      26.875  42.013  33.591  1.00  0.00           H  
ATOM   2390  CA  GLU   150      28.151  42.080  31.880  1.00  0.00           C  
ATOM   2391  HA  GLU   150      27.888  41.717  30.897  1.00  0.00           H  
ATOM   2392  CB  GLU   150      28.038  43.620  31.918  1.00  0.00           C  
ATOM   2393  HB1 GLU   150      28.245  43.987  32.946  1.00  0.00           H  
ATOM   2394  HB2 GLU   150      28.670  44.070  31.123  1.00  0.00           H  
ATOM   2395  CG  GLU   150      26.556  44.011  31.656  1.00  0.00           C  
ATOM   2396  HG1 GLU   150      25.857  43.764  32.483  1.00  0.00           H  
ATOM   2397  HG2 GLU   150      26.453  45.115  31.575  1.00  0.00           H  
ATOM   2398  CD  GLU   150      25.780  43.478  30.448  1.00  0.00           C  
ATOM   2399  OE1 GLU   150      24.625  43.038  30.682  1.00  0.00           O  
ATOM   2400  OE2 GLU   150      26.156  43.753  29.243  1.00  0.00           O  
ATOM   2401  C   GLU   150      29.610  41.649  32.205  1.00  0.00           C  
ATOM   2402  O   GLU   150      30.372  41.301  31.305  1.00  0.00           O  
ATOM   2403  N   LEU   151      30.042  41.629  33.464  1.00  0.00           N  
ATOM   2404  HN  LEU   151      29.455  42.104  34.115  1.00  0.00           H  
ATOM   2405  CA  LEU   151      31.353  41.159  33.842  1.00  0.00           C  
ATOM   2406  HA  LEU   151      32.056  41.774  33.300  1.00  0.00           H  
ATOM   2407  CB  LEU   151      31.686  41.412  35.317  1.00  0.00           C  
ATOM   2408  HB1 LEU   151      30.950  40.832  35.914  1.00  0.00           H  
ATOM   2409  HB2 LEU   151      32.696  40.963  35.433  1.00  0.00           H  
ATOM   2410  CG  LEU   151      31.605  42.901  35.687  1.00  0.00           C  
ATOM   2411  HG  LEU   151      30.727  43.390  35.214  1.00  0.00           H  
ATOM   2412  CD1 LEU   151      31.340  43.066  37.228  1.00  0.00           C  
ATOM   2413 HD11 LEU   151      30.839  44.035  37.436  1.00  0.00           H  
ATOM   2414 HD12 LEU   151      30.616  42.280  37.531  1.00  0.00           H  
ATOM   2415 HD13 LEU   151      32.298  42.952  37.780  1.00  0.00           H  
ATOM   2416  CD2 LEU   151      32.800  43.758  35.175  1.00  0.00           C  
ATOM   2417 HD21 LEU   151      33.650  43.474  35.832  1.00  0.00           H  
ATOM   2418 HD22 LEU   151      33.223  43.586  34.162  1.00  0.00           H  
ATOM   2419 HD23 LEU   151      32.546  44.839  35.166  1.00  0.00           H  
ATOM   2420  C   LEU   151      31.671  39.719  33.424  1.00  0.00           C  
ATOM   2421  O   LEU   151      32.713  39.501  32.834  1.00  0.00           O  
ATOM   2422  N   SER   152      30.745  38.758  33.738  1.00  0.00           N  
ATOM   2423  HN  SER   152      29.925  38.936  34.277  1.00  0.00           H  
ATOM   2424  CA  SER   152      31.032  37.341  33.289  1.00  0.00           C  
ATOM   2425  HA  SER   152      32.065  37.120  33.514  1.00  0.00           H  
ATOM   2426  CB  SER   152      30.258  36.379  34.214  1.00  0.00           C  
ATOM   2427  HB1 SER   152      30.350  35.341  33.829  1.00  0.00           H  
ATOM   2428  HB2 SER   152      30.733  36.379  35.219  1.00  0.00           H  
ATOM   2429  OG  SER   152      28.915  36.662  34.362  1.00  0.00           O  
ATOM   2430  HG1 SER   152      28.801  37.485  34.843  1.00  0.00           H  
ATOM   2431  C   SER   152      30.838  37.195  31.795  1.00  0.00           C  
ATOM   2432  O   SER   152      31.332  36.258  31.193  1.00  0.00           O  
ATOM   2433  N   SER   153      30.044  38.111  31.131  1.00  0.00           N  
ATOM   2434  HN  SER   153      29.414  38.700  31.631  1.00  0.00           H  
ATOM   2435  CA  SER   153      30.034  38.109  29.672  1.00  0.00           C  
ATOM   2436  HA  SER   153      29.869  37.083  29.378  1.00  0.00           H  
ATOM   2437  CB  SER   153      28.837  38.930  29.175  1.00  0.00           C  
ATOM   2438  HB1 SER   153      28.773  39.973  29.553  1.00  0.00           H  
ATOM   2439  HB2 SER   153      28.867  39.140  28.084  1.00  0.00           H  
ATOM   2440  OG  SER   153      27.651  38.363  29.498  1.00  0.00           O  
ATOM   2441  HG1 SER   153      27.537  38.885  30.296  1.00  0.00           H  
ATOM   2442  C   SER   153      31.375  38.556  29.063  1.00  0.00           C  
ATOM   2443  O   SER   153      31.774  37.866  28.098  1.00  0.00           O  
ATOM   2444  N   LEU   154      32.085  39.568  29.686  1.00  0.00           N  
ATOM   2445  HN  LEU   154      31.604  40.110  30.371  1.00  0.00           H  
ATOM   2446  CA  LEU   154      33.355  39.962  29.129  1.00  0.00           C  
ATOM   2447  HA  LEU   154      33.258  39.901  28.055  1.00  0.00           H  
ATOM   2448  CB  LEU   154      33.698  41.415  29.337  1.00  0.00           C  
ATOM   2449  HB1 LEU   154      34.656  41.653  28.826  1.00  0.00           H  
ATOM   2450  HB2 LEU   154      32.917  42.005  28.812  1.00  0.00           H  
ATOM   2451  CG  LEU   154      33.759  41.983  30.805  1.00  0.00           C  
ATOM   2452  HG  LEU   154      33.096  41.491  31.548  1.00  0.00           H  
ATOM   2453  CD1 LEU   154      35.202  41.898  31.343  1.00  0.00           C  
ATOM   2454 HD11 LEU   154      35.850  42.463  30.640  1.00  0.00           H  
ATOM   2455 HD12 LEU   154      35.166  42.491  32.281  1.00  0.00           H  
ATOM   2456 HD13 LEU   154      35.338  40.835  31.637  1.00  0.00           H  
ATOM   2457  CD2 LEU   154      33.312  43.445  30.828  1.00  0.00           C  
ATOM   2458 HD21 LEU   154      32.312  43.377  30.348  1.00  0.00           H  
ATOM   2459 HD22 LEU   154      33.223  43.725  31.899  1.00  0.00           H  
ATOM   2460 HD23 LEU   154      34.009  44.170  30.358  1.00  0.00           H  
ATOM   2461  C   LEU   154      34.478  39.144  29.519  1.00  0.00           C  
ATOM   2462  O   LEU   154      35.504  39.108  28.815  1.00  0.00           O  
ATOM   2463  N   ALA   155      34.383  38.377  30.586  1.00  0.00           N  
ATOM   2464  HN  ALA   155      33.626  38.557  31.209  1.00  0.00           H  
ATOM   2465  CA  ALA   155      35.536  37.678  31.130  1.00  0.00           C  
ATOM   2466  HA  ALA   155      36.434  38.242  30.925  1.00  0.00           H  
ATOM   2467  CB  ALA   155      35.439  37.604  32.652  1.00  0.00           C  
ATOM   2468  HB1 ALA   155      36.409  37.204  33.018  1.00  0.00           H  
ATOM   2469  HB2 ALA   155      35.199  38.638  32.981  1.00  0.00           H  
ATOM   2470  HB3 ALA   155      34.644  36.931  33.038  1.00  0.00           H  
ATOM   2471  C   ALA   155      35.737  36.335  30.482  1.00  0.00           C  
ATOM   2472  O   ALA   155      35.417  35.255  31.011  1.00  0.00           O  
ATOM   2473  N   ASP   156      36.422  36.338  29.298  1.00  0.00           N  
ATOM   2474  HN  ASP   156      36.650  37.279  29.061  1.00  0.00           H  
ATOM   2475  CA  ASP   156      36.939  35.225  28.546  1.00  0.00           C  
ATOM   2476  HA  ASP   156      36.112  34.601  28.238  1.00  0.00           H  
ATOM   2477  CB  ASP   156      37.518  35.722  27.193  1.00  0.00           C  
ATOM   2478  HB1 ASP   156      38.125  36.583  27.548  1.00  0.00           H  
ATOM   2479  HB2 ASP   156      38.075  34.920  26.664  1.00  0.00           H  
ATOM   2480  CG  ASP   156      36.415  36.241  26.223  1.00  0.00           C  
ATOM   2481  OD1 ASP   156      36.774  37.073  25.365  1.00  0.00           O  
ATOM   2482  OD2 ASP   156      35.294  35.737  26.273  1.00  0.00           O  
ATOM   2483  C   ASP   156      37.891  34.366  29.301  1.00  0.00           C  
ATOM   2484  O   ASP   156      37.910  33.135  29.361  1.00  0.00           O  
ATOM   2485  N   VAL   157      38.814  35.101  29.888  1.00  0.00           N  
ATOM   2486  HN  VAL   157      38.860  36.095  29.831  1.00  0.00           H  
ATOM   2487  CA  VAL   157      39.890  34.642  30.741  1.00  0.00           C  
ATOM   2488  HA  VAL   157      39.802  33.606  31.036  1.00  0.00           H  
ATOM   2489  CB  VAL   157      41.260  34.756  30.026  1.00  0.00           C  
ATOM   2490  HB  VAL   157      41.393  35.726  29.501  1.00  0.00           H  
ATOM   2491  CG1 VAL   157      42.423  34.584  31.018  1.00  0.00           C  
ATOM   2492 HG11 VAL   157      43.410  34.513  30.513  1.00  0.00           H  
ATOM   2493 HG12 VAL   157      42.418  35.478  31.677  1.00  0.00           H  
ATOM   2494 HG13 VAL   157      42.286  33.718  31.700  1.00  0.00           H  
ATOM   2495  CG2 VAL   157      41.442  33.763  28.860  1.00  0.00           C  
ATOM   2496 HG21 VAL   157      42.317  33.986  28.214  1.00  0.00           H  
ATOM   2497 HG22 VAL   157      41.619  32.747  29.275  1.00  0.00           H  
ATOM   2498 HG23 VAL   157      40.551  33.864  28.204  1.00  0.00           H  
ATOM   2499  C   VAL   157      39.837  35.473  32.010  1.00  0.00           C  
ATOM   2500  O   VAL   157      39.778  36.712  31.969  1.00  0.00           O  
ATOM   2501  N   TYR   158      39.714  34.763  33.175  1.00  0.00           N  
ATOM   2502  HN  TYR   158      39.718  33.773  33.052  1.00  0.00           H  
ATOM   2503  CA  TYR   158      39.541  35.333  34.475  1.00  0.00           C  
ATOM   2504  HA  TYR   158      39.535  36.405  34.345  1.00  0.00           H  
ATOM   2505  CB  TYR   158      38.134  35.087  35.208  1.00  0.00           C  
ATOM   2506  HB1 TYR   158      37.398  35.529  34.503  1.00  0.00           H  
ATOM   2507  HB2 TYR   158      37.879  34.014  35.345  1.00  0.00           H  
ATOM   2508  CG  TYR   158      37.926  35.654  36.624  1.00  0.00           C  
ATOM   2509  CD1 TYR   158      37.255  34.924  37.681  1.00  0.00           C  
ATOM   2510  HD1 TYR   158      36.945  33.890  37.641  1.00  0.00           H  
ATOM   2511  CE1 TYR   158      36.913  35.518  38.894  1.00  0.00           C  
ATOM   2512  HE1 TYR   158      36.366  34.984  39.657  1.00  0.00           H  
ATOM   2513  CZ  TYR   158      37.445  36.735  39.157  1.00  0.00           C  
ATOM   2514  OH  TYR   158      37.109  37.289  40.412  1.00  0.00           O  
ATOM   2515  HH  TYR   158      36.532  36.653  40.841  1.00  0.00           H  
ATOM   2516  CD2 TYR   158      38.372  36.922  36.947  1.00  0.00           C  
ATOM   2517  HD2 TYR   158      38.975  37.455  36.228  1.00  0.00           H  
ATOM   2518  CE2 TYR   158      38.164  37.490  38.212  1.00  0.00           C  
ATOM   2519  HE2 TYR   158      38.602  38.444  38.468  1.00  0.00           H  
ATOM   2520  C   TYR   158      40.744  34.935  35.293  1.00  0.00           C  
ATOM   2521  O   TYR   158      40.875  33.727  35.458  1.00  0.00           O  
ATOM   2522  N   ILE   159      41.507  35.823  35.825  1.00  0.00           N  
ATOM   2523  HN  ILE   159      41.238  36.776  35.703  1.00  0.00           H  
ATOM   2524  CA  ILE   159      42.812  35.632  36.475  1.00  0.00           C  
ATOM   2525  HA  ILE   159      42.850  34.579  36.712  1.00  0.00           H  
ATOM   2526  CB  ILE   159      44.002  36.115  35.686  1.00  0.00           C  
ATOM   2527  HB  ILE   159      43.685  37.158  35.472  1.00  0.00           H  
ATOM   2528  CG2 ILE   159      45.316  36.215  36.501  1.00  0.00           C  
ATOM   2529 HG21 ILE   159      45.670  35.263  36.951  1.00  0.00           H  
ATOM   2530 HG22 ILE   159      46.144  36.581  35.857  1.00  0.00           H  
ATOM   2531 HG23 ILE   159      45.176  36.853  37.400  1.00  0.00           H  
ATOM   2532  CG1 ILE   159      44.141  35.465  34.243  1.00  0.00           C  
ATOM   2533 HG11 ILE   159      44.420  34.399  34.387  1.00  0.00           H  
ATOM   2534 HG12 ILE   159      43.187  35.493  33.674  1.00  0.00           H  
ATOM   2535  CD  ILE   159      45.185  36.112  33.339  1.00  0.00           C  
ATOM   2536  HD1 ILE   159      45.188  35.548  32.381  1.00  0.00           H  
ATOM   2537  HD2 ILE   159      44.820  37.107  33.009  1.00  0.00           H  
ATOM   2538  HD3 ILE   159      46.206  36.110  33.778  1.00  0.00           H  
ATOM   2539  C   ILE   159      42.613  36.344  37.820  1.00  0.00           C  
ATOM   2540  O   ILE   159      42.242  37.469  37.858  1.00  0.00           O  
ATOM   2541  N   ASN   160      42.823  35.682  38.989  1.00  0.00           N  
ATOM   2542  HN  ASN   160      43.071  34.718  38.947  1.00  0.00           H  
ATOM   2543  CA  ASN   160      42.886  36.264  40.389  1.00  0.00           C  
ATOM   2544  HA  ASN   160      42.454  37.252  40.337  1.00  0.00           H  
ATOM   2545  CB  ASN   160      42.377  35.263  41.373  1.00  0.00           C  
ATOM   2546  HB1 ASN   160      42.833  34.289  41.095  1.00  0.00           H  
ATOM   2547  HB2 ASN   160      42.535  35.609  42.416  1.00  0.00           H  
ATOM   2548  CG  ASN   160      40.871  35.097  41.135  1.00  0.00           C  
ATOM   2549  OD1 ASN   160      40.507  34.021  40.694  1.00  0.00           O  
ATOM   2550  ND2 ASN   160      39.986  36.100  41.332  1.00  0.00           N  
ATOM   2551 HD21 ASN   160      39.017  35.853  41.364  1.00  0.00           H  
ATOM   2552 HD22 ASN   160      40.318  36.971  41.694  1.00  0.00           H  
ATOM   2553  C   ASN   160      44.330  36.402  40.662  1.00  0.00           C  
ATOM   2554  O   ASN   160      45.031  35.435  40.881  1.00  0.00           O  
ATOM   2555  N   ASP   161      44.842  37.671  40.729  1.00  0.00           N  
ATOM   2556  HN  ASP   161      44.115  38.350  40.661  1.00  0.00           H  
ATOM   2557  CA  ASP   161      46.120  37.980  41.197  1.00  0.00           C  
ATOM   2558  HA  ASP   161      46.822  37.172  41.054  1.00  0.00           H  
ATOM   2559  CB  ASP   161      46.652  39.165  40.425  1.00  0.00           C  
ATOM   2560  HB1 ASP   161      46.737  39.031  39.326  1.00  0.00           H  
ATOM   2561  HB2 ASP   161      46.072  40.111  40.489  1.00  0.00           H  
ATOM   2562  CG  ASP   161      48.070  39.448  40.861  1.00  0.00           C  
ATOM   2563  OD1 ASP   161      48.850  38.626  41.431  1.00  0.00           O  
ATOM   2564  OD2 ASP   161      48.495  40.644  40.607  1.00  0.00           O  
ATOM   2565  C   ASP   161      45.954  38.198  42.694  1.00  0.00           C  
ATOM   2566  O   ASP   161      46.554  37.463  43.524  1.00  0.00           O  
ATOM   2567  N   ALA   162      44.977  38.971  43.131  1.00  0.00           N  
ATOM   2568  HN  ALA   162      44.454  39.487  42.456  1.00  0.00           H  
ATOM   2569  CA  ALA   162      44.486  38.933  44.426  1.00  0.00           C  
ATOM   2570  HA  ALA   162      45.231  38.711  45.175  1.00  0.00           H  
ATOM   2571  CB  ALA   162      44.103  40.360  44.913  1.00  0.00           C  
ATOM   2572  HB1 ALA   162      44.974  41.046  44.839  1.00  0.00           H  
ATOM   2573  HB2 ALA   162      43.230  40.729  44.334  1.00  0.00           H  
ATOM   2574  HB3 ALA   162      43.760  40.178  45.954  1.00  0.00           H  
ATOM   2575  C   ALA   162      43.240  37.904  44.507  1.00  0.00           C  
ATOM   2576  O   ALA   162      42.561  37.572  43.534  1.00  0.00           O  
ATOM   2577  N   PHE   163      43.021  37.268  45.635  1.00  0.00           N  
ATOM   2578  HN  PHE   163      43.576  37.510  46.427  1.00  0.00           H  
ATOM   2579  CA  PHE   163      41.903  36.407  45.884  1.00  0.00           C  
ATOM   2580  HA  PHE   163      41.669  35.942  44.939  1.00  0.00           H  
ATOM   2581  CB  PHE   163      42.369  35.143  46.749  1.00  0.00           C  
ATOM   2582  HB1 PHE   163      42.700  35.449  47.765  1.00  0.00           H  
ATOM   2583  HB2 PHE   163      41.480  34.479  46.795  1.00  0.00           H  
ATOM   2584  CG  PHE   163      43.478  34.356  46.041  1.00  0.00           C  
ATOM   2585  CD1 PHE   163      44.810  34.238  46.470  1.00  0.00           C  
ATOM   2586  HD1 PHE   163      45.064  34.816  47.346  1.00  0.00           H  
ATOM   2587  CE1 PHE   163      45.598  33.240  45.952  1.00  0.00           C  
ATOM   2588  HE1 PHE   163      46.588  33.028  46.329  1.00  0.00           H  
ATOM   2589  CZ  PHE   163      45.202  32.431  44.876  1.00  0.00           C  
ATOM   2590  HZ  PHE   163      45.833  31.684  44.419  1.00  0.00           H  
ATOM   2591  CD2 PHE   163      43.118  33.623  44.871  1.00  0.00           C  
ATOM   2592  HD2 PHE   163      42.074  33.708  44.608  1.00  0.00           H  
ATOM   2593  CE2 PHE   163      43.968  32.632  44.272  1.00  0.00           C  
ATOM   2594  HE2 PHE   163      43.615  32.083  43.411  1.00  0.00           H  
ATOM   2595  C   PHE   163      40.644  37.013  46.473  1.00  0.00           C  
ATOM   2596  O   PHE   163      40.490  38.204  46.846  1.00  0.00           O  
ATOM   2597  N   GLY   164      39.578  36.225  46.656  1.00  0.00           N  
ATOM   2598  HN  GLY   164      39.759  35.247  46.587  1.00  0.00           H  
ATOM   2599  CA  GLY   164      38.234  36.765  47.019  1.00  0.00           C  
ATOM   2600  HA1 GLY   164      37.617  36.547  46.160  1.00  0.00           H  
ATOM   2601  HA2 GLY   164      38.342  37.766  47.409  1.00  0.00           H  
ATOM   2602  C   GLY   164      37.619  35.942  48.173  1.00  0.00           C  
ATOM   2603  O   GLY   164      38.286  35.119  48.815  1.00  0.00           O  
ATOM   2604  N   THR   165      36.256  36.039  48.534  1.00  0.00           N  
ATOM   2605  HN  THR   165      35.686  36.631  47.969  1.00  0.00           H  
ATOM   2606  CA  THR   165      35.603  35.352  49.696  1.00  0.00           C  
ATOM   2607  HA  THR   165      36.089  35.793  50.554  1.00  0.00           H  
ATOM   2608  CB  THR   165      34.141  35.721  49.765  1.00  0.00           C  
ATOM   2609  HB  THR   165      34.122  36.818  49.939  1.00  0.00           H  
ATOM   2610  OG1 THR   165      33.409  35.202  50.880  1.00  0.00           O  
ATOM   2611  HG1 THR   165      33.475  35.900  51.537  1.00  0.00           H  
ATOM   2612  CG2 THR   165      33.457  35.309  48.466  1.00  0.00           C  
ATOM   2613 HG21 THR   165      33.176  34.234  48.486  1.00  0.00           H  
ATOM   2614 HG22 THR   165      32.551  35.951  48.483  1.00  0.00           H  
ATOM   2615 HG23 THR   165      34.030  35.542  47.543  1.00  0.00           H  
ATOM   2616  C   THR   165      35.800  33.840  49.712  1.00  0.00           C  
ATOM   2617  O   THR   165      35.832  33.194  48.662  1.00  0.00           O  
ATOM   2618  N   ALA   166      35.749  33.275  50.914  1.00  0.00           N  
ATOM   2619  HN  ALA   166      35.572  33.908  51.663  1.00  0.00           H  
ATOM   2620  CA  ALA   166      35.825  31.879  51.210  1.00  0.00           C  
ATOM   2621  HA  ALA   166      36.212  31.417  50.314  1.00  0.00           H  
ATOM   2622  CB  ALA   166      36.824  31.756  52.386  1.00  0.00           C  
ATOM   2623  HB1 ALA   166      36.724  32.499  53.206  1.00  0.00           H  
ATOM   2624  HB2 ALA   166      36.796  30.756  52.868  1.00  0.00           H  
ATOM   2625  HB3 ALA   166      37.753  31.931  51.802  1.00  0.00           H  
ATOM   2626  C   ALA   166      34.406  31.271  51.536  1.00  0.00           C  
ATOM   2627  O   ALA   166      34.255  30.137  51.950  1.00  0.00           O  
ATOM   2628  N   HSD   167      33.381  32.078  51.231  1.00  0.00           N  
ATOM   2629  HN  HSD   167      33.695  32.995  50.997  1.00  0.00           H  
ATOM   2630  CA  HSD   167      31.958  31.780  51.098  1.00  0.00           C  
ATOM   2631  HA  HSD   167      31.742  30.918  51.712  1.00  0.00           H  
ATOM   2632  CB  HSD   167      31.019  32.946  51.597  1.00  0.00           C  
ATOM   2633  HB1 HSD   167      31.392  33.897  51.160  1.00  0.00           H  
ATOM   2634  HB2 HSD   167      29.972  32.867  51.234  1.00  0.00           H  
ATOM   2635  ND1 HSD   167      30.153  32.520  53.885  1.00  0.00           N  
ATOM   2636  HD1 HSD   167      29.659  31.671  53.697  1.00  0.00           H  
ATOM   2637  CG  HSD   167      30.926  33.310  53.068  1.00  0.00           C  
ATOM   2638  CE1 HSD   167      30.233  33.005  55.168  1.00  0.00           C  
ATOM   2639  HE1 HSD   167      29.661  32.538  55.970  1.00  0.00           H  
ATOM   2640  NE2 HSD   167      31.081  34.007  55.254  1.00  0.00           N  
ATOM   2641  CD2 HSD   167      31.456  34.237  53.916  1.00  0.00           C  
ATOM   2642  HD2 HSD   167      32.088  35.092  53.709  1.00  0.00           H  
ATOM   2643  C   HSD   167      31.481  31.499  49.673  1.00  0.00           C  
ATOM   2644  O   HSD   167      31.574  32.264  48.718  1.00  0.00           O  
ATOM   2645  N   ARG   168      30.992  30.256  49.517  1.00  0.00           N  
ATOM   2646  HN  ARG   168      30.852  29.565  50.222  1.00  0.00           H  
ATOM   2647  CA  ARG   168      30.467  29.826  48.292  1.00  0.00           C  
ATOM   2648  HA  ARG   168      30.767  30.402  47.429  1.00  0.00           H  
ATOM   2649  CB  ARG   168      30.740  28.339  47.916  1.00  0.00           C  
ATOM   2650  HB1 ARG   168      30.305  27.842  48.810  1.00  0.00           H  
ATOM   2651  HB2 ARG   168      30.275  27.983  46.972  1.00  0.00           H  
ATOM   2652  CG  ARG   168      32.272  27.863  47.936  1.00  0.00           C  
ATOM   2653  HG1 ARG   168      32.808  28.247  48.831  1.00  0.00           H  
ATOM   2654  HG2 ARG   168      32.245  26.761  48.071  1.00  0.00           H  
ATOM   2655  CD  ARG   168      33.242  28.217  46.696  1.00  0.00           C  
ATOM   2656  HD1 ARG   168      34.260  27.809  46.869  1.00  0.00           H  
ATOM   2657  HD2 ARG   168      32.827  27.731  45.787  1.00  0.00           H  
ATOM   2658  NE  ARG   168      33.291  29.753  46.513  1.00  0.00           N  
ATOM   2659  HE  ARG   168      32.621  30.185  45.910  1.00  0.00           H  
ATOM   2660  CZ  ARG   168      34.090  30.523  47.217  1.00  0.00           C  
ATOM   2661  NH1 ARG   168      34.858  30.107  48.217  1.00  0.00           N  
ATOM   2662 HH11 ARG   168      35.534  30.753  48.570  1.00  0.00           H  
ATOM   2663 HH12 ARG   168      35.040  29.140  48.391  1.00  0.00           H  
ATOM   2664  NH2 ARG   168      34.057  31.796  46.891  1.00  0.00           N  
ATOM   2665 HH21 ARG   168      34.632  32.455  47.375  1.00  0.00           H  
ATOM   2666 HH22 ARG   168      33.370  32.189  46.279  1.00  0.00           H  
ATOM   2667  C   ARG   168      28.961  29.962  48.376  1.00  0.00           C  
ATOM   2668  O   ARG   168      28.401  29.373  49.325  1.00  0.00           O  
ATOM   2669  N   ALA   169      28.250  30.866  47.595  1.00  0.00           N  
ATOM   2670  HN  ALA   169      28.692  31.291  46.809  1.00  0.00           H  
ATOM   2671  CA  ALA   169      26.890  31.130  47.801  1.00  0.00           C  
ATOM   2672  HA  ALA   169      26.461  30.507  48.572  1.00  0.00           H  
ATOM   2673  CB  ALA   169      26.789  32.727  48.085  1.00  0.00           C  
ATOM   2674  HB1 ALA   169      25.694  32.889  48.172  1.00  0.00           H  
ATOM   2675  HB2 ALA   169      27.453  33.043  48.917  1.00  0.00           H  
ATOM   2676  HB3 ALA   169      27.119  33.262  47.169  1.00  0.00           H  
ATOM   2677  C   ALA   169      26.327  30.673  46.468  1.00  0.00           C  
ATOM   2678  O   ALA   169      26.937  30.985  45.418  1.00  0.00           O  
ATOM   2679  N   HSD   170      25.260  29.857  46.518  1.00  0.00           N  
ATOM   2680  HN  HSD   170      24.890  29.625  47.414  1.00  0.00           H  
ATOM   2681  CA  HSD   170      24.598  29.188  45.384  1.00  0.00           C  
ATOM   2682  HA  HSD   170      25.181  29.443  44.512  1.00  0.00           H  
ATOM   2683  CB  HSD   170      24.589  27.679  45.630  1.00  0.00           C  
ATOM   2684  HB1 HSD   170      24.008  27.280  46.489  1.00  0.00           H  
ATOM   2685  HB2 HSD   170      24.301  27.176  44.683  1.00  0.00           H  
ATOM   2686  ND1 HSD   170      26.663  26.880  46.935  1.00  0.00           N  
ATOM   2687  HD1 HSD   170      26.245  26.982  47.838  1.00  0.00           H  
ATOM   2688  CG  HSD   170      25.973  27.063  45.751  1.00  0.00           C  
ATOM   2689  CE1 HSD   170      27.787  26.250  46.606  1.00  0.00           C  
ATOM   2690  HE1 HSD   170      28.522  25.846  47.303  1.00  0.00           H  
ATOM   2691  NE2 HSD   170      27.882  26.025  45.288  1.00  0.00           N  
ATOM   2692  CD2 HSD   170      26.723  26.563  44.779  1.00  0.00           C  
ATOM   2693  HD2 HSD   170      26.460  26.515  43.730  1.00  0.00           H  
ATOM   2694  C   HSD   170      23.184  29.671  45.278  1.00  0.00           C  
ATOM   2695  O   HSD   170      22.404  29.054  44.571  1.00  0.00           O  
ATOM   2696  N   SER   171      22.775  30.770  45.901  1.00  0.00           N  
ATOM   2697  HN  SER   171      23.401  31.387  46.371  1.00  0.00           H  
ATOM   2698  CA  SER   171      21.414  31.296  45.848  1.00  0.00           C  
ATOM   2699  HA  SER   171      20.716  30.584  45.433  1.00  0.00           H  
ATOM   2700  CB  SER   171      20.911  31.796  47.164  1.00  0.00           C  
ATOM   2701  HB1 SER   171      21.615  32.603  47.460  1.00  0.00           H  
ATOM   2702  HB2 SER   171      19.833  32.060  47.113  1.00  0.00           H  
ATOM   2703  OG  SER   171      20.950  30.730  48.089  1.00  0.00           O  
ATOM   2704  HG1 SER   171      21.877  30.494  48.174  1.00  0.00           H  
ATOM   2705  C   SER   171      21.359  32.403  44.872  1.00  0.00           C  
ATOM   2706  O   SER   171      22.373  33.001  44.544  1.00  0.00           O  
ATOM   2707  N   SER   172      20.174  32.782  44.396  1.00  0.00           N  
ATOM   2708  HN  SER   172      19.288  32.429  44.685  1.00  0.00           H  
ATOM   2709  CA  SER   172      20.049  33.846  43.411  1.00  0.00           C  
ATOM   2710  HA  SER   172      20.787  33.757  42.628  1.00  0.00           H  
ATOM   2711  CB  SER   172      18.563  33.768  42.908  1.00  0.00           C  
ATOM   2712  HB1 SER   172      18.355  32.818  42.372  1.00  0.00           H  
ATOM   2713  HB2 SER   172      18.012  33.934  43.859  1.00  0.00           H  
ATOM   2714  OG  SER   172      18.277  34.872  42.026  1.00  0.00           O  
ATOM   2715  HG1 SER   172      18.767  34.653  41.230  1.00  0.00           H  
ATOM   2716  C   SER   172      20.341  35.212  43.957  1.00  0.00           C  
ATOM   2717  O   SER   172      19.905  35.632  45.086  1.00  0.00           O  
ATOM   2718  N   MET   173      21.178  35.989  43.211  1.00  0.00           N  
ATOM   2719  HN  MET   173      21.541  35.646  42.348  1.00  0.00           H  
ATOM   2720  CA  MET   173      21.661  37.402  43.453  1.00  0.00           C  
ATOM   2721  HA  MET   173      22.106  37.663  42.504  1.00  0.00           H  
ATOM   2722  CB  MET   173      20.453  38.457  43.603  1.00  0.00           C  
ATOM   2723  HB1 MET   173      19.765  38.311  44.463  1.00  0.00           H  
ATOM   2724  HB2 MET   173      20.857  39.482  43.744  1.00  0.00           H  
ATOM   2725  CG  MET   173      19.737  38.449  42.272  1.00  0.00           C  
ATOM   2726  HG1 MET   173      20.537  38.351  41.507  1.00  0.00           H  
ATOM   2727  HG2 MET   173      19.075  37.562  42.183  1.00  0.00           H  
ATOM   2728  SD  MET   173      18.811  39.977  41.913  1.00  0.00           S  
ATOM   2729  CE  MET   173      18.477  39.628  40.081  1.00  0.00           C  
ATOM   2730  HE1 MET   173      19.354  39.456  39.421  1.00  0.00           H  
ATOM   2731  HE2 MET   173      17.840  38.724  39.973  1.00  0.00           H  
ATOM   2732  HE3 MET   173      17.936  40.540  39.748  1.00  0.00           H  
ATOM   2733  C   MET   173      22.706  37.432  44.544  1.00  0.00           C  
ATOM   2734  O   MET   173      22.936  38.476  45.172  1.00  0.00           O  
ATOM   2735  N   VAL   174      23.385  36.338  44.850  1.00  0.00           N  
ATOM   2736  HN  VAL   174      23.120  35.453  44.476  1.00  0.00           H  
ATOM   2737  CA  VAL   174      24.478  36.373  45.858  1.00  0.00           C  
ATOM   2738  HA  VAL   174      24.925  37.348  45.987  1.00  0.00           H  
ATOM   2739  CB  VAL   174      23.989  35.960  47.244  1.00  0.00           C  
ATOM   2740  HB  VAL   174      23.188  36.653  47.580  1.00  0.00           H  
ATOM   2741  CG1 VAL   174      23.512  34.504  47.285  1.00  0.00           C  
ATOM   2742 HG11 VAL   174      23.352  34.156  48.327  1.00  0.00           H  
ATOM   2743 HG12 VAL   174      22.476  34.556  46.887  1.00  0.00           H  
ATOM   2744 HG13 VAL   174      24.247  33.876  46.736  1.00  0.00           H  
ATOM   2745  CG2 VAL   174      25.060  36.121  48.340  1.00  0.00           C  
ATOM   2746 HG21 VAL   174      25.921  35.447  48.141  1.00  0.00           H  
ATOM   2747 HG22 VAL   174      25.567  37.106  48.249  1.00  0.00           H  
ATOM   2748 HG23 VAL   174      24.705  35.880  49.364  1.00  0.00           H  
ATOM   2749  C   VAL   174      25.614  35.469  45.308  1.00  0.00           C  
ATOM   2750  O   VAL   174      25.373  34.505  44.652  1.00  0.00           O  
ATOM   2751  N   GLY   175      26.910  35.841  45.608  1.00  0.00           N  
ATOM   2752  HN  GLY   175      27.000  36.755  45.997  1.00  0.00           H  
ATOM   2753  CA  GLY   175      28.164  35.317  45.131  1.00  0.00           C  
ATOM   2754  HA1 GLY   175      28.048  34.246  45.211  1.00  0.00           H  
ATOM   2755  HA2 GLY   175      29.027  35.733  45.628  1.00  0.00           H  
ATOM   2756  C   GLY   175      28.434  35.701  43.694  1.00  0.00           C  
ATOM   2757  O   GLY   175      27.548  36.155  43.027  1.00  0.00           O  
ATOM   2758  N   PHE   176      29.669  35.489  43.221  1.00  0.00           N  
ATOM   2759  HN  PHE   176      30.438  35.255  43.811  1.00  0.00           H  
ATOM   2760  CA  PHE   176      30.137  35.918  41.944  1.00  0.00           C  
ATOM   2761  HA  PHE   176      29.297  35.685  41.305  1.00  0.00           H  
ATOM   2762  CB  PHE   176      30.554  37.476  41.966  1.00  0.00           C  
ATOM   2763  HB1 PHE   176      29.684  38.114  42.235  1.00  0.00           H  
ATOM   2764  HB2 PHE   176      31.354  37.634  42.721  1.00  0.00           H  
ATOM   2765  CG  PHE   176      31.053  37.922  40.559  1.00  0.00           C  
ATOM   2766  CD1 PHE   176      32.321  38.498  40.327  1.00  0.00           C  
ATOM   2767  HD1 PHE   176      32.974  38.737  41.153  1.00  0.00           H  
ATOM   2768  CE1 PHE   176      32.726  38.854  39.050  1.00  0.00           C  
ATOM   2769  HE1 PHE   176      33.702  39.287  38.887  1.00  0.00           H  
ATOM   2770  CZ  PHE   176      31.825  38.841  37.967  1.00  0.00           C  
ATOM   2771  HZ  PHE   176      32.103  39.306  37.032  1.00  0.00           H  
ATOM   2772  CD2 PHE   176      30.239  37.789  39.382  1.00  0.00           C  
ATOM   2773  HD2 PHE   176      29.236  37.390  39.412  1.00  0.00           H  
ATOM   2774  CE2 PHE   176      30.542  38.317  38.123  1.00  0.00           C  
ATOM   2775  HE2 PHE   176      29.864  38.134  37.303  1.00  0.00           H  
ATOM   2776  C   PHE   176      31.268  34.963  41.404  1.00  0.00           C  
ATOM   2777  O   PHE   176      32.142  35.270  40.627  1.00  0.00           O  
ATOM   2778  N   ASP   177      31.259  33.670  41.861  1.00  0.00           N  
ATOM   2779  HN  ASP   177      30.569  33.417  42.535  1.00  0.00           H  
ATOM   2780  CA  ASP   177      32.277  32.674  41.549  1.00  0.00           C  
ATOM   2781  HA  ASP   177      33.248  33.121  41.708  1.00  0.00           H  
ATOM   2782  CB  ASP   177      32.008  31.531  42.481  1.00  0.00           C  
ATOM   2783  HB1 ASP   177      30.948  31.199  42.487  1.00  0.00           H  
ATOM   2784  HB2 ASP   177      32.657  30.663  42.234  1.00  0.00           H  
ATOM   2785  CG  ASP   177      32.397  31.905  43.886  1.00  0.00           C  
ATOM   2786  OD1 ASP   177      33.123  32.881  44.187  1.00  0.00           O  
ATOM   2787  OD2 ASP   177      31.950  31.142  44.748  1.00  0.00           O  
ATOM   2788  C   ASP   177      32.000  32.282  40.044  1.00  0.00           C  
ATOM   2789  O   ASP   177      31.189  31.406  39.733  1.00  0.00           O  
ATOM   2790  N   LEU   178      32.760  32.788  39.060  1.00  0.00           N  
ATOM   2791  HN  LEU   178      33.391  33.497  39.364  1.00  0.00           H  
ATOM   2792  CA  LEU   178      32.878  32.377  37.701  1.00  0.00           C  
ATOM   2793  HA  LEU   178      31.892  32.395  37.259  1.00  0.00           H  
ATOM   2794  CB  LEU   178      33.920  33.321  36.917  1.00  0.00           C  
ATOM   2795  HB1 LEU   178      34.838  33.509  37.514  1.00  0.00           H  
ATOM   2796  HB2 LEU   178      34.283  32.862  35.973  1.00  0.00           H  
ATOM   2797  CG  LEU   178      33.291  34.654  36.435  1.00  0.00           C  
ATOM   2798  HG  LEU   178      32.221  34.511  36.173  1.00  0.00           H  
ATOM   2799  CD1 LEU   178      33.406  35.780  37.462  1.00  0.00           C  
ATOM   2800 HD11 LEU   178      34.445  36.175  37.447  1.00  0.00           H  
ATOM   2801 HD12 LEU   178      32.774  36.584  37.028  1.00  0.00           H  
ATOM   2802 HD13 LEU   178      33.067  35.486  38.479  1.00  0.00           H  
ATOM   2803  CD2 LEU   178      33.953  35.105  35.106  1.00  0.00           C  
ATOM   2804 HD21 LEU   178      35.053  35.254  35.074  1.00  0.00           H  
ATOM   2805 HD22 LEU   178      33.702  34.323  34.357  1.00  0.00           H  
ATOM   2806 HD23 LEU   178      33.442  35.991  34.674  1.00  0.00           H  
ATOM   2807  C   LEU   178      33.547  31.007  37.623  1.00  0.00           C  
ATOM   2808  O   LEU   178      34.531  30.860  38.326  1.00  0.00           O  
ATOM   2809  N   PRO   179      33.134  30.010  36.817  1.00  0.00           N  
ATOM   2810  CD  PRO   179      31.779  29.914  36.230  1.00  0.00           C  
ATOM   2811  HD1 PRO   179      31.667  30.791  35.556  1.00  0.00           H  
ATOM   2812  HD2 PRO   179      31.066  29.976  37.080  1.00  0.00           H  
ATOM   2813  CA  PRO   179      33.673  28.653  37.084  1.00  0.00           C  
ATOM   2814  HA  PRO   179      33.808  28.550  38.151  1.00  0.00           H  
ATOM   2815  CB  PRO   179      32.624  27.644  36.573  1.00  0.00           C  
ATOM   2816  HB1 PRO   179      31.940  27.410  37.416  1.00  0.00           H  
ATOM   2817  HB2 PRO   179      33.035  26.725  36.103  1.00  0.00           H  
ATOM   2818  CG  PRO   179      31.771  28.534  35.599  1.00  0.00           C  
ATOM   2819  HG1 PRO   179      30.835  27.991  35.350  1.00  0.00           H  
ATOM   2820  HG2 PRO   179      32.281  28.691  34.624  1.00  0.00           H  
ATOM   2821  C   PRO   179      35.074  28.355  36.598  1.00  0.00           C  
ATOM   2822  O   PRO   179      35.725  27.625  37.259  1.00  0.00           O  
ATOM   2823  N   GLN   180      35.462  28.962  35.418  1.00  0.00           N  
ATOM   2824  HN  GLN   180      34.771  29.603  35.093  1.00  0.00           H  
ATOM   2825  CA  GLN   180      36.881  28.892  35.149  1.00  0.00           C  
ATOM   2826  HA  GLN   180      37.314  28.001  35.579  1.00  0.00           H  
ATOM   2827  CB  GLN   180      37.075  28.886  33.616  1.00  0.00           C  
ATOM   2828  HB1 GLN   180      36.810  29.895  33.234  1.00  0.00           H  
ATOM   2829  HB2 GLN   180      38.151  28.943  33.346  1.00  0.00           H  
ATOM   2830  CG  GLN   180      36.297  27.771  32.839  1.00  0.00           C  
ATOM   2831  HG1 GLN   180      35.214  28.020  32.836  1.00  0.00           H  
ATOM   2832  HG2 GLN   180      36.781  27.713  31.841  1.00  0.00           H  
ATOM   2833  CD  GLN   180      36.428  26.425  33.518  1.00  0.00           C  
ATOM   2834  OE1 GLN   180      37.543  26.078  33.889  1.00  0.00           O  
ATOM   2835  NE2 GLN   180      35.376  25.557  33.662  1.00  0.00           N  
ATOM   2836 HE21 GLN   180      34.495  25.848  33.289  1.00  0.00           H  
ATOM   2837 HE22 GLN   180      35.492  24.770  34.267  1.00  0.00           H  
ATOM   2838  C   GLN   180      37.738  30.012  35.752  1.00  0.00           C  
ATOM   2839  O   GLN   180      37.395  31.191  35.599  1.00  0.00           O  
ATOM   2840  N   ARG   181      38.838  29.777  36.421  1.00  0.00           N  
ATOM   2841  HN  ARG   181      39.155  28.831  36.410  1.00  0.00           H  
ATOM   2842  CA  ARG   181      39.620  30.806  37.046  1.00  0.00           C  
ATOM   2843  HA  ARG   181      39.476  31.654  36.393  1.00  0.00           H  
ATOM   2844  CB  ARG   181      39.056  31.078  38.404  1.00  0.00           C  
ATOM   2845  HB1 ARG   181      39.676  31.861  38.891  1.00  0.00           H  
ATOM   2846  HB2 ARG   181      38.065  31.542  38.210  1.00  0.00           H  
ATOM   2847  CG  ARG   181      38.852  29.952  39.443  1.00  0.00           C  
ATOM   2848  HG1 ARG   181      39.835  29.475  39.643  1.00  0.00           H  
ATOM   2849  HG2 ARG   181      38.557  30.492  40.368  1.00  0.00           H  
ATOM   2850  CD  ARG   181      37.837  28.815  39.196  1.00  0.00           C  
ATOM   2851  HD1 ARG   181      36.899  29.243  38.783  1.00  0.00           H  
ATOM   2852  HD2 ARG   181      38.314  28.062  38.533  1.00  0.00           H  
ATOM   2853  NE  ARG   181      37.579  28.081  40.487  1.00  0.00           N  
ATOM   2854  HE  ARG   181      38.140  28.441  41.232  1.00  0.00           H  
ATOM   2855  CZ  ARG   181      36.851  27.038  40.641  1.00  0.00           C  
ATOM   2856  NH1 ARG   181      36.182  26.455  39.673  1.00  0.00           N  
ATOM   2857 HH11 ARG   181      36.145  25.456  39.655  1.00  0.00           H  
ATOM   2858 HH12 ARG   181      36.072  27.035  38.866  1.00  0.00           H  
ATOM   2859  NH2 ARG   181      36.839  26.357  41.789  1.00  0.00           N  
ATOM   2860 HH21 ARG   181      37.472  26.719  42.474  1.00  0.00           H  
ATOM   2861 HH22 ARG   181      36.064  25.770  42.023  1.00  0.00           H  
ATOM   2862  C   ARG   181      41.064  30.367  37.088  1.00  0.00           C  
ATOM   2863  O   ARG   181      41.377  29.175  37.252  1.00  0.00           O  
ATOM   2864  N   ALA   182      42.005  31.352  36.933  1.00  0.00           N  
ATOM   2865  HN  ALA   182      41.792  32.278  36.631  1.00  0.00           H  
ATOM   2866  CA  ALA   182      43.406  31.129  36.950  1.00  0.00           C  
ATOM   2867  HA  ALA   182      43.653  30.103  37.179  1.00  0.00           H  
ATOM   2868  CB  ALA   182      44.041  31.678  35.731  1.00  0.00           C  
ATOM   2869  HB1 ALA   182      43.996  32.767  35.516  1.00  0.00           H  
ATOM   2870  HB2 ALA   182      45.126  31.450  35.660  1.00  0.00           H  
ATOM   2871  HB3 ALA   182      43.544  31.105  34.920  1.00  0.00           H  
ATOM   2872  C   ALA   182      44.071  31.930  38.112  1.00  0.00           C  
ATOM   2873  O   ALA   182      43.658  33.014  38.471  1.00  0.00           O  
ATOM   2874  N   ALA   183      45.150  31.387  38.700  1.00  0.00           N  
ATOM   2875  HN  ALA   183      45.517  30.485  38.487  1.00  0.00           H  
ATOM   2876  CA  ALA   183      46.104  32.055  39.614  1.00  0.00           C  
ATOM   2877  HA  ALA   183      45.524  32.609  40.337  1.00  0.00           H  
ATOM   2878  CB  ALA   183      47.139  31.034  40.317  1.00  0.00           C  
ATOM   2879  HB1 ALA   183      47.937  31.556  40.887  1.00  0.00           H  
ATOM   2880  HB2 ALA   183      46.701  30.417  41.131  1.00  0.00           H  
ATOM   2881  HB3 ALA   183      47.591  30.333  39.583  1.00  0.00           H  
ATOM   2882  C   ALA   183      46.884  33.085  38.869  1.00  0.00           C  
ATOM   2883  O   ALA   183      47.321  32.730  37.751  1.00  0.00           O  
ATOM   2884  N   GLY   184      47.188  34.249  39.503  1.00  0.00           N  
ATOM   2885  HN  GLY   184      46.637  34.486  40.299  1.00  0.00           H  
ATOM   2886  CA  GLY   184      48.281  35.172  39.118  1.00  0.00           C  
ATOM   2887  HA1 GLY   184      48.568  35.806  39.943  1.00  0.00           H  
ATOM   2888  HA2 GLY   184      47.884  35.718  38.274  1.00  0.00           H  
ATOM   2889  C   GLY   184      49.625  34.511  38.632  1.00  0.00           C  
ATOM   2890  O   GLY   184      49.999  33.436  39.034  1.00  0.00           O  
ATOM   2891  N   PHE   185      50.285  35.229  37.777  1.00  0.00           N  
ATOM   2892  HN  PHE   185      49.992  36.116  37.430  1.00  0.00           H  
ATOM   2893  CA  PHE   185      51.525  34.778  37.058  1.00  0.00           C  
ATOM   2894  HA  PHE   185      51.146  33.977  36.441  1.00  0.00           H  
ATOM   2895  CB  PHE   185      51.940  35.952  36.090  1.00  0.00           C  
ATOM   2896  HB1 PHE   185      51.155  36.157  35.331  1.00  0.00           H  
ATOM   2897  HB2 PHE   185      51.957  36.885  36.692  1.00  0.00           H  
ATOM   2898  CG  PHE   185      53.261  35.780  35.336  1.00  0.00           C  
ATOM   2899  CD1 PHE   185      53.506  34.568  34.655  1.00  0.00           C  
ATOM   2900  HD1 PHE   185      52.848  33.735  34.855  1.00  0.00           H  
ATOM   2901  CE1 PHE   185      54.611  34.517  33.771  1.00  0.00           C  
ATOM   2902  HE1 PHE   185      54.643  33.552  33.287  1.00  0.00           H  
ATOM   2903  CZ  PHE   185      55.508  35.600  33.575  1.00  0.00           C  
ATOM   2904  HZ  PHE   185      56.242  35.409  32.806  1.00  0.00           H  
ATOM   2905  CD2 PHE   185      54.176  36.843  35.164  1.00  0.00           C  
ATOM   2906  HD2 PHE   185      54.043  37.821  35.601  1.00  0.00           H  
ATOM   2907  CE2 PHE   185      55.395  36.735  34.413  1.00  0.00           C  
ATOM   2908  HE2 PHE   185      56.052  37.584  34.295  1.00  0.00           H  
ATOM   2909  C   PHE   185      52.695  34.376  38.005  1.00  0.00           C  
ATOM   2910  O   PHE   185      53.368  33.354  37.817  1.00  0.00           O  
ATOM   2911  N   LEU   186      52.951  35.153  39.076  1.00  0.00           N  
ATOM   2912  HN  LEU   186      52.364  35.959  39.081  1.00  0.00           H  
ATOM   2913  CA  LEU   186      54.071  35.053  40.022  1.00  0.00           C  
ATOM   2914  HA  LEU   186      54.526  34.161  39.618  1.00  0.00           H  
ATOM   2915  CB  LEU   186      54.820  36.440  39.977  1.00  0.00           C  
ATOM   2916  HB1 LEU   186      54.092  37.261  40.152  1.00  0.00           H  
ATOM   2917  HB2 LEU   186      55.566  36.511  40.797  1.00  0.00           H  
ATOM   2918  CG  LEU   186      55.626  36.723  38.734  1.00  0.00           C  
ATOM   2919  HG  LEU   186      54.910  36.865  37.897  1.00  0.00           H  
ATOM   2920  CD1 LEU   186      56.411  37.894  39.079  1.00  0.00           C  
ATOM   2921 HD11 LEU   186      56.894  37.903  40.079  1.00  0.00           H  
ATOM   2922 HD12 LEU   186      57.246  38.096  38.373  1.00  0.00           H  
ATOM   2923 HD13 LEU   186      55.900  38.870  39.226  1.00  0.00           H  
ATOM   2924  CD2 LEU   186      56.598  35.567  38.314  1.00  0.00           C  
ATOM   2925 HD21 LEU   186      57.258  35.255  39.151  1.00  0.00           H  
ATOM   2926 HD22 LEU   186      55.954  34.755  37.912  1.00  0.00           H  
ATOM   2927 HD23 LEU   186      57.266  35.993  37.535  1.00  0.00           H  
ATOM   2928  C   LEU   186      53.474  34.844  41.388  1.00  0.00           C  
ATOM   2929  O   LEU   186      54.099  35.144  42.441  1.00  0.00           O  
ATOM   2930  N   LEU   187      52.254  34.324  41.473  1.00  0.00           N  
ATOM   2931  HN  LEU   187      51.774  34.201  40.608  1.00  0.00           H  
ATOM   2932  CA  LEU   187      51.552  34.190  42.787  1.00  0.00           C  
ATOM   2933  HA  LEU   187      51.453  35.146  43.279  1.00  0.00           H  
ATOM   2934  CB  LEU   187      50.144  33.717  42.449  1.00  0.00           C  
ATOM   2935  HB1 LEU   187      49.794  34.519  41.765  1.00  0.00           H  
ATOM   2936  HB2 LEU   187      50.030  32.741  41.931  1.00  0.00           H  
ATOM   2937  CG  LEU   187      49.172  33.697  43.733  1.00  0.00           C  
ATOM   2938  HG  LEU   187      49.634  34.369  44.488  1.00  0.00           H  
ATOM   2939  CD1 LEU   187      47.779  34.376  43.381  1.00  0.00           C  
ATOM   2940 HD11 LEU   187      47.290  34.807  44.281  1.00  0.00           H  
ATOM   2941 HD12 LEU   187      48.123  35.185  42.701  1.00  0.00           H  
ATOM   2942 HD13 LEU   187      47.088  33.705  42.826  1.00  0.00           H  
ATOM   2943  CD2 LEU   187      49.078  32.300  44.381  1.00  0.00           C  
ATOM   2944 HD21 LEU   187      48.465  32.256  45.306  1.00  0.00           H  
ATOM   2945 HD22 LEU   187      48.671  31.528  43.694  1.00  0.00           H  
ATOM   2946 HD23 LEU   187      50.080  31.930  44.686  1.00  0.00           H  
ATOM   2947  C   LEU   187      52.244  33.229  43.644  1.00  0.00           C  
ATOM   2948  O   LEU   187      52.552  33.472  44.773  1.00  0.00           O  
ATOM   2949  N   GLU   188      52.509  31.986  43.091  1.00  0.00           N  
ATOM   2950  HN  GLU   188      52.385  31.795  42.120  1.00  0.00           H  
ATOM   2951  CA  GLU   188      53.263  30.952  43.908  1.00  0.00           C  
ATOM   2952  HA  GLU   188      52.783  30.823  44.867  1.00  0.00           H  
ATOM   2953  CB  GLU   188      53.191  29.657  43.124  1.00  0.00           C  
ATOM   2954  HB1 GLU   188      53.707  29.609  42.141  1.00  0.00           H  
ATOM   2955  HB2 GLU   188      53.884  28.935  43.608  1.00  0.00           H  
ATOM   2956  CG  GLU   188      51.837  29.046  42.868  1.00  0.00           C  
ATOM   2957  HG1 GLU   188      51.270  28.702  43.760  1.00  0.00           H  
ATOM   2958  HG2 GLU   188      51.266  29.883  42.411  1.00  0.00           H  
ATOM   2959  CD  GLU   188      51.881  27.810  41.996  1.00  0.00           C  
ATOM   2960  OE1 GLU   188      51.490  27.853  40.812  1.00  0.00           O  
ATOM   2961  OE2 GLU   188      52.091  26.675  42.516  1.00  0.00           O  
ATOM   2962  C   GLU   188      54.782  31.358  44.137  1.00  0.00           C  
ATOM   2963  O   GLU   188      55.340  31.143  45.246  1.00  0.00           O  
ATOM   2964  N   LYS   189      55.519  31.849  43.112  1.00  0.00           N  
ATOM   2965  HN  LYS   189      55.107  32.028  42.222  1.00  0.00           H  
ATOM   2966  CA  LYS   189      56.867  32.308  43.225  1.00  0.00           C  
ATOM   2967  HA  LYS   189      57.508  31.449  43.357  1.00  0.00           H  
ATOM   2968  CB  LYS   189      57.234  32.960  41.941  1.00  0.00           C  
ATOM   2969  HB1 LYS   189      57.235  32.222  41.111  1.00  0.00           H  
ATOM   2970  HB2 LYS   189      56.451  33.700  41.668  1.00  0.00           H  
ATOM   2971  CG  LYS   189      58.488  33.843  41.944  1.00  0.00           C  
ATOM   2972  HG1 LYS   189      58.688  34.242  40.927  1.00  0.00           H  
ATOM   2973  HG2 LYS   189      58.304  34.809  42.460  1.00  0.00           H  
ATOM   2974  CD  LYS   189      59.763  33.145  42.404  1.00  0.00           C  
ATOM   2975  HD1 LYS   189      60.623  33.845  42.470  1.00  0.00           H  
ATOM   2976  HD2 LYS   189      59.693  32.766  43.446  1.00  0.00           H  
ATOM   2977  CE  LYS   189      60.282  32.089  41.430  1.00  0.00           C  
ATOM   2978  HE1 LYS   189      59.609  31.211  41.533  1.00  0.00           H  
ATOM   2979  HE2 LYS   189      60.163  32.576  40.439  1.00  0.00           H  
ATOM   2980  NZ  LYS   189      61.744  31.758  41.658  1.00  0.00           N  
ATOM   2981  HZ1 LYS   189      61.744  31.171  42.516  1.00  0.00           H  
ATOM   2982  HZ2 LYS   189      62.020  31.172  40.845  1.00  0.00           H  
ATOM   2983  HZ3 LYS   189      62.369  32.579  41.788  1.00  0.00           H  
ATOM   2984  C   LYS   189      57.015  33.332  44.351  1.00  0.00           C  
ATOM   2985  O   LYS   189      57.794  33.061  45.289  1.00  0.00           O  
ATOM   2986  N   GLU   190      56.285  34.378  44.508  1.00  0.00           N  
ATOM   2987  HN  GLU   190      55.667  34.647  43.774  1.00  0.00           H  
ATOM   2988  CA  GLU   190      56.507  35.262  45.712  1.00  0.00           C  
ATOM   2989  HA  GLU   190      57.576  35.333  45.847  1.00  0.00           H  
ATOM   2990  CB  GLU   190      55.722  36.593  45.675  1.00  0.00           C  
ATOM   2991  HB1 GLU   190      54.630  36.414  45.586  1.00  0.00           H  
ATOM   2992  HB2 GLU   190      55.817  37.072  46.672  1.00  0.00           H  
ATOM   2993  CG  GLU   190      56.161  37.509  44.590  1.00  0.00           C  
ATOM   2994  HG1 GLU   190      57.263  37.641  44.545  1.00  0.00           H  
ATOM   2995  HG2 GLU   190      55.755  37.082  43.648  1.00  0.00           H  
ATOM   2996  CD  GLU   190      55.511  38.882  44.730  1.00  0.00           C  
ATOM   2997  OE1 GLU   190      54.296  38.959  44.395  1.00  0.00           O  
ATOM   2998  OE2 GLU   190      56.259  39.869  45.086  1.00  0.00           O  
ATOM   2999  C   GLU   190      56.080  34.578  47.048  1.00  0.00           C  
ATOM   3000  O   GLU   190      56.582  34.817  48.157  1.00  0.00           O  
ATOM   3001  N   LEU   191      55.055  33.652  46.982  1.00  0.00           N  
ATOM   3002  HN  LEU   191      54.696  33.457  46.073  1.00  0.00           H  
ATOM   3003  CA  LEU   191      54.560  32.927  48.171  1.00  0.00           C  
ATOM   3004  HA  LEU   191      54.311  33.696  48.887  1.00  0.00           H  
ATOM   3005  CB  LEU   191      53.301  32.063  47.814  1.00  0.00           C  
ATOM   3006  HB1 LEU   191      52.648  32.725  47.206  1.00  0.00           H  
ATOM   3007  HB2 LEU   191      53.637  31.324  47.056  1.00  0.00           H  
ATOM   3008  CG  LEU   191      52.422  31.411  48.961  1.00  0.00           C  
ATOM   3009  HG  LEU   191      52.992  30.628  49.504  1.00  0.00           H  
ATOM   3010  CD1 LEU   191      52.181  32.400  50.097  1.00  0.00           C  
ATOM   3011 HD11 LEU   191      53.137  32.734  50.555  1.00  0.00           H  
ATOM   3012 HD12 LEU   191      51.648  33.355  49.904  1.00  0.00           H  
ATOM   3013 HD13 LEU   191      51.630  31.780  50.836  1.00  0.00           H  
ATOM   3014  CD2 LEU   191      51.156  30.794  48.412  1.00  0.00           C  
ATOM   3015 HD21 LEU   191      51.391  29.929  47.756  1.00  0.00           H  
ATOM   3016 HD22 LEU   191      50.523  30.408  49.239  1.00  0.00           H  
ATOM   3017 HD23 LEU   191      50.593  31.583  47.868  1.00  0.00           H  
ATOM   3018  C   LEU   191      55.599  32.043  48.836  1.00  0.00           C  
ATOM   3019  O   LEU   191      55.764  31.993  50.028  1.00  0.00           O  
ATOM   3020  N   LYS   192      56.352  31.394  47.988  1.00  0.00           N  
ATOM   3021  HN  LYS   192      56.275  31.615  47.019  1.00  0.00           H  
ATOM   3022  CA  LYS   192      57.536  30.643  48.350  1.00  0.00           C  
ATOM   3023  HA  LYS   192      57.372  29.949  49.161  1.00  0.00           H  
ATOM   3024  CB  LYS   192      58.054  29.846  47.165  1.00  0.00           C  
ATOM   3025  HB1 LYS   192      58.233  30.520  46.300  1.00  0.00           H  
ATOM   3026  HB2 LYS   192      59.037  29.447  47.495  1.00  0.00           H  
ATOM   3027  CG  LYS   192      57.106  28.648  46.950  1.00  0.00           C  
ATOM   3028  HG1 LYS   192      56.965  28.052  47.878  1.00  0.00           H  
ATOM   3029  HG2 LYS   192      56.077  29.055  46.851  1.00  0.00           H  
ATOM   3030  CD  LYS   192      57.467  27.858  45.748  1.00  0.00           C  
ATOM   3031  HD1 LYS   192      57.824  28.561  44.964  1.00  0.00           H  
ATOM   3032  HD2 LYS   192      58.277  27.133  45.975  1.00  0.00           H  
ATOM   3033  CE  LYS   192      56.230  27.075  45.174  1.00  0.00           C  
ATOM   3034  HE1 LYS   192      55.486  27.808  44.797  1.00  0.00           H  
ATOM   3035  HE2 LYS   192      56.381  26.403  44.302  1.00  0.00           H  
ATOM   3036  NZ  LYS   192      55.461  26.294  46.164  1.00  0.00           N  
ATOM   3037  HZ1 LYS   192      55.253  26.870  47.005  1.00  0.00           H  
ATOM   3038  HZ2 LYS   192      54.575  25.985  45.716  1.00  0.00           H  
ATOM   3039  HZ3 LYS   192      56.039  25.437  46.275  1.00  0.00           H  
ATOM   3040  C   LYS   192      58.626  31.536  48.950  1.00  0.00           C  
ATOM   3041  O   LYS   192      59.244  31.164  49.922  1.00  0.00           O  
ATOM   3042  N   TYR   193      58.829  32.785  48.416  1.00  0.00           N  
ATOM   3043  HN  TYR   193      58.363  33.021  47.567  1.00  0.00           H  
ATOM   3044  CA  TYR   193      59.727  33.792  49.005  1.00  0.00           C  
ATOM   3045  HA  TYR   193      60.636  33.283  49.289  1.00  0.00           H  
ATOM   3046  CB  TYR   193      60.136  34.870  47.889  1.00  0.00           C  
ATOM   3047  HB1 TYR   193      60.442  34.283  46.997  1.00  0.00           H  
ATOM   3048  HB2 TYR   193      59.265  35.492  47.590  1.00  0.00           H  
ATOM   3049  CG  TYR   193      61.389  35.771  48.311  1.00  0.00           C  
ATOM   3050  CD1 TYR   193      61.452  37.109  48.785  1.00  0.00           C  
ATOM   3051  HD1 TYR   193      60.514  37.643  48.802  1.00  0.00           H  
ATOM   3052  CE1 TYR   193      62.702  37.607  49.169  1.00  0.00           C  
ATOM   3053  HE1 TYR   193      62.704  38.650  49.449  1.00  0.00           H  
ATOM   3054  CZ  TYR   193      63.921  36.976  49.071  1.00  0.00           C  
ATOM   3055  OH  TYR   193      65.147  37.513  49.521  1.00  0.00           O  
ATOM   3056  HH  TYR   193      65.059  38.439  49.758  1.00  0.00           H  
ATOM   3057  CD2 TYR   193      62.648  35.036  48.229  1.00  0.00           C  
ATOM   3058  HD2 TYR   193      62.745  34.059  47.780  1.00  0.00           H  
ATOM   3059  CE2 TYR   193      63.934  35.657  48.610  1.00  0.00           C  
ATOM   3060  HE2 TYR   193      64.836  35.082  48.457  1.00  0.00           H  
ATOM   3061  C   TYR   193      59.174  34.525  50.262  1.00  0.00           C  
ATOM   3062  O   TYR   193      59.923  34.842  51.139  1.00  0.00           O  
ATOM   3063  N   PHE   194      57.825  34.708  50.473  1.00  0.00           N  
ATOM   3064  HN  PHE   194      57.181  34.717  49.712  1.00  0.00           H  
ATOM   3065  CA  PHE   194      57.380  34.987  51.888  1.00  0.00           C  
ATOM   3066  HA  PHE   194      57.894  35.853  52.279  1.00  0.00           H  
ATOM   3067  CB  PHE   194      55.888  35.325  51.886  1.00  0.00           C  
ATOM   3068  HB1 PHE   194      55.771  36.220  51.237  1.00  0.00           H  
ATOM   3069  HB2 PHE   194      55.233  34.563  51.412  1.00  0.00           H  
ATOM   3070  CG  PHE   194      55.377  35.746  53.206  1.00  0.00           C  
ATOM   3071  CD1 PHE   194      56.195  36.523  54.097  1.00  0.00           C  
ATOM   3072  HD1 PHE   194      57.058  36.996  53.651  1.00  0.00           H  
ATOM   3073  CE1 PHE   194      55.632  36.880  55.351  1.00  0.00           C  
ATOM   3074  HE1 PHE   194      56.082  37.587  56.032  1.00  0.00           H  
ATOM   3075  CZ  PHE   194      54.412  36.385  55.852  1.00  0.00           C  
ATOM   3076  HZ  PHE   194      53.872  36.687  56.737  1.00  0.00           H  
ATOM   3077  CD2 PHE   194      54.176  35.154  53.760  1.00  0.00           C  
ATOM   3078  HD2 PHE   194      53.660  34.497  53.075  1.00  0.00           H  
ATOM   3079  CE2 PHE   194      53.741  35.427  55.081  1.00  0.00           C  
ATOM   3080  HE2 PHE   194      52.727  35.204  55.379  1.00  0.00           H  
ATOM   3081  C   PHE   194      57.740  33.772  52.984  1.00  0.00           C  
ATOM   3082  O   PHE   194      58.312  34.007  54.036  1.00  0.00           O  
ATOM   3083  N   GLY   195      57.532  32.506  52.501  1.00  0.00           N  
ATOM   3084  HN  GLY   195      57.161  32.311  51.596  1.00  0.00           H  
ATOM   3085  CA  GLY   195      58.120  31.291  53.083  1.00  0.00           C  
ATOM   3086  HA1 GLY   195      57.914  30.537  52.337  1.00  0.00           H  
ATOM   3087  HA2 GLY   195      57.507  30.977  53.915  1.00  0.00           H  
ATOM   3088  C   GLY   195      59.638  31.315  53.431  1.00  0.00           C  
ATOM   3089  O   GLY   195      60.023  30.812  54.513  1.00  0.00           O  
ATOM   3090  N   LYS   196      60.425  31.954  52.560  1.00  0.00           N  
ATOM   3091  HN  LYS   196      60.019  32.281  51.711  1.00  0.00           H  
ATOM   3092  CA  LYS   196      61.798  32.345  52.970  1.00  0.00           C  
ATOM   3093  HA  LYS   196      62.259  31.464  53.390  1.00  0.00           H  
ATOM   3094  CB  LYS   196      62.630  32.889  51.781  1.00  0.00           C  
ATOM   3095  HB1 LYS   196      61.996  33.657  51.287  1.00  0.00           H  
ATOM   3096  HB2 LYS   196      63.587  33.351  52.104  1.00  0.00           H  
ATOM   3097  CG  LYS   196      62.782  31.893  50.684  1.00  0.00           C  
ATOM   3098  HG1 LYS   196      61.854  31.727  50.096  1.00  0.00           H  
ATOM   3099  HG2 LYS   196      63.443  32.501  50.030  1.00  0.00           H  
ATOM   3100  CD  LYS   196      63.314  30.503  51.078  1.00  0.00           C  
ATOM   3101  HD1 LYS   196      62.605  30.089  51.826  1.00  0.00           H  
ATOM   3102  HD2 LYS   196      63.265  29.801  50.218  1.00  0.00           H  
ATOM   3103  CE  LYS   196      64.736  30.558  51.738  1.00  0.00           C  
ATOM   3104  HE1 LYS   196      65.338  31.127  50.997  1.00  0.00           H  
ATOM   3105  HE2 LYS   196      64.699  31.069  52.725  1.00  0.00           H  
ATOM   3106  NZ  LYS   196      65.385  29.258  51.799  1.00  0.00           N  
ATOM   3107  HZ1 LYS   196      66.322  29.348  52.242  1.00  0.00           H  
ATOM   3108  HZ2 LYS   196      64.850  28.520  52.299  1.00  0.00           H  
ATOM   3109  HZ3 LYS   196      65.660  28.954  50.843  1.00  0.00           H  
ATOM   3110  C   LYS   196      61.915  33.341  54.170  1.00  0.00           C  
ATOM   3111  O   LYS   196      63.005  33.434  54.825  1.00  0.00           O  
ATOM   3112  N   ALA   197      60.855  34.061  54.547  1.00  0.00           N  
ATOM   3113  HN  ALA   197      59.998  34.120  54.040  1.00  0.00           H  
ATOM   3114  CA  ALA   197      60.900  34.866  55.796  1.00  0.00           C  
ATOM   3115  HA  ALA   197      61.913  35.235  55.869  1.00  0.00           H  
ATOM   3116  CB  ALA   197      59.936  36.118  55.648  1.00  0.00           C  
ATOM   3117  HB1 ALA   197      58.884  35.769  55.712  1.00  0.00           H  
ATOM   3118  HB2 ALA   197      60.180  36.828  56.467  1.00  0.00           H  
ATOM   3119  HB3 ALA   197      60.054  36.586  54.647  1.00  0.00           H  
ATOM   3120  C   ALA   197      60.429  34.019  56.973  1.00  0.00           C  
ATOM   3121  O   ALA   197      60.281  34.469  58.137  1.00  0.00           O  
ATOM   3122  N   LEU   198      60.117  32.722  56.762  1.00  0.00           N  
ATOM   3123  HN  LEU   198      60.385  32.268  55.915  1.00  0.00           H  
ATOM   3124  CA  LEU   198      59.582  31.848  57.769  1.00  0.00           C  
ATOM   3125  HA  LEU   198      59.550  32.301  58.749  1.00  0.00           H  
ATOM   3126  CB  LEU   198      58.129  31.463  57.401  1.00  0.00           C  
ATOM   3127  HB1 LEU   198      58.114  30.851  56.473  1.00  0.00           H  
ATOM   3128  HB2 LEU   198      57.792  30.868  58.276  1.00  0.00           H  
ATOM   3129  CG  LEU   198      57.223  32.684  57.272  1.00  0.00           C  
ATOM   3130  HG  LEU   198      57.787  33.513  56.792  1.00  0.00           H  
ATOM   3131  CD1 LEU   198      55.996  32.394  56.469  1.00  0.00           C  
ATOM   3132 HD11 LEU   198      56.288  32.045  55.455  1.00  0.00           H  
ATOM   3133 HD12 LEU   198      55.471  31.552  56.969  1.00  0.00           H  
ATOM   3134 HD13 LEU   198      55.271  33.235  56.519  1.00  0.00           H  
ATOM   3135  CD2 LEU   198      56.777  33.149  58.660  1.00  0.00           C  
ATOM   3136 HD21 LEU   198      56.216  32.360  59.205  1.00  0.00           H  
ATOM   3137 HD22 LEU   198      57.618  33.593  59.235  1.00  0.00           H  
ATOM   3138 HD23 LEU   198      56.138  34.055  58.584  1.00  0.00           H  
ATOM   3139  C   LEU   198      60.515  30.672  57.943  1.00  0.00           C  
ATOM   3140  O   LEU   198      61.545  30.572  57.272  1.00  0.00           O  
ATOM   3141  N   GLU   199      60.282  29.838  59.009  1.00  0.00           N  
ATOM   3142  HN  GLU   199      59.473  29.992  59.570  1.00  0.00           H  
ATOM   3143  CA  GLU   199      61.219  28.737  59.282  1.00  0.00           C  
ATOM   3144  HA  GLU   199      60.788  28.271  60.156  1.00  0.00           H  
ATOM   3145  CB  GLU   199      61.212  27.537  58.263  1.00  0.00           C  
ATOM   3146  HB1 GLU   199      61.313  27.965  57.242  1.00  0.00           H  
ATOM   3147  HB2 GLU   199      62.061  26.847  58.459  1.00  0.00           H  
ATOM   3148  CG  GLU   199      59.871  26.722  58.373  1.00  0.00           C  
ATOM   3149  HG1 GLU   199      59.877  25.934  59.156  1.00  0.00           H  
ATOM   3150  HG2 GLU   199      59.027  27.311  58.792  1.00  0.00           H  
ATOM   3151  CD  GLU   199      59.462  26.020  57.038  1.00  0.00           C  
ATOM   3152  OE1 GLU   199      58.258  25.724  56.865  1.00  0.00           O  
ATOM   3153  OE2 GLU   199      60.331  25.668  56.208  1.00  0.00           O  
ATOM   3154  C   GLU   199      62.563  29.062  59.835  1.00  0.00           C  
ATOM   3155  O   GLU   199      63.619  28.588  59.352  1.00  0.00           O  
ATOM   3156  N   ASN   200      62.498  29.977  60.790  1.00  0.00           N  
ATOM   3157  HN  ASN   200      61.616  30.420  60.931  1.00  0.00           H  
ATOM   3158  CA  ASN   200      63.598  30.608  61.361  1.00  0.00           C  
ATOM   3159  HA  ASN   200      63.215  31.421  61.961  1.00  0.00           H  
ATOM   3160  CB  ASN   200      64.246  29.768  62.415  1.00  0.00           C  
ATOM   3161  HB1 ASN   200      63.429  29.352  63.042  1.00  0.00           H  
ATOM   3162  HB2 ASN   200      64.719  28.818  62.087  1.00  0.00           H  
ATOM   3163  CG  ASN   200      65.163  30.537  63.354  1.00  0.00           C  
ATOM   3164  OD1 ASN   200      65.066  31.737  63.463  1.00  0.00           O  
ATOM   3165  ND2 ASN   200      66.005  29.842  64.128  1.00  0.00           N  
ATOM   3166 HD21 ASN   200      66.659  30.259  64.759  1.00  0.00           H  
ATOM   3167 HD22 ASN   200      65.947  28.852  64.253  1.00  0.00           H  
ATOM   3168  C   ASN   200      64.616  31.339  60.491  1.00  0.00           C  
ATOM   3169  O   ASN   200      65.758  30.901  60.429  1.00  0.00           O  
ATOM   3170  N   PRO   201      64.299  32.396  59.713  1.00  0.00           N  
ATOM   3171  CD  PRO   201      63.074  33.162  59.778  1.00  0.00           C  
ATOM   3172  HD1 PRO   201      62.715  33.191  60.828  1.00  0.00           H  
ATOM   3173  HD2 PRO   201      62.293  32.716  59.126  1.00  0.00           H  
ATOM   3174  CA  PRO   201      65.234  33.120  58.833  1.00  0.00           C  
ATOM   3175  HA  PRO   201      65.679  32.359  58.210  1.00  0.00           H  
ATOM   3176  CB  PRO   201      64.367  34.181  58.153  1.00  0.00           C  
ATOM   3177  HB1 PRO   201      63.934  33.705  57.248  1.00  0.00           H  
ATOM   3178  HB2 PRO   201      64.904  35.085  57.795  1.00  0.00           H  
ATOM   3179  CG  PRO   201      63.501  34.599  59.344  1.00  0.00           C  
ATOM   3180  HG1 PRO   201      62.655  35.196  58.941  1.00  0.00           H  
ATOM   3181  HG2 PRO   201      64.073  35.106  60.150  1.00  0.00           H  
ATOM   3182  C   PRO   201      66.305  33.747  59.669  1.00  0.00           C  
ATOM   3183  O   PRO   201      66.273  33.701  60.910  1.00  0.00           O  
ATOM   3184  N   THR   202      67.239  34.434  59.025  1.00  0.00           N  
ATOM   3185  HN  THR   202      67.244  34.326  58.034  1.00  0.00           H  
ATOM   3186  CA  THR   202      68.402  35.137  59.695  1.00  0.00           C  
ATOM   3187  HA  THR   202      68.808  34.486  60.455  1.00  0.00           H  
ATOM   3188  CB  THR   202      69.536  35.704  58.756  1.00  0.00           C  
ATOM   3189  HB  THR   202      70.341  36.090  59.417  1.00  0.00           H  
ATOM   3190  OG1 THR   202      68.988  36.770  57.912  1.00  0.00           O  
ATOM   3191  HG1 THR   202      69.627  37.483  57.973  1.00  0.00           H  
ATOM   3192  CG2 THR   202      69.974  34.577  57.794  1.00  0.00           C  
ATOM   3193 HG21 THR   202      70.471  34.951  56.874  1.00  0.00           H  
ATOM   3194 HG22 THR   202      70.732  33.967  58.330  1.00  0.00           H  
ATOM   3195 HG23 THR   202      69.190  33.837  57.524  1.00  0.00           H  
ATOM   3196  C   THR   202      67.967  36.289  60.633  1.00  0.00           C  
ATOM   3197  O   THR   202      68.679  36.627  61.602  1.00  0.00           O  
ATOM   3198  N   ARG   203      66.857  37.013  60.359  1.00  0.00           N  
ATOM   3199  HN  ARG   203      66.254  36.655  59.651  1.00  0.00           H  
ATOM   3200  CA  ARG   203      66.370  38.327  60.937  1.00  0.00           C  
ATOM   3201  HA  ARG   203      67.265  38.679  61.429  1.00  0.00           H  
ATOM   3202  CB  ARG   203      65.852  39.360  59.885  1.00  0.00           C  
ATOM   3203  HB1 ARG   203      64.919  38.921  59.469  1.00  0.00           H  
ATOM   3204  HB2 ARG   203      65.533  40.262  60.449  1.00  0.00           H  
ATOM   3205  CG  ARG   203      66.829  39.658  58.768  1.00  0.00           C  
ATOM   3206  HG1 ARG   203      67.330  38.728  58.424  1.00  0.00           H  
ATOM   3207  HG2 ARG   203      66.304  40.185  57.943  1.00  0.00           H  
ATOM   3208  CD  ARG   203      67.914  40.562  59.383  1.00  0.00           C  
ATOM   3209  HD1 ARG   203      67.432  41.539  59.598  1.00  0.00           H  
ATOM   3210  HD2 ARG   203      68.426  40.267  60.324  1.00  0.00           H  
ATOM   3211  NE  ARG   203      68.967  40.729  58.315  1.00  0.00           N  
ATOM   3212  HE  ARG   203      69.737  40.095  58.240  1.00  0.00           H  
ATOM   3213  CZ  ARG   203      68.884  41.518  57.267  1.00  0.00           C  
ATOM   3214  NH1 ARG   203      67.848  42.221  57.002  1.00  0.00           N  
ATOM   3215 HH11 ARG   203      67.073  41.926  57.560  1.00  0.00           H  
ATOM   3216 HH12 ARG   203      67.758  42.767  56.169  1.00  0.00           H  
ATOM   3217  NH2 ARG   203      69.929  41.521  56.439  1.00  0.00           N  
ATOM   3218 HH21 ARG   203      69.974  42.039  55.585  1.00  0.00           H  
ATOM   3219 HH22 ARG   203      70.642  40.832  56.572  1.00  0.00           H  
ATOM   3220  C   ARG   203      65.286  38.124  62.033  1.00  0.00           C  
ATOM   3221  O   ARG   203      64.115  37.920  61.730  1.00  0.00           O  
ATOM   3222  N   PRO   204      65.561  38.286  63.395  1.00  0.00           N  
ATOM   3223  CD  PRO   204      66.881  38.608  64.003  1.00  0.00           C  
ATOM   3224  HD1 PRO   204      66.943  39.715  63.931  1.00  0.00           H  
ATOM   3225  HD2 PRO   204      67.689  38.056  63.478  1.00  0.00           H  
ATOM   3226  CA  PRO   204      64.562  38.004  64.470  1.00  0.00           C  
ATOM   3227  HA  PRO   204      64.513  36.935  64.324  1.00  0.00           H  
ATOM   3228  CB  PRO   204      65.234  38.193  65.855  1.00  0.00           C  
ATOM   3229  HB1 PRO   204      65.014  37.381  66.581  1.00  0.00           H  
ATOM   3230  HB2 PRO   204      64.951  39.168  66.307  1.00  0.00           H  
ATOM   3231  CG  PRO   204      66.716  38.186  65.473  1.00  0.00           C  
ATOM   3232  HG1 PRO   204      67.100  37.151  65.599  1.00  0.00           H  
ATOM   3233  HG2 PRO   204      67.182  39.037  66.015  1.00  0.00           H  
ATOM   3234  C   PRO   204      63.121  38.498  64.335  1.00  0.00           C  
ATOM   3235  O   PRO   204      62.867  39.673  64.114  1.00  0.00           O  
ATOM   3236  N   PHE   205      62.175  37.570  64.608  1.00  0.00           N  
ATOM   3237  HN  PHE   205      62.617  36.687  64.745  1.00  0.00           H  
ATOM   3238  CA  PHE   205      60.729  37.666  64.771  1.00  0.00           C  
ATOM   3239  HA  PHE   205      60.425  38.205  63.887  1.00  0.00           H  
ATOM   3240  CB  PHE   205      60.149  36.177  64.709  1.00  0.00           C  
ATOM   3241  HB1 PHE   205      60.275  35.592  63.773  1.00  0.00           H  
ATOM   3242  HB2 PHE   205      60.736  35.662  65.499  1.00  0.00           H  
ATOM   3243  CG  PHE   205      58.697  36.164  65.183  1.00  0.00           C  
ATOM   3244  CD1 PHE   205      57.672  36.536  64.346  1.00  0.00           C  
ATOM   3245  HD1 PHE   205      57.969  36.843  63.355  1.00  0.00           H  
ATOM   3246  CE1 PHE   205      56.333  36.475  64.761  1.00  0.00           C  
ATOM   3247  HE1 PHE   205      55.580  36.776  64.048  1.00  0.00           H  
ATOM   3248  CZ  PHE   205      56.030  36.118  66.102  1.00  0.00           C  
ATOM   3249  HZ  PHE   205      55.029  36.008  66.490  1.00  0.00           H  
ATOM   3250  CD2 PHE   205      58.339  35.744  66.478  1.00  0.00           C  
ATOM   3251  HD2 PHE   205      59.143  35.354  67.084  1.00  0.00           H  
ATOM   3252  CE2 PHE   205      57.069  35.769  66.969  1.00  0.00           C  
ATOM   3253  HE2 PHE   205      56.919  35.540  68.014  1.00  0.00           H  
ATOM   3254  C   PHE   205      60.263  38.517  65.899  1.00  0.00           C  
ATOM   3255  O   PHE   205      60.896  38.597  66.943  1.00  0.00           O  
ATOM   3256  N   LEU   206      59.117  39.191  65.759  1.00  0.00           N  
ATOM   3257  HN  LEU   206      58.600  39.261  64.910  1.00  0.00           H  
ATOM   3258  CA  LEU   206      58.671  40.066  66.867  1.00  0.00           C  
ATOM   3259  HA  LEU   206      59.160  39.802  67.793  1.00  0.00           H  
ATOM   3260  CB  LEU   206      58.843  41.544  66.372  1.00  0.00           C  
ATOM   3261  HB1 LEU   206      59.876  41.747  66.017  1.00  0.00           H  
ATOM   3262  HB2 LEU   206      58.260  41.653  65.433  1.00  0.00           H  
ATOM   3263  CG  LEU   206      58.271  42.647  67.328  1.00  0.00           C  
ATOM   3264  HG  LEU   206      57.179  42.443  67.351  1.00  0.00           H  
ATOM   3265  CD1 LEU   206      58.923  42.669  68.640  1.00  0.00           C  
ATOM   3266 HD11 LEU   206      58.692  41.738  69.201  1.00  0.00           H  
ATOM   3267 HD12 LEU   206      60.015  42.854  68.554  1.00  0.00           H  
ATOM   3268 HD13 LEU   206      58.589  43.535  69.251  1.00  0.00           H  
ATOM   3269  CD2 LEU   206      58.588  44.012  66.693  1.00  0.00           C  
ATOM   3270 HD21 LEU   206      58.493  44.817  67.453  1.00  0.00           H  
ATOM   3271 HD22 LEU   206      59.627  44.023  66.300  1.00  0.00           H  
ATOM   3272 HD23 LEU   206      57.878  44.269  65.878  1.00  0.00           H  
ATOM   3273  C   LEU   206      57.239  39.700  67.203  1.00  0.00           C  
ATOM   3274  O   LEU   206      56.334  39.443  66.426  1.00  0.00           O  
ATOM   3275  N   ALA   207      56.981  39.715  68.540  1.00  0.00           N  
ATOM   3276  HN  ALA   207      57.755  39.697  69.168  1.00  0.00           H  
ATOM   3277  CA  ALA   207      55.710  39.615  69.232  1.00  0.00           C  
ATOM   3278  HA  ALA   207      54.902  39.591  68.517  1.00  0.00           H  
ATOM   3279  CB  ALA   207      55.678  38.454  70.218  1.00  0.00           C  
ATOM   3280  HB1 ALA   207      55.714  37.591  69.519  1.00  0.00           H  
ATOM   3281  HB2 ALA   207      56.637  38.436  70.779  1.00  0.00           H  
ATOM   3282  HB3 ALA   207      54.869  38.453  70.980  1.00  0.00           H  
ATOM   3283  C   ALA   207      55.561  40.827  70.011  1.00  0.00           C  
ATOM   3284  O   ALA   207      56.319  41.056  70.984  1.00  0.00           O  
ATOM   3285  N   ILE   208      54.535  41.680  69.720  1.00  0.00           N  
ATOM   3286  HN  ILE   208      54.190  41.693  68.784  1.00  0.00           H  
ATOM   3287  CA  ILE   208      54.135  42.844  70.407  1.00  0.00           C  
ATOM   3288  HA  ILE   208      54.888  43.203  71.092  1.00  0.00           H  
ATOM   3289  CB  ILE   208      53.699  43.897  69.419  1.00  0.00           C  
ATOM   3290  HB  ILE   208      52.669  43.818  69.010  1.00  0.00           H  
ATOM   3291  CG2 ILE   208      53.654  45.162  70.335  1.00  0.00           C  
ATOM   3292 HG21 ILE   208      53.498  46.129  69.811  1.00  0.00           H  
ATOM   3293 HG22 ILE   208      52.840  45.140  71.092  1.00  0.00           H  
ATOM   3294 HG23 ILE   208      54.558  45.239  70.976  1.00  0.00           H  
ATOM   3295  CG1 ILE   208      54.779  44.044  68.289  1.00  0.00           C  
ATOM   3296 HG11 ILE   208      55.829  43.968  68.642  1.00  0.00           H  
ATOM   3297 HG12 ILE   208      54.784  43.253  67.509  1.00  0.00           H  
ATOM   3298  CD  ILE   208      54.780  45.360  67.537  1.00  0.00           C  
ATOM   3299  HD1 ILE   208      55.467  46.112  67.980  1.00  0.00           H  
ATOM   3300  HD2 ILE   208      55.216  45.248  66.521  1.00  0.00           H  
ATOM   3301  HD3 ILE   208      53.754  45.750  67.362  1.00  0.00           H  
ATOM   3302  C   ILE   208      52.920  42.432  71.237  1.00  0.00           C  
ATOM   3303  O   ILE   208      51.771  42.234  70.757  1.00  0.00           O  
ATOM   3304  N   LEU   209      53.133  42.171  72.567  1.00  0.00           N  
ATOM   3305  HN  LEU   209      54.100  42.035  72.767  1.00  0.00           H  
ATOM   3306  CA  LEU   209      52.234  41.803  73.656  1.00  0.00           C  
ATOM   3307  HA  LEU   209      51.419  41.247  73.217  1.00  0.00           H  
ATOM   3308  CB  LEU   209      52.906  40.867  74.692  1.00  0.00           C  
ATOM   3309  HB1 LEU   209      53.501  41.410  75.457  1.00  0.00           H  
ATOM   3310  HB2 LEU   209      52.091  40.442  75.316  1.00  0.00           H  
ATOM   3311  CG  LEU   209      53.667  39.662  74.035  1.00  0.00           C  
ATOM   3312  HG  LEU   209      54.515  40.066  73.442  1.00  0.00           H  
ATOM   3313  CD1 LEU   209      54.202  38.637  74.932  1.00  0.00           C  
ATOM   3314 HD11 LEU   209      53.346  38.014  75.271  1.00  0.00           H  
ATOM   3315 HD12 LEU   209      54.719  37.916  74.263  1.00  0.00           H  
ATOM   3316 HD13 LEU   209      54.729  38.943  75.861  1.00  0.00           H  
ATOM   3317  CD2 LEU   209      52.860  38.962  72.928  1.00  0.00           C  
ATOM   3318 HD21 LEU   209      52.617  39.697  72.131  1.00  0.00           H  
ATOM   3319 HD22 LEU   209      53.426  38.030  72.715  1.00  0.00           H  
ATOM   3320 HD23 LEU   209      51.863  38.683  73.333  1.00  0.00           H  
ATOM   3321  C   LEU   209      51.833  43.091  74.382  1.00  0.00           C  
ATOM   3322  O   LEU   209      52.680  43.870  74.776  1.00  0.00           O  
ATOM   3323  N   GLY   210      50.582  43.263  74.736  1.00  0.00           N  
ATOM   3324  HN  GLY   210      49.798  42.754  74.392  1.00  0.00           H  
ATOM   3325  CA  GLY   210      50.128  44.337  75.580  1.00  0.00           C  
ATOM   3326  HA1 GLY   210      50.254  45.300  75.108  1.00  0.00           H  
ATOM   3327  HA2 GLY   210      50.720  44.343  76.484  1.00  0.00           H  
ATOM   3328  C   GLY   210      48.695  44.191  75.973  1.00  0.00           C  
ATOM   3329  O   GLY   210      48.381  43.117  76.437  1.00  0.00           O  
ATOM   3330  N   GLY   211      47.876  45.267  75.890  1.00  0.00           N  
ATOM   3331  HN  GLY   211      48.130  46.152  75.508  1.00  0.00           H  
ATOM   3332  CA  GLY   211      46.426  45.039  76.297  1.00  0.00           C  
ATOM   3333  HA1 GLY   211      46.135  44.089  75.875  1.00  0.00           H  
ATOM   3334  HA2 GLY   211      45.862  45.859  75.876  1.00  0.00           H  
ATOM   3335  C   GLY   211      46.147  44.950  77.828  1.00  0.00           C  
ATOM   3336  O   GLY   211      47.011  44.804  78.710  1.00  0.00           O  
ATOM   3337  N   ALA   212      44.813  45.054  78.086  1.00  0.00           N  
ATOM   3338  HN  ALA   212      44.098  45.279  77.428  1.00  0.00           H  
ATOM   3339  CA  ALA   212      44.351  44.989  79.464  1.00  0.00           C  
ATOM   3340  HA  ALA   212      45.141  45.181  80.176  1.00  0.00           H  
ATOM   3341  CB  ALA   212      43.330  46.160  79.695  1.00  0.00           C  
ATOM   3342  HB1 ALA   212      43.892  47.083  79.954  1.00  0.00           H  
ATOM   3343  HB2 ALA   212      42.845  46.474  78.746  1.00  0.00           H  
ATOM   3344  HB3 ALA   212      42.638  45.897  80.524  1.00  0.00           H  
ATOM   3345  C   ALA   212      43.704  43.606  79.716  1.00  0.00           C  
ATOM   3346  O   ALA   212      43.279  43.353  80.837  1.00  0.00           O  
ATOM   3347  N   LYS   213      43.489  42.675  78.730  1.00  0.00           N  
ATOM   3348  HN  LYS   213      43.841  42.906  77.826  1.00  0.00           H  
ATOM   3349  CA  LYS   213      42.614  41.600  78.849  1.00  0.00           C  
ATOM   3350  HA  LYS   213      42.663  41.187  79.846  1.00  0.00           H  
ATOM   3351  CB  LYS   213      41.104  41.999  78.667  1.00  0.00           C  
ATOM   3352  HB1 LYS   213      40.405  41.137  78.650  1.00  0.00           H  
ATOM   3353  HB2 LYS   213      40.879  42.721  79.481  1.00  0.00           H  
ATOM   3354  CG  LYS   213      40.831  42.726  77.338  1.00  0.00           C  
ATOM   3355  HG1 LYS   213      41.103  43.793  77.487  1.00  0.00           H  
ATOM   3356  HG2 LYS   213      41.433  42.359  76.479  1.00  0.00           H  
ATOM   3357  CD  LYS   213      39.376  42.655  76.868  1.00  0.00           C  
ATOM   3358  HD1 LYS   213      38.762  42.991  77.731  1.00  0.00           H  
ATOM   3359  HD2 LYS   213      39.119  43.355  76.044  1.00  0.00           H  
ATOM   3360  CE  LYS   213      38.975  41.259  76.424  1.00  0.00           C  
ATOM   3361  HE1 LYS   213      39.817  40.820  75.847  1.00  0.00           H  
ATOM   3362  HE2 LYS   213      38.873  40.714  77.387  1.00  0.00           H  
ATOM   3363  NZ  LYS   213      37.767  41.151  75.605  1.00  0.00           N  
ATOM   3364  HZ1 LYS   213      37.869  41.715  74.737  1.00  0.00           H  
ATOM   3365  HZ2 LYS   213      37.528  40.148  75.470  1.00  0.00           H  
ATOM   3366  HZ3 LYS   213      36.940  41.565  76.080  1.00  0.00           H  
ATOM   3367  C   LYS   213      43.106  40.553  77.842  1.00  0.00           C  
ATOM   3368  O   LYS   213      43.810  40.839  76.933  1.00  0.00           O  
ATOM   3369  N   VAL   214      42.679  39.258  78.012  1.00  0.00           N  
ATOM   3370  HN  VAL   214      41.966  39.060  78.680  1.00  0.00           H  
ATOM   3371  CA  VAL   214      43.160  38.170  77.212  1.00  0.00           C  
ATOM   3372  HA  VAL   214      44.235  38.209  77.315  1.00  0.00           H  
ATOM   3373  CB  VAL   214      42.470  36.880  77.578  1.00  0.00           C  
ATOM   3374  HB  VAL   214      42.918  36.023  77.030  1.00  0.00           H  
ATOM   3375  CG1 VAL   214      40.912  36.852  77.281  1.00  0.00           C  
ATOM   3376 HG11 VAL   214      40.737  37.031  76.199  1.00  0.00           H  
ATOM   3377 HG12 VAL   214      40.543  35.838  77.545  1.00  0.00           H  
ATOM   3378 HG13 VAL   214      40.337  37.627  77.832  1.00  0.00           H  
ATOM   3379  CG2 VAL   214      42.697  36.601  79.079  1.00  0.00           C  
ATOM   3380 HG21 VAL   214      42.416  35.548  79.293  1.00  0.00           H  
ATOM   3381 HG22 VAL   214      43.785  36.774  79.227  1.00  0.00           H  
ATOM   3382 HG23 VAL   214      42.284  37.247  79.883  1.00  0.00           H  
ATOM   3383  C   VAL   214      42.984  38.352  75.718  1.00  0.00           C  
ATOM   3384  O   VAL   214      42.333  39.273  75.171  1.00  0.00           O  
ATOM   3385  N   ALA   215      43.576  37.464  74.878  1.00  0.00           N  
ATOM   3386  HN  ALA   215      44.003  36.681  75.324  1.00  0.00           H  
ATOM   3387  CA  ALA   215      43.422  37.390  73.500  1.00  0.00           C  
ATOM   3388  HA  ALA   215      42.522  37.887  73.170  1.00  0.00           H  
ATOM   3389  CB  ALA   215      44.633  37.977  72.710  1.00  0.00           C  
ATOM   3390  HB1 ALA   215      45.007  38.932  73.138  1.00  0.00           H  
ATOM   3391  HB2 ALA   215      45.567  37.379  72.775  1.00  0.00           H  
ATOM   3392  HB3 ALA   215      44.327  38.168  71.659  1.00  0.00           H  
ATOM   3393  C   ALA   215      43.298  35.880  73.123  1.00  0.00           C  
ATOM   3394  O   ALA   215      43.726  35.005  73.852  1.00  0.00           O  
ATOM   3395  N   ASP   216      42.853  35.534  71.894  1.00  0.00           N  
ATOM   3396  HN  ASP   216      42.583  36.197  71.200  1.00  0.00           H  
ATOM   3397  CA  ASP   216      42.974  34.220  71.397  1.00  0.00           C  
ATOM   3398  HA  ASP   216      42.882  33.450  72.148  1.00  0.00           H  
ATOM   3399  CB  ASP   216      41.887  33.900  70.328  1.00  0.00           C  
ATOM   3400  HB1 ASP   216      42.001  34.699  69.563  1.00  0.00           H  
ATOM   3401  HB2 ASP   216      41.949  32.889  69.872  1.00  0.00           H  
ATOM   3402  CG  ASP   216      40.476  34.116  70.869  1.00  0.00           C  
ATOM   3403  OD1 ASP   216      39.496  34.000  70.021  1.00  0.00           O  
ATOM   3404  OD2 ASP   216      40.210  34.392  72.026  1.00  0.00           O  
ATOM   3405  C   ASP   216      44.306  34.043  70.686  1.00  0.00           C  
ATOM   3406  O   ASP   216      44.844  35.000  70.241  1.00  0.00           O  
ATOM   3407  N   LYS   217      44.808  32.758  70.571  1.00  0.00           N  
ATOM   3408  HN  LYS   217      44.288  32.025  71.001  1.00  0.00           H  
ATOM   3409  CA  LYS   217      45.958  32.330  69.746  1.00  0.00           C  
ATOM   3410  HA  LYS   217      45.841  31.258  69.685  1.00  0.00           H  
ATOM   3411  CB  LYS   217      45.823  32.834  68.288  1.00  0.00           C  
ATOM   3412  HB1 LYS   217      46.584  32.324  67.660  1.00  0.00           H  
ATOM   3413  HB2 LYS   217      45.990  33.930  68.369  1.00  0.00           H  
ATOM   3414  CG  LYS   217      44.475  32.384  67.636  1.00  0.00           C  
ATOM   3415  HG1 LYS   217      43.665  32.567  68.374  1.00  0.00           H  
ATOM   3416  HG2 LYS   217      44.220  32.923  66.699  1.00  0.00           H  
ATOM   3417  CD  LYS   217      44.328  30.862  67.248  1.00  0.00           C  
ATOM   3418  HD1 LYS   217      44.531  30.377  68.227  1.00  0.00           H  
ATOM   3419  HD2 LYS   217      43.270  30.770  66.924  1.00  0.00           H  
ATOM   3420  CE  LYS   217      45.281  30.387  66.141  1.00  0.00           C  
ATOM   3421  HE1 LYS   217      46.321  30.426  66.528  1.00  0.00           H  
ATOM   3422  HE2 LYS   217      45.261  30.985  65.205  1.00  0.00           H  
ATOM   3423  NZ  LYS   217      45.071  28.977  65.754  1.00  0.00           N  
ATOM   3424  HZ1 LYS   217      45.077  28.389  66.612  1.00  0.00           H  
ATOM   3425  HZ2 LYS   217      44.091  28.864  65.424  1.00  0.00           H  
ATOM   3426  HZ3 LYS   217      45.694  28.657  64.985  1.00  0.00           H  
ATOM   3427  C   LYS   217      47.337  32.365  70.351  1.00  0.00           C  
ATOM   3428  O   LYS   217      48.265  32.800  69.709  1.00  0.00           O  
ATOM   3429  N   ILE   218      47.515  31.942  71.565  1.00  0.00           N  
ATOM   3430  HN  ILE   218      46.685  31.675  72.049  1.00  0.00           H  
ATOM   3431  CA  ILE   218      48.723  32.211  72.321  1.00  0.00           C  
ATOM   3432  HA  ILE   218      49.170  33.076  71.854  1.00  0.00           H  
ATOM   3433  CB  ILE   218      48.467  32.421  73.747  1.00  0.00           C  
ATOM   3434  HB  ILE   218      47.928  31.572  74.220  1.00  0.00           H  
ATOM   3435  CG2 ILE   218      49.808  32.523  74.507  1.00  0.00           C  
ATOM   3436 HG21 ILE   218      50.364  33.431  74.189  1.00  0.00           H  
ATOM   3437 HG22 ILE   218      49.618  32.633  75.596  1.00  0.00           H  
ATOM   3438 HG23 ILE   218      50.388  31.575  74.513  1.00  0.00           H  
ATOM   3439  CG1 ILE   218      47.534  33.692  73.949  1.00  0.00           C  
ATOM   3440 HG11 ILE   218      46.581  33.371  73.476  1.00  0.00           H  
ATOM   3441 HG12 ILE   218      47.454  33.740  75.056  1.00  0.00           H  
ATOM   3442  CD  ILE   218      48.083  34.960  73.397  1.00  0.00           C  
ATOM   3443  HD1 ILE   218      49.174  35.084  73.561  1.00  0.00           H  
ATOM   3444  HD2 ILE   218      47.788  35.145  72.342  1.00  0.00           H  
ATOM   3445  HD3 ILE   218      47.638  35.842  73.906  1.00  0.00           H  
ATOM   3446  C   ILE   218      49.690  31.096  72.079  1.00  0.00           C  
ATOM   3447  O   ILE   218      50.889  31.109  71.994  1.00  0.00           O  
ATOM   3448  N   GLN   219      49.076  29.920  71.861  1.00  0.00           N  
ATOM   3449  HN  GLN   219      48.094  29.825  72.007  1.00  0.00           H  
ATOM   3450  CA  GLN   219      49.647  28.644  71.429  1.00  0.00           C  
ATOM   3451  HA  GLN   219      50.397  28.235  72.090  1.00  0.00           H  
ATOM   3452  CB  GLN   219      48.621  27.478  71.287  1.00  0.00           C  
ATOM   3453  HB1 GLN   219      49.055  26.565  70.829  1.00  0.00           H  
ATOM   3454  HB2 GLN   219      48.427  27.232  72.353  1.00  0.00           H  
ATOM   3455  CG  GLN   219      47.291  27.733  70.573  1.00  0.00           C  
ATOM   3456  HG1 GLN   219      46.513  27.075  71.017  1.00  0.00           H  
ATOM   3457  HG2 GLN   219      47.008  28.789  70.771  1.00  0.00           H  
ATOM   3458  CD  GLN   219      47.197  27.608  69.061  1.00  0.00           C  
ATOM   3459  OE1 GLN   219      46.661  28.511  68.414  1.00  0.00           O  
ATOM   3460  NE2 GLN   219      47.711  26.461  68.507  1.00  0.00           N  
ATOM   3461 HE21 GLN   219      47.414  26.329  67.561  1.00  0.00           H  
ATOM   3462 HE22 GLN   219      48.011  25.650  69.009  1.00  0.00           H  
ATOM   3463  C   GLN   219      50.371  28.756  70.093  1.00  0.00           C  
ATOM   3464  O   GLN   219      51.493  28.279  69.960  1.00  0.00           O  
ATOM   3465  N   LEU   220      49.842  29.435  69.096  1.00  0.00           N  
ATOM   3466  HN  LEU   220      48.946  29.871  69.130  1.00  0.00           H  
ATOM   3467  CA  LEU   220      50.617  29.761  67.956  1.00  0.00           C  
ATOM   3468  HA  LEU   220      51.096  28.927  67.465  1.00  0.00           H  
ATOM   3469  CB  LEU   220      49.669  30.494  66.998  1.00  0.00           C  
ATOM   3470  HB1 LEU   220      48.968  29.741  66.577  1.00  0.00           H  
ATOM   3471  HB2 LEU   220      49.072  31.225  67.583  1.00  0.00           H  
ATOM   3472  CG  LEU   220      50.195  31.130  65.695  1.00  0.00           C  
ATOM   3473  HG  LEU   220      50.803  32.023  65.955  1.00  0.00           H  
ATOM   3474  CD1 LEU   220      51.198  30.161  64.926  1.00  0.00           C  
ATOM   3475 HD11 LEU   220      50.575  29.264  64.721  1.00  0.00           H  
ATOM   3476 HD12 LEU   220      51.500  30.568  63.937  1.00  0.00           H  
ATOM   3477 HD13 LEU   220      52.032  29.961  65.632  1.00  0.00           H  
ATOM   3478  CD2 LEU   220      48.989  31.562  64.860  1.00  0.00           C  
ATOM   3479 HD21 LEU   220      48.522  30.750  64.263  1.00  0.00           H  
ATOM   3480 HD22 LEU   220      48.255  31.967  65.590  1.00  0.00           H  
ATOM   3481 HD23 LEU   220      49.272  32.333  64.111  1.00  0.00           H  
ATOM   3482  C   LEU   220      51.870  30.665  68.272  1.00  0.00           C  
ATOM   3483  O   LEU   220      52.962  30.499  67.768  1.00  0.00           O  
ATOM   3484  N   ILE   221      51.780  31.643  69.191  1.00  0.00           N  
ATOM   3485  HN  ILE   221      50.871  31.931  69.480  1.00  0.00           H  
ATOM   3486  CA  ILE   221      52.912  32.496  69.689  1.00  0.00           C  
ATOM   3487  HA  ILE   221      53.396  32.864  68.796  1.00  0.00           H  
ATOM   3488  CB  ILE   221      52.454  33.725  70.545  1.00  0.00           C  
ATOM   3489  HB  ILE   221      51.951  33.339  71.457  1.00  0.00           H  
ATOM   3490  CG2 ILE   221      53.553  34.627  71.090  1.00  0.00           C  
ATOM   3491 HG21 ILE   221      53.052  35.523  71.514  1.00  0.00           H  
ATOM   3492 HG22 ILE   221      54.191  34.157  71.869  1.00  0.00           H  
ATOM   3493 HG23 ILE   221      54.217  34.997  70.280  1.00  0.00           H  
ATOM   3494  CG1 ILE   221      51.432  34.470  69.680  1.00  0.00           C  
ATOM   3495 HG11 ILE   221      51.992  34.942  68.844  1.00  0.00           H  
ATOM   3496 HG12 ILE   221      50.606  33.844  69.280  1.00  0.00           H  
ATOM   3497  CD  ILE   221      50.624  35.537  70.390  1.00  0.00           C  
ATOM   3498  HD1 ILE   221      50.047  35.014  71.182  1.00  0.00           H  
ATOM   3499  HD2 ILE   221      51.372  36.263  70.776  1.00  0.00           H  
ATOM   3500  HD3 ILE   221      49.897  35.955  69.662  1.00  0.00           H  
ATOM   3501  C   ILE   221      53.999  31.745  70.371  1.00  0.00           C  
ATOM   3502  O   ILE   221      55.138  31.916  70.023  1.00  0.00           O  
ATOM   3503  N   ASP   222      53.645  30.740  71.299  1.00  0.00           N  
ATOM   3504  HN  ASP   222      52.714  30.759  71.657  1.00  0.00           H  
ATOM   3505  CA  ASP   222      54.458  29.656  71.939  1.00  0.00           C  
ATOM   3506  HA  ASP   222      55.196  30.189  72.520  1.00  0.00           H  
ATOM   3507  CB  ASP   222      53.543  28.802  72.876  1.00  0.00           C  
ATOM   3508  HB1 ASP   222      53.252  29.536  73.657  1.00  0.00           H  
ATOM   3509  HB2 ASP   222      52.629  28.453  72.349  1.00  0.00           H  
ATOM   3510  CG  ASP   222      54.188  27.675  73.599  1.00  0.00           C  
ATOM   3511  OD1 ASP   222      53.543  26.979  74.413  1.00  0.00           O  
ATOM   3512  OD2 ASP   222      55.383  27.447  73.428  1.00  0.00           O  
ATOM   3513  C   ASP   222      55.211  28.858  70.899  1.00  0.00           C  
ATOM   3514  O   ASP   222      56.442  28.780  70.922  1.00  0.00           O  
ATOM   3515  N   ASN   223      54.450  28.308  69.890  1.00  0.00           N  
ATOM   3516  HN  ASN   223      53.466  28.467  69.900  1.00  0.00           H  
ATOM   3517  CA  ASN   223      55.124  27.589  68.791  1.00  0.00           C  
ATOM   3518  HA  ASN   223      55.538  26.699  69.240  1.00  0.00           H  
ATOM   3519  CB  ASN   223      54.026  27.168  67.838  1.00  0.00           C  
ATOM   3520  HB1 ASN   223      53.248  26.573  68.363  1.00  0.00           H  
ATOM   3521  HB2 ASN   223      53.509  28.067  67.439  1.00  0.00           H  
ATOM   3522  CG  ASN   223      54.389  26.308  66.651  1.00  0.00           C  
ATOM   3523  OD1 ASN   223      54.175  26.731  65.517  1.00  0.00           O  
ATOM   3524  ND2 ASN   223      54.964  25.094  66.806  1.00  0.00           N  
ATOM   3525 HD21 ASN   223      55.082  24.624  67.681  1.00  0.00           H  
ATOM   3526 HD22 ASN   223      55.585  24.960  66.034  1.00  0.00           H  
ATOM   3527  C   ASN   223      56.281  28.326  68.136  1.00  0.00           C  
ATOM   3528  O   ASN   223      57.403  27.782  67.969  1.00  0.00           O  
ATOM   3529  N   LEU   224      56.064  29.551  67.683  1.00  0.00           N  
ATOM   3530  HN  LEU   224      55.172  29.996  67.681  1.00  0.00           H  
ATOM   3531  CA  LEU   224      57.062  30.379  67.105  1.00  0.00           C  
ATOM   3532  HA  LEU   224      57.471  29.917  66.218  1.00  0.00           H  
ATOM   3533  CB  LEU   224      56.490  31.769  66.657  1.00  0.00           C  
ATOM   3534  HB1 LEU   224      56.088  32.161  67.615  1.00  0.00           H  
ATOM   3535  HB2 LEU   224      57.261  32.455  66.244  1.00  0.00           H  
ATOM   3536  CG  LEU   224      55.430  31.649  65.552  1.00  0.00           C  
ATOM   3537  HG  LEU   224      54.764  30.778  65.731  1.00  0.00           H  
ATOM   3538  CD1 LEU   224      54.498  32.819  65.663  1.00  0.00           C  
ATOM   3539 HD11 LEU   224      53.677  32.811  64.914  1.00  0.00           H  
ATOM   3540 HD12 LEU   224      54.008  32.845  66.659  1.00  0.00           H  
ATOM   3541 HD13 LEU   224      55.144  33.723  65.650  1.00  0.00           H  
ATOM   3542  CD2 LEU   224      56.006  31.504  64.155  1.00  0.00           C  
ATOM   3543 HD21 LEU   224      56.499  30.513  64.060  1.00  0.00           H  
ATOM   3544 HD22 LEU   224      55.279  31.612  63.321  1.00  0.00           H  
ATOM   3545 HD23 LEU   224      56.848  32.199  63.950  1.00  0.00           H  
ATOM   3546  C   LEU   224      58.213  30.715  68.054  1.00  0.00           C  
ATOM   3547  O   LEU   224      59.318  30.303  67.642  1.00  0.00           O  
ATOM   3548  N   LEU   225      57.993  31.176  69.286  1.00  0.00           N  
ATOM   3549  HN  LEU   225      57.055  31.395  69.545  1.00  0.00           H  
ATOM   3550  CA  LEU   225      58.979  31.378  70.324  1.00  0.00           C  
ATOM   3551  HA  LEU   225      59.499  32.302  70.118  1.00  0.00           H  
ATOM   3552  CB  LEU   225      58.313  31.687  71.630  1.00  0.00           C  
ATOM   3553  HB1 LEU   225      57.738  32.630  71.511  1.00  0.00           H  
ATOM   3554  HB2 LEU   225      57.539  30.918  71.838  1.00  0.00           H  
ATOM   3555  CG  LEU   225      59.281  31.978  72.820  1.00  0.00           C  
ATOM   3556  HG  LEU   225      59.970  31.124  72.993  1.00  0.00           H  
ATOM   3557  CD1 LEU   225      60.262  33.194  72.591  1.00  0.00           C  
ATOM   3558 HD11 LEU   225      59.651  34.093  72.363  1.00  0.00           H  
ATOM   3559 HD12 LEU   225      60.821  33.461  73.513  1.00  0.00           H  
ATOM   3560 HD13 LEU   225      61.010  32.952  71.807  1.00  0.00           H  
ATOM   3561  CD2 LEU   225      58.457  32.082  74.100  1.00  0.00           C  
ATOM   3562 HD21 LEU   225      57.737  31.267  74.330  1.00  0.00           H  
ATOM   3563 HD22 LEU   225      59.155  32.069  74.964  1.00  0.00           H  
ATOM   3564 HD23 LEU   225      57.989  33.086  74.185  1.00  0.00           H  
ATOM   3565  C   LEU   225      59.987  30.247  70.499  1.00  0.00           C  
ATOM   3566  O   LEU   225      61.218  30.486  70.510  1.00  0.00           O  
ATOM   3567  N   ASP   226      59.460  28.952  70.607  1.00  0.00           N  
ATOM   3568  HN  ASP   226      58.478  28.778  70.590  1.00  0.00           H  
ATOM   3569  CA  ASP   226      60.245  27.672  70.739  1.00  0.00           C  
ATOM   3570  HA  ASP   226      60.717  27.812  71.701  1.00  0.00           H  
ATOM   3571  CB  ASP   226      59.333  26.406  70.851  1.00  0.00           C  
ATOM   3572  HB1 ASP   226      58.593  26.605  71.655  1.00  0.00           H  
ATOM   3573  HB2 ASP   226      58.804  26.182  69.899  1.00  0.00           H  
ATOM   3574  CG  ASP   226      60.004  25.152  71.347  1.00  0.00           C  
ATOM   3575  OD1 ASP   226      59.385  24.059  71.270  1.00  0.00           O  
ATOM   3576  OD2 ASP   226      61.061  25.256  72.024  1.00  0.00           O  
ATOM   3577  C   ASP   226      61.338  27.418  69.692  1.00  0.00           C  
ATOM   3578  O   ASP   226      62.400  26.897  70.022  1.00  0.00           O  
ATOM   3579  N   LYS   227      61.027  27.789  68.454  1.00  0.00           N  
ATOM   3580  HN  LYS   227      60.223  28.317  68.193  1.00  0.00           H  
ATOM   3581  CA  LYS   227      61.918  27.415  67.334  1.00  0.00           C  
ATOM   3582  HA  LYS   227      62.789  26.865  67.660  1.00  0.00           H  
ATOM   3583  CB  LYS   227      61.023  26.794  66.249  1.00  0.00           C  
ATOM   3584  HB1 LYS   227      60.265  27.570  66.006  1.00  0.00           H  
ATOM   3585  HB2 LYS   227      61.586  26.546  65.324  1.00  0.00           H  
ATOM   3586  CG  LYS   227      60.254  25.505  66.744  1.00  0.00           C  
ATOM   3587  HG1 LYS   227      59.681  25.644  67.686  1.00  0.00           H  
ATOM   3588  HG2 LYS   227      59.481  25.224  65.997  1.00  0.00           H  
ATOM   3589  CD  LYS   227      61.149  24.252  66.920  1.00  0.00           C  
ATOM   3590  HD1 LYS   227      61.675  24.395  67.888  1.00  0.00           H  
ATOM   3591  HD2 LYS   227      60.415  23.436  67.092  1.00  0.00           H  
ATOM   3592  CE  LYS   227      62.036  24.026  65.749  1.00  0.00           C  
ATOM   3593  HE1 LYS   227      61.496  23.891  64.788  1.00  0.00           H  
ATOM   3594  HE2 LYS   227      62.739  24.877  65.620  1.00  0.00           H  
ATOM   3595  NZ  LYS   227      62.868  22.822  66.039  1.00  0.00           N  
ATOM   3596  HZ1 LYS   227      63.591  22.731  65.298  1.00  0.00           H  
ATOM   3597  HZ2 LYS   227      63.316  22.925  66.972  1.00  0.00           H  
ATOM   3598  HZ3 LYS   227      62.227  22.005  66.092  1.00  0.00           H  
ATOM   3599  C   LYS   227      62.586  28.649  66.693  1.00  0.00           C  
ATOM   3600  O   LYS   227      63.814  28.651  66.549  1.00  0.00           O  
ATOM   3601  N   VAL   228      61.847  29.668  66.463  1.00  0.00           N  
ATOM   3602  HN  VAL   228      60.856  29.567  66.496  1.00  0.00           H  
ATOM   3603  CA  VAL   228      62.285  30.851  65.738  1.00  0.00           C  
ATOM   3604  HA  VAL   228      63.022  30.565  65.003  1.00  0.00           H  
ATOM   3605  CB  VAL   228      60.985  31.416  65.071  1.00  0.00           C  
ATOM   3606  HB  VAL   228      60.219  31.599  65.856  1.00  0.00           H  
ATOM   3607  CG1 VAL   228      61.226  32.755  64.422  1.00  0.00           C  
ATOM   3608 HG11 VAL   228      61.796  32.709  63.469  1.00  0.00           H  
ATOM   3609 HG12 VAL   228      60.250  33.218  64.160  1.00  0.00           H  
ATOM   3610 HG13 VAL   228      61.682  33.454  65.155  1.00  0.00           H  
ATOM   3611  CG2 VAL   228      60.479  30.490  64.010  1.00  0.00           C  
ATOM   3612 HG21 VAL   228      60.214  29.535  64.511  1.00  0.00           H  
ATOM   3613 HG22 VAL   228      59.527  30.703  63.478  1.00  0.00           H  
ATOM   3614 HG23 VAL   228      61.256  30.229  63.260  1.00  0.00           H  
ATOM   3615  C   VAL   228      62.975  31.813  66.669  1.00  0.00           C  
ATOM   3616  O   VAL   228      62.577  32.130  67.794  1.00  0.00           O  
ATOM   3617  N   ASP   229      64.086  32.437  66.144  1.00  0.00           N  
ATOM   3618  HN  ASP   229      64.557  32.127  65.321  1.00  0.00           H  
ATOM   3619  CA  ASP   229      64.856  33.530  66.794  1.00  0.00           C  
ATOM   3620  HA  ASP   229      65.199  33.134  67.738  1.00  0.00           H  
ATOM   3621  CB  ASP   229      66.060  33.926  65.869  1.00  0.00           C  
ATOM   3622  HB1 ASP   229      65.824  34.045  64.790  1.00  0.00           H  
ATOM   3623  HB2 ASP   229      66.452  34.926  66.155  1.00  0.00           H  
ATOM   3624  CG  ASP   229      67.193  32.944  66.019  1.00  0.00           C  
ATOM   3625  OD1 ASP   229      67.238  32.249  67.103  1.00  0.00           O  
ATOM   3626  OD2 ASP   229      68.086  32.854  65.187  1.00  0.00           O  
ATOM   3627  C   ASP   229      64.011  34.749  67.101  1.00  0.00           C  
ATOM   3628  O   ASP   229      63.663  35.460  66.174  1.00  0.00           O  
ATOM   3629  N   SER   230      63.527  34.940  68.323  1.00  0.00           N  
ATOM   3630  HN  SER   230      63.965  34.566  69.136  1.00  0.00           H  
ATOM   3631  CA  SER   230      62.362  35.776  68.680  1.00  0.00           C  
ATOM   3632  HA  SER   230      61.978  36.255  67.791  1.00  0.00           H  
ATOM   3633  CB  SER   230      61.245  34.818  69.266  1.00  0.00           C  
ATOM   3634  HB1 SER   230      61.706  34.160  70.033  1.00  0.00           H  
ATOM   3635  HB2 SER   230      60.469  35.481  69.705  1.00  0.00           H  
ATOM   3636  OG  SER   230      60.652  33.999  68.273  1.00  0.00           O  
ATOM   3637  HG1 SER   230      61.372  33.408  68.041  1.00  0.00           H  
ATOM   3638  C   SER   230      62.641  36.846  69.765  1.00  0.00           C  
ATOM   3639  O   SER   230      63.335  36.500  70.691  1.00  0.00           O  
ATOM   3640  N   ILE   231      61.958  38.077  69.618  1.00  0.00           N  
ATOM   3641  HN  ILE   231      61.487  38.155  68.743  1.00  0.00           H  
ATOM   3642  CA  ILE   231      62.108  39.304  70.418  1.00  0.00           C  
ATOM   3643  HA  ILE   231      62.742  39.237  71.290  1.00  0.00           H  
ATOM   3644  CB  ILE   231      62.634  40.426  69.491  1.00  0.00           C  
ATOM   3645  HB  ILE   231      62.002  40.441  68.578  1.00  0.00           H  
ATOM   3646  CG2 ILE   231      62.561  41.769  70.194  1.00  0.00           C  
ATOM   3647 HG21 ILE   231      62.726  42.641  69.526  1.00  0.00           H  
ATOM   3648 HG22 ILE   231      61.619  41.912  70.766  1.00  0.00           H  
ATOM   3649 HG23 ILE   231      63.384  41.846  70.936  1.00  0.00           H  
ATOM   3650  CG1 ILE   231      64.131  40.085  69.161  1.00  0.00           C  
ATOM   3651 HG11 ILE   231      64.739  40.074  70.091  1.00  0.00           H  
ATOM   3652 HG12 ILE   231      64.275  39.128  68.616  1.00  0.00           H  
ATOM   3653  CD  ILE   231      64.698  41.162  68.192  1.00  0.00           C  
ATOM   3654  HD1 ILE   231      63.868  41.377  67.484  1.00  0.00           H  
ATOM   3655  HD2 ILE   231      64.972  42.034  68.824  1.00  0.00           H  
ATOM   3656  HD3 ILE   231      65.653  40.872  67.704  1.00  0.00           H  
ATOM   3657  C   ILE   231      60.734  39.613  70.873  1.00  0.00           C  
ATOM   3658  O   ILE   231      59.750  39.689  70.141  1.00  0.00           O  
ATOM   3659  N   ILE   232      60.523  39.785  72.238  1.00  0.00           N  
ATOM   3660  HN  ILE   232      61.260  39.896  72.900  1.00  0.00           H  
ATOM   3661  CA  ILE   232      59.217  40.018  72.915  1.00  0.00           C  
ATOM   3662  HA  ILE   232      58.408  39.927  72.205  1.00  0.00           H  
ATOM   3663  CB  ILE   232      59.062  38.974  74.024  1.00  0.00           C  
ATOM   3664  HB  ILE   232      59.844  39.059  74.810  1.00  0.00           H  
ATOM   3665  CG2 ILE   232      57.670  39.190  74.598  1.00  0.00           C  
ATOM   3666 HG21 ILE   232      57.037  39.417  73.714  1.00  0.00           H  
ATOM   3667 HG22 ILE   232      57.253  38.328  75.162  1.00  0.00           H  
ATOM   3668 HG23 ILE   232      57.669  40.040  75.315  1.00  0.00           H  
ATOM   3669  CG1 ILE   232      59.284  37.450  73.542  1.00  0.00           C  
ATOM   3670 HG11 ILE   232      60.370  37.257  73.411  1.00  0.00           H  
ATOM   3671 HG12 ILE   232      59.006  36.809  74.406  1.00  0.00           H  
ATOM   3672  CD  ILE   232      58.619  37.032  72.219  1.00  0.00           C  
ATOM   3673  HD1 ILE   232      57.518  36.914  72.306  1.00  0.00           H  
ATOM   3674  HD2 ILE   232      58.746  37.778  71.406  1.00  0.00           H  
ATOM   3675  HD3 ILE   232      59.033  36.076  71.832  1.00  0.00           H  
ATOM   3676  C   ILE   232      59.221  41.467  73.424  1.00  0.00           C  
ATOM   3677  O   ILE   232      60.094  41.958  74.174  1.00  0.00           O  
ATOM   3678  N   ILE   233      58.206  42.159  73.033  1.00  0.00           N  
ATOM   3679  HN  ILE   233      57.588  41.714  72.389  1.00  0.00           H  
ATOM   3680  CA  ILE   233      57.781  43.480  73.557  1.00  0.00           C  
ATOM   3681  HA  ILE   233      58.633  43.942  74.033  1.00  0.00           H  
ATOM   3682  CB  ILE   233      57.250  44.564  72.580  1.00  0.00           C  
ATOM   3683  HB  ILE   233      56.450  44.133  71.941  1.00  0.00           H  
ATOM   3684  CG2 ILE   233      56.569  45.797  73.281  1.00  0.00           C  
ATOM   3685 HG21 ILE   233      56.412  46.658  72.596  1.00  0.00           H  
ATOM   3686 HG22 ILE   233      55.612  45.437  73.716  1.00  0.00           H  
ATOM   3687 HG23 ILE   233      57.320  46.152  74.019  1.00  0.00           H  
ATOM   3688  CG1 ILE   233      58.521  45.018  71.686  1.00  0.00           C  
ATOM   3689 HG11 ILE   233      59.196  45.558  72.384  1.00  0.00           H  
ATOM   3690 HG12 ILE   233      59.075  44.134  71.303  1.00  0.00           H  
ATOM   3691  CD  ILE   233      58.231  46.012  70.567  1.00  0.00           C  
ATOM   3692  HD1 ILE   233      59.215  46.163  70.075  1.00  0.00           H  
ATOM   3693  HD2 ILE   233      57.493  45.591  69.851  1.00  0.00           H  
ATOM   3694  HD3 ILE   233      57.804  46.932  71.021  1.00  0.00           H  
ATOM   3695  C   ILE   233      56.794  43.211  74.799  1.00  0.00           C  
ATOM   3696  O   ILE   233      55.682  42.694  74.701  1.00  0.00           O  
ATOM   3697  N   GLY   234      57.239  43.504  76.080  1.00  0.00           N  
ATOM   3698  HN  GLY   234      58.158  43.890  76.097  1.00  0.00           H  
ATOM   3699  CA  GLY   234      56.395  43.451  77.307  1.00  0.00           C  
ATOM   3700  HA1 GLY   234      57.186  43.320  78.030  1.00  0.00           H  
ATOM   3701  HA2 GLY   234      55.724  42.606  77.357  1.00  0.00           H  
ATOM   3702  C   GLY   234      55.541  44.679  77.573  1.00  0.00           C  
ATOM   3703  O   GLY   234      55.895  45.464  78.504  1.00  0.00           O  
ATOM   3704  N   GLY   235      54.485  44.904  76.838  1.00  0.00           N  
ATOM   3705  HN  GLY   235      54.259  44.307  76.072  1.00  0.00           H  
ATOM   3706  CA  GLY   235      53.578  46.058  76.930  1.00  0.00           C  
ATOM   3707  HA1 GLY   235      52.852  45.947  76.138  1.00  0.00           H  
ATOM   3708  HA2 GLY   235      54.138  46.961  76.739  1.00  0.00           H  
ATOM   3709  C   GLY   235      52.931  46.234  78.171  1.00  0.00           C  
ATOM   3710  O   GLY   235      52.864  45.304  78.969  1.00  0.00           O  
ATOM   3711  N   GLY   236      52.371  47.432  78.340  1.00  0.00           N  
ATOM   3712  HN  GLY   236      52.396  48.163  77.662  1.00  0.00           H  
ATOM   3713  CA  GLY   236      51.677  47.871  79.556  1.00  0.00           C  
ATOM   3714  HA1 GLY   236      50.900  47.132  79.684  1.00  0.00           H  
ATOM   3715  HA2 GLY   236      51.393  48.885  79.319  1.00  0.00           H  
ATOM   3716  C   GLY   236      52.468  47.911  80.809  1.00  0.00           C  
ATOM   3717  O   GLY   236      53.651  48.116  80.821  1.00  0.00           O  
ATOM   3718  N   MET   237      51.810  47.708  81.964  1.00  0.00           N  
ATOM   3719  HN  MET   237      50.827  47.541  81.956  1.00  0.00           H  
ATOM   3720  CA  MET   237      52.564  47.506  83.203  1.00  0.00           C  
ATOM   3721  HA  MET   237      53.616  47.608  82.980  1.00  0.00           H  
ATOM   3722  CB  MET   237      52.259  48.655  84.133  1.00  0.00           C  
ATOM   3723  HB1 MET   237      52.817  48.504  85.082  1.00  0.00           H  
ATOM   3724  HB2 MET   237      52.641  49.582  83.653  1.00  0.00           H  
ATOM   3725  CG  MET   237      50.768  48.854  84.486  1.00  0.00           C  
ATOM   3726  HG1 MET   237      50.195  49.060  83.557  1.00  0.00           H  
ATOM   3727  HG2 MET   237      50.404  47.894  84.913  1.00  0.00           H  
ATOM   3728  SD  MET   237      50.708  50.201  85.740  1.00  0.00           S  
ATOM   3729  CE  MET   237      51.342  49.297  87.176  1.00  0.00           C  
ATOM   3730  HE1 MET   237      52.427  49.062  87.132  1.00  0.00           H  
ATOM   3731  HE2 MET   237      51.089  49.935  88.050  1.00  0.00           H  
ATOM   3732  HE3 MET   237      50.728  48.385  87.335  1.00  0.00           H  
ATOM   3733  C   MET   237      52.540  46.176  83.884  1.00  0.00           C  
ATOM   3734  O   MET   237      53.222  46.025  84.896  1.00  0.00           O  
ATOM   3735  N   ALA   238      51.775  45.221  83.384  1.00  0.00           N  
ATOM   3736  HN  ALA   238      51.259  45.402  82.550  1.00  0.00           H  
ATOM   3737  CA  ALA   238      51.778  43.888  83.924  1.00  0.00           C  
ATOM   3738  HA  ALA   238      51.617  44.071  84.977  1.00  0.00           H  
ATOM   3739  CB  ALA   238      50.662  43.000  83.369  1.00  0.00           C  
ATOM   3740  HB1 ALA   238      50.825  42.600  82.346  1.00  0.00           H  
ATOM   3741  HB2 ALA   238      50.428  42.174  84.074  1.00  0.00           H  
ATOM   3742  HB3 ALA   238      49.783  43.666  83.229  1.00  0.00           H  
ATOM   3743  C   ALA   238      53.127  43.154  83.822  1.00  0.00           C  
ATOM   3744  O   ALA   238      53.648  42.506  84.739  1.00  0.00           O  
ATOM   3745  N   PHE   239      53.898  43.235  82.693  1.00  0.00           N  
ATOM   3746  HN  PHE   239      53.531  43.607  81.844  1.00  0.00           H  
ATOM   3747  CA  PHE   239      55.295  42.753  82.551  1.00  0.00           C  
ATOM   3748  HA  PHE   239      55.387  41.762  82.972  1.00  0.00           H  
ATOM   3749  CB  PHE   239      55.752  42.645  81.124  1.00  0.00           C  
ATOM   3750  HB1 PHE   239      55.722  43.671  80.698  1.00  0.00           H  
ATOM   3751  HB2 PHE   239      56.798  42.295  80.993  1.00  0.00           H  
ATOM   3752  CG  PHE   239      54.853  41.752  80.285  1.00  0.00           C  
ATOM   3753  CD1 PHE   239      53.623  42.190  79.692  1.00  0.00           C  
ATOM   3754  HD1 PHE   239      53.264  43.145  80.046  1.00  0.00           H  
ATOM   3755  CE1 PHE   239      52.874  41.459  78.767  1.00  0.00           C  
ATOM   3756  HE1 PHE   239      52.018  41.826  78.221  1.00  0.00           H  
ATOM   3757  CZ  PHE   239      53.353  40.176  78.517  1.00  0.00           C  
ATOM   3758  HZ  PHE   239      52.954  39.591  77.702  1.00  0.00           H  
ATOM   3759  CD2 PHE   239      55.358  40.472  79.946  1.00  0.00           C  
ATOM   3760  HD2 PHE   239      56.206  40.146  80.530  1.00  0.00           H  
ATOM   3761  CE2 PHE   239      54.501  39.671  79.209  1.00  0.00           C  
ATOM   3762  HE2 PHE   239      54.857  38.680  78.972  1.00  0.00           H  
ATOM   3763  C   PHE   239      56.328  43.455  83.405  1.00  0.00           C  
ATOM   3764  O   PHE   239      57.209  42.872  84.076  1.00  0.00           O  
ATOM   3765  N   THR   240      56.221  44.755  83.534  1.00  0.00           N  
ATOM   3766  HN  THR   240      55.644  45.241  82.882  1.00  0.00           H  
ATOM   3767  CA  THR   240      56.973  45.552  84.532  1.00  0.00           C  
ATOM   3768  HA  THR   240      58.011  45.308  84.361  1.00  0.00           H  
ATOM   3769  CB  THR   240      56.638  47.042  84.347  1.00  0.00           C  
ATOM   3770  HB  THR   240      55.568  47.270  84.544  1.00  0.00           H  
ATOM   3771  OG1 THR   240      56.865  47.578  83.040  1.00  0.00           O  
ATOM   3772  HG1 THR   240      56.363  47.077  82.393  1.00  0.00           H  
ATOM   3773  CG2 THR   240      57.543  47.923  85.167  1.00  0.00           C  
ATOM   3774 HG21 THR   240      57.317  47.632  86.215  1.00  0.00           H  
ATOM   3775 HG22 THR   240      58.615  47.820  84.892  1.00  0.00           H  
ATOM   3776 HG23 THR   240      57.313  49.003  85.047  1.00  0.00           H  
ATOM   3777  C   THR   240      56.708  45.208  85.938  1.00  0.00           C  
ATOM   3778  O   THR   240      57.643  45.004  86.702  1.00  0.00           O  
ATOM   3779  N   PHE   241      55.436  45.040  86.286  1.00  0.00           N  
ATOM   3780  HN  PHE   241      54.693  45.223  85.648  1.00  0.00           H  
ATOM   3781  CA  PHE   241      55.051  44.400  87.493  1.00  0.00           C  
ATOM   3782  HA  PHE   241      55.498  45.049  88.231  1.00  0.00           H  
ATOM   3783  CB  PHE   241      53.518  44.586  87.641  1.00  0.00           C  
ATOM   3784  HB1 PHE   241      53.143  45.628  87.735  1.00  0.00           H  
ATOM   3785  HB2 PHE   241      53.144  44.368  86.617  1.00  0.00           H  
ATOM   3786  CG  PHE   241      52.942  43.804  88.789  1.00  0.00           C  
ATOM   3787  CD1 PHE   241      53.308  44.134  90.117  1.00  0.00           C  
ATOM   3788  HD1 PHE   241      54.098  44.851  90.284  1.00  0.00           H  
ATOM   3789  CE1 PHE   241      52.799  43.412  91.153  1.00  0.00           C  
ATOM   3790  HE1 PHE   241      53.234  43.477  92.140  1.00  0.00           H  
ATOM   3791  CZ  PHE   241      51.747  42.563  91.015  1.00  0.00           C  
ATOM   3792  HZ  PHE   241      51.420  41.919  91.819  1.00  0.00           H  
ATOM   3793  CD2 PHE   241      51.935  42.891  88.574  1.00  0.00           C  
ATOM   3794  HD2 PHE   241      51.463  42.690  87.623  1.00  0.00           H  
ATOM   3795  CE2 PHE   241      51.310  42.280  89.682  1.00  0.00           C  
ATOM   3796  HE2 PHE   241      50.503  41.563  89.654  1.00  0.00           H  
ATOM   3797  C   PHE   241      55.595  42.952  87.771  1.00  0.00           C  
ATOM   3798  O   PHE   241      56.147  42.616  88.849  1.00  0.00           O  
ATOM   3799  N   LYS   242      55.637  42.086  86.723  1.00  0.00           N  
ATOM   3800  HN  LYS   242      55.206  42.247  85.838  1.00  0.00           H  
ATOM   3801  CA  LYS   242      56.440  40.858  86.700  1.00  0.00           C  
ATOM   3802  HA  LYS   242      56.087  40.221  87.497  1.00  0.00           H  
ATOM   3803  CB  LYS   242      56.096  40.143  85.348  1.00  0.00           C  
ATOM   3804  HB1 LYS   242      55.044  39.840  85.159  1.00  0.00           H  
ATOM   3805  HB2 LYS   242      56.365  40.727  84.442  1.00  0.00           H  
ATOM   3806  CG  LYS   242      56.858  38.717  85.130  1.00  0.00           C  
ATOM   3807  HG1 LYS   242      56.597  38.128  84.225  1.00  0.00           H  
ATOM   3808  HG2 LYS   242      57.875  39.094  84.889  1.00  0.00           H  
ATOM   3809  CD  LYS   242      56.735  37.702  86.333  1.00  0.00           C  
ATOM   3810  HD1 LYS   242      57.369  38.046  87.177  1.00  0.00           H  
ATOM   3811  HD2 LYS   242      55.748  37.639  86.838  1.00  0.00           H  
ATOM   3812  CE  LYS   242      56.933  36.244  85.987  1.00  0.00           C  
ATOM   3813  HE1 LYS   242      56.268  35.642  86.643  1.00  0.00           H  
ATOM   3814  HE2 LYS   242      56.724  36.106  84.905  1.00  0.00           H  
ATOM   3815  NZ  LYS   242      58.342  35.817  86.370  1.00  0.00           N  
ATOM   3816  HZ1 LYS   242      59.074  36.470  86.024  1.00  0.00           H  
ATOM   3817  HZ2 LYS   242      58.299  35.787  87.408  1.00  0.00           H  
ATOM   3818  HZ3 LYS   242      58.574  34.826  86.154  1.00  0.00           H  
ATOM   3819  C   LYS   242      57.981  41.100  86.998  1.00  0.00           C  
ATOM   3820  O   LYS   242      58.478  40.431  87.943  1.00  0.00           O  
ATOM   3821  N   LYS   243      58.718  42.121  86.360  1.00  0.00           N  
ATOM   3822  HN  LYS   243      58.242  42.505  85.573  1.00  0.00           H  
ATOM   3823  CA  LYS   243      60.108  42.477  86.554  1.00  0.00           C  
ATOM   3824  HA  LYS   243      60.603  41.518  86.523  1.00  0.00           H  
ATOM   3825  CB  LYS   243      60.551  43.416  85.453  1.00  0.00           C  
ATOM   3826  HB1 LYS   243      60.612  42.882  84.480  1.00  0.00           H  
ATOM   3827  HB2 LYS   243      59.950  44.347  85.372  1.00  0.00           H  
ATOM   3828  CG  LYS   243      62.087  43.720  85.448  1.00  0.00           C  
ATOM   3829  HG1 LYS   243      62.406  44.103  84.455  1.00  0.00           H  
ATOM   3830  HG2 LYS   243      62.459  44.524  86.119  1.00  0.00           H  
ATOM   3831  CD  LYS   243      62.998  42.484  85.587  1.00  0.00           C  
ATOM   3832  HD1 LYS   243      64.019  42.899  85.450  1.00  0.00           H  
ATOM   3833  HD2 LYS   243      62.895  42.236  86.665  1.00  0.00           H  
ATOM   3834  CE  LYS   243      62.729  41.284  84.687  1.00  0.00           C  
ATOM   3835  HE1 LYS   243      61.658  40.990  84.694  1.00  0.00           H  
ATOM   3836  HE2 LYS   243      62.942  41.671  83.668  1.00  0.00           H  
ATOM   3837  NZ  LYS   243      63.629  40.142  84.969  1.00  0.00           N  
ATOM   3838  HZ1 LYS   243      63.059  39.490  85.545  1.00  0.00           H  
ATOM   3839  HZ2 LYS   243      63.872  39.705  84.058  1.00  0.00           H  
ATOM   3840  HZ3 LYS   243      64.498  40.467  85.439  1.00  0.00           H  
ATOM   3841  C   LYS   243      60.370  43.036  87.945  1.00  0.00           C  
ATOM   3842  O   LYS   243      61.394  42.629  88.559  1.00  0.00           O  
ATOM   3843  N   VAL   244      59.503  43.926  88.474  1.00  0.00           N  
ATOM   3844  HN  VAL   244      58.708  44.175  87.926  1.00  0.00           H  
ATOM   3845  CA  VAL   244      59.470  44.463  89.883  1.00  0.00           C  
ATOM   3846  HA  VAL   244      60.441  44.924  89.988  1.00  0.00           H  
ATOM   3847  CB  VAL   244      58.364  45.470  90.148  1.00  0.00           C  
ATOM   3848  HB  VAL   244      57.388  45.109  89.761  1.00  0.00           H  
ATOM   3849  CG1 VAL   244      58.195  45.700  91.680  1.00  0.00           C  
ATOM   3850 HG11 VAL   244      57.578  44.878  92.100  1.00  0.00           H  
ATOM   3851 HG12 VAL   244      59.128  45.738  92.282  1.00  0.00           H  
ATOM   3852 HG13 VAL   244      57.626  46.654  91.720  1.00  0.00           H  
ATOM   3853  CG2 VAL   244      58.629  46.819  89.491  1.00  0.00           C  
ATOM   3854 HG21 VAL   244      59.647  47.146  89.793  1.00  0.00           H  
ATOM   3855 HG22 VAL   244      58.538  46.719  88.389  1.00  0.00           H  
ATOM   3856 HG23 VAL   244      57.839  47.503  89.867  1.00  0.00           H  
ATOM   3857  C   VAL   244      59.516  43.331  90.945  1.00  0.00           C  
ATOM   3858  O   VAL   244      60.276  43.352  91.921  1.00  0.00           O  
ATOM   3859  N   LEU   245      58.657  42.241  90.755  1.00  0.00           N  
ATOM   3860  HN  LEU   245      58.042  42.238  89.970  1.00  0.00           H  
ATOM   3861  CA  LEU   245      58.555  41.056  91.543  1.00  0.00           C  
ATOM   3862  HA  LEU   245      58.407  41.291  92.587  1.00  0.00           H  
ATOM   3863  CB  LEU   245      57.234  40.248  91.255  1.00  0.00           C  
ATOM   3864  HB1 LEU   245      57.275  39.887  90.205  1.00  0.00           H  
ATOM   3865  HB2 LEU   245      57.211  39.291  91.819  1.00  0.00           H  
ATOM   3866  CG  LEU   245      55.988  40.947  91.751  1.00  0.00           C  
ATOM   3867  HG  LEU   245      56.008  42.054  91.657  1.00  0.00           H  
ATOM   3868  CD1 LEU   245      54.764  40.434  90.936  1.00  0.00           C  
ATOM   3869 HD11 LEU   245      54.743  39.324  90.911  1.00  0.00           H  
ATOM   3870 HD12 LEU   245      53.819  40.859  91.335  1.00  0.00           H  
ATOM   3871 HD13 LEU   245      54.918  40.745  89.881  1.00  0.00           H  
ATOM   3872  CD2 LEU   245      55.701  40.686  93.192  1.00  0.00           C  
ATOM   3873 HD21 LEU   245      56.499  41.134  93.822  1.00  0.00           H  
ATOM   3874 HD22 LEU   245      54.722  41.100  93.516  1.00  0.00           H  
ATOM   3875 HD23 LEU   245      55.640  39.583  93.310  1.00  0.00           H  
ATOM   3876  C   LEU   245      59.806  40.276  91.597  1.00  0.00           C  
ATOM   3877  O   LEU   245      60.267  39.913  92.687  1.00  0.00           O  
ATOM   3878  N   GLU   246      60.446  40.032  90.408  1.00  0.00           N  
ATOM   3879  HN  GLU   246      59.943  40.201  89.564  1.00  0.00           H  
ATOM   3880  CA  GLU   246      61.666  39.372  90.193  1.00  0.00           C  
ATOM   3881  HA  GLU   246      61.705  38.384  90.628  1.00  0.00           H  
ATOM   3882  CB  GLU   246      61.902  39.181  88.706  1.00  0.00           C  
ATOM   3883  HB1 GLU   246      61.755  40.130  88.148  1.00  0.00           H  
ATOM   3884  HB2 GLU   246      62.966  38.916  88.526  1.00  0.00           H  
ATOM   3885  CG  GLU   246      60.979  38.139  88.076  1.00  0.00           C  
ATOM   3886  HG1 GLU   246      61.077  37.189  88.643  1.00  0.00           H  
ATOM   3887  HG2 GLU   246      59.920  38.466  88.151  1.00  0.00           H  
ATOM   3888  CD  GLU   246      61.310  37.856  86.618  1.00  0.00           C  
ATOM   3889  OE1 GLU   246      62.436  38.098  86.138  1.00  0.00           O  
ATOM   3890  OE2 GLU   246      60.427  37.307  85.903  1.00  0.00           O  
ATOM   3891  C   GLU   246      62.809  40.186  90.927  1.00  0.00           C  
ATOM   3892  O   GLU   246      63.568  39.724  91.738  1.00  0.00           O  
ATOM   3893  N   ASN   247      62.881  41.555  90.723  1.00  0.00           N  
ATOM   3894  HN  ASN   247      62.310  42.077  90.094  1.00  0.00           H  
ATOM   3895  CA  ASN   247      63.878  42.407  91.368  1.00  0.00           C  
ATOM   3896  HA  ASN   247      64.758  41.815  91.164  1.00  0.00           H  
ATOM   3897  CB  ASN   247      64.006  43.756  90.645  1.00  0.00           C  
ATOM   3898  HB1 ASN   247      63.042  44.310  90.650  1.00  0.00           H  
ATOM   3899  HB2 ASN   247      64.836  44.374  91.049  1.00  0.00           H  
ATOM   3900  CG  ASN   247      64.398  43.524  89.148  1.00  0.00           C  
ATOM   3901  OD1 ASN   247      64.863  42.474  88.733  1.00  0.00           O  
ATOM   3902  ND2 ASN   247      64.203  44.575  88.315  1.00  0.00           N  
ATOM   3903 HD21 ASN   247      63.712  45.380  88.647  1.00  0.00           H  
ATOM   3904 HD22 ASN   247      64.578  44.510  87.391  1.00  0.00           H  
ATOM   3905  C   ASN   247      63.683  42.554  92.861  1.00  0.00           C  
ATOM   3906  O   ASN   247      64.664  42.507  93.568  1.00  0.00           O  
ATOM   3907  N   THR   248      62.478  42.617  93.412  1.00  0.00           N  
ATOM   3908  HN  THR   248      61.642  42.575  92.871  1.00  0.00           H  
ATOM   3909  CA  THR   248      62.319  42.709  94.922  1.00  0.00           C  
ATOM   3910  HA  THR   248      63.181  43.187  95.364  1.00  0.00           H  
ATOM   3911  CB  THR   248      61.024  43.302  95.471  1.00  0.00           C  
ATOM   3912  HB  THR   248      60.851  43.001  96.526  1.00  0.00           H  
ATOM   3913  OG1 THR   248      59.853  42.850  94.739  1.00  0.00           O  
ATOM   3914  HG1 THR   248      60.179  42.608  93.869  1.00  0.00           H  
ATOM   3915  CG2 THR   248      61.173  44.816  95.224  1.00  0.00           C  
ATOM   3916 HG21 THR   248      60.227  45.266  95.592  1.00  0.00           H  
ATOM   3917 HG22 THR   248      61.987  45.380  95.727  1.00  0.00           H  
ATOM   3918 HG23 THR   248      61.198  45.163  94.169  1.00  0.00           H  
ATOM   3919  C   THR   248      62.465  41.253  95.443  1.00  0.00           C  
ATOM   3920  O   THR   248      62.514  41.134  96.661  1.00  0.00           O  
ATOM   3921  N   GLU   249      62.456  40.246  94.554  1.00  0.00           N  
ATOM   3922  HN  GLU   249      62.306  40.408  93.582  1.00  0.00           H  
ATOM   3923  CA  GLU   249      62.782  38.921  94.853  1.00  0.00           C  
ATOM   3924  HA  GLU   249      62.926  38.497  93.870  1.00  0.00           H  
ATOM   3925  CB  GLU   249      64.146  38.690  95.643  1.00  0.00           C  
ATOM   3926  HB1 GLU   249      64.077  39.229  96.612  1.00  0.00           H  
ATOM   3927  HB2 GLU   249      64.261  37.603  95.843  1.00  0.00           H  
ATOM   3928  CG  GLU   249      65.403  39.196  94.894  1.00  0.00           C  
ATOM   3929  HG1 GLU   249      65.606  38.460  94.087  1.00  0.00           H  
ATOM   3930  HG2 GLU   249      65.236  40.175  94.397  1.00  0.00           H  
ATOM   3931  CD  GLU   249      66.582  39.268  95.850  1.00  0.00           C  
ATOM   3932  OE1 GLU   249      67.456  38.393  95.775  1.00  0.00           O  
ATOM   3933  OE2 GLU   249      66.551  40.134  96.772  1.00  0.00           O  
ATOM   3934  C   GLU   249      61.659  38.156  95.436  1.00  0.00           C  
ATOM   3935  O   GLU   249      61.870  37.352  96.341  1.00  0.00           O  
ATOM   3936  N   ILE   250      60.425  38.244  94.945  1.00  0.00           N  
ATOM   3937  HN  ILE   250      60.221  38.870  94.197  1.00  0.00           H  
ATOM   3938  CA  ILE   250      59.224  37.703  95.482  1.00  0.00           C  
ATOM   3939  HA  ILE   250      59.330  37.405  96.515  1.00  0.00           H  
ATOM   3940  CB  ILE   250      58.067  38.706  95.437  1.00  0.00           C  
ATOM   3941  HB  ILE   250      57.881  38.938  94.366  1.00  0.00           H  
ATOM   3942  CG2 ILE   250      56.857  38.131  96.109  1.00  0.00           C  
ATOM   3943 HG21 ILE   250      55.992  38.695  95.701  1.00  0.00           H  
ATOM   3944 HG22 ILE   250      56.711  37.042  95.944  1.00  0.00           H  
ATOM   3945 HG23 ILE   250      56.869  38.276  97.211  1.00  0.00           H  
ATOM   3946  CG1 ILE   250      58.448  40.037  96.106  1.00  0.00           C  
ATOM   3947 HG11 ILE   250      59.215  40.445  95.413  1.00  0.00           H  
ATOM   3948 HG12 ILE   250      57.630  40.781  95.996  1.00  0.00           H  
ATOM   3949  CD  ILE   250      59.088  39.901  97.536  1.00  0.00           C  
ATOM   3950  HD1 ILE   250      60.192  39.776  97.523  1.00  0.00           H  
ATOM   3951  HD2 ILE   250      58.939  40.884  98.033  1.00  0.00           H  
ATOM   3952  HD3 ILE   250      58.649  39.086  98.151  1.00  0.00           H  
ATOM   3953  C   ILE   250      58.848  36.377  94.743  1.00  0.00           C  
ATOM   3954  O   ILE   250      58.586  36.400  93.523  1.00  0.00           O  
ATOM   3955  N   GLY   251      58.799  35.217  95.408  1.00  0.00           N  
ATOM   3956  HN  GLY   251      58.905  35.187  96.399  1.00  0.00           H  
ATOM   3957  CA  GLY   251      58.596  33.902  94.813  1.00  0.00           C  
ATOM   3958  HA1 GLY   251      58.850  33.135  95.530  1.00  0.00           H  
ATOM   3959  HA2 GLY   251      59.121  33.801  93.875  1.00  0.00           H  
ATOM   3960  C   GLY   251      57.205  33.662  94.396  1.00  0.00           C  
ATOM   3961  O   GLY   251      56.971  32.846  93.487  1.00  0.00           O  
ATOM   3962  N   ASP   252      56.191  34.280  95.014  1.00  0.00           N  
ATOM   3963  HN  ASP   252      56.385  35.019  95.654  1.00  0.00           H  
ATOM   3964  CA  ASP   252      54.825  34.019  94.573  1.00  0.00           C  
ATOM   3965  HA  ASP   252      54.560  32.980  94.698  1.00  0.00           H  
ATOM   3966  CB  ASP   252      53.718  34.724  95.485  1.00  0.00           C  
ATOM   3967  HB1 ASP   252      54.073  35.723  95.819  1.00  0.00           H  
ATOM   3968  HB2 ASP   252      52.750  34.889  94.965  1.00  0.00           H  
ATOM   3969  CG  ASP   252      53.421  33.998  96.750  1.00  0.00           C  
ATOM   3970  OD1 ASP   252      52.267  33.552  96.973  1.00  0.00           O  
ATOM   3971  OD2 ASP   252      54.368  33.746  97.537  1.00  0.00           O  
ATOM   3972  C   ASP   252      54.494  34.433  93.123  1.00  0.00           C  
ATOM   3973  O   ASP   252      55.099  35.396  92.620  1.00  0.00           O  
ATOM   3974  N   SER   253      53.563  33.732  92.452  1.00  0.00           N  
ATOM   3975  HN  SER   253      53.229  32.876  92.841  1.00  0.00           H  
ATOM   3976  CA  SER   253      53.018  34.275  91.211  1.00  0.00           C  
ATOM   3977  HA  SER   253      53.800  34.844  90.730  1.00  0.00           H  
ATOM   3978  CB  SER   253      52.645  33.215  90.231  1.00  0.00           C  
ATOM   3979  HB1 SER   253      53.493  32.508  90.100  1.00  0.00           H  
ATOM   3980  HB2 SER   253      51.759  32.676  90.631  1.00  0.00           H  
ATOM   3981  OG  SER   253      52.231  33.679  88.868  1.00  0.00           O  
ATOM   3982  HG1 SER   253      51.282  33.819  88.872  1.00  0.00           H  
ATOM   3983  C   SER   253      51.796  35.209  91.392  1.00  0.00           C  
ATOM   3984  O   SER   253      50.719  34.736  91.815  1.00  0.00           O  
ATOM   3985  N   ILE   254      51.859  36.535  91.197  1.00  0.00           N  
ATOM   3986  HN  ILE   254      52.736  36.902  90.894  1.00  0.00           H  
ATOM   3987  CA  ILE   254      50.743  37.483  91.195  1.00  0.00           C  
ATOM   3988  HA  ILE   254      49.836  37.018  91.552  1.00  0.00           H  
ATOM   3989  CB  ILE   254      50.862  38.715  92.179  1.00  0.00           C  
ATOM   3990  HB  ILE   254      51.668  39.372  91.788  1.00  0.00           H  
ATOM   3991  CG2 ILE   254      49.563  39.543  92.168  1.00  0.00           C  
ATOM   3992 HG21 ILE   254      49.173  39.649  91.133  1.00  0.00           H  
ATOM   3993 HG22 ILE   254      48.772  39.034  92.759  1.00  0.00           H  
ATOM   3994 HG23 ILE   254      49.810  40.524  92.628  1.00  0.00           H  
ATOM   3995  CG1 ILE   254      51.114  38.378  93.566  1.00  0.00           C  
ATOM   3996 HG11 ILE   254      50.884  39.251  94.213  1.00  0.00           H  
ATOM   3997 HG12 ILE   254      50.574  37.526  94.032  1.00  0.00           H  
ATOM   3998  CD  ILE   254      52.577  38.138  93.876  1.00  0.00           C  
ATOM   3999  HD1 ILE   254      52.685  38.140  94.981  1.00  0.00           H  
ATOM   4000  HD2 ILE   254      53.018  37.162  93.580  1.00  0.00           H  
ATOM   4001  HD3 ILE   254      53.186  38.940  93.406  1.00  0.00           H  
ATOM   4002  C   ILE   254      50.515  37.845  89.748  1.00  0.00           C  
ATOM   4003  O   ILE   254      49.418  38.205  89.353  1.00  0.00           O  
ATOM   4004  N   PHE   255      51.478  37.805  88.846  1.00  0.00           N  
ATOM   4005  HN  PHE   255      52.421  37.614  89.104  1.00  0.00           H  
ATOM   4006  CA  PHE   255      51.360  38.106  87.416  1.00  0.00           C  
ATOM   4007  HA  PHE   255      51.171  39.167  87.353  1.00  0.00           H  
ATOM   4008  CB  PHE   255      52.784  38.103  86.776  1.00  0.00           C  
ATOM   4009  HB1 PHE   255      53.351  39.008  87.082  1.00  0.00           H  
ATOM   4010  HB2 PHE   255      53.343  37.210  87.132  1.00  0.00           H  
ATOM   4011  CG  PHE   255      52.805  37.974  85.230  1.00  0.00           C  
ATOM   4012  CD1 PHE   255      53.490  36.932  84.528  1.00  0.00           C  
ATOM   4013  HD1 PHE   255      53.825  36.108  85.140  1.00  0.00           H  
ATOM   4014  CE1 PHE   255      53.697  36.976  83.184  1.00  0.00           C  
ATOM   4015  HE1 PHE   255      54.161  36.128  82.702  1.00  0.00           H  
ATOM   4016  CZ  PHE   255      53.368  38.132  82.476  1.00  0.00           C  
ATOM   4017  HZ  PHE   255      53.616  38.201  81.427  1.00  0.00           H  
ATOM   4018  CD2 PHE   255      52.557  39.192  84.502  1.00  0.00           C  
ATOM   4019  HD2 PHE   255      52.147  40.038  85.033  1.00  0.00           H  
ATOM   4020  CE2 PHE   255      52.825  39.294  83.124  1.00  0.00           C  
ATOM   4021  HE2 PHE   255      52.578  40.164  82.533  1.00  0.00           H  
ATOM   4022  C   PHE   255      50.217  37.319  86.597  1.00  0.00           C  
ATOM   4023  O   PHE   255      49.507  37.845  85.753  1.00  0.00           O  
ATOM   4024  N   ASP   256      50.049  36.031  86.927  1.00  0.00           N  
ATOM   4025  HN  ASP   256      50.538  35.547  87.649  1.00  0.00           H  
ATOM   4026  CA  ASP   256      48.992  35.235  86.380  1.00  0.00           C  
ATOM   4027  HA  ASP   256      48.988  35.426  85.317  1.00  0.00           H  
ATOM   4028  CB  ASP   256      49.208  33.689  86.629  1.00  0.00           C  
ATOM   4029  HB1 ASP   256      48.774  33.018  85.858  1.00  0.00           H  
ATOM   4030  HB2 ASP   256      50.287  33.485  86.456  1.00  0.00           H  
ATOM   4031  CG  ASP   256      49.033  33.196  88.025  1.00  0.00           C  
ATOM   4032  OD1 ASP   256      48.501  32.046  88.236  1.00  0.00           O  
ATOM   4033  OD2 ASP   256      49.620  33.820  88.960  1.00  0.00           O  
ATOM   4034  C   ASP   256      47.593  35.604  86.838  1.00  0.00           C  
ATOM   4035  O   ASP   256      46.655  35.354  86.076  1.00  0.00           O  
ATOM   4036  N   LYS   257      47.481  36.463  87.912  1.00  0.00           N  
ATOM   4037  HN  LYS   257      48.322  36.788  88.337  1.00  0.00           H  
ATOM   4038  CA  LYS   257      46.226  36.936  88.489  1.00  0.00           C  
ATOM   4039  HA  LYS   257      45.466  36.182  88.347  1.00  0.00           H  
ATOM   4040  CB  LYS   257      46.301  37.255  90.038  1.00  0.00           C  
ATOM   4041  HB1 LYS   257      47.172  37.852  90.383  1.00  0.00           H  
ATOM   4042  HB2 LYS   257      45.401  37.867  90.260  1.00  0.00           H  
ATOM   4043  CG  LYS   257      46.214  35.984  90.929  1.00  0.00           C  
ATOM   4044  HG1 LYS   257      46.288  36.285  91.996  1.00  0.00           H  
ATOM   4045  HG2 LYS   257      45.280  35.405  90.763  1.00  0.00           H  
ATOM   4046  CD  LYS   257      47.315  34.885  90.661  1.00  0.00           C  
ATOM   4047  HD1 LYS   257      47.189  34.468  89.639  1.00  0.00           H  
ATOM   4048  HD2 LYS   257      48.271  35.396  90.908  1.00  0.00           H  
ATOM   4049  CE  LYS   257      47.341  33.702  91.614  1.00  0.00           C  
ATOM   4050  HE1 LYS   257      47.269  33.935  92.698  1.00  0.00           H  
ATOM   4051  HE2 LYS   257      46.467  33.072  91.346  1.00  0.00           H  
ATOM   4052  NZ  LYS   257      48.617  32.987  91.401  1.00  0.00           N  
ATOM   4053  HZ1 LYS   257      48.569  31.969  91.608  1.00  0.00           H  
ATOM   4054  HZ2 LYS   257      48.817  33.032  90.382  1.00  0.00           H  
ATOM   4055  HZ3 LYS   257      49.473  33.434  91.786  1.00  0.00           H  
ATOM   4056  C   LYS   257      45.818  38.109  87.696  1.00  0.00           C  
ATOM   4057  O   LYS   257      44.593  38.308  87.544  1.00  0.00           O  
ATOM   4058  N   ALA   258      46.725  38.903  87.109  1.00  0.00           N  
ATOM   4059  HN  ALA   258      47.697  38.687  87.158  1.00  0.00           H  
ATOM   4060  CA  ALA   258      46.376  39.969  86.145  1.00  0.00           C  
ATOM   4061  HA  ALA   258      45.344  40.262  86.263  1.00  0.00           H  
ATOM   4062  CB  ALA   258      47.265  41.194  86.444  1.00  0.00           C  
ATOM   4063  HB1 ALA   258      46.984  42.180  86.016  1.00  0.00           H  
ATOM   4064  HB2 ALA   258      47.236  41.282  87.551  1.00  0.00           H  
ATOM   4065  HB3 ALA   258      48.321  41.094  86.113  1.00  0.00           H  
ATOM   4066  C   ALA   258      46.665  39.667  84.655  1.00  0.00           C  
ATOM   4067  O   ALA   258      46.111  40.424  83.849  1.00  0.00           O  
ATOM   4068  N   VAL   259      47.384  38.667  84.254  1.00  0.00           N  
ATOM   4069  HN  VAL   259      48.004  38.192  84.874  1.00  0.00           H  
ATOM   4070  CA  VAL   259      47.605  38.483  82.833  1.00  0.00           C  
ATOM   4071  HA  VAL   259      47.328  39.338  82.234  1.00  0.00           H  
ATOM   4072  CB  VAL   259      49.064  38.390  82.450  1.00  0.00           C  
ATOM   4073  HB  VAL   259      49.595  38.833  83.320  1.00  0.00           H  
ATOM   4074  CG1 VAL   259      49.632  36.974  82.394  1.00  0.00           C  
ATOM   4075 HG11 VAL   259      50.685  36.979  82.039  1.00  0.00           H  
ATOM   4076 HG12 VAL   259      49.727  36.509  83.398  1.00  0.00           H  
ATOM   4077 HG13 VAL   259      49.080  36.262  81.743  1.00  0.00           H  
ATOM   4078  CG2 VAL   259      49.346  39.262  81.220  1.00  0.00           C  
ATOM   4079 HG21 VAL   259      49.118  40.335  81.394  1.00  0.00           H  
ATOM   4080 HG22 VAL   259      48.742  38.970  80.335  1.00  0.00           H  
ATOM   4081 HG23 VAL   259      50.394  39.060  80.910  1.00  0.00           H  
ATOM   4082  C   VAL   259      46.850  37.388  82.201  1.00  0.00           C  
ATOM   4083  O   VAL   259      46.552  37.322  81.033  1.00  0.00           O  
ATOM   4084  N   GLY   260      46.373  36.495  83.045  1.00  0.00           N  
ATOM   4085  HN  GLY   260      46.340  36.718  84.016  1.00  0.00           H  
ATOM   4086  CA  GLY   260      45.693  35.240  82.732  1.00  0.00           C  
ATOM   4087  HA1 GLY   260      45.280  35.373  81.743  1.00  0.00           H  
ATOM   4088  HA2 GLY   260      44.936  35.054  83.480  1.00  0.00           H  
ATOM   4089  C   GLY   260      46.555  34.009  82.681  1.00  0.00           C  
ATOM   4090  O   GLY   260      47.791  34.204  82.910  1.00  0.00           O  
ATOM   4091  N   PRO   261      46.038  32.837  82.362  1.00  0.00           N  
ATOM   4092  CD  PRO   261      44.680  32.543  82.059  1.00  0.00           C  
ATOM   4093  HD1 PRO   261      44.459  33.123  81.137  1.00  0.00           H  
ATOM   4094  HD2 PRO   261      44.097  32.957  82.909  1.00  0.00           H  
ATOM   4095  CA  PRO   261      46.926  31.656  82.311  1.00  0.00           C  
ATOM   4096  HA  PRO   261      47.487  31.516  83.223  1.00  0.00           H  
ATOM   4097  CB  PRO   261      45.915  30.459  82.350  1.00  0.00           C  
ATOM   4098  HB1 PRO   261      45.572  30.199  83.373  1.00  0.00           H  
ATOM   4099  HB2 PRO   261      46.333  29.588  81.800  1.00  0.00           H  
ATOM   4100  CG  PRO   261      44.620  31.029  81.735  1.00  0.00           C  
ATOM   4101  HG1 PRO   261      43.710  30.555  82.161  1.00  0.00           H  
ATOM   4102  HG2 PRO   261      44.720  30.857  80.642  1.00  0.00           H  
ATOM   4103  C   PRO   261      47.968  31.595  81.136  1.00  0.00           C  
ATOM   4104  O   PRO   261      49.125  31.235  81.379  1.00  0.00           O  
ATOM   4105  N   GLU   262      47.498  31.754  79.921  1.00  0.00           N  
ATOM   4106  HN  GLU   262      46.515  31.790  79.763  1.00  0.00           H  
ATOM   4107  CA  GLU   262      48.256  31.474  78.797  1.00  0.00           C  
ATOM   4108  HA  GLU   262      48.564  30.443  78.890  1.00  0.00           H  
ATOM   4109  CB  GLU   262      47.328  31.462  77.495  1.00  0.00           C  
ATOM   4110  HB1 GLU   262      46.954  32.500  77.362  1.00  0.00           H  
ATOM   4111  HB2 GLU   262      47.867  31.053  76.614  1.00  0.00           H  
ATOM   4112  CG  GLU   262      46.144  30.596  77.621  1.00  0.00           C  
ATOM   4113  HG1 GLU   262      46.559  29.659  78.050  1.00  0.00           H  
ATOM   4114  HG2 GLU   262      45.545  31.183  78.349  1.00  0.00           H  
ATOM   4115  CD  GLU   262      45.295  30.316  76.383  1.00  0.00           C  
ATOM   4116  OE1 GLU   262      44.856  31.247  75.720  1.00  0.00           O  
ATOM   4117  OE2 GLU   262      45.011  29.108  76.166  1.00  0.00           O  
ATOM   4118  C   GLU   262      49.477  32.350  78.532  1.00  0.00           C  
ATOM   4119  O   GLU   262      50.534  31.882  78.179  1.00  0.00           O  
ATOM   4120  N   ILE   263      49.380  33.669  78.865  1.00  0.00           N  
ATOM   4121  HN  ILE   263      48.594  34.147  79.249  1.00  0.00           H  
ATOM   4122  CA  ILE   263      50.523  34.527  78.778  1.00  0.00           C  
ATOM   4123  HA  ILE   263      51.047  34.363  77.849  1.00  0.00           H  
ATOM   4124  CB  ILE   263      50.144  36.005  78.786  1.00  0.00           C  
ATOM   4125  HB  ILE   263      49.309  36.232  79.482  1.00  0.00           H  
ATOM   4126  CG2 ILE   263      51.390  36.918  79.078  1.00  0.00           C  
ATOM   4127 HG21 ILE   263      52.229  36.651  78.400  1.00  0.00           H  
ATOM   4128 HG22 ILE   263      51.061  37.967  78.919  1.00  0.00           H  
ATOM   4129 HG23 ILE   263      51.714  36.735  80.125  1.00  0.00           H  
ATOM   4130  CG1 ILE   263      49.698  36.533  77.361  1.00  0.00           C  
ATOM   4131 HG11 ILE   263      48.740  36.035  77.099  1.00  0.00           H  
ATOM   4132 HG12 ILE   263      49.429  37.588  77.582  1.00  0.00           H  
ATOM   4133  CD  ILE   263      50.701  36.540  76.168  1.00  0.00           C  
ATOM   4134  HD1 ILE   263      50.222  37.086  75.328  1.00  0.00           H  
ATOM   4135  HD2 ILE   263      51.580  37.156  76.455  1.00  0.00           H  
ATOM   4136  HD3 ILE   263      50.983  35.512  75.856  1.00  0.00           H  
ATOM   4137  C   ILE   263      51.477  34.232  79.952  1.00  0.00           C  
ATOM   4138  O   ILE   263      52.719  34.451  79.804  1.00  0.00           O  
ATOM   4139  N   ALA   264      50.972  33.795  81.163  1.00  0.00           N  
ATOM   4140  HN  ALA   264      49.993  33.728  81.340  1.00  0.00           H  
ATOM   4141  CA  ALA   264      51.882  33.290  82.166  1.00  0.00           C  
ATOM   4142  HA  ALA   264      52.644  34.005  82.438  1.00  0.00           H  
ATOM   4143  CB  ALA   264      51.031  32.957  83.455  1.00  0.00           C  
ATOM   4144  HB1 ALA   264      51.567  32.449  84.285  1.00  0.00           H  
ATOM   4145  HB2 ALA   264      50.761  33.989  83.765  1.00  0.00           H  
ATOM   4146  HB3 ALA   264      50.159  32.346  83.135  1.00  0.00           H  
ATOM   4147  C   ALA   264      52.649  32.050  81.634  1.00  0.00           C  
ATOM   4148  O   ALA   264      53.826  31.825  81.899  1.00  0.00           O  
ATOM   4149  N   LYS   265      51.978  31.123  80.924  1.00  0.00           N  
ATOM   4150  HN  LYS   265      50.992  31.055  80.797  1.00  0.00           H  
ATOM   4151  CA  LYS   265      52.612  29.954  80.367  1.00  0.00           C  
ATOM   4152  HA  LYS   265      53.272  29.656  81.169  1.00  0.00           H  
ATOM   4153  CB  LYS   265      51.625  28.871  80.007  1.00  0.00           C  
ATOM   4154  HB1 LYS   265      50.897  29.351  79.318  1.00  0.00           H  
ATOM   4155  HB2 LYS   265      52.150  28.033  79.501  1.00  0.00           H  
ATOM   4156  CG  LYS   265      50.814  28.161  81.165  1.00  0.00           C  
ATOM   4157  HG1 LYS   265      49.994  28.890  81.342  1.00  0.00           H  
ATOM   4158  HG2 LYS   265      50.439  27.229  80.691  1.00  0.00           H  
ATOM   4159  CD  LYS   265      51.501  27.817  82.488  1.00  0.00           C  
ATOM   4160  HD1 LYS   265      51.926  28.692  83.026  1.00  0.00           H  
ATOM   4161  HD2 LYS   265      50.719  27.385  83.147  1.00  0.00           H  
ATOM   4162  CE  LYS   265      52.651  26.847  82.341  1.00  0.00           C  
ATOM   4163  HE1 LYS   265      52.472  26.040  81.599  1.00  0.00           H  
ATOM   4164  HE2 LYS   265      53.563  27.394  82.020  1.00  0.00           H  
ATOM   4165  NZ  LYS   265      53.097  26.264  83.581  1.00  0.00           N  
ATOM   4166  HZ1 LYS   265      53.753  25.485  83.375  1.00  0.00           H  
ATOM   4167  HZ2 LYS   265      53.651  26.999  84.066  1.00  0.00           H  
ATOM   4168  HZ3 LYS   265      52.336  25.947  84.216  1.00  0.00           H  
ATOM   4169  C   LYS   265      53.454  30.341  79.244  1.00  0.00           C  
ATOM   4170  O   LYS   265      54.514  29.740  79.082  1.00  0.00           O  
ATOM   4171  N   LEU   266      53.163  31.441  78.452  1.00  0.00           N  
ATOM   4172  HN  LEU   266      52.212  31.733  78.385  1.00  0.00           H  
ATOM   4173  CA  LEU   266      53.969  32.051  77.403  1.00  0.00           C  
ATOM   4174  HA  LEU   266      54.264  31.240  76.754  1.00  0.00           H  
ATOM   4175  CB  LEU   266      53.283  33.045  76.522  1.00  0.00           C  
ATOM   4176  HB1 LEU   266      52.200  32.871  76.344  1.00  0.00           H  
ATOM   4177  HB2 LEU   266      53.224  34.005  77.078  1.00  0.00           H  
ATOM   4178  CG  LEU   266      54.128  33.415  75.229  1.00  0.00           C  
ATOM   4179  HG  LEU   266      55.177  33.654  75.506  1.00  0.00           H  
ATOM   4180  CD1 LEU   266      54.227  32.292  74.198  1.00  0.00           C  
ATOM   4181 HD11 LEU   266      54.512  31.318  74.650  1.00  0.00           H  
ATOM   4182 HD12 LEU   266      53.244  32.244  73.683  1.00  0.00           H  
ATOM   4183 HD13 LEU   266      55.039  32.649  73.528  1.00  0.00           H  
ATOM   4184  CD2 LEU   266      53.496  34.676  74.641  1.00  0.00           C  
ATOM   4185 HD21 LEU   266      54.227  35.246  74.030  1.00  0.00           H  
ATOM   4186 HD22 LEU   266      52.616  34.481  73.991  1.00  0.00           H  
ATOM   4187 HD23 LEU   266      53.140  35.394  75.410  1.00  0.00           H  
ATOM   4188  C   LEU   266      55.251  32.619  77.997  1.00  0.00           C  
ATOM   4189  O   LEU   266      56.368  32.335  77.566  1.00  0.00           O  
ATOM   4190  N   MET   267      55.066  33.326  79.130  1.00  0.00           N  
ATOM   4191  HN  MET   267      54.159  33.407  79.535  1.00  0.00           H  
ATOM   4192  CA  MET   267      56.242  33.816  79.889  1.00  0.00           C  
ATOM   4193  HA  MET   267      56.851  34.243  79.106  1.00  0.00           H  
ATOM   4194  CB  MET   267      55.929  35.045  80.867  1.00  0.00           C  
ATOM   4195  HB1 MET   267      55.018  34.730  81.419  1.00  0.00           H  
ATOM   4196  HB2 MET   267      56.835  35.127  81.505  1.00  0.00           H  
ATOM   4197  CG  MET   267      55.679  36.431  80.207  1.00  0.00           C  
ATOM   4198  HG1 MET   267      54.701  36.381  79.682  1.00  0.00           H  
ATOM   4199  HG2 MET   267      55.630  37.182  81.024  1.00  0.00           H  
ATOM   4200  SD  MET   267      57.044  37.028  79.198  1.00  0.00           S  
ATOM   4201  CE  MET   267      56.590  36.502  77.627  1.00  0.00           C  
ATOM   4202  HE1 MET   267      57.153  35.606  77.288  1.00  0.00           H  
ATOM   4203  HE2 MET   267      55.542  36.138  77.574  1.00  0.00           H  
ATOM   4204  HE3 MET   267      56.634  37.408  76.986  1.00  0.00           H  
ATOM   4205  C   MET   267      57.154  32.735  80.424  1.00  0.00           C  
ATOM   4206  O   MET   267      58.355  32.869  80.375  1.00  0.00           O  
ATOM   4207  N   GLU   268      56.548  31.612  80.892  1.00  0.00           N  
ATOM   4208  HN  GLU   268      55.564  31.538  81.034  1.00  0.00           H  
ATOM   4209  CA  GLU   268      57.340  30.491  81.361  1.00  0.00           C  
ATOM   4210  HA  GLU   268      57.992  30.838  82.149  1.00  0.00           H  
ATOM   4211  CB  GLU   268      56.482  29.387  81.856  1.00  0.00           C  
ATOM   4212  HB1 GLU   268      55.557  29.139  81.291  1.00  0.00           H  
ATOM   4213  HB2 GLU   268      57.113  28.473  81.852  1.00  0.00           H  
ATOM   4214  CG  GLU   268      56.157  29.581  83.348  1.00  0.00           C  
ATOM   4215  HG1 GLU   268      57.019  30.051  83.867  1.00  0.00           H  
ATOM   4216  HG2 GLU   268      55.228  30.187  83.418  1.00  0.00           H  
ATOM   4217  CD  GLU   268      55.849  28.240  84.138  1.00  0.00           C  
ATOM   4218  OE1 GLU   268      56.734  27.362  84.291  1.00  0.00           O  
ATOM   4219  OE2 GLU   268      54.713  28.054  84.654  1.00  0.00           O  
ATOM   4220  C   GLU   268      58.197  29.859  80.306  1.00  0.00           C  
ATOM   4221  O   GLU   268      59.409  29.623  80.437  1.00  0.00           O  
ATOM   4222  N   LYS   269      57.632  29.544  79.148  1.00  0.00           N  
ATOM   4223  HN  LYS   269      56.686  29.803  78.969  1.00  0.00           H  
ATOM   4224  CA  LYS   269      58.391  29.156  77.941  1.00  0.00           C  
ATOM   4225  HA  LYS   269      58.915  28.240  78.170  1.00  0.00           H  
ATOM   4226  CB  LYS   269      57.450  29.065  76.781  1.00  0.00           C  
ATOM   4227  HB1 LYS   269      56.848  29.999  76.771  1.00  0.00           H  
ATOM   4228  HB2 LYS   269      57.923  29.005  75.777  1.00  0.00           H  
ATOM   4229  CG  LYS   269      56.353  27.981  76.752  1.00  0.00           C  
ATOM   4230  HG1 LYS   269      55.746  28.040  77.681  1.00  0.00           H  
ATOM   4231  HG2 LYS   269      55.623  28.344  75.998  1.00  0.00           H  
ATOM   4232  CD  LYS   269      56.954  26.566  76.489  1.00  0.00           C  
ATOM   4233  HD1 LYS   269      57.471  26.539  75.506  1.00  0.00           H  
ATOM   4234  HD2 LYS   269      57.658  26.236  77.283  1.00  0.00           H  
ATOM   4235  CE  LYS   269      55.910  25.532  76.472  1.00  0.00           C  
ATOM   4236  HE1 LYS   269      56.262  24.581  76.925  1.00  0.00           H  
ATOM   4237  HE2 LYS   269      55.104  25.907  77.139  1.00  0.00           H  
ATOM   4238  NZ  LYS   269      55.389  25.283  75.105  1.00  0.00           N  
ATOM   4239  HZ1 LYS   269      54.883  26.137  74.797  1.00  0.00           H  
ATOM   4240  HZ2 LYS   269      56.060  25.133  74.324  1.00  0.00           H  
ATOM   4241  HZ3 LYS   269      54.688  24.517  75.048  1.00  0.00           H  
ATOM   4242  C   LYS   269      59.471  30.215  77.434  1.00  0.00           C  
ATOM   4243  O   LYS   269      60.415  29.883  76.721  1.00  0.00           O  
ATOM   4244  N   ALA   270      59.417  31.538  77.787  1.00  0.00           N  
ATOM   4245  HN  ALA   270      58.583  31.915  78.183  1.00  0.00           H  
ATOM   4246  CA  ALA   270      60.366  32.556  77.378  1.00  0.00           C  
ATOM   4247  HA  ALA   270      60.734  32.347  76.384  1.00  0.00           H  
ATOM   4248  CB  ALA   270      59.583  33.909  77.366  1.00  0.00           C  
ATOM   4249  HB1 ALA   270      58.631  33.863  76.795  1.00  0.00           H  
ATOM   4250  HB2 ALA   270      59.429  34.265  78.407  1.00  0.00           H  
ATOM   4251  HB3 ALA   270      60.169  34.637  76.765  1.00  0.00           H  
ATOM   4252  C   ALA   270      61.653  32.650  78.354  1.00  0.00           C  
ATOM   4253  O   ALA   270      62.807  32.819  77.953  1.00  0.00           O  
ATOM   4254  N   LYS   271      61.476  32.317  79.620  1.00  0.00           N  
ATOM   4255  HN  LYS   271      60.567  32.179  80.006  1.00  0.00           H  
ATOM   4256  CA  LYS   271      62.527  31.904  80.519  1.00  0.00           C  
ATOM   4257  HA  LYS   271      63.243  32.712  80.497  1.00  0.00           H  
ATOM   4258  CB  LYS   271      62.074  31.752  81.967  1.00  0.00           C  
ATOM   4259  HB1 LYS   271      61.259  30.998  81.942  1.00  0.00           H  
ATOM   4260  HB2 LYS   271      62.934  31.379  82.563  1.00  0.00           H  
ATOM   4261  CG  LYS   271      61.455  33.021  82.688  1.00  0.00           C  
ATOM   4262  HG1 LYS   271      60.617  33.405  82.068  1.00  0.00           H  
ATOM   4263  HG2 LYS   271      60.909  32.649  83.581  1.00  0.00           H  
ATOM   4264  CD  LYS   271      62.443  34.101  82.980  1.00  0.00           C  
ATOM   4265  HD1 LYS   271      63.350  33.653  83.440  1.00  0.00           H  
ATOM   4266  HD2 LYS   271      62.790  34.499  82.003  1.00  0.00           H  
ATOM   4267  CE  LYS   271      61.817  35.272  83.781  1.00  0.00           C  
ATOM   4268  HE1 LYS   271      61.104  35.874  83.177  1.00  0.00           H  
ATOM   4269  HE2 LYS   271      61.365  34.875  84.715  1.00  0.00           H  
ATOM   4270  NZ  LYS   271      62.814  36.347  84.010  1.00  0.00           N  
ATOM   4271  HZ1 LYS   271      63.756  35.922  84.130  1.00  0.00           H  
ATOM   4272  HZ2 LYS   271      62.789  36.906  83.134  1.00  0.00           H  
ATOM   4273  HZ3 LYS   271      62.465  36.924  84.802  1.00  0.00           H  
ATOM   4274  C   LYS   271      63.296  30.614  80.045  1.00  0.00           C  
ATOM   4275  O   LYS   271      64.523  30.428  80.090  1.00  0.00           O  
ATOM   4276  N   ALA   272      62.508  29.642  79.591  1.00  0.00           N  
ATOM   4277  HN  ALA   272      61.516  29.624  79.691  1.00  0.00           H  
ATOM   4278  CA  ALA   272      63.001  28.389  78.924  1.00  0.00           C  
ATOM   4279  HA  ALA   272      63.628  27.761  79.540  1.00  0.00           H  
ATOM   4280  CB  ALA   272      61.934  27.396  78.513  1.00  0.00           C  
ATOM   4281  HB1 ALA   272      61.325  27.024  79.365  1.00  0.00           H  
ATOM   4282  HB2 ALA   272      61.184  27.729  77.764  1.00  0.00           H  
ATOM   4283  HB3 ALA   272      62.454  26.480  78.161  1.00  0.00           H  
ATOM   4284  C   ALA   272      63.805  28.580  77.636  1.00  0.00           C  
ATOM   4285  O   ALA   272      64.787  27.959  77.304  1.00  0.00           O  
ATOM   4286  N   LYS   273      63.374  29.513  76.769  1.00  0.00           N  
ATOM   4287  HN  LYS   273      62.489  29.967  76.826  1.00  0.00           H  
ATOM   4288  CA  LYS   273      64.023  29.952  75.619  1.00  0.00           C  
ATOM   4289  HA  LYS   273      64.306  29.026  75.140  1.00  0.00           H  
ATOM   4290  CB  LYS   273      63.063  30.790  74.686  1.00  0.00           C  
ATOM   4291  HB1 LYS   273      62.151  30.178  74.518  1.00  0.00           H  
ATOM   4292  HB2 LYS   273      62.912  31.801  75.120  1.00  0.00           H  
ATOM   4293  CG  LYS   273      63.587  31.135  73.273  1.00  0.00           C  
ATOM   4294  HG1 LYS   273      62.767  31.766  72.869  1.00  0.00           H  
ATOM   4295  HG2 LYS   273      64.529  31.718  73.180  1.00  0.00           H  
ATOM   4296  CD  LYS   273      63.867  29.930  72.480  1.00  0.00           C  
ATOM   4297  HD1 LYS   273      64.512  29.202  73.017  1.00  0.00           H  
ATOM   4298  HD2 LYS   273      62.915  29.369  72.357  1.00  0.00           H  
ATOM   4299  CE  LYS   273      64.651  30.166  71.123  1.00  0.00           C  
ATOM   4300  HE1 LYS   273      65.490  30.835  71.409  1.00  0.00           H  
ATOM   4301  HE2 LYS   273      64.938  29.166  70.732  1.00  0.00           H  
ATOM   4302  NZ  LYS   273      63.860  31.040  70.159  1.00  0.00           N  
ATOM   4303  HZ1 LYS   273      63.851  32.037  70.454  1.00  0.00           H  
ATOM   4304  HZ2 LYS   273      64.429  30.989  69.290  1.00  0.00           H  
ATOM   4305  HZ3 LYS   273      62.893  30.705  69.976  1.00  0.00           H  
ATOM   4306  C   LYS   273      65.270  30.834  76.004  1.00  0.00           C  
ATOM   4307  O   LYS   273      66.170  30.957  75.229  1.00  0.00           O  
ATOM   4308  N   GLY   274      65.194  31.517  77.206  1.00  0.00           N  
ATOM   4309  HN  GLY   274      64.423  31.259  77.783  1.00  0.00           H  
ATOM   4310  CA  GLY   274      66.151  32.436  77.867  1.00  0.00           C  
ATOM   4311  HA1 GLY   274      67.160  32.070  77.751  1.00  0.00           H  
ATOM   4312  HA2 GLY   274      65.727  32.491  78.859  1.00  0.00           H  
ATOM   4313  C   GLY   274      66.246  33.763  77.256  1.00  0.00           C  
ATOM   4314  O   GLY   274      67.353  34.334  77.029  1.00  0.00           O  
ATOM   4315  N   VAL   275      65.074  34.335  76.899  1.00  0.00           N  
ATOM   4316  HN  VAL   275      64.207  33.855  77.004  1.00  0.00           H  
ATOM   4317  CA  VAL   275      64.982  35.696  76.357  1.00  0.00           C  
ATOM   4318  HA  VAL   275      65.949  36.168  76.449  1.00  0.00           H  
ATOM   4319  CB  VAL   275      64.499  35.636  74.861  1.00  0.00           C  
ATOM   4320  HB  VAL   275      65.258  35.008  74.348  1.00  0.00           H  
ATOM   4321  CG1 VAL   275      63.153  34.980  74.584  1.00  0.00           C  
ATOM   4322 HG11 VAL   275      63.212  33.937  74.961  1.00  0.00           H  
ATOM   4323 HG12 VAL   275      62.389  35.503  75.198  1.00  0.00           H  
ATOM   4324 HG13 VAL   275      62.761  34.995  73.544  1.00  0.00           H  
ATOM   4325  CG2 VAL   275      64.421  37.098  74.332  1.00  0.00           C  
ATOM   4326 HG21 VAL   275      65.362  37.643  74.557  1.00  0.00           H  
ATOM   4327 HG22 VAL   275      64.153  37.166  73.256  1.00  0.00           H  
ATOM   4328 HG23 VAL   275      63.629  37.616  74.914  1.00  0.00           H  
ATOM   4329  C   VAL   275      64.231  36.567  77.322  1.00  0.00           C  
ATOM   4330  O   VAL   275      63.034  36.261  77.557  1.00  0.00           O  
ATOM   4331  N   GLU   276      64.822  37.710  77.784  1.00  0.00           N  
ATOM   4332  HN  GLU   276      65.720  37.990  77.451  1.00  0.00           H  
ATOM   4333  CA  GLU   276      64.099  38.699  78.620  1.00  0.00           C  
ATOM   4334  HA  GLU   276      63.374  38.265  79.292  1.00  0.00           H  
ATOM   4335  CB  GLU   276      65.115  39.381  79.542  1.00  0.00           C  
ATOM   4336  HB1 GLU   276      66.044  39.625  78.983  1.00  0.00           H  
ATOM   4337  HB2 GLU   276      64.513  40.209  79.974  1.00  0.00           H  
ATOM   4338  CG  GLU   276      65.564  38.443  80.694  1.00  0.00           C  
ATOM   4339  HG1 GLU   276      65.924  37.438  80.385  1.00  0.00           H  
ATOM   4340  HG2 GLU   276      66.411  38.966  81.187  1.00  0.00           H  
ATOM   4341  CD  GLU   276      64.611  38.329  81.871  1.00  0.00           C  
ATOM   4342  OE1 GLU   276      64.874  38.965  82.919  1.00  0.00           O  
ATOM   4343  OE2 GLU   276      63.564  37.657  81.795  1.00  0.00           O  
ATOM   4344  C   GLU   276      63.292  39.629  77.759  1.00  0.00           C  
ATOM   4345  O   GLU   276      63.678  39.887  76.623  1.00  0.00           O  
ATOM   4346  N   VAL   277      62.117  40.235  78.186  1.00  0.00           N  
ATOM   4347  HN  VAL   277      61.595  40.029  79.010  1.00  0.00           H  
ATOM   4348  CA  VAL   277      61.326  41.125  77.372  1.00  0.00           C  
ATOM   4349  HA  VAL   277      61.317  40.763  76.354  1.00  0.00           H  
ATOM   4350  CB  VAL   277      59.820  41.027  77.725  1.00  0.00           C  
ATOM   4351  HB  VAL   277      59.226  41.473  76.899  1.00  0.00           H  
ATOM   4352  CG1 VAL   277      59.502  39.487  77.745  1.00  0.00           C  
ATOM   4353 HG11 VAL   277      58.399  39.482  77.611  1.00  0.00           H  
ATOM   4354 HG12 VAL   277      60.037  38.897  76.970  1.00  0.00           H  
ATOM   4355 HG13 VAL   277      59.667  39.161  78.794  1.00  0.00           H  
ATOM   4356  CG2 VAL   277      59.353  41.752  78.991  1.00  0.00           C  
ATOM   4357 HG21 VAL   277      60.013  41.500  79.849  1.00  0.00           H  
ATOM   4358 HG22 VAL   277      59.312  42.855  78.860  1.00  0.00           H  
ATOM   4359 HG23 VAL   277      58.336  41.327  79.129  1.00  0.00           H  
ATOM   4360  C   VAL   277      61.778  42.673  77.470  1.00  0.00           C  
ATOM   4361  O   VAL   277      62.460  43.079  78.397  1.00  0.00           O  
ATOM   4362  N   VAL   278      61.568  43.428  76.363  1.00  0.00           N  
ATOM   4363  HN  VAL   278      61.370  43.001  75.484  1.00  0.00           H  
ATOM   4364  CA  VAL   278      61.745  44.824  76.231  1.00  0.00           C  
ATOM   4365  HA  VAL   278      62.547  45.058  76.916  1.00  0.00           H  
ATOM   4366  CB  VAL   278      61.986  45.267  74.768  1.00  0.00           C  
ATOM   4367  HB  VAL   278      61.254  44.848  74.044  1.00  0.00           H  
ATOM   4368  CG1 VAL   278      61.974  46.798  74.746  1.00  0.00           C  
ATOM   4369 HG11 VAL   278      62.736  47.202  75.447  1.00  0.00           H  
ATOM   4370 HG12 VAL   278      62.070  47.168  73.703  1.00  0.00           H  
ATOM   4371 HG13 VAL   278      60.992  47.224  75.043  1.00  0.00           H  
ATOM   4372  CG2 VAL   278      63.397  44.803  74.208  1.00  0.00           C  
ATOM   4373 HG21 VAL   278      63.425  45.053  73.125  1.00  0.00           H  
ATOM   4374 HG22 VAL   278      64.211  45.421  74.644  1.00  0.00           H  
ATOM   4375 HG23 VAL   278      63.491  43.703  74.329  1.00  0.00           H  
ATOM   4376  C   VAL   278      60.508  45.445  76.895  1.00  0.00           C  
ATOM   4377  O   VAL   278      59.387  45.236  76.447  1.00  0.00           O  
ATOM   4378  N   LEU   279      60.736  46.228  77.967  1.00  0.00           N  
ATOM   4379  HN  LEU   279      61.647  46.432  78.316  1.00  0.00           H  
ATOM   4380  CA  LEU   279      59.687  46.852  78.737  1.00  0.00           C  
ATOM   4381  HA  LEU   279      58.669  46.493  78.737  1.00  0.00           H  
ATOM   4382  CB  LEU   279      60.093  46.881  80.216  1.00  0.00           C  
ATOM   4383  HB1 LEU   279      61.149  47.210  80.319  1.00  0.00           H  
ATOM   4384  HB2 LEU   279      59.546  47.653  80.798  1.00  0.00           H  
ATOM   4385  CG  LEU   279      60.009  45.510  80.889  1.00  0.00           C  
ATOM   4386  HG  LEU   279      60.640  44.799  80.315  1.00  0.00           H  
ATOM   4387  CD1 LEU   279      60.366  45.552  82.367  1.00  0.00           C  
ATOM   4388 HD11 LEU   279      60.714  44.534  82.645  1.00  0.00           H  
ATOM   4389 HD12 LEU   279      61.311  46.129  82.454  1.00  0.00           H  
ATOM   4390 HD13 LEU   279      59.571  45.978  83.016  1.00  0.00           H  
ATOM   4391  CD2 LEU   279      58.601  44.893  80.879  1.00  0.00           C  
ATOM   4392 HD21 LEU   279      57.980  45.751  81.213  1.00  0.00           H  
ATOM   4393 HD22 LEU   279      58.339  44.566  79.850  1.00  0.00           H  
ATOM   4394 HD23 LEU   279      58.409  44.055  81.582  1.00  0.00           H  
ATOM   4395  C   LEU   279      59.527  48.341  78.474  1.00  0.00           C  
ATOM   4396  O   LEU   279      60.523  48.972  78.092  1.00  0.00           O  
ATOM   4397  N   PRO   280      58.317  48.995  78.585  1.00  0.00           N  
ATOM   4398  CD  PRO   280      57.083  48.277  78.931  1.00  0.00           C  
ATOM   4399  HD1 PRO   280      57.142  47.810  79.937  1.00  0.00           H  
ATOM   4400  HD2 PRO   280      56.808  47.443  78.250  1.00  0.00           H  
ATOM   4401  CA  PRO   280      58.117  50.427  78.712  1.00  0.00           C  
ATOM   4402  HA  PRO   280      58.315  50.903  77.763  1.00  0.00           H  
ATOM   4403  CB  PRO   280      56.650  50.548  79.000  1.00  0.00           C  
ATOM   4404  HB1 PRO   280      56.191  51.421  78.488  1.00  0.00           H  
ATOM   4405  HB2 PRO   280      56.513  50.723  80.088  1.00  0.00           H  
ATOM   4406  CG  PRO   280      55.955  49.224  78.645  1.00  0.00           C  
ATOM   4407  HG1 PRO   280      55.673  49.194  77.571  1.00  0.00           H  
ATOM   4408  HG2 PRO   280      54.980  48.999  79.128  1.00  0.00           H  
ATOM   4409  C   PRO   280      58.964  51.135  79.830  1.00  0.00           C  
ATOM   4410  O   PRO   280      58.955  50.642  80.939  1.00  0.00           O  
ATOM   4411  N   VAL   281      59.588  52.272  79.511  1.00  0.00           N  
ATOM   4412  HN  VAL   281      59.572  52.524  78.546  1.00  0.00           H  
ATOM   4413  CA  VAL   281      60.446  52.976  80.370  1.00  0.00           C  
ATOM   4414  HA  VAL   281      61.149  52.252  80.753  1.00  0.00           H  
ATOM   4415  CB  VAL   281      61.159  54.113  79.633  1.00  0.00           C  
ATOM   4416  HB  VAL   281      60.454  54.898  79.285  1.00  0.00           H  
ATOM   4417  CG1 VAL   281      62.376  54.604  80.358  1.00  0.00           C  
ATOM   4418 HG11 VAL   281      63.008  53.754  80.695  1.00  0.00           H  
ATOM   4419 HG12 VAL   281      62.858  55.372  79.717  1.00  0.00           H  
ATOM   4420 HG13 VAL   281      62.009  55.102  81.281  1.00  0.00           H  
ATOM   4421  CG2 VAL   281      61.767  53.363  78.424  1.00  0.00           C  
ATOM   4422 HG21 VAL   281      62.605  52.737  78.799  1.00  0.00           H  
ATOM   4423 HG22 VAL   281      61.114  52.825  77.704  1.00  0.00           H  
ATOM   4424 HG23 VAL   281      62.181  54.251  77.901  1.00  0.00           H  
ATOM   4425  C   VAL   281      59.639  53.564  81.553  1.00  0.00           C  
ATOM   4426  O   VAL   281      58.533  54.079  81.388  1.00  0.00           O  
ATOM   4427  N   ASP   282      60.322  53.474  82.782  1.00  0.00           N  
ATOM   4428  HN  ASP   282      61.042  52.785  82.819  1.00  0.00           H  
ATOM   4429  CA  ASP   282      60.207  54.348  83.983  1.00  0.00           C  
ATOM   4430  HA  ASP   282      59.916  53.745  84.830  1.00  0.00           H  
ATOM   4431  CB  ASP   282      61.565  54.916  84.323  1.00  0.00           C  
ATOM   4432  HB1 ASP   282      62.021  55.355  83.410  1.00  0.00           H  
ATOM   4433  HB2 ASP   282      61.601  55.665  85.143  1.00  0.00           H  
ATOM   4434  CG  ASP   282      62.463  53.769  84.697  1.00  0.00           C  
ATOM   4435  OD1 ASP   282      61.969  52.595  84.840  1.00  0.00           O  
ATOM   4436  OD2 ASP   282      63.692  53.999  84.809  1.00  0.00           O  
ATOM   4437  C   ASP   282      59.190  55.429  83.989  1.00  0.00           C  
ATOM   4438  O   ASP   282      59.363  56.395  83.231  1.00  0.00           O  
ATOM   4439  N   PHE   283      58.260  55.330  84.896  1.00  0.00           N  
ATOM   4440  HN  PHE   283      58.063  54.480  85.379  1.00  0.00           H  
ATOM   4441  CA  PHE   283      57.176  56.376  84.985  1.00  0.00           C  
ATOM   4442  HA  PHE   283      57.653  57.276  85.345  1.00  0.00           H  
ATOM   4443  CB  PHE   283      56.459  56.722  83.636  1.00  0.00           C  
ATOM   4444  HB1 PHE   283      56.993  57.454  82.993  1.00  0.00           H  
ATOM   4445  HB2 PHE   283      56.422  55.727  83.144  1.00  0.00           H  
ATOM   4446  CG  PHE   283      55.007  57.126  83.616  1.00  0.00           C  
ATOM   4447  CD1 PHE   283      54.688  58.425  83.995  1.00  0.00           C  
ATOM   4448  HD1 PHE   283      55.442  59.074  84.417  1.00  0.00           H  
ATOM   4449  CE1 PHE   283      53.352  58.834  84.175  1.00  0.00           C  
ATOM   4450  HE1 PHE   283      53.114  59.848  84.461  1.00  0.00           H  
ATOM   4451  CZ  PHE   283      52.337  57.899  83.892  1.00  0.00           C  
ATOM   4452  HZ  PHE   283      51.281  58.075  84.038  1.00  0.00           H  
ATOM   4453  CD2 PHE   283      53.993  56.198  83.427  1.00  0.00           C  
ATOM   4454  HD2 PHE   283      54.228  55.154  83.283  1.00  0.00           H  
ATOM   4455  CE2 PHE   283      52.637  56.571  83.527  1.00  0.00           C  
ATOM   4456  HE2 PHE   283      51.868  55.827  83.385  1.00  0.00           H  
ATOM   4457  C   PHE   283      56.178  56.146  86.131  1.00  0.00           C  
ATOM   4458  O   PHE   283      55.635  57.009  86.847  1.00  0.00           O  
ATOM   4459  N   ILE   284      55.873  54.844  86.414  1.00  0.00           N  
ATOM   4460  HN  ILE   284      56.304  54.150  85.842  1.00  0.00           H  
ATOM   4461  CA  ILE   284      54.936  54.276  87.396  1.00  0.00           C  
ATOM   4462  HA  ILE   284      54.233  55.094  87.437  1.00  0.00           H  
ATOM   4463  CB  ILE   284      54.133  52.976  86.944  1.00  0.00           C  
ATOM   4464  HB  ILE   284      54.921  52.195  86.889  1.00  0.00           H  
ATOM   4465  CG2 ILE   284      53.085  52.536  87.970  1.00  0.00           C  
ATOM   4466 HG21 ILE   284      52.316  53.337  88.021  1.00  0.00           H  
ATOM   4467 HG22 ILE   284      52.627  51.587  87.619  1.00  0.00           H  
ATOM   4468 HG23 ILE   284      53.518  52.311  88.969  1.00  0.00           H  
ATOM   4469  CG1 ILE   284      53.534  53.250  85.470  1.00  0.00           C  
ATOM   4470 HG11 ILE   284      52.427  53.217  85.385  1.00  0.00           H  
ATOM   4471 HG12 ILE   284      53.862  54.229  85.060  1.00  0.00           H  
ATOM   4472  CD  ILE   284      54.070  52.233  84.498  1.00  0.00           C  
ATOM   4473  HD1 ILE   284      53.555  52.261  83.514  1.00  0.00           H  
ATOM   4474  HD2 ILE   284      55.168  52.363  84.389  1.00  0.00           H  
ATOM   4475  HD3 ILE   284      53.905  51.225  84.935  1.00  0.00           H  
ATOM   4476  C   ILE   284      55.676  54.202  88.708  1.00  0.00           C  
ATOM   4477  O   ILE   284      56.777  53.677  88.900  1.00  0.00           O  
ATOM   4478  N   ILE   285      55.104  54.833  89.690  1.00  0.00           N  
ATOM   4479  HN  ILE   285      54.322  55.434  89.544  1.00  0.00           H  
ATOM   4480  CA  ILE   285      55.663  54.812  91.080  1.00  0.00           C  
ATOM   4481  HA  ILE   285      56.718  55.044  91.043  1.00  0.00           H  
ATOM   4482  CB  ILE   285      54.875  55.816  91.929  1.00  0.00           C  
ATOM   4483  HB  ILE   285      55.232  55.729  92.977  1.00  0.00           H  
ATOM   4484  CG2 ILE   285      55.220  57.263  91.504  1.00  0.00           C  
ATOM   4485 HG21 ILE   285      54.735  57.530  90.540  1.00  0.00           H  
ATOM   4486 HG22 ILE   285      54.825  57.968  92.266  1.00  0.00           H  
ATOM   4487 HG23 ILE   285      56.319  57.418  91.460  1.00  0.00           H  
ATOM   4488  CG1 ILE   285      53.307  55.634  91.945  1.00  0.00           C  
ATOM   4489 HG11 ILE   285      52.988  55.564  90.883  1.00  0.00           H  
ATOM   4490 HG12 ILE   285      53.098  54.626  92.363  1.00  0.00           H  
ATOM   4491  CD  ILE   285      52.559  56.648  92.782  1.00  0.00           C  
ATOM   4492  HD1 ILE   285      51.627  56.302  93.278  1.00  0.00           H  
ATOM   4493  HD2 ILE   285      53.235  56.980  93.599  1.00  0.00           H  
ATOM   4494  HD3 ILE   285      52.310  57.545  92.176  1.00  0.00           H  
ATOM   4495  C   ILE   285      55.613  53.495  91.787  1.00  0.00           C  
ATOM   4496  O   ILE   285      54.625  52.690  91.819  1.00  0.00           O  
ATOM   4497  N   ALA   286      56.775  53.320  92.540  1.00  0.00           N  
ATOM   4498  HN  ALA   286      57.422  54.078  92.550  1.00  0.00           H  
ATOM   4499  CA  ALA   286      57.187  52.055  93.207  1.00  0.00           C  
ATOM   4500  HA  ALA   286      57.258  51.294  92.444  1.00  0.00           H  
ATOM   4501  CB  ALA   286      58.509  52.357  93.944  1.00  0.00           C  
ATOM   4502  HB1 ALA   286      59.340  52.646  93.265  1.00  0.00           H  
ATOM   4503  HB2 ALA   286      58.406  53.224  94.632  1.00  0.00           H  
ATOM   4504  HB3 ALA   286      58.897  51.407  94.370  1.00  0.00           H  
ATOM   4505  C   ALA   286      56.172  51.592  94.242  1.00  0.00           C  
ATOM   4506  O   ALA   286      55.957  50.391  94.324  1.00  0.00           O  
ATOM   4507  N   ASP   287      55.538  52.548  95.029  1.00  0.00           N  
ATOM   4508  HN  ASP   287      55.752  53.519  94.964  1.00  0.00           H  
ATOM   4509  CA  ASP   287      54.422  52.299  95.981  1.00  0.00           C  
ATOM   4510  HA  ASP   287      54.802  51.579  96.691  1.00  0.00           H  
ATOM   4511  CB  ASP   287      54.114  53.590  96.768  1.00  0.00           C  
ATOM   4512  HB1 ASP   287      53.848  54.443  96.107  1.00  0.00           H  
ATOM   4513  HB2 ASP   287      53.198  53.477  97.387  1.00  0.00           H  
ATOM   4514  CG  ASP   287      55.285  54.005  97.678  1.00  0.00           C  
ATOM   4515  OD1 ASP   287      55.254  55.141  98.223  1.00  0.00           O  
ATOM   4516  OD2 ASP   287      56.160  53.090  97.894  1.00  0.00           O  
ATOM   4517  C   ASP   287      53.185  51.600  95.285  1.00  0.00           C  
ATOM   4518  O   ASP   287      52.577  50.653  95.815  1.00  0.00           O  
ATOM   4519  N   ALA   288      52.863  52.063  94.087  1.00  0.00           N  
ATOM   4520  HN  ALA   288      53.302  52.817  93.604  1.00  0.00           H  
ATOM   4521  CA  ALA   288      51.730  51.643  93.362  1.00  0.00           C  
ATOM   4522  HA  ALA   288      50.842  51.619  93.976  1.00  0.00           H  
ATOM   4523  CB  ALA   288      51.342  52.700  92.345  1.00  0.00           C  
ATOM   4524  HB1 ALA   288      52.031  52.831  91.484  1.00  0.00           H  
ATOM   4525  HB2 ALA   288      50.357  52.453  91.895  1.00  0.00           H  
ATOM   4526  HB3 ALA   288      51.314  53.635  92.945  1.00  0.00           H  
ATOM   4527  C   ALA   288      51.966  50.211  92.743  1.00  0.00           C  
ATOM   4528  O   ALA   288      51.045  49.402  92.756  1.00  0.00           O  
ATOM   4529  N   PHE   289      53.213  49.930  92.360  1.00  0.00           N  
ATOM   4530  HN  PHE   289      53.842  50.699  92.285  1.00  0.00           H  
ATOM   4531  CA  PHE   289      53.671  48.556  92.185  1.00  0.00           C  
ATOM   4532  HA  PHE   289      53.006  48.052  91.498  1.00  0.00           H  
ATOM   4533  CB  PHE   289      55.158  48.593  91.606  1.00  0.00           C  
ATOM   4534  HB1 PHE   289      55.665  49.421  92.147  1.00  0.00           H  
ATOM   4535  HB2 PHE   289      55.742  47.655  91.720  1.00  0.00           H  
ATOM   4536  CG  PHE   289      55.146  49.029  90.123  1.00  0.00           C  
ATOM   4537  CD1 PHE   289      55.808  50.174  89.698  1.00  0.00           C  
ATOM   4538  HD1 PHE   289      56.363  50.813  90.369  1.00  0.00           H  
ATOM   4539  CE1 PHE   289      56.033  50.450  88.396  1.00  0.00           C  
ATOM   4540  HE1 PHE   289      56.464  51.377  88.049  1.00  0.00           H  
ATOM   4541  CZ  PHE   289      55.451  49.564  87.455  1.00  0.00           C  
ATOM   4542  HZ  PHE   289      55.746  49.699  86.424  1.00  0.00           H  
ATOM   4543  CD2 PHE   289      54.638  48.062  89.156  1.00  0.00           C  
ATOM   4544  HD2 PHE   289      54.258  47.090  89.437  1.00  0.00           H  
ATOM   4545  CE2 PHE   289      54.838  48.395  87.806  1.00  0.00           C  
ATOM   4546  HE2 PHE   289      54.483  47.706  87.054  1.00  0.00           H  
ATOM   4547  C   PHE   289      53.665  47.609  93.354  1.00  0.00           C  
ATOM   4548  O   PHE   289      53.201  46.474  93.287  1.00  0.00           O  
ATOM   4549  N   SER   290      54.195  47.979  94.559  1.00  0.00           N  
ATOM   4550  HN  SER   290      54.571  48.895  94.671  1.00  0.00           H  
ATOM   4551  CA  SER   290      53.994  47.201  95.826  1.00  0.00           C  
ATOM   4552  HA  SER   290      54.366  46.195  95.703  1.00  0.00           H  
ATOM   4553  CB  SER   290      54.743  47.945  96.993  1.00  0.00           C  
ATOM   4554  HB1 SER   290      54.422  49.003  97.106  1.00  0.00           H  
ATOM   4555  HB2 SER   290      54.466  47.430  97.938  1.00  0.00           H  
ATOM   4556  OG  SER   290      56.135  47.810  96.835  1.00  0.00           O  
ATOM   4557  HG1 SER   290      56.404  46.899  96.971  1.00  0.00           H  
ATOM   4558  C   SER   290      52.580  46.987  96.283  1.00  0.00           C  
ATOM   4559  O   SER   290      52.288  46.003  96.985  1.00  0.00           O  
ATOM   4560  N   ALA   291      51.675  47.911  95.966  1.00  0.00           N  
ATOM   4561  HN  ALA   291      51.925  48.822  95.647  1.00  0.00           H  
ATOM   4562  CA  ALA   291      50.221  47.808  96.242  1.00  0.00           C  
ATOM   4563  HA  ALA   291      50.041  47.724  97.304  1.00  0.00           H  
ATOM   4564  CB  ALA   291      49.494  49.069  95.750  1.00  0.00           C  
ATOM   4565  HB1 ALA   291      49.892  49.983  96.241  1.00  0.00           H  
ATOM   4566  HB2 ALA   291      49.548  49.217  94.650  1.00  0.00           H  
ATOM   4567  HB3 ALA   291      48.468  48.871  96.127  1.00  0.00           H  
ATOM   4568  C   ALA   291      49.514  46.610  95.567  1.00  0.00           C  
ATOM   4569  O   ALA   291      48.726  45.907  96.181  1.00  0.00           O  
ATOM   4570  N   SER   292      49.813  46.311  94.318  1.00  0.00           N  
ATOM   4571  HN  SER   292      50.388  46.910  93.767  1.00  0.00           H  
ATOM   4572  CA  SER   292      49.526  45.040  93.641  1.00  0.00           C  
ATOM   4573  HA  SER   292      48.468  44.868  93.773  1.00  0.00           H  
ATOM   4574  CB  SER   292      49.772  45.052  92.067  1.00  0.00           C  
ATOM   4575  HB1 SER   292      50.872  45.196  92.004  1.00  0.00           H  
ATOM   4576  HB2 SER   292      49.464  44.110  91.565  1.00  0.00           H  
ATOM   4577  OG  SER   292      49.122  46.132  91.369  1.00  0.00           O  
ATOM   4578  HG1 SER   292      48.185  45.921  91.377  1.00  0.00           H  
ATOM   4579  C   SER   292      50.245  43.855  94.180  1.00  0.00           C  
ATOM   4580  O   SER   292      49.676  42.777  94.351  1.00  0.00           O  
ATOM   4581  N   ALA   293      51.501  43.994  94.543  1.00  0.00           N  
ATOM   4582  HN  ALA   293      51.967  44.875  94.527  1.00  0.00           H  
ATOM   4583  CA  ALA   293      52.244  42.864  95.019  1.00  0.00           C  
ATOM   4584  HA  ALA   293      52.168  42.020  94.349  1.00  0.00           H  
ATOM   4585  CB  ALA   293      53.714  43.326  95.167  1.00  0.00           C  
ATOM   4586  HB1 ALA   293      53.736  44.016  96.037  1.00  0.00           H  
ATOM   4587  HB2 ALA   293      54.292  42.412  95.418  1.00  0.00           H  
ATOM   4588  HB3 ALA   293      54.294  43.728  94.309  1.00  0.00           H  
ATOM   4589  C   ALA   293      51.788  42.182  96.348  1.00  0.00           C  
ATOM   4590  O   ALA   293      51.616  40.965  96.407  1.00  0.00           O  
ATOM   4591  N   ASN   294      51.411  43.014  97.355  1.00  0.00           N  
ATOM   4592  HN  ASN   294      51.424  44.004  97.240  1.00  0.00           H  
ATOM   4593  CA  ASN   294      51.086  42.639  98.689  1.00  0.00           C  
ATOM   4594  HA  ASN   294      51.449  41.629  98.804  1.00  0.00           H  
ATOM   4595  CB  ASN   294      51.890  43.629  99.616  1.00  0.00           C  
ATOM   4596  HB1 ASN   294      52.088  43.071 100.556  1.00  0.00           H  
ATOM   4597  HB2 ASN   294      52.871  43.974  99.225  1.00  0.00           H  
ATOM   4598  CG  ASN   294      51.048  44.860 100.146  1.00  0.00           C  
ATOM   4599  OD1 ASN   294      50.734  44.966 101.307  1.00  0.00           O  
ATOM   4600  ND2 ASN   294      50.906  45.915  99.264  1.00  0.00           N  
ATOM   4601 HD21 ASN   294      50.359  46.717  99.506  1.00  0.00           H  
ATOM   4602 HD22 ASN   294      51.488  45.940  98.452  1.00  0.00           H  
ATOM   4603  C   ASN   294      49.556  42.625  98.913  1.00  0.00           C  
ATOM   4604  O   ASN   294      49.026  42.468  99.972  1.00  0.00           O  
ATOM   4605  N   THR   295      48.819  42.886  97.809  1.00  0.00           N  
ATOM   4606  HN  THR   295      49.281  43.135  96.962  1.00  0.00           H  
ATOM   4607  CA  THR   295      47.392  42.569  97.713  1.00  0.00           C  
ATOM   4608  HA  THR   295      47.129  42.652  96.669  1.00  0.00           H  
ATOM   4609  CB  THR   295      46.983  41.134  98.178  1.00  0.00           C  
ATOM   4610  HB  THR   295      46.912  41.024  99.281  1.00  0.00           H  
ATOM   4611  OG1 THR   295      47.903  40.110  97.840  1.00  0.00           O  
ATOM   4612  HG1 THR   295      48.005  40.064  96.886  1.00  0.00           H  
ATOM   4613  CG2 THR   295      45.643  40.730  97.653  1.00  0.00           C  
ATOM   4614 HG21 THR   295      45.500  39.691  98.019  1.00  0.00           H  
ATOM   4615 HG22 THR   295      44.824  41.375  98.037  1.00  0.00           H  
ATOM   4616 HG23 THR   295      45.566  40.736  96.544  1.00  0.00           H  
ATOM   4617  C   THR   295      46.571  43.668  98.398  1.00  0.00           C  
ATOM   4618  O   THR   295      45.565  43.426  99.050  1.00  0.00           O  
ATOM   4619  N   LYS   296      47.029  44.912  98.266  1.00  0.00           N  
ATOM   4620  HN  LYS   296      47.689  45.255  97.602  1.00  0.00           H  
ATOM   4621  CA  LYS   296      46.383  46.045  98.839  1.00  0.00           C  
ATOM   4622  HA  LYS   296      45.707  45.723  99.617  1.00  0.00           H  
ATOM   4623  CB  LYS   296      47.368  47.033  99.526  1.00  0.00           C  
ATOM   4624  HB1 LYS   296      48.208  47.287  98.845  1.00  0.00           H  
ATOM   4625  HB2 LYS   296      46.912  48.016  99.774  1.00  0.00           H  
ATOM   4626  CG  LYS   296      48.002  46.434 100.798  1.00  0.00           C  
ATOM   4627  HG1 LYS   296      48.384  45.405 100.625  1.00  0.00           H  
ATOM   4628  HG2 LYS   296      48.803  47.127 101.134  1.00  0.00           H  
ATOM   4629  CD  LYS   296      46.884  46.345 101.924  1.00  0.00           C  
ATOM   4630  HD1 LYS   296      46.736  47.393 102.260  1.00  0.00           H  
ATOM   4631  HD2 LYS   296      45.939  45.881 101.569  1.00  0.00           H  
ATOM   4632  CE  LYS   296      47.462  45.596 103.181  1.00  0.00           C  
ATOM   4633  HE1 LYS   296      47.761  44.557 102.923  1.00  0.00           H  
ATOM   4634  HE2 LYS   296      48.440  46.091 103.363  1.00  0.00           H  
ATOM   4635  NZ  LYS   296      46.597  45.697 104.343  1.00  0.00           N  
ATOM   4636  HZ1 LYS   296      46.477  46.640 104.764  1.00  0.00           H  
ATOM   4637  HZ2 LYS   296      45.606  45.467 104.128  1.00  0.00           H  
ATOM   4638  HZ3 LYS   296      46.930  45.021 105.060  1.00  0.00           H  
ATOM   4639  C   LYS   296      45.415  46.769  97.918  1.00  0.00           C  
ATOM   4640  O   LYS   296      44.573  47.555  98.279  1.00  0.00           O  
ATOM   4641  N   THR   297      45.491  46.360  96.629  1.00  0.00           N  
ATOM   4642  HN  THR   297      46.157  45.674  96.343  1.00  0.00           H  
ATOM   4643  CA  THR   297      44.605  46.941  95.648  1.00  0.00           C  
ATOM   4644  HA  THR   297      44.497  47.990  95.879  1.00  0.00           H  
ATOM   4645  CB  THR   297      45.165  46.836  94.277  1.00  0.00           C  
ATOM   4646  HB  THR   297      44.449  47.128  93.479  1.00  0.00           H  
ATOM   4647  OG1 THR   297      45.871  45.624  94.063  1.00  0.00           O  
ATOM   4648  HG1 THR   297      46.311  45.802  93.228  1.00  0.00           H  
ATOM   4649  CG2 THR   297      46.243  47.974  94.126  1.00  0.00           C  
ATOM   4650 HG21 THR   297      46.800  47.772  93.186  1.00  0.00           H  
ATOM   4651 HG22 THR   297      45.797  48.991  94.098  1.00  0.00           H  
ATOM   4652 HG23 THR   297      47.048  47.994  94.891  1.00  0.00           H  
ATOM   4653  C   THR   297      43.159  46.325  95.726  1.00  0.00           C  
ATOM   4654  O   THR   297      42.943  45.175  96.069  1.00  0.00           O  
ATOM   4655  N   VAL   298      42.255  47.260  95.435  1.00  0.00           N  
ATOM   4656  HN  VAL   298      42.472  48.208  95.217  1.00  0.00           H  
ATOM   4657  CA  VAL   298      40.812  46.902  95.414  1.00  0.00           C  
ATOM   4658  HA  VAL   298      40.758  45.851  95.655  1.00  0.00           H  
ATOM   4659  CB  VAL   298      39.934  47.659  96.326  1.00  0.00           C  
ATOM   4660  HB  VAL   298      38.918  47.209  96.334  1.00  0.00           H  
ATOM   4661  CG1 VAL   298      40.426  47.323  97.723  1.00  0.00           C  
ATOM   4662 HG11 VAL   298      40.446  46.218  97.837  1.00  0.00           H  
ATOM   4663 HG12 VAL   298      41.460  47.678  97.920  1.00  0.00           H  
ATOM   4664 HG13 VAL   298      39.694  47.728  98.453  1.00  0.00           H  
ATOM   4665  CG2 VAL   298      39.872  49.171  96.067  1.00  0.00           C  
ATOM   4666 HG21 VAL   298      39.269  49.558  96.916  1.00  0.00           H  
ATOM   4667 HG22 VAL   298      40.820  49.708  96.285  1.00  0.00           H  
ATOM   4668 HG23 VAL   298      39.394  49.477  95.111  1.00  0.00           H  
ATOM   4669  C   VAL   298      40.154  47.090  94.024  1.00  0.00           C  
ATOM   4670  O   VAL   298      39.166  46.497  93.810  1.00  0.00           O  
ATOM   4671  N   THR   299      40.720  47.956  93.169  1.00  0.00           N  
ATOM   4672  HN  THR   299      41.474  48.512  93.512  1.00  0.00           H  
ATOM   4673  CA  THR   299      40.212  48.166  91.769  1.00  0.00           C  
ATOM   4674  HA  THR   299      39.132  48.151  91.759  1.00  0.00           H  
ATOM   4675  CB  THR   299      40.583  49.564  91.313  1.00  0.00           C  
ATOM   4676  HB  THR   299      40.521  50.254  92.181  1.00  0.00           H  
ATOM   4677  OG1 THR   299      39.672  50.091  90.345  1.00  0.00           O  
ATOM   4678  HG1 THR   299      38.837  50.246  90.791  1.00  0.00           H  
ATOM   4679  CG2 THR   299      41.985  49.428  90.732  1.00  0.00           C  
ATOM   4680 HG21 THR   299      42.636  48.747  91.322  1.00  0.00           H  
ATOM   4681 HG22 THR   299      41.866  48.911  89.756  1.00  0.00           H  
ATOM   4682 HG23 THR   299      42.516  50.390  90.571  1.00  0.00           H  
ATOM   4683  C   THR   299      40.730  46.960  90.906  1.00  0.00           C  
ATOM   4684  O   THR   299      41.729  46.318  91.161  1.00  0.00           O  
ATOM   4685  N   ASP   300      39.995  46.638  89.775  1.00  0.00           N  
ATOM   4686  HN  ASP   300      39.163  47.161  89.604  1.00  0.00           H  
ATOM   4687  CA  ASP   300      40.217  45.511  88.847  1.00  0.00           C  
ATOM   4688  HA  ASP   300      40.021  44.616  89.418  1.00  0.00           H  
ATOM   4689  CB  ASP   300      39.112  45.602  87.745  1.00  0.00           C  
ATOM   4690  HB1 ASP   300      39.052  46.648  87.375  1.00  0.00           H  
ATOM   4691  HB2 ASP   300      39.405  44.940  86.903  1.00  0.00           H  
ATOM   4692  CG  ASP   300      37.709  45.092  88.189  1.00  0.00           C  
ATOM   4693  OD1 ASP   300      36.797  45.082  87.313  1.00  0.00           O  
ATOM   4694  OD2 ASP   300      37.525  44.900  89.477  1.00  0.00           O  
ATOM   4695  C   ASP   300      41.567  45.285  88.238  1.00  0.00           C  
ATOM   4696  O   ASP   300      42.393  46.127  88.056  1.00  0.00           O  
ATOM   4697  N   LYS   301      41.835  44.004  88.005  1.00  0.00           N  
ATOM   4698  HN  LYS   301      41.108  43.333  88.129  1.00  0.00           H  
ATOM   4699  CA  LYS   301      43.080  43.362  87.626  1.00  0.00           C  
ATOM   4700  HA  LYS   301      42.977  42.288  87.666  1.00  0.00           H  
ATOM   4701  CB  LYS   301      43.349  43.565  86.114  1.00  0.00           C  
ATOM   4702  HB1 LYS   301      43.171  44.629  85.848  1.00  0.00           H  
ATOM   4703  HB2 LYS   301      44.415  43.391  85.854  1.00  0.00           H  
ATOM   4704  CG  LYS   301      42.535  42.571  85.295  1.00  0.00           C  
ATOM   4705  HG1 LYS   301      42.595  41.552  85.733  1.00  0.00           H  
ATOM   4706  HG2 LYS   301      41.447  42.796  85.305  1.00  0.00           H  
ATOM   4707  CD  LYS   301      42.991  42.447  83.859  1.00  0.00           C  
ATOM   4708  HD1 LYS   301      42.862  43.349  83.223  1.00  0.00           H  
ATOM   4709  HD2 LYS   301      44.094  42.313  83.836  1.00  0.00           H  
ATOM   4710  CE  LYS   301      42.495  41.159  83.158  1.00  0.00           C  
ATOM   4711  HE1 LYS   301      43.092  40.961  82.242  1.00  0.00           H  
ATOM   4712  HE2 LYS   301      42.698  40.264  83.785  1.00  0.00           H  
ATOM   4713  NZ  LYS   301      41.064  41.280  82.772  1.00  0.00           N  
ATOM   4714  HZ1 LYS   301      40.360  41.270  83.538  1.00  0.00           H  
ATOM   4715  HZ2 LYS   301      40.928  42.167  82.246  1.00  0.00           H  
ATOM   4716  HZ3 LYS   301      40.806  40.649  81.987  1.00  0.00           H  
ATOM   4717  C   LYS   301      44.318  43.647  88.563  1.00  0.00           C  
ATOM   4718  O   LYS   301      45.394  43.990  88.085  1.00  0.00           O  
ATOM   4719  N   GLU   302      44.123  43.690  89.911  1.00  0.00           N  
ATOM   4720  HN  GLU   302      43.208  43.631  90.301  1.00  0.00           H  
ATOM   4721  CA  GLU   302      45.151  44.015  90.883  1.00  0.00           C  
ATOM   4722  HA  GLU   302      44.735  43.796  91.855  1.00  0.00           H  
ATOM   4723  CB  GLU   302      46.398  43.081  90.677  1.00  0.00           C  
ATOM   4724  HB1 GLU   302      47.015  43.277  89.774  1.00  0.00           H  
ATOM   4725  HB2 GLU   302      47.084  43.306  91.521  1.00  0.00           H  
ATOM   4726  CG  GLU   302      46.297  41.546  90.849  1.00  0.00           C  
ATOM   4727  HG1 GLU   302      45.956  41.113  89.884  1.00  0.00           H  
ATOM   4728  HG2 GLU   302      47.247  40.992  91.006  1.00  0.00           H  
ATOM   4729  CD  GLU   302      45.404  41.166  91.951  1.00  0.00           C  
ATOM   4730  OE1 GLU   302      45.721  41.345  93.141  1.00  0.00           O  
ATOM   4731  OE2 GLU   302      44.315  40.559  91.649  1.00  0.00           O  
ATOM   4732  C   GLU   302      45.424  45.465  90.860  1.00  0.00           C  
ATOM   4733  O   GLU   302      46.358  45.871  91.557  1.00  0.00           O  
ATOM   4734  N   GLY   303      44.719  46.278  90.046  1.00  0.00           N  
ATOM   4735  HN  GLY   303      43.913  45.988  89.536  1.00  0.00           H  
ATOM   4736  CA  GLY   303      45.109  47.723  89.815  1.00  0.00           C  
ATOM   4737  HA1 GLY   303      45.576  48.185  90.672  1.00  0.00           H  
ATOM   4738  HA2 GLY   303      44.168  48.202  89.587  1.00  0.00           H  
ATOM   4739  C   GLY   303      45.954  47.968  88.686  1.00  0.00           C  
ATOM   4740  O   GLY   303      46.141  49.165  88.386  1.00  0.00           O  
ATOM   4741  N   ILE   304      46.315  46.954  87.856  1.00  0.00           N  
ATOM   4742  HN  ILE   304      46.106  45.999  88.052  1.00  0.00           H  
ATOM   4743  CA  ILE   304      47.024  47.221  86.621  1.00  0.00           C  
ATOM   4744  HA  ILE   304      47.935  47.636  87.027  1.00  0.00           H  
ATOM   4745  CB  ILE   304      47.439  45.826  86.052  1.00  0.00           C  
ATOM   4746  HB  ILE   304      46.538  45.187  86.165  1.00  0.00           H  
ATOM   4747  CG2 ILE   304      47.818  45.826  84.636  1.00  0.00           C  
ATOM   4748 HG21 ILE   304      48.344  46.762  84.352  1.00  0.00           H  
ATOM   4749 HG22 ILE   304      48.546  45.019  84.403  1.00  0.00           H  
ATOM   4750 HG23 ILE   304      46.890  45.746  84.030  1.00  0.00           H  
ATOM   4751  CG1 ILE   304      48.435  45.107  87.090  1.00  0.00           C  
ATOM   4752 HG11 ILE   304      48.022  45.136  88.121  1.00  0.00           H  
ATOM   4753 HG12 ILE   304      48.499  44.036  86.802  1.00  0.00           H  
ATOM   4754  CD  ILE   304      49.718  45.837  87.183  1.00  0.00           C  
ATOM   4755  HD1 ILE   304      50.471  45.176  87.663  1.00  0.00           H  
ATOM   4756  HD2 ILE   304      50.085  46.125  86.174  1.00  0.00           H  
ATOM   4757  HD3 ILE   304      49.640  46.711  87.864  1.00  0.00           H  
ATOM   4758  C   ILE   304      46.421  48.219  85.651  1.00  0.00           C  
ATOM   4759  O   ILE   304      47.258  49.072  85.325  1.00  0.00           O  
ATOM   4760  N   PRO   305      45.198  48.215  85.155  1.00  0.00           N  
ATOM   4761  CD  PRO   305      44.298  47.013  85.083  1.00  0.00           C  
ATOM   4762  HD1 PRO   305      43.661  47.028  85.993  1.00  0.00           H  
ATOM   4763  HD2 PRO   305      44.852  46.057  85.196  1.00  0.00           H  
ATOM   4764  CA  PRO   305      44.729  49.219  84.154  1.00  0.00           C  
ATOM   4765  HA  PRO   305      45.442  49.271  83.344  1.00  0.00           H  
ATOM   4766  CB  PRO   305      43.326  48.617  83.640  1.00  0.00           C  
ATOM   4767  HB1 PRO   305      43.067  49.022  82.639  1.00  0.00           H  
ATOM   4768  HB2 PRO   305      42.549  49.110  84.262  1.00  0.00           H  
ATOM   4769  CG  PRO   305      43.474  47.115  83.837  1.00  0.00           C  
ATOM   4770  HG1 PRO   305      44.117  46.819  82.980  1.00  0.00           H  
ATOM   4771  HG2 PRO   305      42.543  46.512  83.780  1.00  0.00           H  
ATOM   4772  C   PRO   305      44.597  50.637  84.732  1.00  0.00           C  
ATOM   4773  O   PRO   305      44.737  51.611  84.035  1.00  0.00           O  
ATOM   4774  N   ALA   306      44.325  50.712  86.086  1.00  0.00           N  
ATOM   4775  HN  ALA   306      44.139  49.881  86.605  1.00  0.00           H  
ATOM   4776  CA  ALA   306      44.347  51.930  86.916  1.00  0.00           C  
ATOM   4777  HA  ALA   306      43.718  52.645  86.408  1.00  0.00           H  
ATOM   4778  CB  ALA   306      43.726  51.753  88.312  1.00  0.00           C  
ATOM   4779  HB1 ALA   306      44.282  50.904  88.765  1.00  0.00           H  
ATOM   4780  HB2 ALA   306      43.880  52.592  89.023  1.00  0.00           H  
ATOM   4781  HB3 ALA   306      42.647  51.515  88.195  1.00  0.00           H  
ATOM   4782  C   ALA   306      45.654  52.624  86.976  1.00  0.00           C  
ATOM   4783  O   ALA   306      45.829  53.838  87.169  1.00  0.00           O  
ATOM   4784  N   GLY   307      46.710  51.836  86.992  1.00  0.00           N  
ATOM   4785  HN  GLY   307      46.501  50.865  87.085  1.00  0.00           H  
ATOM   4786  CA  GLY   307      48.145  52.183  87.046  1.00  0.00           C  
ATOM   4787  HA1 GLY   307      48.690  51.265  87.211  1.00  0.00           H  
ATOM   4788  HA2 GLY   307      48.207  52.892  87.858  1.00  0.00           H  
ATOM   4789  C   GLY   307      48.604  52.794  85.770  1.00  0.00           C  
ATOM   4790  O   GLY   307      49.431  53.774  85.702  1.00  0.00           O  
ATOM   4791  N   TRP   308      48.083  52.299  84.530  1.00  0.00           N  
ATOM   4792  HN  TRP   308      47.509  51.495  84.664  1.00  0.00           H  
ATOM   4793  CA  TRP   308      48.455  52.674  83.168  1.00  0.00           C  
ATOM   4794  HA  TRP   308      49.523  52.839  83.170  1.00  0.00           H  
ATOM   4795  CB  TRP   308      47.863  51.576  82.152  1.00  0.00           C  
ATOM   4796  HB1 TRP   308      48.176  50.630  82.644  1.00  0.00           H  
ATOM   4797  HB2 TRP   308      46.766  51.572  81.981  1.00  0.00           H  
ATOM   4798  CG  TRP   308      48.667  51.688  80.854  1.00  0.00           C  
ATOM   4799  CD1 TRP   308      48.220  51.855  79.575  1.00  0.00           C  
ATOM   4800  HD1 TRP   308      47.224  51.645  79.214  1.00  0.00           H  
ATOM   4801  NE1 TRP   308      49.309  51.855  78.754  1.00  0.00           N  
ATOM   4802  HE1 TRP   308      49.372  51.680  77.795  1.00  0.00           H  
ATOM   4803  CE2 TRP   308      50.386  51.751  79.464  1.00  0.00           C  
ATOM   4804  CD2 TRP   308      50.077  51.556  80.813  1.00  0.00           C  
ATOM   4805  CE3 TRP   308      51.111  51.308  81.705  1.00  0.00           C  
ATOM   4806  HE3 TRP   308      50.898  51.126  82.748  1.00  0.00           H  
ATOM   4807  CZ3 TRP   308      52.450  51.159  81.270  1.00  0.00           C  
ATOM   4808  HZ3 TRP   308      53.324  50.808  81.798  1.00  0.00           H  
ATOM   4809  CZ2 TRP   308      51.626  51.686  79.009  1.00  0.00           C  
ATOM   4810  HZ2 TRP   308      51.854  51.809  77.961  1.00  0.00           H  
ATOM   4811  CH2 TRP   308      52.739  51.448  79.886  1.00  0.00           C  
ATOM   4812  HH2 TRP   308      53.733  51.408  79.466  1.00  0.00           H  
ATOM   4813  C   TRP   308      47.886  54.090  82.820  1.00  0.00           C  
ATOM   4814  O   TRP   308      48.497  54.860  82.015  1.00  0.00           O  
ATOM   4815  N   GLN   309      46.829  54.467  83.554  1.00  0.00           N  
ATOM   4816  HN  GLN   309      46.367  53.745  84.063  1.00  0.00           H  
ATOM   4817  CA  GLN   309      46.223  55.814  83.582  1.00  0.00           C  
ATOM   4818  HA  GLN   309      45.924  56.041  82.570  1.00  0.00           H  
ATOM   4819  CB  GLN   309      44.805  55.866  84.297  1.00  0.00           C  
ATOM   4820  HB1 GLN   309      44.982  55.147  85.125  1.00  0.00           H  
ATOM   4821  HB2 GLN   309      44.610  56.905  84.638  1.00  0.00           H  
ATOM   4822  CG  GLN   309      43.653  55.333  83.463  1.00  0.00           C  
ATOM   4823  HG1 GLN   309      43.815  54.243  83.325  1.00  0.00           H  
ATOM   4824  HG2 GLN   309      42.713  55.377  84.053  1.00  0.00           H  
ATOM   4825  CD  GLN   309      43.347  56.052  82.151  1.00  0.00           C  
ATOM   4826  OE1 GLN   309      43.020  57.243  82.045  1.00  0.00           O  
ATOM   4827  NE2 GLN   309      43.635  55.352  81.037  1.00  0.00           N  
ATOM   4828 HE21 GLN   309      43.780  55.800  80.155  1.00  0.00           H  
ATOM   4829 HE22 GLN   309      43.924  54.411  81.212  1.00  0.00           H  
ATOM   4830  C   GLN   309      46.973  56.931  84.126  1.00  0.00           C  
ATOM   4831  O   GLN   309      47.453  56.793  85.259  1.00  0.00           O  
ATOM   4832  N   GLY   310      47.067  58.049  83.327  1.00  0.00           N  
ATOM   4833  HN  GLY   310      46.771  57.990  82.376  1.00  0.00           H  
ATOM   4834  CA  GLY   310      47.263  59.465  83.754  1.00  0.00           C  
ATOM   4835  HA1 GLY   310      47.691  59.504  84.745  1.00  0.00           H  
ATOM   4836  HA2 GLY   310      46.291  59.921  83.632  1.00  0.00           H  
ATOM   4837  C   GLY   310      48.266  60.161  82.800  1.00  0.00           C  
ATOM   4838  O   GLY   310      48.494  61.347  82.864  1.00  0.00           O  
ATOM   4839  N   LEU   311      48.843  59.284  81.848  1.00  0.00           N  
ATOM   4840  HN  LEU   311      48.669  58.303  81.896  1.00  0.00           H  
ATOM   4841  CA  LEU   311      49.683  59.727  80.720  1.00  0.00           C  
ATOM   4842  HA  LEU   311      49.456  60.739  80.417  1.00  0.00           H  
ATOM   4843  CB  LEU   311      51.170  59.748  81.120  1.00  0.00           C  
ATOM   4844  HB1 LEU   311      51.312  60.487  81.937  1.00  0.00           H  
ATOM   4845  HB2 LEU   311      51.431  58.750  81.531  1.00  0.00           H  
ATOM   4846  CG  LEU   311      52.201  60.262  80.033  1.00  0.00           C  
ATOM   4847  HG  LEU   311      52.034  59.581  79.171  1.00  0.00           H  
ATOM   4848  CD1 LEU   311      52.000  61.715  79.673  1.00  0.00           C  
ATOM   4849 HD11 LEU   311      52.496  62.284  80.489  1.00  0.00           H  
ATOM   4850 HD12 LEU   311      52.619  62.065  78.819  1.00  0.00           H  
ATOM   4851 HD13 LEU   311      50.949  62.047  79.535  1.00  0.00           H  
ATOM   4852  CD2 LEU   311      53.575  59.968  80.545  1.00  0.00           C  
ATOM   4853 HD21 LEU   311      53.906  60.623  81.379  1.00  0.00           H  
ATOM   4854 HD22 LEU   311      53.480  58.965  81.014  1.00  0.00           H  
ATOM   4855 HD23 LEU   311      54.420  60.061  79.830  1.00  0.00           H  
ATOM   4856  C   LEU   311      49.499  58.760  79.625  1.00  0.00           C  
ATOM   4857  O   LEU   311      49.366  57.585  79.895  1.00  0.00           O  
ATOM   4858  N   ASP   312      49.411  59.241  78.346  1.00  0.00           N  
ATOM   4859  HN  ASP   312      49.610  60.201  78.166  1.00  0.00           H  
ATOM   4860  CA  ASP   312      49.097  58.362  77.157  1.00  0.00           C  
ATOM   4861  HA  ASP   312      48.530  57.542  77.572  1.00  0.00           H  
ATOM   4862  CB  ASP   312      48.148  59.139  76.152  1.00  0.00           C  
ATOM   4863  HB1 ASP   312      48.715  60.038  75.829  1.00  0.00           H  
ATOM   4864  HB2 ASP   312      48.027  58.404  75.327  1.00  0.00           H  
ATOM   4865  CG  ASP   312      46.786  59.577  76.732  1.00  0.00           C  
ATOM   4866  OD1 ASP   312      46.321  59.065  77.780  1.00  0.00           O  
ATOM   4867  OD2 ASP   312      46.135  60.371  75.998  1.00  0.00           O  
ATOM   4868  C   ASP   312      50.383  57.660  76.605  1.00  0.00           C  
ATOM   4869  O   ASP   312      50.611  57.505  75.401  1.00  0.00           O  
ATOM   4870  N   ASN   313      51.208  57.155  77.509  1.00  0.00           N  
ATOM   4871  HN  ASN   313      50.900  57.069  78.453  1.00  0.00           H  
ATOM   4872  CA  ASN   313      52.522  56.517  77.264  1.00  0.00           C  
ATOM   4873  HA  ASN   313      52.906  56.325  78.255  1.00  0.00           H  
ATOM   4874  CB  ASN   313      52.378  55.064  76.803  1.00  0.00           C  
ATOM   4875  HB1 ASN   313      51.694  54.499  77.472  1.00  0.00           H  
ATOM   4876  HB2 ASN   313      51.816  55.058  75.845  1.00  0.00           H  
ATOM   4877  CG  ASN   313      53.684  54.368  76.499  1.00  0.00           C  
ATOM   4878  OD1 ASN   313      53.918  53.904  75.383  1.00  0.00           O  
ATOM   4879  ND2 ASN   313      54.589  54.362  77.492  1.00  0.00           N  
ATOM   4880 HD21 ASN   313      54.271  54.695  78.380  1.00  0.00           H  
ATOM   4881 HD22 ASN   313      55.461  53.878  77.410  1.00  0.00           H  
ATOM   4882  C   ASN   313      53.539  57.441  76.616  1.00  0.00           C  
ATOM   4883  O   ASN   313      53.462  57.688  75.412  1.00  0.00           O  
ATOM   4884  N   GLY   314      54.522  57.937  77.437  1.00  0.00           N  
ATOM   4885  HN  GLY   314      54.667  57.548  78.343  1.00  0.00           H  
ATOM   4886  CA  GLY   314      55.537  58.900  76.931  1.00  0.00           C  
ATOM   4887  HA1 GLY   314      56.284  59.149  77.671  1.00  0.00           H  
ATOM   4888  HA2 GLY   314      54.984  59.777  76.628  1.00  0.00           H  
ATOM   4889  C   GLY   314      56.389  58.466  75.773  1.00  0.00           C  
ATOM   4890  O   GLY   314      56.521  57.276  75.515  1.00  0.00           O  
ATOM   4891  N   PRO   315      57.136  59.376  75.144  1.00  0.00           N  
ATOM   4892  CD  PRO   315      57.297  60.815  75.511  1.00  0.00           C  
ATOM   4893  HD1 PRO   315      57.625  60.940  76.565  1.00  0.00           H  
ATOM   4894  HD2 PRO   315      56.393  61.445  75.370  1.00  0.00           H  
ATOM   4895  CA  PRO   315      57.704  59.108  73.817  1.00  0.00           C  
ATOM   4896  HA  PRO   315      56.898  58.655  73.258  1.00  0.00           H  
ATOM   4897  CB  PRO   315      58.097  60.452  73.279  1.00  0.00           C  
ATOM   4898  HB1 PRO   315      57.361  60.899  72.578  1.00  0.00           H  
ATOM   4899  HB2 PRO   315      58.933  60.318  72.559  1.00  0.00           H  
ATOM   4900  CG  PRO   315      58.390  61.325  74.489  1.00  0.00           C  
ATOM   4901  HG1 PRO   315      58.364  62.420  74.299  1.00  0.00           H  
ATOM   4902  HG2 PRO   315      59.353  60.975  74.918  1.00  0.00           H  
ATOM   4903  C   PRO   315      58.919  58.107  73.808  1.00  0.00           C  
ATOM   4904  O   PRO   315      59.173  57.626  72.655  1.00  0.00           O  
ATOM   4905  N   GLU   316      59.630  57.891  74.891  1.00  0.00           N  
ATOM   4906  HN  GLU   316      59.417  58.534  75.623  1.00  0.00           H  
ATOM   4907  CA  GLU   316      60.907  57.197  74.825  1.00  0.00           C  
ATOM   4908  HA  GLU   316      61.586  57.685  74.141  1.00  0.00           H  
ATOM   4909  CB  GLU   316      61.639  57.357  76.268  1.00  0.00           C  
ATOM   4910  HB1 GLU   316      61.744  58.446  76.464  1.00  0.00           H  
ATOM   4911  HB2 GLU   316      61.042  56.991  77.130  1.00  0.00           H  
ATOM   4912  CG  GLU   316      62.965  56.568  76.414  1.00  0.00           C  
ATOM   4913  HG1 GLU   316      62.702  55.490  76.462  1.00  0.00           H  
ATOM   4914  HG2 GLU   316      63.648  56.678  75.545  1.00  0.00           H  
ATOM   4915  CD  GLU   316      63.784  57.057  77.548  1.00  0.00           C  
ATOM   4916  OE1 GLU   316      63.284  57.690  78.486  1.00  0.00           O  
ATOM   4917  OE2 GLU   316      65.010  56.692  77.545  1.00  0.00           O  
ATOM   4918  C   GLU   316      60.714  55.744  74.359  1.00  0.00           C  
ATOM   4919  O   GLU   316      61.537  55.301  73.615  1.00  0.00           O  
ATOM   4920  N   SER   317      59.652  55.019  74.815  1.00  0.00           N  
ATOM   4921  HN  SER   317      59.009  55.491  75.413  1.00  0.00           H  
ATOM   4922  CA  SER   317      59.413  53.581  74.516  1.00  0.00           C  
ATOM   4923  HA  SER   317      60.286  53.037  74.842  1.00  0.00           H  
ATOM   4924  CB  SER   317      58.227  52.917  75.370  1.00  0.00           C  
ATOM   4925  HB1 SER   317      57.343  53.566  75.191  1.00  0.00           H  
ATOM   4926  HB2 SER   317      58.074  51.870  75.031  1.00  0.00           H  
ATOM   4927  OG  SER   317      58.630  52.993  76.657  1.00  0.00           O  
ATOM   4928  HG1 SER   317      58.380  53.868  76.964  1.00  0.00           H  
ATOM   4929  C   SER   317      59.040  53.359  73.055  1.00  0.00           C  
ATOM   4930  O   SER   317      59.509  52.350  72.557  1.00  0.00           O  
ATOM   4931  N   ARG   318      58.299  54.218  72.286  1.00  0.00           N  
ATOM   4932  HN  ARG   318      57.852  54.998  72.716  1.00  0.00           H  
ATOM   4933  CA  ARG   318      58.168  53.953  70.808  1.00  0.00           C  
ATOM   4934  HA  ARG   318      57.807  52.935  70.816  1.00  0.00           H  
ATOM   4935  CB  ARG   318      57.127  54.846  70.099  1.00  0.00           C  
ATOM   4936  HB1 ARG   318      57.194  54.695  69.000  1.00  0.00           H  
ATOM   4937  HB2 ARG   318      56.192  54.348  70.435  1.00  0.00           H
[truncated: 116,595 more chars]
