# Supplementary material for: Convergence and equilibrium in molecular dynamics simulations
Source: Commun Chem. 2024 Feb 7;7:26. doi: 10.1038/s42004-024-01114-5 (PMC10850365; doi:10.1038/s42004-024-01114-5)
Supplement: Supplementary file 26 — Supplementary Data 15 [file 42004_2024_1114_MOESM26_ESM.txt]

CRYST1  116.558  116.558  116.558  90.00  90.00  90.00               1
ATOM      1  N   SER     1      44.469  62.954  37.015  1.00  0.00           N  
ATOM      2  H1  SER     1      45.439  62.952  37.294  1.00  0.00           H  
ATOM      3  H2  SER     1      44.347  62.980  36.013  1.00  0.00           H  
ATOM      4  H3  SER     1      44.035  62.126  37.397  1.00  0.00           H  
ATOM      5  CA  SER     1      43.813  64.196  37.559  1.00  0.00           C  
ATOM      6  HA  SER     1      44.306  65.077  37.149  1.00  0.00           H  
ATOM      7  C   SER     1      43.700  64.092  39.067  1.00  0.00           C  
ATOM      8  O   SER     1      43.530  62.976  39.578  1.00  0.00           O  
ATOM      9  CB  SER     1      42.380  64.398  36.973  1.00  0.00           C  
ATOM     10  HB2 SER     1      42.342  64.712  35.930  1.00  0.00           H  
ATOM     11  HB3 SER     1      41.824  65.109  37.585  1.00  0.00           H  
ATOM     12  OG  SER     1      41.718  63.168  36.993  1.00  0.00           O  
ATOM     13  HG  SER     1      41.348  63.064  36.113  1.00  0.00           H  
ATOM     14  N   GLY     2      43.668  65.242  39.760  1.00  0.00           N  
ATOM     15  H   GLY     2      43.588  66.092  39.221  1.00  0.00           H  
ATOM     16  CA  GLY     2      43.852  65.364  41.186  1.00  0.00           C  
ATOM     17  HA2 GLY     2      43.096  64.725  41.641  1.00  0.00           H  
ATOM     18  HA3 GLY     2      43.717  66.372  41.579  1.00  0.00           H  
ATOM     19  C   GLY     2      45.217  64.877  41.674  1.00  0.00           C  
ATOM     20  O   GLY     2      45.994  64.242  40.880  1.00  0.00           O  
ATOM     21  N   PHE     3      45.547  65.283  42.879  1.00  0.00           N  
ATOM     22  H   PHE     3      44.894  65.852  43.399  1.00  0.00           H  
ATOM     23  CA  PHE     3      46.742  64.839  43.523  1.00  0.00           C  
ATOM     24  HA  PHE     3      46.914  63.807  43.215  1.00  0.00           H  
ATOM     25  C   PHE     3      46.526  64.838  45.029  1.00  0.00           C  
ATOM     26  O   PHE     3      46.440  65.899  45.581  1.00  0.00           O  
ATOM     27  CB  PHE     3      47.927  65.701  43.083  1.00  0.00           C  
ATOM     28  HB2 PHE     3      47.790  66.610  43.670  1.00  0.00           H  
ATOM     29  HB3 PHE     3      47.827  65.922  42.021  1.00  0.00           H  
ATOM     30  CG  PHE     3      49.221  64.948  43.396  1.00  0.00           C  
ATOM     31  CD1 PHE     3      49.702  64.025  42.474  1.00  0.00           C  
ATOM     32  HD1 PHE     3      49.072  63.802  41.625  1.00  0.00           H  
ATOM     33  CD2 PHE     3      50.019  65.420  44.420  1.00  0.00           C  
ATOM     34  HD2 PHE     3      49.606  66.091  45.158  1.00  0.00           H  
ATOM     35  CE1 PHE     3      50.851  63.291  42.711  1.00  0.00           C  
ATOM     36  HE1 PHE     3      51.219  62.514  42.057  1.00  0.00           H  
ATOM     37  CE2 PHE     3      51.277  64.714  44.672  1.00  0.00           C  
ATOM     38  HE2 PHE     3      52.002  64.933  45.442  1.00  0.00           H  
ATOM     39  CZ  PHE     3      51.581  63.620  43.834  1.00  0.00           C  
ATOM     40  HZ  PHE     3      52.451  63.021  44.056  1.00  0.00           H  
ATOM     41  N   ARG     4      46.543  63.671  45.640  1.00  0.00           N  
ATOM     42  H   ARG     4      46.892  62.838  45.189  1.00  0.00           H  
ATOM     43  CA  ARG     4      46.334  63.577  47.105  1.00  0.00           C  
ATOM     44  HA  ARG     4      46.115  64.571  47.494  1.00  0.00           H  
ATOM     45  C   ARG     4      47.500  62.777  47.765  1.00  0.00           C  
ATOM     46  O   ARG     4      48.222  62.011  47.116  1.00  0.00           O  
ATOM     47  CB  ARG     4      45.040  62.745  47.272  1.00  0.00           C  
ATOM     48  HB2 ARG     4      44.851  62.343  48.267  1.00  0.00           H  
ATOM     49  HB3 ARG     4      45.135  61.851  46.655  1.00  0.00           H  
ATOM     50  CG  ARG     4      43.743  63.516  46.855  1.00  0.00           C  
ATOM     51  HG2 ARG     4      43.003  62.716  46.860  1.00  0.00           H  
ATOM     52  HG3 ARG     4      43.869  63.962  45.869  1.00  0.00           H  
ATOM     53  CD  ARG     4      43.344  64.584  47.861  1.00  0.00           C  
ATOM     54  HD2 ARG     4      43.747  65.529  47.497  1.00  0.00           H  
ATOM     55  HD3 ARG     4      43.794  64.330  48.820  1.00  0.00           H  
ATOM     56  NE  ARG     4      41.841  64.576  48.122  1.00  0.00           N  
ATOM     57  HE  ARG     4      41.271  64.282  47.343  1.00  0.00           H  
ATOM     58  CZ  ARG     4      41.078  64.819  49.149  1.00  0.00           C  
ATOM     59  NH1 ARG     4      41.538  65.086  50.321  1.00  0.00           N  
ATOM     60 HH12 ARG     4      42.465  65.456  50.477  1.00  0.00           H  
ATOM     61 HH11 ARG     4      40.906  65.182  51.103  1.00  0.00           H  
ATOM     62  NH2 ARG     4      39.757  64.627  49.020  1.00  0.00           N  
ATOM     63 HH21 ARG     4      39.168  64.690  49.838  1.00  0.00           H  
ATOM     64 HH22 ARG     4      39.391  64.315  48.132  1.00  0.00           H  
ATOM     65  N   LYS     5      47.776  63.114  49.040  1.00  0.00           N  
ATOM     66  H   LYS     5      47.343  63.960  49.384  1.00  0.00           H  
ATOM     67  CA  LYS     5      48.661  62.349  49.946  1.00  0.00           C  
ATOM     68  HA  LYS     5      49.638  62.324  49.464  1.00  0.00           H  
ATOM     69  C   LYS     5      48.197  60.856  50.220  1.00  0.00           C  
ATOM     70  O   LYS     5      47.140  60.592  50.818  1.00  0.00           O  
ATOM     71  CB  LYS     5      48.834  63.131  51.415  1.00  0.00           C  
ATOM     72  HB2 LYS     5      47.894  62.937  51.932  1.00  0.00           H  
ATOM     73  HB3 LYS     5      48.893  64.202  51.223  1.00  0.00           H  
ATOM     74  CG  LYS     5      50.122  62.550  52.148  1.00  0.00           C  
ATOM     75  HG2 LYS     5      50.076  61.462  52.186  1.00  0.00           H  
ATOM     76  HG3 LYS     5      50.013  62.976  53.146  1.00  0.00           H  
ATOM     77  CD  LYS     5      51.413  63.077  51.519  1.00  0.00           C  
ATOM     78  HD2 LYS     5      51.427  62.650  50.516  1.00  0.00           H  
ATOM     79  HD3 LYS     5      52.293  62.685  52.029  1.00  0.00           H  
ATOM     80  CE  LYS     5      51.567  64.585  51.447  1.00  0.00           C  
ATOM     81  HE2 LYS     5      50.807  65.037  50.810  1.00  0.00           H  
ATOM     82  HE3 LYS     5      52.560  64.761  51.033  1.00  0.00           H  
ATOM     83  NZ  LYS     5      51.628  65.340  52.760  1.00  0.00           N  
ATOM     84  HZ3 LYS     5      50.692  65.481  53.111  1.00  0.00           H  
ATOM     85  HZ1 LYS     5      52.073  66.234  52.608  1.00  0.00           H  
ATOM     86  HZ2 LYS     5      52.108  64.849  53.501  1.00  0.00           H  
ATOM     87  N   MET     6      49.011  59.898  49.696  1.00  0.00           N  
ATOM     88  H   MET     6      49.895  60.202  49.314  1.00  0.00           H  
ATOM     89  CA  MET     6      48.666  58.481  49.527  1.00  0.00           C  
ATOM     90  HA  MET     6      47.798  58.245  50.142  1.00  0.00           H  
ATOM     91  C   MET     6      49.735  57.602  50.084  1.00  0.00           C  
ATOM     92  O   MET     6      50.927  57.655  49.795  1.00  0.00           O  
ATOM     93  CB  MET     6      48.367  58.271  48.023  1.00  0.00           C  
ATOM     94  HB2 MET     6      49.147  58.541  47.311  1.00  0.00           H  
ATOM     95  HB3 MET     6      47.547  58.980  47.914  1.00  0.00           H  
ATOM     96  CG  MET     6      47.800  56.898  47.623  1.00  0.00           C  
ATOM     97  HG2 MET     6      46.895  56.739  48.210  1.00  0.00           H  
ATOM     98  HG3 MET     6      48.563  56.196  47.957  1.00  0.00           H  
ATOM     99  SD  MET     6      47.552  56.480  45.939  1.00  0.00           S  
ATOM    100  CE  MET     6      46.823  58.017  45.173  1.00  0.00           C  
ATOM    101  HE1 MET     6      47.265  58.925  45.583  1.00  0.00           H  
ATOM    102  HE2 MET     6      45.734  58.011  45.229  1.00  0.00           H  
ATOM    103  HE3 MET     6      47.013  58.056  44.101  1.00  0.00           H  
ATOM    104  N   ALA     7      49.294  56.831  51.099  1.00  0.00           N  
ATOM    105  H   ALA     7      48.377  57.048  51.463  1.00  0.00           H  
ATOM    106  CA  ALA     7      49.914  55.591  51.566  1.00  0.00           C  
ATOM    107  HA  ALA     7      50.861  55.849  52.042  1.00  0.00           H  
ATOM    108  C   ALA     7      50.111  54.489  50.544  1.00  0.00           C  
ATOM    109  O   ALA     7      49.295  54.304  49.621  1.00  0.00           O  
ATOM    110  CB  ALA     7      49.097  55.035  52.738  1.00  0.00           C  
ATOM    111  HB1 ALA     7      49.064  55.810  53.504  1.00  0.00           H  
ATOM    112  HB2 ALA     7      49.657  54.208  53.175  1.00  0.00           H  
ATOM    113  HB3 ALA     7      48.089  54.829  52.377  1.00  0.00           H  
ATOM    114  N   PHE     8      51.211  53.801  50.768  1.00  0.00           N  
ATOM    115  H   PHE     8      51.920  54.242  51.336  1.00  0.00           H  
ATOM    116  CA  PHE     8      51.378  52.366  50.362  1.00  0.00           C  
ATOM    117  HA  PHE     8      51.231  52.314  49.283  1.00  0.00           H  
ATOM    118  C   PHE     8      50.249  51.490  50.941  1.00  0.00           C  
ATOM    119  O   PHE     8      49.843  51.603  52.079  1.00  0.00           O  
ATOM    120  CB  PHE     8      52.808  51.851  50.716  1.00  0.00           C  
ATOM    121  HB2 PHE     8      52.820  50.791  50.462  1.00  0.00           H  
ATOM    122  HB3 PHE     8      52.973  51.724  51.786  1.00  0.00           H  
ATOM    123  CG  PHE     8      53.951  52.607  50.144  1.00  0.00           C  
ATOM    124  CD1 PHE     8      54.292  52.449  48.806  1.00  0.00           C  
ATOM    125  HD1 PHE     8      53.632  51.843  48.204  1.00  0.00           H  
ATOM    126  CD2 PHE     8      54.637  53.548  50.931  1.00  0.00           C  
ATOM    127  HD2 PHE     8      54.390  53.639  51.978  1.00  0.00           H  
ATOM    128  CE1 PHE     8      55.399  53.065  48.216  1.00  0.00           C  
ATOM    129  HE1 PHE     8      55.698  52.872  47.196  1.00  0.00           H  
ATOM    130  CE2 PHE     8      55.714  54.280  50.314  1.00  0.00           C  
ATOM    131  HE2 PHE     8      56.256  55.030  50.872  1.00  0.00           H  
ATOM    132  CZ  PHE     8      56.082  53.993  48.946  1.00  0.00           C  
ATOM    133  HZ  PHE     8      56.871  54.605  48.534  1.00  0.00           H  
ATOM    134  N   PRO     9      49.696  50.606  50.062  1.00  0.00           N  
ATOM    135  CA  PRO     9      48.700  49.591  50.512  1.00  0.00           C  
ATOM    136  HA  PRO     9      47.804  50.095  50.875  1.00  0.00           H  
ATOM    137  C   PRO     9      49.313  48.704  51.600  1.00  0.00           C  
ATOM    138  O   PRO     9      50.387  48.092  51.440  1.00  0.00           O  
ATOM    139  CB  PRO     9      48.481  48.827  49.257  1.00  0.00           C  
ATOM    140  HB2 PRO     9      47.485  48.402  49.385  1.00  0.00           H  
ATOM    141  HB3 PRO     9      49.042  47.896  49.182  1.00  0.00           H  
ATOM    142  CG  PRO     9      48.814  49.771  48.095  1.00  0.00           C  
ATOM    143  HG2 PRO     9      48.033  50.529  48.028  1.00  0.00           H  
ATOM    144  HG3 PRO     9      48.944  49.216  47.166  1.00  0.00           H  
ATOM    145  CD  PRO     9      50.060  50.373  48.631  1.00  0.00           C  
ATOM    146  HD2 PRO     9      50.903  49.682  48.657  1.00  0.00           H  
ATOM    147  HD3 PRO     9      50.283  51.292  48.090  1.00  0.00           H  
ATOM    148  N   SER    10      48.594  48.643  52.749  1.00  0.00           N  
ATOM    149  H   SER    10      47.635  48.960  52.715  1.00  0.00           H  
ATOM    150  CA  SER    10      49.041  48.091  53.960  1.00  0.00           C  
ATOM    151  HA  SER    10      50.074  48.437  53.929  1.00  0.00           H  
ATOM    152  C   SER    10      48.974  46.577  54.193  1.00  0.00           C  
ATOM    153  O   SER    10      49.407  46.097  55.228  1.00  0.00           O  
ATOM    154  CB  SER    10      48.427  48.841  55.234  1.00  0.00           C  
ATOM    155  HB2 SER    10      48.543  49.922  55.156  1.00  0.00           H  
ATOM    156  HB3 SER    10      48.919  48.606  56.178  1.00  0.00           H  
ATOM    157  OG  SER    10      47.037  48.623  55.304  1.00  0.00           O  
ATOM    158  HG  SER    10      46.861  47.685  55.408  1.00  0.00           H  
ATOM    159  N   GLY    11      48.419  45.730  53.243  1.00  0.00           N  
ATOM    160  H   GLY    11      47.972  46.061  52.400  1.00  0.00           H  
ATOM    161  CA  GLY    11      48.199  44.316  53.467  1.00  0.00           C  
ATOM    162  HA2 GLY    11      47.808  43.913  52.533  1.00  0.00           H  
ATOM    163  HA3 GLY    11      47.481  44.205  54.280  1.00  0.00           H  
ATOM    164  C   GLY    11      49.429  43.438  53.761  1.00  0.00           C  
ATOM    165  O   GLY    11      49.441  42.558  54.601  1.00  0.00           O  
ATOM    166  N   LYS    12      50.577  43.767  53.165  1.00  0.00           N  
ATOM    167  H   LYS    12      50.483  44.521  52.499  1.00  0.00           H  
ATOM    168  CA  LYS    12      51.903  43.172  53.516  1.00  0.00           C  
ATOM    169  HA  LYS    12      51.722  42.102  53.622  1.00  0.00           H  
ATOM    170  C   LYS    12      52.408  43.581  54.921  1.00  0.00           C  
ATOM    171  O   LYS    12      53.355  43.051  55.489  1.00  0.00           O  
ATOM    172  CB  LYS    12      53.043  43.416  52.535  1.00  0.00           C  
ATOM    173  HB2 LYS    12      54.010  43.202  52.991  1.00  0.00           H  
ATOM    174  HB3 LYS    12      52.951  44.466  52.258  1.00  0.00           H  
ATOM    175  CG  LYS    12      52.916  42.504  51.306  1.00  0.00           C  
ATOM    176  HG2 LYS    12      51.933  42.652  50.858  1.00  0.00           H  
ATOM    177  HG3 LYS    12      53.015  41.464  51.615  1.00  0.00           H  
ATOM    178  CD  LYS    12      53.946  42.838  50.233  1.00  0.00           C  
ATOM    179  HD2 LYS    12      54.937  42.561  50.591  1.00  0.00           H  
ATOM    180  HD3 LYS    12      53.863  43.878  49.917  1.00  0.00           H  
ATOM    181  CE  LYS    12      53.668  41.967  49.014  1.00  0.00           C  
ATOM    182  HE2 LYS    12      52.716  42.150  48.516  1.00  0.00           H  
ATOM    183  HE3 LYS    12      53.492  40.974  49.427  1.00  0.00           H  
ATOM    184  NZ  LYS    12      54.731  41.950  48.051  1.00  0.00           N  
ATOM    185  HZ3 LYS    12      54.468  41.303  47.322  1.00  0.00           H  
ATOM    186  HZ1 LYS    12      55.558  41.588  48.504  1.00  0.00           H  
ATOM    187  HZ2 LYS    12      54.854  42.825  47.562  1.00  0.00           H  
ATOM    188  N   VAL    13      51.794  44.525  55.618  1.00  0.00           N  
ATOM    189  H   VAL    13      51.025  45.010  55.177  1.00  0.00           H  
ATOM    190  CA  VAL    13      52.032  44.914  56.999  1.00  0.00           C  
ATOM    191  HA  VAL    13      53.058  44.617  57.221  1.00  0.00           H  
ATOM    192  C   VAL    13      51.067  44.349  57.998  1.00  0.00           C  
ATOM    193  O   VAL    13      51.571  43.729  58.957  1.00  0.00           O  
ATOM    194  CB  VAL    13      52.168  46.424  57.129  1.00  0.00           C  
ATOM    195  HB  VAL    13      51.215  46.953  57.114  1.00  0.00           H  
ATOM    196  CG1 VAL    13      52.844  46.713  58.484  1.00  0.00           C  
ATOM    197 HG11 VAL    13      53.150  47.754  58.588  1.00  0.00           H  
ATOM    198 HG12 VAL    13      53.747  46.149  58.715  1.00  0.00           H  
ATOM    199 HG13 VAL    13      52.260  46.355  59.332  1.00  0.00           H  
ATOM    200  CG2 VAL    13      52.992  47.075  56.018  1.00  0.00           C  
ATOM    201 HG21 VAL    13      53.716  46.410  55.547  1.00  0.00           H  
ATOM    202 HG22 VAL    13      53.582  47.899  56.420  1.00  0.00           H  
ATOM    203 HG23 VAL    13      52.281  47.529  55.328  1.00  0.00           H  
ATOM    204  N   GLU    14      49.722  44.450  57.694  1.00  0.00           N  
ATOM    205  H   GLU    14      49.403  44.991  56.903  1.00  0.00           H  
ATOM    206  CA  GLU    14      48.585  43.926  58.530  1.00  0.00           C  
ATOM    207  HA  GLU    14      48.455  44.530  59.428  1.00  0.00           H  
ATOM    208  C   GLU    14      48.832  42.489  59.078  1.00  0.00           C  
ATOM    209  O   GLU    14      48.699  42.261  60.290  1.00  0.00           O  
ATOM    210  CB  GLU    14      47.274  43.935  57.740  1.00  0.00           C  
ATOM    211  HB2 GLU    14      46.646  43.172  58.199  1.00  0.00           H  
ATOM    212  HB3 GLU    14      47.528  43.733  56.699  1.00  0.00           H  
ATOM    213  CG  GLU    14      46.568  45.342  57.792  1.00  0.00           C  
ATOM    214  HG2 GLU    14      47.335  46.114  57.728  1.00  0.00           H  
ATOM    215  HG3 GLU    14      45.984  45.274  58.710  1.00  0.00           H  
ATOM    216  CD  GLU    14      45.587  45.371  56.594  1.00  0.00           C  
ATOM    217  OE1 GLU    14      44.809  44.389  56.422  1.00  0.00           O  
ATOM    218  OE2 GLU    14      45.672  46.329  55.796  1.00  0.00           O  
ATOM    219  N   GLY    15      49.212  41.573  58.185  1.00  0.00           N  
ATOM    220  H   GLY    15      49.308  41.834  57.214  1.00  0.00           H  
ATOM    221  CA  GLY    15      49.478  40.170  58.669  1.00  0.00           C  
ATOM    222  HA2 GLY    15      49.377  39.381  57.924  1.00  0.00           H  
ATOM    223  HA3 GLY    15      48.685  39.964  59.388  1.00  0.00           H  
ATOM    224  C   GLY    15      50.772  39.826  59.464  1.00  0.00           C  
ATOM    225  O   GLY    15      51.029  38.720  59.927  1.00  0.00           O  
ATOM    226  N   CYS    16      51.588  40.857  59.760  1.00  0.00           N  
ATOM    227  H   CYS    16      51.411  41.712  59.252  1.00  0.00           H  
ATOM    228  CA  CYS    16      52.745  40.895  60.665  1.00  0.00           C  
ATOM    229  HA  CYS    16      53.143  39.880  60.661  1.00  0.00           H  
ATOM    230  C   CYS    16      52.473  41.367  62.084  1.00  0.00           C  
ATOM    231  O   CYS    16      53.360  41.483  62.895  1.00  0.00           O  
ATOM    232  CB  CYS    16      53.928  41.673  60.044  1.00  0.00           C  
ATOM    233  HB2 CYS    16      54.837  41.568  60.637  1.00  0.00           H  
ATOM    234  HB3 CYS    16      53.758  42.749  60.018  1.00  0.00           H  
ATOM    235  SG  CYS    16      54.408  40.876  58.457  1.00  0.00           S  
ATOM    236  HG  CYS    16      54.395  39.628  58.935  1.00  0.00           H  
ATOM    237  N   MET    17      51.246  41.593  62.552  1.00  0.00           N  
ATOM    238  H   MET    17      50.461  41.150  62.096  1.00  0.00           H  
ATOM    239  CA  MET    17      50.910  42.494  63.688  1.00  0.00           C  
ATOM    240  HA  MET    17      51.816  43.024  63.984  1.00  0.00           H  
ATOM    241  C   MET    17      50.385  41.726  64.940  1.00  0.00           C  
ATOM    242  O   MET    17      49.329  41.125  64.892  1.00  0.00           O  
ATOM    243  CB  MET    17      49.903  43.542  63.319  1.00  0.00           C  
ATOM    244  HB2 MET    17      49.515  44.123  64.156  1.00  0.00           H  
ATOM    245  HB3 MET    17      49.057  42.977  62.929  1.00  0.00           H  
ATOM    246  CG  MET    17      50.446  44.456  62.314  1.00  0.00           C  
ATOM    247  HG2 MET    17      49.636  45.181  62.232  1.00  0.00           H  
ATOM    248  HG3 MET    17      50.501  43.940  61.356  1.00  0.00           H  
ATOM    249  SD  MET    17      51.965  45.408  62.780  1.00  0.00           S  
ATOM    250  CE  MET    17      51.852  45.765  64.575  1.00  0.00           C  
ATOM    251  HE1 MET    17      51.570  44.833  65.065  1.00  0.00           H  
ATOM    252  HE2 MET    17      51.144  46.562  64.803  1.00  0.00           H  
ATOM    253  HE3 MET    17      52.853  45.961  64.959  1.00  0.00           H  
ATOM    254  N   VAL    18      51.089  41.882  65.993  1.00  0.00           N  
ATOM    255  H   VAL    18      51.966  42.364  65.857  1.00  0.00           H  
ATOM    256  CA  VAL    18      50.785  41.215  67.290  1.00  0.00           C  
ATOM    257  HA  VAL    18      49.765  40.844  67.192  1.00  0.00           H  
ATOM    258  C   VAL    18      50.875  42.063  68.576  1.00  0.00           C  
ATOM    259  O   VAL    18      51.622  43.051  68.690  1.00  0.00           O  
ATOM    260  CB  VAL    18      51.705  39.997  67.577  1.00  0.00           C  
ATOM    261  HB  VAL    18      51.508  39.468  68.510  1.00  0.00           H  
ATOM    262  CG1 VAL    18      51.558  39.000  66.432  1.00  0.00           C  
ATOM    263 HG11 VAL    18      52.033  39.274  65.490  1.00  0.00           H  
ATOM    264 HG12 VAL    18      50.512  38.877  66.149  1.00  0.00           H  
ATOM    265 HG13 VAL    18      51.823  38.030  66.852  1.00  0.00           H  
ATOM    266  CG2 VAL    18      53.182  40.329  67.582  1.00  0.00           C  
ATOM    267 HG21 VAL    18      53.778  39.480  67.918  1.00  0.00           H  
ATOM    268 HG22 VAL    18      53.416  41.105  68.310  1.00  0.00           H  
ATOM    269 HG23 VAL    18      53.496  40.673  66.597  1.00  0.00           H  
ATOM    270  N   GLN    19      50.124  41.596  69.600  1.00  0.00           N  
ATOM    271  H   GLN    19      49.746  40.664  69.507  1.00  0.00           H  
ATOM    272  CA  GLN    19      50.107  42.131  70.942  1.00  0.00           C  
ATOM    273  HA  GLN    19      50.302  43.202  70.884  1.00  0.00           H  
ATOM    274  C   GLN    19      51.203  41.532  71.835  1.00  0.00           C  
ATOM    275  O   GLN    19      51.454  40.303  71.914  1.00  0.00           O  
ATOM    276  CB  GLN    19      48.670  41.883  71.438  1.00  0.00           C  
ATOM    277  HB2 GLN    19      48.474  40.825  71.610  1.00  0.00           H  
ATOM    278  HB3 GLN    19      48.010  42.254  70.653  1.00  0.00           H  
ATOM    279  CG  GLN    19      48.390  42.573  72.754  1.00  0.00           C  
ATOM    280  HG2 GLN    19      48.434  43.657  72.648  1.00  0.00           H  
ATOM    281  HG3 GLN    19      49.176  42.336  73.471  1.00  0.00           H  
ATOM    282  CD  GLN    19      47.078  42.172  73.311  1.00  0.00           C  
ATOM    283  NE2 GLN    19      46.940  41.112  74.156  1.00  0.00           N  
ATOM    284 HE22 GLN    19      47.775  40.605  74.411  1.00  0.00           H  
ATOM    285 HE21 GLN    19      46.063  41.136  74.657  1.00  0.00           H  
ATOM    286  OE1 GLN    19      46.079  42.881  73.124  1.00  0.00           O  
ATOM    287  N   VAL    20      51.944  42.527  72.468  1.00  0.00           N  
ATOM    288  H   VAL    20      51.808  43.501  72.237  1.00  0.00           H  
ATOM    289  CA  VAL    20      53.055  42.182  73.424  1.00  0.00           C  
ATOM    290  HA  VAL    20      52.964  41.097  73.462  1.00  0.00           H  
ATOM    291  C   VAL    20      52.774  42.779  74.723  1.00  0.00           C  
ATOM    292  O   VAL    20      52.922  44.011  74.870  1.00  0.00           O  
ATOM    293  CB  VAL    20      54.515  42.530  72.908  1.00  0.00           C  
ATOM    294  HB  VAL    20      54.742  43.593  72.832  1.00  0.00           H  
ATOM    295  CG1 VAL    20      55.636  42.013  73.820  1.00  0.00           C  
ATOM    296 HG11 VAL    20      56.503  42.618  73.555  1.00  0.00           H  
ATOM    297 HG12 VAL    20      55.940  40.978  73.661  1.00  0.00           H  
ATOM    298 HG13 VAL    20      55.368  42.151  74.868  1.00  0.00           H  
ATOM    299  CG2 VAL    20      54.847  41.913  71.553  1.00  0.00           C  
ATOM    300 HG21 VAL    20      55.809  42.213  71.138  1.00  0.00           H  
ATOM    301 HG22 VAL    20      54.140  42.196  70.773  1.00  0.00           H  
ATOM    302 HG23 VAL    20      54.782  40.834  71.696  1.00  0.00           H  
ATOM    303  N   THR    21      52.455  41.947  75.709  1.00  0.00           N  
ATOM    304  H   THR    21      52.313  40.974  75.481  1.00  0.00           H  
ATOM    305  CA  THR    21      52.289  42.345  77.084  1.00  0.00           C  
ATOM    306  HA  THR    21      52.088  43.410  76.968  1.00  0.00           H  
ATOM    307  C   THR    21      53.488  41.886  77.978  1.00  0.00           C  
ATOM    308  O   THR    21      53.870  40.716  77.795  1.00  0.00           O  
ATOM    309  CB  THR    21      51.059  41.745  77.739  1.00  0.00           C  
ATOM    310  HB  THR    21      51.069  40.656  77.694  1.00  0.00           H  
ATOM    311  OG1 THR    21      49.948  42.277  77.068  1.00  0.00           O  
ATOM    312  HG1 THR    21      50.080  43.226  77.000  1.00  0.00           H  
ATOM    313  CG2 THR    21      50.825  42.107  79.260  1.00  0.00           C  
ATOM    314 HG21 THR    21      50.962  43.167  79.471  1.00  0.00           H  
ATOM    315 HG22 THR    21      51.519  41.560  79.897  1.00  0.00           H  
ATOM    316 HG23 THR    21      49.821  41.785  79.537  1.00  0.00           H  
ATOM    317  N   CYS    22      53.994  42.746  78.887  1.00  0.00           N  
ATOM    318  H   CYS    22      53.566  43.655  78.994  1.00  0.00           H  
ATOM    319  CA  CYS    22      54.990  42.477  79.891  1.00  0.00           C  
ATOM    320  HA  CYS    22      55.020  41.398  80.039  1.00  0.00           H  
ATOM    321  C   CYS    22      54.549  43.161  81.227  1.00  0.00           C  
ATOM    322  O   CYS    22      54.753  44.349  81.516  1.00  0.00           O  
ATOM    323  CB  CYS    22      56.313  42.959  79.418  1.00  0.00           C  
ATOM    324  HB2 CYS    22      56.292  44.049  79.423  1.00  0.00           H  
ATOM    325  HB3 CYS    22      56.397  42.617  78.387  1.00  0.00           H  
ATOM    326  SG  CYS    22      57.678  42.221  80.301  1.00  0.00           S  
ATOM    327  HG  CYS    22      57.273  40.975  80.038  1.00  0.00           H  
ATOM    328  N   GLY    23      53.904  42.406  82.104  1.00  0.00           N  
ATOM    329  H   GLY    23      53.849  41.420  81.893  1.00  0.00           H  
ATOM    330  CA  GLY    23      53.259  42.851  83.335  1.00  0.00           C  
ATOM    331  HA2 GLY    23      53.829  43.569  83.924  1.00  0.00           H  
ATOM    332  HA3 GLY    23      53.081  41.937  83.903  1.00  0.00           H  
ATOM    333  C   GLY    23      51.946  43.509  83.087  1.00  0.00           C  
ATOM    334  O   GLY    23      51.029  42.826  82.685  1.00  0.00           O  
ATOM    335  N   THR    24      51.809  44.835  83.239  1.00  0.00           N  
ATOM    336  H   THR    24      52.516  45.289  83.800  1.00  0.00           H  
ATOM    337  CA  THR    24      50.712  45.696  82.721  1.00  0.00           C  
ATOM    338  HA  THR    24      49.873  45.085  82.390  1.00  0.00           H  
ATOM    339  C   THR    24      51.049  46.566  81.528  1.00  0.00           C  
ATOM    340  O   THR    24      50.163  47.112  80.976  1.00  0.00           O  
ATOM    341  CB  THR    24      50.001  46.587  83.781  1.00  0.00           C  
ATOM    342  HB  THR    24      49.275  47.241  83.299  1.00  0.00           H  
ATOM    343  OG1 THR    24      50.922  47.405  84.508  1.00  0.00           O  
ATOM    344  HG1 THR    24      50.583  48.296  84.620  1.00  0.00           H  
ATOM    345  CG2 THR    24      49.420  45.759  84.867  1.00  0.00           C  
ATOM    346 HG21 THR    24      48.476  45.316  84.549  1.00  0.00           H  
ATOM    347 HG22 THR    24      49.232  46.463  85.677  1.00  0.00           H  
ATOM    348 HG23 THR    24      50.163  45.028  85.187  1.00  0.00           H  
ATOM    349  N   THR    25      52.309  46.560  81.091  1.00  0.00           N  
ATOM    350  H   THR    25      53.013  46.133  81.676  1.00  0.00           H  
ATOM    351  CA  THR    25      52.810  47.228  79.885  1.00  0.00           C  
ATOM    352  HA  THR    25      52.245  48.151  79.754  1.00  0.00           H  
ATOM    353  C   THR    25      52.481  46.392  78.594  1.00  0.00           C  
ATOM    354  O   THR    25      52.687  45.223  78.614  1.00  0.00           O  
ATOM    355  CB  THR    25      54.316  47.505  79.994  1.00  0.00           C  
ATOM    356  HB  THR    25      54.805  46.603  79.626  1.00  0.00           H  
ATOM    357  OG1 THR    25      54.609  47.949  81.289  1.00  0.00           O  
ATOM    358  HG1 THR    25      55.562  47.974  81.406  1.00  0.00           H  
ATOM    359  CG2 THR    25      54.663  48.769  79.110  1.00  0.00           C  
ATOM    360 HG21 THR    25      54.053  49.654  79.295  1.00  0.00           H  
ATOM    361 HG22 THR    25      54.442  48.453  78.090  1.00  0.00           H  
ATOM    362 HG23 THR    25      55.723  49.021  79.112  1.00  0.00           H  
ATOM    363  N   THR    26      51.945  47.024  77.553  1.00  0.00           N  
ATOM    364  H   THR    26      51.683  47.974  77.775  1.00  0.00           H  
ATOM    365  CA  THR    26      51.400  46.360  76.353  1.00  0.00           C  
ATOM    366  HA  THR    26      52.010  45.458  76.302  1.00  0.00           H  
ATOM    367  C   THR    26      51.646  47.280  75.197  1.00  0.00           C  
ATOM    368  O   THR    26      51.125  48.408  75.151  1.00  0.00           O  
ATOM    369  CB  THR    26      49.913  45.987  76.457  1.00  0.00           C  
ATOM    370  HB  THR    26      49.217  46.814  76.596  1.00  0.00           H  
ATOM    371  OG1 THR    26      49.773  44.991  77.455  1.00  0.00           O  
ATOM    372  HG1 THR    26      49.311  45.352  78.216  1.00  0.00           H  
ATOM    373  CG2 THR    26      49.359  45.200  75.223  1.00  0.00           C  
ATOM    374 HG21 THR    26      48.490  44.607  75.511  1.00  0.00           H  
ATOM    375 HG22 THR    26      50.092  44.486  74.846  1.00  0.00           H  
ATOM    376 HG23 THR    26      49.120  45.964  74.483  1.00  0.00           H  
ATOM    377  N   LEU    27      52.344  46.687  74.258  1.00  0.00           N  
ATOM    378  H   LEU    27      52.672  45.741  74.391  1.00  0.00           H  
ATOM    379  CA  LEU    27      52.923  47.432  73.187  1.00  0.00           C  
ATOM    380  HA  LEU    27      52.413  48.389  73.079  1.00  0.00           H  
ATOM    381  C   LEU    27      52.683  46.692  71.851  1.00  0.00           C  
ATOM    382  O   LEU    27      52.433  45.493  71.849  1.00  0.00           O  
ATOM    383  CB  LEU    27      54.373  47.701  73.454  1.00  0.00           C  
ATOM    384  HB2 LEU    27      54.817  47.949  72.490  1.00  0.00           H  
ATOM    385  HB3 LEU    27      54.830  46.815  73.894  1.00  0.00           H  
ATOM    386  CG  LEU    27      54.684  48.983  74.336  1.00  0.00           C  
ATOM    387  HG  LEU    27      54.218  48.846  75.312  1.00  0.00           H  
ATOM    388  CD1 LEU    27      56.155  49.422  74.456  1.00  0.00           C  
ATOM    389 HD11 LEU    27      56.842  48.626  74.743  1.00  0.00           H  
ATOM    390 HD12 LEU    27      56.260  50.293  75.103  1.00  0.00           H  
ATOM    391 HD13 LEU    27      56.454  49.582  73.421  1.00  0.00           H  
ATOM    392  CD2 LEU    27      53.966  50.168  73.790  1.00  0.00           C  
ATOM    393 HD21 LEU    27      54.428  50.489  72.856  1.00  0.00           H  
ATOM    394 HD22 LEU    27      53.950  50.984  74.513  1.00  0.00           H  
ATOM    395 HD23 LEU    27      52.896  49.974  73.723  1.00  0.00           H  
ATOM    396  N   ASN    28      52.963  47.357  70.773  1.00  0.00           N  
ATOM    397  H   ASN    28      52.994  48.366  70.774  1.00  0.00           H  
ATOM    398  CA  ASN    28      52.849  46.693  69.472  1.00  0.00           C  
ATOM    399  HA  ASN    28      52.049  45.961  69.576  1.00  0.00           H  
ATOM    400  C   ASN    28      54.107  45.988  69.057  1.00  0.00           C  
ATOM    401  O   ASN    28      55.220  46.425  69.271  1.00  0.00           O  
ATOM    402  CB  ASN    28      52.406  47.680  68.336  1.00  0.00           C  
ATOM    403  HB2 ASN    28      52.036  47.127  67.473  1.00  0.00           H  
ATOM    404  HB3 ASN    28      53.170  48.343  67.929  1.00  0.00           H  
ATOM    405  CG  ASN    28      51.245  48.502  68.636  1.00  0.00           C  
ATOM    406  OD1 ASN    28      50.174  47.890  68.716  1.00  0.00           O  
ATOM    407  ND2 ASN    28      51.433  49.788  68.878  1.00  0.00           N  
ATOM    408 HD22 ASN    28      52.344  50.108  69.176  1.00  0.00           H  
ATOM    409 HD21 ASN    28      50.593  50.266  69.169  1.00  0.00           H  
ATOM    410  N   GLY    29      54.010  44.837  68.388  1.00  0.00           N  
ATOM    411  H   GLY    29      53.100  44.409  68.293  1.00  0.00           H  
ATOM    412  CA  GLY    29      55.167  43.999  67.907  1.00  0.00           C  
ATOM    413  HA2 GLY    29      55.205  43.062  68.461  1.00  0.00           H  
ATOM    414  HA3 GLY    29      56.065  44.615  67.959  1.00  0.00           H  
ATOM    415  C   GLY    29      54.977  43.705  66.424  1.00  0.00           C  
ATOM    416  O   GLY    29      53.946  43.407  65.900  1.00  0.00           O  
ATOM    417  N   LEU    30      56.123  43.720  65.735  1.00  0.00           N  
ATOM    418  H   LEU    30      56.979  43.901  66.240  1.00  0.00           H  
ATOM    419  CA  LEU    30      56.254  43.379  64.243  1.00  0.00           C  
ATOM    420  HA  LEU    30      55.220  43.388  63.896  1.00  0.00           H  
ATOM    421  C   LEU    30      56.808  41.993  64.127  1.00  0.00           C  
ATOM    422  O   LEU    30      57.969  41.750  64.407  1.00  0.00           O  
ATOM    423  CB  LEU    30      57.052  44.447  63.440  1.00  0.00           C  
ATOM    424  HB2 LEU    30      58.118  44.342  63.642  1.00  0.00           H  
ATOM    425  HB3 LEU    30      56.706  45.401  63.839  1.00  0.00           H  
ATOM    426  CG  LEU    30      57.062  44.365  61.866  1.00  0.00           C  
ATOM    427  HG  LEU    30      57.298  43.323  61.652  1.00  0.00           H  
ATOM    428  CD1 LEU    30      55.694  44.593  61.416  1.00  0.00           C  
ATOM    429 HD11 LEU    30      55.490  45.657  61.537  1.00  0.00           H  
ATOM    430 HD12 LEU    30      54.921  43.996  61.901  1.00  0.00           H  
ATOM    431 HD13 LEU    30      55.643  44.361  60.352  1.00  0.00           H  
ATOM    432  CD2 LEU    30      58.048  45.284  61.109  1.00  0.00           C  
ATOM    433 HD21 LEU    30      59.018  45.205  61.598  1.00  0.00           H  
ATOM    434 HD22 LEU    30      57.700  46.317  61.123  1.00  0.00           H  
ATOM    435 HD23 LEU    30      58.143  44.974  60.068  1.00  0.00           H  
ATOM    436  N   TRP    31      55.980  41.036  63.681  1.00  0.00           N  
ATOM    437  H   TRP    31      55.036  41.368  63.546  1.00  0.00           H  
ATOM    438  CA  TRP    31      56.274  39.576  63.486  1.00  0.00           C  
ATOM    439  HA  TRP    31      57.116  39.378  64.150  1.00  0.00           H  
ATOM    440  C   TRP    31      56.781  39.385  62.002  1.00  0.00           C  
ATOM    441  O   TRP    31      56.016  39.397  61.023  1.00  0.00           O  
ATOM    442  CB  TRP    31      55.041  38.715  63.699  1.00  0.00           C  
ATOM    443  HB2 TRP    31      54.292  38.980  62.953  1.00  0.00           H  
ATOM    444  HB3 TRP    31      54.597  39.033  64.642  1.00  0.00           H  
ATOM    445  CG  TRP    31      55.186  37.264  63.909  1.00  0.00           C  
ATOM    446  CD1 TRP    31      56.348  36.523  63.895  1.00  0.00           C  
ATOM    447  HD1 TRP    31      57.365  36.879  63.972  1.00  0.00           H  
ATOM    448  CD2 TRP    31      54.088  36.286  63.988  1.00  0.00           C  
ATOM    449  NE1 TRP    31      56.036  35.229  63.977  1.00  0.00           N  
ATOM    450  HE1 TRP    31      56.754  34.525  64.077  1.00  0.00           H  
ATOM    451  CE2 TRP    31      54.655  34.961  63.957  1.00  0.00           C  
ATOM    452  CE3 TRP    31      52.689  36.395  63.820  1.00  0.00           C  
ATOM    453  HE3 TRP    31      52.246  37.369  63.673  1.00  0.00           H  
ATOM    454  CZ2 TRP    31      53.849  33.795  63.853  1.00  0.00           C  
ATOM    455  HZ2 TRP    31      54.245  32.790  63.848  1.00  0.00           H  
ATOM    456  CZ3 TRP    31      51.878  35.216  63.770  1.00  0.00           C  
ATOM    457  HZ3 TRP    31      50.799  35.231  63.736  1.00  0.00           H  
ATOM    458  CH2 TRP    31      52.455  33.931  63.773  1.00  0.00           C  
ATOM    459  HH2 TRP    31      51.795  33.077  63.752  1.00  0.00           H  
ATOM    460  N   LEU    32      58.096  39.234  61.876  1.00  0.00           N  
ATOM    461  H   LEU    32      58.636  39.180  62.728  1.00  0.00           H  
ATOM    462  CA  LEU    32      58.651  38.941  60.674  1.00  0.00           C  
ATOM    463  HA  LEU    32      57.901  38.776  59.901  1.00  0.00           H  
ATOM    464  C   LEU    32      59.649  37.712  60.765  1.00  0.00           C  
ATOM    465  O   LEU    32      60.652  37.709  61.510  1.00  0.00           O  
ATOM    466  CB  LEU    32      59.469  40.134  60.149  1.00  0.00           C  
ATOM    467  HB2 LEU    32      60.150  39.714  59.409  1.00  0.00           H  
ATOM    468  HB3 LEU    32      60.063  40.430  61.014  1.00  0.00           H  
ATOM    469  CG  LEU    32      58.620  41.364  59.590  1.00  0.00           C  
ATOM    470  HG  LEU    32      57.931  41.572  60.409  1.00  0.00           H  
ATOM    471  CD1 LEU    32      59.635  42.474  59.398  1.00  0.00           C  
ATOM    472 HD11 LEU    32      59.081  43.353  59.072  1.00  0.00           H  
ATOM    473 HD12 LEU    32      60.451  42.080  58.792  1.00  0.00           H  
ATOM    474 HD13 LEU    32      59.916  42.756  60.413  1.00  0.00           H  
ATOM    475  CD2 LEU    32      58.113  40.982  58.224  1.00  0.00           C  
ATOM    476 HD21 LEU    32      57.499  40.121  58.490  1.00  0.00           H  
ATOM    477 HD22 LEU    32      58.934  40.953  57.507  1.00  0.00           H  
ATOM    478 HD23 LEU    32      57.501  41.804  57.854  1.00  0.00           H  
ATOM    479  N   ASP    33      59.366  36.720  59.972  1.00  0.00           N  
ATOM    480  H   ASP    33      58.623  36.841  59.299  1.00  0.00           H  
ATOM    481  CA  ASP    33      59.903  35.335  60.164  1.00  0.00           C  
ATOM    482  HA  ASP    33      59.289  34.646  59.585  1.00  0.00           H  
ATOM    483  C   ASP    33      59.578  34.857  61.608  1.00  0.00           C  
ATOM    484  O   ASP    33      58.413  34.836  61.952  1.00  0.00           O  
ATOM    485  CB  ASP    33      61.342  35.026  59.708  1.00  0.00           C  
ATOM    486  HB2 ASP    33      61.498  33.948  59.755  1.00  0.00           H  
ATOM    487  HB3 ASP    33      62.019  35.560  60.375  1.00  0.00           H  
ATOM    488  CG  ASP    33      61.596  35.549  58.293  1.00  0.00           C  
ATOM    489  OD1 ASP    33      60.889  35.033  57.363  1.00  0.00           O  
ATOM    490  OD2 ASP    33      62.469  36.426  58.110  1.00  0.00           O  
ATOM    491  N   ASP    34      60.591  34.379  62.368  1.00  0.00           N  
ATOM    492  H   ASP    34      61.529  34.557  62.039  1.00  0.00           H  
ATOM    493  CA  ASP    34      60.501  34.030  63.779  1.00  0.00           C  
ATOM    494  HA  ASP    34      59.420  33.923  63.877  1.00  0.00           H  
ATOM    495  C   ASP    34      60.695  35.131  64.858  1.00  0.00           C  
ATOM    496  O   ASP    34      60.777  34.760  66.031  1.00  0.00           O  
ATOM    497  CB  ASP    34      61.203  32.609  64.030  1.00  0.00           C  
ATOM    498  HB2 ASP    34      60.733  31.933  63.316  1.00  0.00           H  
ATOM    499  HB3 ASP    34      60.973  32.216  65.020  1.00  0.00           H  
ATOM    500  CG  ASP    34      62.740  32.494  63.871  1.00  0.00           C  
ATOM    501  OD1 ASP    34      63.279  31.378  64.115  1.00  0.00           O  
ATOM    502  OD2 ASP    34      63.446  33.494  63.566  1.00  0.00           O  
ATOM    503  N   VAL    35      60.974  36.400  64.514  1.00  0.00           N  
ATOM    504  H   VAL    35      60.934  36.558  63.517  1.00  0.00           H  
ATOM    505  CA  VAL    35      61.213  37.414  65.482  1.00  0.00           C  
ATOM    506  HA  VAL    35      61.162  36.888  66.436  1.00  0.00           H  
ATOM    507  C   VAL    35      60.042  38.445  65.450  1.00  0.00           C  
ATOM    508  O   VAL    35      59.657  39.081  64.484  1.00  0.00           O  
ATOM    509  CB  VAL    35      62.685  37.996  65.345  1.00  0.00           C  
ATOM    510  HB  VAL    35      62.866  38.365  64.335  1.00  0.00           H  
ATOM    511  CG1 VAL    35      62.756  39.191  66.311  1.00  0.00           C  
ATOM    512 HG11 VAL    35      63.819  39.408  66.413  1.00  0.00           H  
ATOM    513 HG12 VAL    35      62.290  38.860  67.240  1.00  0.00           H  
ATOM    514 HG13 VAL    35      62.431  40.085  65.780  1.00  0.00           H  
ATOM    515  CG2 VAL    35      63.765  36.933  65.685  1.00  0.00           C  
ATOM    516 HG21 VAL    35      63.764  36.150  64.927  1.00  0.00           H  
ATOM    517 HG22 VAL    35      63.618  36.507  66.678  1.00  0.00           H  
ATOM    518 HG23 VAL    35      64.712  37.471  65.651  1.00  0.00           H  
ATOM    519  N   VAL    36      59.484  38.625  66.587  1.00  0.00           N  
ATOM    520  H   VAL    36      59.719  38.033  67.371  1.00  0.00           H  
ATOM    521  CA  VAL    36      58.852  39.860  66.947  1.00  0.00           C  
ATOM    522  HA  VAL    36      58.399  40.270  66.044  1.00  0.00           H  
ATOM    523  C   VAL    36      59.834  40.998  67.285  1.00  0.00           C  
ATOM    524  O   VAL    36      60.579  40.917  68.291  1.00  0.00           O  
ATOM    525  CB  VAL    36      57.862  39.685  68.042  1.00  0.00           C  
ATOM    526  HB  VAL    36      58.409  39.114  68.793  1.00  0.00           H  
ATOM    527  CG1 VAL    36      57.248  41.014  68.632  1.00  0.00           C  
ATOM    528 HG11 VAL    36      56.437  40.835  69.338  1.00  0.00           H  
ATOM    529 HG12 VAL    36      56.838  41.619  67.824  1.00  0.00           H  
ATOM    530 HG13 VAL    36      58.037  41.578  69.129  1.00  0.00           H  
ATOM    531  CG2 VAL    36      56.716  38.934  67.400  1.00  0.00           C  
ATOM    532 HG21 VAL    36      56.089  39.587  66.793  1.00  0.00           H  
ATOM    533 HG22 VAL    36      56.123  38.391  68.136  1.00  0.00           H  
ATOM    534 HG23 VAL    36      57.031  38.159  66.701  1.00  0.00           H  
ATOM    535  N   TYR    37      59.847  42.091  66.532  1.00  0.00           N  
ATOM    536  H   TYR    37      59.340  42.148  65.660  1.00  0.00           H  
ATOM    537  CA  TYR    37      60.596  43.277  66.945  1.00  0.00           C  
ATOM    538  HA  TYR    37      61.437  42.933  67.548  1.00  0.00           H  
ATOM    539  C   TYR    37      59.629  44.200  67.692  1.00  0.00           C  
ATOM    540  O   TYR    37      58.544  44.445  67.203  1.00  0.00           O  
ATOM    541  CB  TYR    37      61.148  43.938  65.672  1.00  0.00           C  
ATOM    542  HB2 TYR    37      61.696  44.759  66.134  1.00  0.00           H  
ATOM    543  HB3 TYR    37      60.342  44.287  65.025  1.00  0.00           H  
ATOM    544  CG  TYR    37      62.066  43.007  64.829  1.00  0.00           C  
ATOM    545  CD1 TYR    37      61.623  42.325  63.713  1.00  0.00           C  
ATOM    546  HD1 TYR    37      60.559  42.324  63.528  1.00  0.00           H  
ATOM    547  CD2 TYR    37      63.443  42.878  65.276  1.00  0.00           C  
ATOM    548  HD2 TYR    37      63.911  43.476  66.043  1.00  0.00           H  
ATOM    549  CE1 TYR    37      62.515  41.496  63.061  1.00  0.00           C  
ATOM    550  HE1 TYR    37      62.099  40.919  62.249  1.00  0.00           H  
ATOM    551  CE2 TYR    37      64.266  42.014  64.568  1.00  0.00           C  
ATOM    552  HE2 TYR    37      65.246  41.769  64.951  1.00  0.00           H  
ATOM    553  CZ  TYR    37      63.796  41.238  63.490  1.00  0.00           C  
ATOM    554  OH  TYR    37      64.514  40.302  62.782  1.00  0.00           O  
ATOM    555  HH  TYR    37      63.856  39.929  62.191  1.00  0.00           H  
ATOM    556  N   CYS    38      60.036  44.840  68.777  1.00  0.00           N  
ATOM    557  H   CYS    38      60.995  44.708  69.064  1.00  0.00           H  
ATOM    558  CA  CYS    38      59.235  45.720  69.609  1.00  0.00           C  
ATOM    559  HA  CYS    38      58.534  46.192  68.920  1.00  0.00           H  
ATOM    560  C   CYS    38      60.102  46.734  70.450  1.00  0.00           C  
ATOM    561  O   CYS    38      61.347  46.667  70.313  1.00  0.00           O  
ATOM    562  CB  CYS    38      58.324  44.818  70.450  1.00  0.00           C  
ATOM    563  HB2 CYS    38      57.512  44.377  69.872  1.00  0.00           H  
ATOM    564  HB3 CYS    38      57.680  45.471  71.039  1.00  0.00           H  
ATOM    565  SG  CYS    38      59.021  43.591  71.538  1.00  0.00           S  
ATOM    566  HG  CYS    38      59.393  42.799  70.529  1.00  0.00           H  
ATOM    567  N   PRO    39      59.426  47.710  71.146  1.00  0.00           N  
ATOM    568  CA  PRO    39      60.170  48.735  71.904  1.00  0.00           C  
ATOM    569  HA  PRO    39      61.027  49.053  71.310  1.00  0.00           H  
ATOM    570  C   PRO    39      60.601  48.209  73.287  1.00  0.00           C  
ATOM    571  O   PRO    39      59.777  47.583  73.989  1.00  0.00           O  
ATOM    572  CB  PRO    39      59.266  49.919  72.038  1.00  0.00           C  
ATOM    573  HB2 PRO    39      59.732  50.865  71.761  1.00  0.00           H  
ATOM    574  HB3 PRO    39      58.757  49.961  73.000  1.00  0.00           H  
ATOM    575  CG  PRO    39      58.185  49.757  71.056  1.00  0.00           C  
ATOM    576  HG2 PRO    39      58.578  50.079  70.091  1.00  0.00           H  
ATOM    577  HG3 PRO    39      57.180  50.097  71.306  1.00  0.00           H  
ATOM    578  CD  PRO    39      58.092  48.171  70.947  1.00  0.00           C  
ATOM    579  HD2 PRO    39      57.409  47.752  71.685  1.00  0.00           H  
ATOM    580  HD3 PRO    39      57.691  47.770  70.016  1.00  0.00           H  
ATOM    581  N   ARG    40      61.850  48.381  73.701  1.00  0.00           N  
ATOM    582  H   ARG    40      62.450  48.794  73.001  1.00  0.00           H  
ATOM    583  CA  ARG    40      62.349  47.872  74.992  1.00  0.00           C  
ATOM    584  HA  ARG    40      62.137  46.805  74.935  1.00  0.00           H  
ATOM    585  C   ARG    40      61.546  48.386  76.213  1.00  0.00           C  
ATOM    586  O   ARG    40      61.447  47.592  77.157  1.00  0.00           O  
ATOM    587  CB  ARG    40      63.890  48.044  75.129  1.00  0.00           C  
ATOM    588  HB2 ARG    40      64.317  47.615  74.222  1.00  0.00           H  
ATOM    589  HB3 ARG    40      64.199  47.427  75.973  1.00  0.00           H  
ATOM    590  CG  ARG    40      64.192  49.521  75.360  1.00  0.00           C  
ATOM    591  HG2 ARG    40      63.761  49.776  76.328  1.00  0.00           H  
ATOM    592  HG3 ARG    40      63.814  50.095  74.514  1.00  0.00           H  
ATOM    593  CD  ARG    40      65.691  49.735  75.458  1.00  0.00           C  
ATOM    594  HD2 ARG    40      66.203  49.254  74.625  1.00  0.00           H  
ATOM    595  HD3 ARG    40      66.097  49.317  76.379  1.00  0.00           H  
ATOM    596  NE  ARG    40      65.926  51.206  75.462  1.00  0.00           N  
ATOM    597  HE  ARG    40      65.174  51.877  75.528  1.00  0.00           H  
ATOM    598  CZ  ARG    40      67.062  51.778  75.241  1.00  0.00           C  
ATOM    599  NH1 ARG    40      68.179  51.113  74.954  1.00  0.00           N  
ATOM    600 HH12 ARG    40      68.183  50.106  74.868  1.00  0.00           H  
ATOM    601 HH11 ARG    40      68.996  51.637  74.676  1.00  0.00           H  
ATOM    602  NH2 ARG    40      67.148  53.077  75.281  1.00  0.00           N  
ATOM    603 HH21 ARG    40      68.055  53.521  75.300  1.00  0.00           H  
ATOM    604 HH22 ARG    40      66.264  53.555  75.383  1.00  0.00           H  
ATOM    605  N   HIS    41      60.994  49.621  76.225  1.00  0.00           N  
ATOM    606  H   HIS    41      61.208  50.209  75.432  1.00  0.00           H  
ATOM    607  CA  HIS    41      60.192  50.076  77.372  1.00  0.00           C  
ATOM    608  HA  HIS    41      60.846  49.920  78.230  1.00  0.00           H  
ATOM    609  C   HIS    41      58.982  49.190  77.779  1.00  0.00           C  
ATOM    610  O   HIS    41      58.502  49.467  78.918  1.00  0.00           O  
ATOM    611  CB  HIS    41      59.887  51.541  77.239  1.00  0.00           C  
ATOM    612  HB2 HIS    41      60.835  52.078  77.224  1.00  0.00           H  
ATOM    613  HB3 HIS    41      59.352  51.914  78.113  1.00  0.00           H  
ATOM    614  CG  HIS    41      59.109  52.118  76.159  1.00  0.00           C  
ATOM    615  ND1 HIS    41      57.674  52.167  76.108  1.00  0.00           N  
ATOM    616  CD2 HIS    41      59.542  52.833  75.147  1.00  0.00           C  
ATOM    617  HD2 HIS    41      60.589  53.083  75.061  1.00  0.00           H  
ATOM    618  CE1 HIS    41      57.368  52.778  74.996  1.00  0.00           C  
ATOM    619  HE1 HIS    41      56.378  53.182  74.846  1.00  0.00           H  
ATOM    620  NE2 HIS    41      58.460  53.268  74.381  1.00  0.00           N  
ATOM    621  HE2 HIS    41      58.421  54.059  73.755  1.00  0.00           H  
ATOM    622  N   VAL    42      58.678  48.134  77.016  1.00  0.00           N  
ATOM    623  H   VAL    42      59.260  47.947  76.213  1.00  0.00           H  
ATOM    624  CA  VAL    42      57.788  47.011  77.391  1.00  0.00           C  
ATOM    625  HA  VAL    42      56.810  47.483  77.483  1.00  0.00           H  
ATOM    626  C   VAL    42      58.189  46.357  78.735  1.00  0.00           C  
ATOM    627  O   VAL    42      57.320  46.004  79.563  1.00  0.00           O  
ATOM    628  CB  VAL    42      57.638  46.042  76.183  1.00  0.00           C  
ATOM    629  HB  VAL    42      57.670  46.622  75.260  1.00  0.00           H  
ATOM    630  CG1 VAL    42      58.566  44.909  76.186  1.00  0.00           C  
ATOM    631 HG11 VAL    42      59.587  45.197  76.436  1.00  0.00           H  
ATOM    632 HG12 VAL    42      58.567  44.452  75.197  1.00  0.00           H  
ATOM    633 HG13 VAL    42      58.395  44.193  76.989  1.00  0.00           H  
ATOM    634  CG2 VAL    42      56.180  45.485  76.225  1.00  0.00           C  
ATOM    635 HG21 VAL    42      56.040  44.731  76.999  1.00  0.00           H  
ATOM    636 HG22 VAL    42      55.829  45.075  75.278  1.00  0.00           H  
ATOM    637 HG23 VAL    42      55.431  46.271  76.322  1.00  0.00           H  
ATOM    638  N   ILE    43      59.487  46.277  79.101  1.00  0.00           N  
ATOM    639  H   ILE    43      60.145  46.643  78.427  1.00  0.00           H  
ATOM    640  CA  ILE    43      60.011  45.846  80.391  1.00  0.00           C  
ATOM    641  HA  ILE    43      59.399  44.999  80.703  1.00  0.00           H  
ATOM    642  C   ILE    43      59.970  46.866  81.541  1.00  0.00           C  
ATOM    643  O   ILE    43      60.395  46.566  82.703  1.00  0.00           O  
ATOM    644  CB  ILE    43      61.392  45.168  80.233  1.00  0.00           C  
ATOM    645  HB  ILE    43      61.632  44.683  81.179  1.00  0.00           H  
ATOM    646  CG1 ILE    43      62.472  46.288  80.060  1.00  0.00           C  
ATOM    647 HG12 ILE    43      62.714  46.660  81.056  1.00  0.00           H  
ATOM    648 HG13 ILE    43      62.016  47.196  79.665  1.00  0.00           H  
ATOM    649  CG2 ILE    43      61.407  44.193  79.059  1.00  0.00           C  
ATOM    650 HG21 ILE    43      61.531  44.764  78.138  1.00  0.00           H  
ATOM    651 HG22 ILE    43      60.596  43.465  79.059  1.00  0.00           H  
ATOM    652 HG23 ILE    43      62.306  43.591  79.191  1.00  0.00           H  
ATOM    653  CD1 ILE    43      63.817  45.845  79.464  1.00  0.00           C  
ATOM    654 HD11 ILE    43      64.142  44.996  80.066  1.00  0.00           H  
ATOM    655 HD12 ILE    43      64.480  46.709  79.440  1.00  0.00           H  
ATOM    656 HD13 ILE    43      63.636  45.560  78.428  1.00  0.00           H  
ATOM    657  N   CYS    44      59.446  48.090  81.292  1.00  0.00           N  
ATOM    658  H   CYS    44      59.041  48.205  80.374  1.00  0.00           H  
ATOM    659  CA  CYS    44      59.482  49.216  82.184  1.00  0.00           C  
ATOM    660  HA  CYS    44      60.146  48.928  82.999  1.00  0.00           H  
ATOM    661  C   CYS    44      58.126  49.410  82.820  1.00  0.00           C  
ATOM    662  O   CYS    44      57.035  49.261  82.190  1.00  0.00           O  
ATOM    663  CB  CYS    44      59.972  50.479  81.458  1.00  0.00           C  
ATOM    664  HB2 CYS    44      60.247  51.137  82.282  1.00  0.00           H  
ATOM    665  HB3 CYS    44      59.171  50.870  80.829  1.00  0.00           H  
ATOM    666  SG  CYS    44      61.483  50.071  80.519  1.00  0.00           S  
ATOM    667  HG  CYS    44      61.860  51.310  80.191  1.00  0.00           H  
ATOM    668  N   THR    45      58.183  49.869  84.037  1.00  0.00           N  
ATOM    669  H   THR    45      59.153  49.962  84.301  1.00  0.00           H  
ATOM    670  CA  THR    45      57.195  50.637  84.705  1.00  0.00           C  
ATOM    671  HA  THR    45      56.222  50.265  84.382  1.00  0.00           H  
ATOM    672  C   THR    45      57.322  52.175  84.386  1.00  0.00           C  
ATOM    673  O   THR    45      58.388  52.714  84.193  1.00  0.00           O  
ATOM    674  CB  THR    45      57.138  50.332  86.230  1.00  0.00           C  
ATOM    675  HB  THR    45      56.275  50.869  86.623  1.00  0.00           H  
ATOM    676  OG1 THR    45      58.150  50.914  86.868  1.00  0.00           O  
ATOM    677  HG1 THR    45      58.959  50.425  86.701  1.00  0.00           H  
ATOM    678  CG2 THR    45      57.117  48.916  86.792  1.00  0.00           C  
ATOM    679 HG21 THR    45      56.273  48.359  86.386  1.00  0.00           H  
ATOM    680 HG22 THR    45      57.117  48.921  87.882  1.00  0.00           H  
ATOM    681 HG23 THR    45      58.013  48.414  86.427  1.00  0.00           H  
ATOM    682  N   SER    46      56.182  52.932  84.324  1.00  0.00           N  
ATOM    683  H   SER    46      55.361  52.373  84.513  1.00  0.00           H  
ATOM    684  CA  SER    46      56.089  54.377  84.258  1.00  0.00           C  
ATOM    685  HA  SER    46      56.603  54.512  83.306  1.00  0.00           H  
ATOM    686  C   SER    46      56.862  55.152  85.366  1.00  0.00           C  
ATOM    687  O   SER    46      57.128  56.290  85.057  1.00  0.00           O  
ATOM    688  CB  SER    46      54.605  54.817  84.189  1.00  0.00           C  
ATOM    689  HB2 SER    46      54.535  55.892  84.020  1.00  0.00           H  
ATOM    690  HB3 SER    46      54.143  54.486  85.119  1.00  0.00           H  
ATOM    691  OG  SER    46      54.039  54.157  83.127  1.00  0.00           O  
ATOM    692  HG  SER    46      53.164  53.823  83.336  1.00  0.00           H  
ATOM    693  N   GLU    47      57.145  54.629  86.573  1.00  0.00           N  
ATOM    694  H   GLU    47      56.719  53.741  86.797  1.00  0.00           H  
ATOM    695  CA  GLU    47      58.175  55.047  87.499  1.00  0.00           C  
ATOM    696  HA  GLU    47      57.937  56.087  87.723  1.00  0.00           H  
ATOM    697  C   GLU    47      59.574  54.744  87.093  1.00  0.00           C  
ATOM    698  O   GLU    47      60.340  55.693  87.190  1.00  0.00           O  
ATOM    699  CB  GLU    47      57.938  54.394  88.921  1.00  0.00           C  
ATOM    700  HB2 GLU    47      57.957  53.308  88.830  1.00  0.00           H  
ATOM    701  HB3 GLU    47      56.870  54.558  89.062  1.00  0.00           H  
ATOM    702  CG  GLU    47      58.610  54.958  90.111  1.00  0.00           C  
ATOM    703  HG2 GLU    47      59.698  54.884  90.127  1.00  0.00           H  
ATOM    704  HG3 GLU    47      58.210  54.462  90.995  1.00  0.00           H  
ATOM    705  CD  GLU    47      58.215  56.493  90.269  1.00  0.00           C  
ATOM    706  OE1 GLU    47      58.658  57.105  91.262  1.00  0.00           O  
ATOM    707  OE2 GLU    47      57.520  57.146  89.430  1.00  0.00           O  
ATOM    708  N   ASP    48      59.957  53.595  86.540  1.00  0.00           N  
ATOM    709  H   ASP    48      59.293  52.846  86.406  1.00  0.00           H  
ATOM    710  CA  ASP    48      61.306  53.385  85.918  1.00  0.00           C  
ATOM    711  HA  ASP    48      62.039  53.405  86.726  1.00  0.00           H  
ATOM    712  C   ASP    48      61.497  54.470  84.852  1.00  0.00           C  
ATOM    713  O   ASP    48      62.575  54.993  84.757  1.00  0.00           O  
ATOM    714  CB  ASP    48      61.457  52.014  85.268  1.00  0.00           C  
ATOM    715  HB2 ASP    48      62.472  51.995  84.873  1.00  0.00           H  
ATOM    716  HB3 ASP    48      60.775  51.903  84.425  1.00  0.00           H  
ATOM    717  CG  ASP    48      61.207  50.879  86.237  1.00  0.00           C  
ATOM    718  OD1 ASP    48      61.633  50.903  87.411  1.00  0.00           O  
ATOM    719  OD2 ASP    48      60.455  50.020  85.871  1.00  0.00           O  
ATOM    720  N   MET    49      60.493  54.738  83.982  1.00  0.00           N  
ATOM    721  H   MET    49      59.625  54.244  84.133  1.00  0.00           H  
ATOM    722  CA  MET    49      60.610  55.621  82.855  1.00  0.00           C  
ATOM    723  HA  MET    49      61.384  55.156  82.244  1.00  0.00           H  
ATOM    724  C   MET    49      61.069  57.046  83.002  1.00  0.00           C  
ATOM    725  O   MET    49      61.562  57.681  82.072  1.00  0.00           O  
ATOM    726  CB  MET    49      59.372  55.577  82.023  1.00  0.00           C  
ATOM    727  HB2 MET    49      59.426  56.330  81.237  1.00  0.00           H  
ATOM    728  HB3 MET    49      58.522  55.829  82.656  1.00  0.00           H  
ATOM    729  CG  MET    49      59.321  54.197  81.356  1.00  0.00           C  
ATOM    730  HG2 MET    49      58.358  54.037  80.871  1.00  0.00           H  
ATOM    731  HG3 MET    49      59.434  53.457  82.147  1.00  0.00           H  
ATOM    732  SD  MET    49      60.657  53.820  80.284  1.00  0.00           S  
ATOM    733  CE  MET    49      60.402  55.021  79.018  1.00  0.00           C  
ATOM    734  HE1 MET    49      61.387  55.085  78.554  1.00  0.00           H  
ATOM    735  HE2 MET    49      60.031  56.014  79.269  1.00  0.00           H  
ATOM    736  HE3 MET    49      59.726  54.633  78.256  1.00  0.00           H  
ATOM    737  N   LEU    50      61.094  57.561  84.275  1.00  0.00           N  
ATOM    738  H   LEU    50      60.842  56.981  85.063  1.00  0.00           H  
ATOM    739  CA  LEU    50      61.690  58.828  84.503  1.00  0.00           C  
ATOM    740  HA  LEU    50      61.168  59.576  83.906  1.00  0.00           H  
ATOM    741  C   LEU    50      63.213  58.871  84.248  1.00  0.00           C  
ATOM    742  O   LEU    50      63.712  59.978  83.948  1.00  0.00           O  
ATOM    743  CB  LEU    50      61.407  59.335  85.973  1.00  0.00           C  
ATOM    744  HB2 LEU    50      61.936  60.284  86.059  1.00  0.00           H  
ATOM    745  HB3 LEU    50      61.927  58.727  86.713  1.00  0.00           H  
ATOM    746  CG  LEU    50      59.999  59.477  86.479  1.00  0.00           C  
ATOM    747  HG  LEU    50      59.623  58.472  86.674  1.00  0.00           H  
ATOM    748  CD1 LEU    50      60.149  60.354  87.714  1.00  0.00           C  
ATOM    749 HD11 LEU    50      60.709  59.797  88.465  1.00  0.00           H  
ATOM    750 HD12 LEU    50      59.134  60.434  88.103  1.00  0.00           H  
ATOM    751 HD13 LEU    50      60.643  61.324  87.649  1.00  0.00           H  
ATOM    752  CD2 LEU    50      59.026  60.114  85.419  1.00  0.00           C  
ATOM    753 HD21 LEU    50      58.049  60.193  85.895  1.00  0.00           H  
ATOM    754 HD22 LEU    50      58.979  59.410  84.588  1.00  0.00           H  
ATOM    755 HD23 LEU    50      59.371  61.102  85.114  1.00  0.00           H  
ATOM    756  N   ASN    51      63.957  57.771  84.330  1.00  0.00           N  
ATOM    757  H   ASN    51      63.422  56.984  84.668  1.00  0.00           H  
ATOM    758  CA  ASN    51      65.280  57.456  83.838  1.00  0.00           C  
ATOM    759  HA  ASN    51      65.202  57.721  82.783  1.00  0.00           H  
ATOM    760  C   ASN    51      65.576  55.901  83.816  1.00  0.00           C  
ATOM    761  O   ASN    51      65.876  55.368  84.880  1.00  0.00           O  
ATOM    762  CB  ASN    51      66.318  58.181  84.625  1.00  0.00           C  
ATOM    763  HB2 ASN    51      66.338  57.741  85.622  1.00  0.00           H  
ATOM    764  HB3 ASN    51      66.060  59.239  84.686  1.00  0.00           H  
ATOM    765  CG  ASN    51      67.674  58.193  83.921  1.00  0.00           C  
ATOM    766  OD1 ASN    51      67.950  57.645  82.832  1.00  0.00           O  
ATOM    767  ND2 ASN    51      68.725  58.813  84.456  1.00  0.00           N  
ATOM    768 HD22 ASN    51      68.533  59.291  85.325  1.00  0.00           H  
ATOM    769 HD21 ASN    51      69.650  58.680  84.072  1.00  0.00           H  
ATOM    770  N   PRO    52      65.271  55.081  82.743  1.00  0.00           N  
ATOM    771  CA  PRO    52      65.323  53.641  82.794  1.00  0.00           C  
ATOM    772  HA  PRO    52      64.696  53.293  83.615  1.00  0.00           H  
ATOM    773  C   PRO    52      66.794  53.081  82.867  1.00  0.00           C  
ATOM    774  O   PRO    52      67.546  53.150  81.888  1.00  0.00           O  
ATOM    775  CB  PRO    52      64.445  53.214  81.634  1.00  0.00           C  
ATOM    776  HB2 PRO    52      63.390  53.092  81.878  1.00  0.00           H  
ATOM    777  HB3 PRO    52      64.783  52.255  81.242  1.00  0.00           H  
ATOM    778  CG  PRO    52      64.605  54.320  80.566  1.00  0.00           C  
ATOM    779  HG2 PRO    52      63.756  54.387  79.885  1.00  0.00           H  
ATOM    780  HG3 PRO    52      65.525  54.137  80.011  1.00  0.00           H  
ATOM    781  CD  PRO    52      64.790  55.517  81.456  1.00  0.00           C  
ATOM    782  HD2 PRO    52      65.458  56.214  80.951  1.00  0.00           H  
ATOM    783  HD3 PRO    52      63.831  56.007  81.627  1.00  0.00           H  
ATOM    784  N   ASN    53      67.057  52.335  83.984  1.00  0.00           N  
ATOM    785  H   ASN    53      66.366  52.459  84.710  1.00  0.00           H  
ATOM    786  CA  ASN    53      68.324  51.585  84.217  1.00  0.00           C  
ATOM    787  HA  ASN    53      69.159  52.242  83.977  1.00  0.00           H  
ATOM    788  C   ASN    53      68.451  50.339  83.431  1.00  0.00           C  
ATOM    789  O   ASN    53      68.159  49.289  83.932  1.00  0.00           O  
ATOM    790  CB  ASN    53      68.470  51.411  85.734  1.00  0.00           C  
ATOM    791  HB2 ASN    53      69.202  50.614  85.860  1.00  0.00           H  
ATOM    792  HB3 ASN    53      67.520  51.084  86.158  1.00  0.00           H  
ATOM    793  CG  ASN    53      68.911  52.579  86.563  1.00  0.00           C  
ATOM    794  OD1 ASN    53      68.251  52.998  87.498  1.00  0.00           O  
ATOM    795  ND2 ASN    53      69.943  53.209  86.177  1.00  0.00           N  
ATOM    796 HD22 ASN    53      70.639  52.750  85.606  1.00  0.00           H  
ATOM    797 HD21 ASN    53      70.200  53.988  86.766  1.00  0.00           H  
ATOM    798  N   TYR    54      68.609  50.424  82.105  1.00  0.00           N  
ATOM    799  H   TYR    54      68.684  51.339  81.684  1.00  0.00           H  
ATOM    800  CA  TYR    54      68.344  49.389  81.153  1.00  0.00           C  
ATOM    801  HA  TYR    54      67.293  49.117  81.248  1.00  0.00           H  
ATOM    802  C   TYR    54      69.073  48.046  81.262  1.00  0.00           C  
ATOM    803  O   TYR    54      68.504  47.011  80.912  1.00  0.00           O  
ATOM    804  CB  TYR    54      68.510  49.937  79.754  1.00  0.00           C  
ATOM    805  HB2 TYR    54      69.003  49.159  79.171  1.00  0.00           H  
ATOM    806  HB3 TYR    54      69.115  50.839  79.843  1.00  0.00           H  
ATOM    807  CG  TYR    54      67.140  50.305  79.257  1.00  0.00           C  
ATOM    808  CD1 TYR    54      66.018  49.429  79.351  1.00  0.00           C  
ATOM    809  HD1 TYR    54      66.099  48.421  79.729  1.00  0.00           H  
ATOM    810  CD2 TYR    54      67.010  51.571  78.664  1.00  0.00           C  
ATOM    811  HD2 TYR    54      67.873  52.211  78.559  1.00  0.00           H  
ATOM    812  CE1 TYR    54      64.773  49.879  78.897  1.00  0.00           C  
ATOM    813  HE1 TYR    54      63.915  49.225  78.937  1.00  0.00           H  
ATOM    814  CE2 TYR    54      65.768  51.992  78.167  1.00  0.00           C  
ATOM    815  HE2 TYR    54      65.611  52.976  77.751  1.00  0.00           H  
ATOM    816  CZ  TYR    54      64.577  51.130  78.317  1.00  0.00           C  
ATOM    817  OH  TYR    54      63.312  51.546  77.880  1.00  0.00           O  
ATOM    818  HH  TYR    54      63.365  52.352  77.362  1.00  0.00           H  
ATOM    819  N   GLU    55      70.343  48.027  81.668  1.00  0.00           N  
ATOM    820  H   GLU    55      70.747  48.897  81.985  1.00  0.00           H  
ATOM    821  CA  GLU    55      71.077  46.840  81.918  1.00  0.00           C  
ATOM    822  HA  GLU    55      70.916  46.282  80.995  1.00  0.00           H  
ATOM    823  C   GLU    55      70.286  46.046  83.030  1.00  0.00           C  
ATOM    824  O   GLU    55      69.955  44.938  82.716  1.00  0.00           O  
ATOM    825  CB  GLU    55      72.597  47.022  82.120  1.00  0.00           C  
ATOM    826  HB2 GLU    55      72.712  47.495  83.095  1.00  0.00           H  
ATOM    827  HB3 GLU    55      72.963  47.635  81.296  1.00  0.00           H  
ATOM    828  CG  GLU    55      73.275  45.636  82.157  1.00  0.00           C  
ATOM    829  HG2 GLU    55      73.214  45.170  81.173  1.00  0.00           H  
ATOM    830  HG3 GLU    55      72.902  45.021  82.976  1.00  0.00           H  
ATOM    831  CD  GLU    55      74.770  45.751  82.350  1.00  0.00           C  
ATOM    832  OE1 GLU    55      75.465  45.656  81.239  1.00  0.00           O  
ATOM    833  OE2 GLU    55      75.280  45.785  83.494  1.00  0.00           O  
ATOM    834  N   ASP    56      70.087  46.573  84.243  1.00  0.00           N  
ATOM    835  H   ASP    56      70.479  47.496  84.366  1.00  0.00           H  
ATOM    836  CA  ASP    56      69.241  46.064  85.327  1.00  0.00           C  
ATOM    837  HA  ASP    56      69.880  45.296  85.763  1.00  0.00           H  
ATOM    838  C   ASP    56      67.837  45.680  84.924  1.00  0.00           C  
ATOM    839  O   ASP    56      67.443  44.524  85.225  1.00  0.00           O  
ATOM    840  CB  ASP    56      69.196  47.091  86.488  1.00  0.00           C  
ATOM    841  HB2 ASP    56      68.791  48.039  86.135  1.00  0.00           H  
ATOM    842  HB3 ASP    56      70.221  47.193  86.845  1.00  0.00           H  
ATOM    843  CG  ASP    56      68.412  46.615  87.711  1.00  0.00           C  
ATOM    844  OD1 ASP    56      67.263  47.056  87.950  1.00  0.00           O  
ATOM    845  OD2 ASP    56      68.900  45.814  88.536  1.00  0.00           O  
ATOM    846  N   LEU    57      67.079  46.549  84.221  1.00  0.00           N  
ATOM    847  H   LEU    57      67.467  47.468  84.063  1.00  0.00           H  
ATOM    848  CA  LEU    57      65.836  46.259  83.631  1.00  0.00           C  
ATOM    849  HA  LEU    57      65.090  46.183  84.422  1.00  0.00           H  
ATOM    850  C   LEU    57      65.766  44.872  82.971  1.00  0.00           C  
ATOM    851  O   LEU    57      65.058  43.954  83.422  1.00  0.00           O  
ATOM    852  CB  LEU    57      65.337  47.395  82.668  1.00  0.00           C  
ATOM    853  HB2 LEU    57      64.560  46.957  82.041  1.00  0.00           H  
ATOM    854  HB3 LEU    57      66.128  47.814  82.046  1.00  0.00           H  
ATOM    855  CG  LEU    57      64.604  48.541  83.450  1.00  0.00           C  
ATOM    856  HG  LEU    57      65.123  48.714  84.392  1.00  0.00           H  
ATOM    857  CD1 LEU    57      64.510  49.907  82.688  1.00  0.00           C  
ATOM    858 HD11 LEU    57      63.962  50.605  83.321  1.00  0.00           H  
ATOM    859 HD12 LEU    57      64.023  49.779  81.722  1.00  0.00           H  
ATOM    860 HD13 LEU    57      65.522  50.279  82.533  1.00  0.00           H  
ATOM    861  CD2 LEU    57      63.085  48.272  83.834  1.00  0.00           C  
ATOM    862 HD21 LEU    57      63.034  47.304  84.333  1.00  0.00           H  
ATOM    863 HD22 LEU    57      62.433  48.284  82.960  1.00  0.00           H  
ATOM    864 HD23 LEU    57      62.787  49.033  84.555  1.00  0.00           H  
ATOM    865  N   LEU    58      66.483  44.722  81.832  1.00  0.00           N  
ATOM    866  H   LEU    58      66.941  45.530  81.434  1.00  0.00           H  
ATOM    867  CA  LEU    58      66.603  43.439  81.110  1.00  0.00           C  
ATOM    868  HA  LEU    58      65.622  43.185  80.711  1.00  0.00           H  
ATOM    869  C   LEU    58      67.045  42.272  82.015  1.00  0.00           C  
ATOM    870  O   LEU    58      66.488  41.206  81.891  1.00  0.00           O  
ATOM    871  CB  LEU    58      67.507  43.624  79.886  1.00  0.00           C  
ATOM    872  HB2 LEU    58      68.547  43.832  80.141  1.00  0.00           H  
ATOM    873  HB3 LEU    58      67.187  44.506  79.332  1.00  0.00           H  
ATOM    874  CG  LEU    58      67.554  42.485  78.893  1.00  0.00           C  
ATOM    875  HG  LEU    58      67.824  41.567  79.414  1.00  0.00           H  
ATOM    876  CD1 LEU    58      66.190  42.352  78.110  1.00  0.00           C  
ATOM    877 HD11 LEU    58      65.420  41.955  78.771  1.00  0.00           H  
ATOM    878 HD12 LEU    58      66.214  41.738  77.209  1.00  0.00           H  
ATOM    879 HD13 LEU    58      65.973  43.312  77.641  1.00  0.00           H  
ATOM    880  CD2 LEU    58      68.686  42.681  77.928  1.00  0.00           C  
ATOM    881 HD21 LEU    58      68.483  43.549  77.301  1.00  0.00           H  
ATOM    882 HD22 LEU    58      68.701  41.811  77.271  1.00  0.00           H  
ATOM    883 HD23 LEU    58      69.697  42.886  78.281  1.00  0.00           H  
ATOM    884  N   ILE    59      68.094  42.434  82.813  1.00  0.00           N  
ATOM    885  H   ILE    59      68.570  43.324  82.809  1.00  0.00           H  
ATOM    886  CA  ILE    59      68.594  41.502  83.844  1.00  0.00           C  
ATOM    887  HA  ILE    59      68.993  40.691  83.235  1.00  0.00           H  
ATOM    888  C   ILE    59      67.438  40.893  84.718  1.00  0.00           C  
ATOM    889  O   ILE    59      67.406  39.675  84.950  1.00  0.00           O  
ATOM    890  CB  ILE    59      69.819  42.126  84.652  1.00  0.00           C  
ATOM    891  HB  ILE    59      69.847  43.213  84.586  1.00  0.00           H  
ATOM    892  CG1 ILE    59      71.131  41.587  83.999  1.00  0.00           C  
ATOM    893 HG12 ILE    59      71.207  41.823  82.938  1.00  0.00           H  
ATOM    894 HG13 ILE    59      71.138  40.498  84.050  1.00  0.00           H  
ATOM    895  CG2 ILE    59      69.654  41.813  86.133  1.00  0.00           C  
ATOM    896 HG21 ILE    59      70.582  41.855  86.704  1.00  0.00           H  
ATOM    897 HG22 ILE    59      69.181  40.891  86.471  1.00  0.00           H  
ATOM    898 HG23 ILE    59      69.004  42.614  86.487  1.00  0.00           H  
ATOM    899  CD1 ILE    59      72.382  42.235  84.608  1.00  0.00           C  
ATOM    900 HD11 ILE    59      73.273  41.731  84.233  1.00  0.00           H  
ATOM    901 HD12 ILE    59      72.348  42.014  85.675  1.00  0.00           H  
ATOM    902 HD13 ILE    59      72.335  43.315  84.468  1.00  0.00           H  
ATOM    903  N   ARG    60      66.524  41.758  85.248  1.00  0.00           N  
ATOM    904  H   ARG    60      66.651  42.742  85.055  1.00  0.00           H  
ATOM    905  CA  ARG    60      65.310  41.381  85.949  1.00  0.00           C  
ATOM    906  HA  ARG    60      65.690  40.556  86.552  1.00  0.00           H  
ATOM    907  C   ARG    60      64.186  40.677  85.117  1.00  0.00           C  
ATOM    908  O   ARG    60      63.031  40.602  85.657  1.00  0.00           O  
ATOM    909  CB  ARG    60      64.954  42.541  86.882  1.00  0.00           C  
ATOM    910  HB2 ARG    60      64.085  42.274  87.483  1.00  0.00           H  
ATOM    911  HB3 ARG    60      64.842  43.460  86.306  1.00  0.00           H  
ATOM    912  CG  ARG    60      66.093  42.836  87.933  1.00  0.00           C  
ATOM    913  HG2 ARG    60      66.951  43.274  87.425  1.00  0.00           H  
ATOM    914  HG3 ARG    60      66.527  41.925  88.344  1.00  0.00           H  
ATOM    915  CD  ARG    60      65.705  43.691  89.140  1.00  0.00           C  
ATOM    916  HD2 ARG    60      66.518  43.683  89.866  1.00  0.00           H  
ATOM    917  HD3 ARG    60      64.747  43.382  89.558  1.00  0.00           H  
ATOM    918  NE  ARG    60      65.525  45.084  88.690  1.00  0.00           N  
ATOM    919  HE  ARG    60      66.359  45.558  88.375  1.00  0.00           H  
ATOM    920  CZ  ARG    60      64.439  45.681  88.309  1.00  0.00           C  
ATOM    921  NH1 ARG    60      64.497  46.843  87.772  1.00  0.00           N  
ATOM    922 HH12 ARG    60      65.394  47.287  87.638  1.00  0.00           H  
ATOM    923 HH11 ARG    60      63.687  47.444  87.831  1.00  0.00           H  
ATOM    924  NH2 ARG    60      63.292  45.069  88.420  1.00  0.00           N  
ATOM    925 HH21 ARG    60      62.427  45.560  88.243  1.00  0.00           H  
ATOM    926 HH22 ARG    60      63.268  44.225  88.973  1.00  0.00           H  
ATOM    927  N   LYS    61      64.358  40.291  83.884  1.00  0.00           N  
ATOM    928  H   LYS    61      65.160  40.477  83.299  1.00  0.00           H  
ATOM    929  CA  LYS    61      63.306  39.671  83.064  1.00  0.00           C  
ATOM    930  HA  LYS    61      62.429  39.553  83.700  1.00  0.00           H  
ATOM    931  C   LYS    61      63.742  38.308  82.505  1.00  0.00           C  
ATOM    932  O   LYS    61      64.952  38.119  82.454  1.00  0.00           O  
ATOM    933  CB  LYS    61      62.862  40.666  81.923  1.00  0.00           C  
ATOM    934  HB2 LYS    61      62.151  40.115  81.306  1.00  0.00           H  
ATOM    935  HB3 LYS    61      63.799  40.983  81.467  1.00  0.00           H  
ATOM    936  CG  LYS    61      62.069  41.869  82.395  1.00  0.00           C  
ATOM    937  HG2 LYS    61      61.702  42.409  81.522  1.00  0.00           H  
ATOM    938  HG3 LYS    61      62.713  42.623  82.847  1.00  0.00           H  
ATOM    939  CD  LYS    61      60.817  41.592  83.313  1.00  0.00           C  
ATOM    940  HD2 LYS    61      61.178  41.420  84.328  1.00  0.00           H  
ATOM    941  HD3 LYS    61      60.381  40.697  82.869  1.00  0.00           H  
ATOM    942  CE  LYS    61      59.876  42.768  83.227  1.00  0.00           C  
ATOM    943  HE2 LYS    61      58.862  42.375  83.294  1.00  0.00           H  
ATOM    944  HE3 LYS    61      59.974  43.285  82.272  1.00  0.00           H  
ATOM    945  NZ  LYS    61      60.148  43.774  84.263  1.00  0.00           N  
ATOM    946  HZ3 LYS    61      59.858  43.386  85.149  1.00  0.00           H  
ATOM    947  HZ1 LYS    61      59.702  44.661  84.078  1.00  0.00           H  
ATOM    948  HZ2 LYS    61      61.124  44.035  84.241  1.00  0.00           H  
ATOM    949  N   SER    62      62.686  37.508  82.145  1.00  0.00           N  
ATOM    950  H   SER    62      61.741  37.805  82.345  1.00  0.00           H  
ATOM    951  CA  SER    62      62.851  36.173  81.607  1.00  0.00           C  
ATOM    952  HA  SER    62      63.834  36.053  81.152  1.00  0.00           H  
ATOM    953  C   SER    62      61.734  35.822  80.614  1.00  0.00           C  
ATOM    954  O   SER    62      60.722  36.490  80.700  1.00  0.00           O  
ATOM    955  CB  SER    62      62.978  35.113  82.744  1.00  0.00           C  
ATOM    956  HB2 SER    62      61.985  35.008  83.181  1.00  0.00           H  
ATOM    957  HB3 SER    62      63.554  35.508  83.582  1.00  0.00           H  
ATOM    958  OG  SER    62      63.396  33.833  82.320  1.00  0.00           O  
ATOM    959  HG  SER    62      63.375  33.293  83.114  1.00  0.00           H  
ATOM    960  N   ASN    63      61.928  34.776  79.730  1.00  0.00           N  
ATOM    961  H   ASN    63      62.808  34.288  79.816  1.00  0.00           H  
ATOM    962  CA  ASN    63      60.991  34.338  78.638  1.00  0.00           C  
ATOM    963  HA  ASN    63      60.977  35.101  77.860  1.00  0.00           H  
ATOM    964  C   ASN    63      59.503  34.296  79.051  1.00  0.00           C  
ATOM    965  O   ASN    63      58.698  34.786  78.249  1.00  0.00           O  
ATOM    966  CB  ASN    63      61.500  32.981  77.944  1.00  0.00           C  
ATOM    967  HB2 ASN    63      60.843  32.705  77.120  1.00  0.00           H  
ATOM    968  HB3 ASN    63      61.672  32.096  78.556  1.00  0.00           H  
ATOM    969  CG  ASN    63      62.814  33.274  77.291  1.00  0.00           C  
ATOM    970  OD1 ASN    63      63.080  34.414  76.862  1.00  0.00           O  
ATOM    971  ND2 ASN    63      63.740  32.301  77.040  1.00  0.00           N  
ATOM    972 HD22 ASN    63      63.588  31.318  77.211  1.00  0.00           H  
ATOM    973 HD21 ASN    63      64.611  32.546  76.592  1.00  0.00           H  
ATOM    974  N   HIS    64      59.091  33.892  80.280  1.00  0.00           N  
ATOM    975  H   HIS    64      59.821  33.420  80.794  1.00  0.00           H  
ATOM    976  CA  HIS    64      57.764  33.803  80.707  1.00  0.00           C  
ATOM    977  HA  HIS    64      57.236  33.413  79.837  1.00  0.00           H  
ATOM    978  C   HIS    64      57.083  35.197  80.951  1.00  0.00           C  
ATOM    979  O   HIS    64      55.852  35.300  80.923  1.00  0.00           O  
ATOM    980  CB  HIS    64      57.670  32.902  82.032  1.00  0.00           C  
ATOM    981  HB2 HIS    64      58.266  31.995  81.931  1.00  0.00           H  
ATOM    982  HB3 HIS    64      56.634  32.647  82.252  1.00  0.00           H  
ATOM    983  CG  HIS    64      58.246  33.681  83.197  1.00  0.00           C  
ATOM    984  ND1 HIS    64      59.547  33.557  83.580  1.00  0.00           N  
ATOM    985  CD2 HIS    64      57.647  34.631  83.915  1.00  0.00           C  
ATOM    986  HD2 HIS    64      56.613  34.936  83.853  1.00  0.00           H  
ATOM    987  CE1 HIS    64      59.734  34.416  84.580  1.00  0.00           C  
ATOM    988  HE1 HIS    64      60.698  34.608  85.028  1.00  0.00           H  
ATOM    989  NE2 HIS    64      58.589  35.150  84.816  1.00  0.00           N  
ATOM    990  HE2 HIS    64      58.442  35.874  85.504  1.00  0.00           H  
ATOM    991  N   ASN    65      57.874  36.356  81.086  1.00  0.00           N  
ATOM    992  H   ASN    65      58.867  36.188  81.162  1.00  0.00           H  
ATOM    993  CA  ASN    65      57.545  37.759  80.895  1.00  0.00           C  
ATOM    994  HA  ASN    65      56.716  37.968  81.570  1.00  0.00           H  
ATOM    995  C   ASN    65      56.929  38.135  79.509  1.00  0.00           C  
ATOM    996  O   ASN    65      56.262  39.154  79.494  1.00  0.00           O  
ATOM    997  CB  ASN    65      58.604  38.736  81.543  1.00  0.00           C  
ATOM    998  HB2 ASN    65      58.243  39.764  81.527  1.00  0.00           H  
ATOM    999  HB3 ASN    65      59.510  38.644  80.944  1.00  0.00           H  
ATOM   1000  CG  ASN    65      59.031  38.405  82.964  1.00  0.00           C  
ATOM   1001  OD1 ASN    65      60.201  38.272  83.267  1.00  0.00           O  
ATOM   1002  ND2 ASN    65      58.081  38.193  83.834  1.00  0.00           N  
ATOM   1003 HD22 ASN    65      57.113  38.348  83.593  1.00  0.00           H  
ATOM   1004 HD21 ASN    65      58.326  38.057  84.805  1.00  0.00           H  
ATOM   1005  N   PHE    66      57.131  37.484  78.375  1.00  0.00           N  
ATOM   1006  H   PHE    66      57.844  36.769  78.364  1.00  0.00           H  
ATOM   1007  CA  PHE    66      56.639  37.935  77.104  1.00  0.00           C  
ATOM   1008  HA  PHE    66      56.334  38.971  77.247  1.00  0.00           H  
ATOM   1009  C   PHE    66      55.378  37.181  76.644  1.00  0.00           C  
ATOM   1010  O   PHE    66      55.412  36.059  76.181  1.00  0.00           O  
ATOM   1011  CB  PHE    66      57.782  37.873  76.107  1.00  0.00           C  
ATOM   1012  HB2 PHE    66      57.399  38.287  75.174  1.00  0.00           H  
ATOM   1013  HB3 PHE    66      58.189  36.872  75.964  1.00  0.00           H  
ATOM   1014  CG  PHE    66      58.970  38.781  76.339  1.00  0.00           C  
ATOM   1015  CD1 PHE    66      58.948  40.120  75.986  1.00  0.00           C  
ATOM   1016  HD1 PHE    66      58.088  40.465  75.431  1.00  0.00           H  
ATOM   1017  CD2 PHE    66      59.987  38.271  77.174  1.00  0.00           C  
ATOM   1018  HD2 PHE    66      60.068  37.216  77.388  1.00  0.00           H  
ATOM   1019  CE1 PHE    66      59.864  41.046  76.602  1.00  0.00           C  
ATOM   1020  HE1 PHE    66      59.803  42.113  76.447  1.00  0.00           H  
ATOM   1021  CE2 PHE    66      60.907  39.123  77.773  1.00  0.00           C  
ATOM   1022  HE2 PHE    66      61.669  38.721  78.424  1.00  0.00           H  
ATOM   1023  CZ  PHE    66      60.809  40.539  77.510  1.00  0.00           C  
ATOM   1024  HZ  PHE    66      61.542  41.195  77.956  1.00  0.00           H  
ATOM   1025  N   LEU    67      54.242  37.972  76.699  1.00  0.00           N  
ATOM   1026  H   LEU    67      54.207  38.854  77.190  1.00  0.00           H  
ATOM   1027  CA  LEU    67      52.890  37.420  76.436  1.00  0.00           C  
ATOM   1028  HA  LEU    67      52.918  36.330  76.408  1.00  0.00           H  
ATOM   1029  C   LEU    67      52.390  37.955  75.125  1.00  0.00           C  
ATOM   1030  O   LEU    67      51.924  39.139  74.959  1.00  0.00           O  
ATOM   1031  CB  LEU    67      51.883  37.609  77.564  1.00  0.00           C  
ATOM   1032  HB2 LEU    67      50.919  37.190  77.274  1.00  0.00           H  
ATOM   1033  HB3 LEU    67      51.695  38.677  77.682  1.00  0.00           H  
ATOM   1034  CG  LEU    67      52.349  37.056  78.936  1.00  0.00           C  
ATOM   1035  HG  LEU    67      53.366  37.329  79.214  1.00  0.00           H  
ATOM   1036  CD1 LEU    67      51.305  37.330  79.963  1.00  0.00           C  
ATOM   1037 HD11 LEU    67      51.546  36.914  80.942  1.00  0.00           H  
ATOM   1038 HD12 LEU    67      50.332  36.910  79.709  1.00  0.00           H  
ATOM   1039 HD13 LEU    67      51.213  38.415  80.007  1.00  0.00           H  
ATOM   1040  CD2 LEU    67      52.430  35.462  78.835  1.00  0.00           C  
ATOM   1041 HD21 LEU    67      51.461  34.976  78.720  1.00  0.00           H  
ATOM   1042 HD22 LEU    67      52.867  35.065  79.751  1.00  0.00           H  
ATOM   1043 HD23 LEU    67      53.087  35.204  78.005  1.00  0.00           H  
ATOM   1044  N   VAL    68      52.696  37.142  74.090  1.00  0.00           N  
ATOM   1045  H   VAL    68      53.031  36.206  74.268  1.00  0.00           H  
ATOM   1046  CA  VAL    68      52.637  37.491  72.670  1.00  0.00           C  
ATOM   1047  HA  VAL    68      52.466  38.551  72.481  1.00  0.00           H  
ATOM   1048  C   VAL    68      51.362  36.854  72.035  1.00  0.00           C  
ATOM   1049  O   VAL    68      51.296  35.629  71.802  1.00  0.00           O  
ATOM   1050  CB  VAL    68      53.874  37.207  71.914  1.00  0.00           C  
ATOM   1051  HB  VAL    68      54.005  36.135  71.772  1.00  0.00           H  
ATOM   1052  CG1 VAL    68      53.606  37.913  70.516  1.00  0.00           C  
ATOM   1053 HG11 VAL    68      52.730  37.481  70.032  1.00  0.00           H  
ATOM   1054 HG12 VAL    68      54.494  37.845  69.888  1.00  0.00           H  
ATOM   1055 HG13 VAL    68      53.372  38.940  70.799  1.00  0.00           H  
ATOM   1056  CG2 VAL    68      55.078  37.766  72.722  1.00  0.00           C  
ATOM   1057 HG21 VAL    68      56.023  37.717  72.181  1.00  0.00           H  
ATOM   1058 HG22 VAL    68      55.196  37.270  73.686  1.00  0.00           H  
ATOM   1059 HG23 VAL    68      55.072  38.835  72.932  1.00  0.00           H  
ATOM   1060  N   GLN    69      50.392  37.664  71.759  1.00  0.00           N  
ATOM   1061  H   GLN    69      50.694  38.622  71.864  1.00  0.00           H  
ATOM   1062  CA  GLN    69      49.089  37.344  71.193  1.00  0.00           C  
ATOM   1063  HA  GLN    69      49.023  36.261  71.294  1.00  0.00           H  
ATOM   1064  C   GLN    69      49.081  37.590  69.666  1.00  0.00           C  
ATOM   1065  O   GLN    69      48.937  38.764  69.207  1.00  0.00           O  
ATOM   1066  CB  GLN    69      47.966  37.858  72.145  1.00  0.00           C  
ATOM   1067  HB2 GLN    69      47.455  38.747  71.775  1.00  0.00           H  
ATOM   1068  HB3 GLN    69      48.367  38.039  73.143  1.00  0.00           H  
ATOM   1069  CG  GLN    69      46.846  36.823  72.235  1.00  0.00           C  
ATOM   1070  HG2 GLN    69      47.234  35.989  72.821  1.00  0.00           H  
ATOM   1071  HG3 GLN    69      46.696  36.288  71.297  1.00  0.00           H  
ATOM   1072  CD  GLN    69      45.533  37.327  72.941  1.00  0.00           C  
ATOM   1073  OE1 GLN    69      44.502  37.154  72.305  1.00  0.00           O  
ATOM   1074  NE2 GLN    69      45.555  37.959  74.109  1.00  0.00           N  
ATOM   1075 HE22 GLN    69      46.345  38.046  74.732  1.00  0.00           H  
ATOM   1076 HE21 GLN    69      44.894  38.723  74.113  1.00  0.00           H  
ATOM   1077  N   ALA    70      49.151  36.510  68.873  1.00  0.00           N  
ATOM   1078  H   ALA    70      49.042  35.628  69.353  1.00  0.00           H  
ATOM   1079  CA  ALA    70      48.916  36.595  67.451  1.00  0.00           C  
ATOM   1080  HA  ALA    70      49.188  37.605  67.145  1.00  0.00           H  
ATOM   1081  C   ALA    70      47.366  36.479  67.190  1.00  0.00           C  
ATOM   1082  O   ALA    70      46.851  35.385  67.015  1.00  0.00           O  
ATOM   1083  CB  ALA    70      49.868  35.557  66.778  1.00  0.00           C  
ATOM   1084  HB1 ALA    70      49.499  35.287  65.789  1.00  0.00           H  
ATOM   1085  HB2 ALA    70      49.882  34.622  67.339  1.00  0.00           H  
ATOM   1086  HB3 ALA    70      50.844  36.026  66.650  1.00  0.00           H  
ATOM   1087  N   GLY    71      46.573  37.561  67.068  1.00  0.00           N  
ATOM   1088  H   GLY    71      47.024  38.465  67.055  1.00  0.00           H  
ATOM   1089  CA  GLY    71      45.103  37.414  67.122  1.00  0.00           C  
ATOM   1090  HA2 GLY    71      44.810  36.534  66.549  1.00  0.00           H  
ATOM   1091  HA3 GLY    71      44.625  38.341  66.804  1.00  0.00           H  
ATOM   1092  C   GLY    71      44.696  37.088  68.530  1.00  0.00           C  
ATOM   1093  O   GLY    71      44.851  37.915  69.364  1.00  0.00           O  
ATOM   1094  N   ASN    72      44.109  35.864  68.758  1.00  0.00           N  
ATOM   1095  H   ASN    72      43.990  35.174  68.029  1.00  0.00           H  
ATOM   1096  CA  ASN    72      43.616  35.441  70.049  1.00  0.00           C  
ATOM   1097  HA  ASN    72      43.827  36.174  70.827  1.00  0.00           H  
ATOM   1098  C   ASN    72      44.442  34.172  70.531  1.00  0.00           C  
ATOM   1099  O   ASN    72      43.951  33.386  71.356  1.00  0.00           O  
ATOM   1100  CB  ASN    72      42.099  35.189  70.107  1.00  0.00           C  
ATOM   1101  HB2 ASN    72      41.759  34.827  71.077  1.00  0.00           H  
ATOM   1102  HB3 ASN    72      41.797  34.364  69.461  1.00  0.00           H  
ATOM   1103  CG  ASN    72      41.313  36.481  69.657  1.00  0.00           C  
ATOM   1104  OD1 ASN    72      41.598  37.546  70.100  1.00  0.00           O  
ATOM   1105  ND2 ASN    72      40.218  36.322  68.968  1.00  0.00           N  
ATOM   1106 HD22 ASN    72      40.046  35.425  68.535  1.00  0.00           H  
ATOM   1107 HD21 ASN    72      39.605  37.117  68.861  1.00  0.00           H  
ATOM   1108  N   VAL    73      45.691  33.931  70.101  1.00  0.00           N  
ATOM   1109  H   VAL    73      46.201  34.636  69.587  1.00  0.00           H  
ATOM   1110  CA  VAL    73      46.598  32.849  70.507  1.00  0.00           C  
ATOM   1111  HA  VAL    73      46.003  32.501  71.351  1.00  0.00           H  
ATOM   1112  C   VAL    73      48.029  33.376  70.953  1.00  0.00           C  
ATOM   1113  O   VAL    73      48.548  34.252  70.347  1.00  0.00           O  
ATOM   1114  CB  VAL    73      46.686  31.574  69.513  1.00  0.00           C  
ATOM   1115  HB  VAL    73      47.420  30.953  70.026  1.00  0.00           H  
ATOM   1116  CG1 VAL    73      45.395  30.845  69.375  1.00  0.00           C  
ATOM   1117 HG11 VAL    73      44.636  31.518  68.975  1.00  0.00           H  
ATOM   1118 HG12 VAL    73      45.210  30.490  70.388  1.00  0.00           H  
ATOM   1119 HG13 VAL    73      45.598  29.946  68.793  1.00  0.00           H  
ATOM   1120  CG2 VAL    73      47.286  31.898  68.147  1.00  0.00           C  
ATOM   1121 HG21 VAL    73      46.794  32.744  67.667  1.00  0.00           H  
ATOM   1122 HG22 VAL    73      47.182  31.008  67.527  1.00  0.00           H  
ATOM   1123 HG23 VAL    73      48.349  32.134  68.194  1.00  0.00           H  
ATOM   1124  N   GLN    74      48.480  32.788  72.024  1.00  0.00           N  
ATOM   1125  H   GLN    74      47.896  32.115  72.500  1.00  0.00           H  
ATOM   1126  CA  GLN    74      49.795  32.987  72.589  1.00  0.00           C  
ATOM   1127  HA  GLN    74      50.079  34.037  72.515  1.00  0.00           H  
ATOM   1128  C   GLN    74      50.842  32.105  71.910  1.00  0.00           C  
ATOM   1129  O   GLN    74      50.754  30.919  71.895  1.00  0.00           O  
ATOM   1130  CB  GLN    74      49.722  32.706  74.116  1.00  0.00           C  
ATOM   1131  HB2 GLN    74      50.683  32.464  74.571  1.00  0.00           H  
ATOM   1132  HB3 GLN    74      49.058  31.860  74.292  1.00  0.00           H  
ATOM   1133  CG  GLN    74      49.260  34.015  74.795  1.00  0.00           C  
ATOM   1134  HG2 GLN    74      48.279  34.271  74.394  1.00  0.00           H  
ATOM   1135  HG3 GLN    74      49.852  34.882  74.503  1.00  0.00           H  
ATOM   1136  CD  GLN    74      49.247  33.730  76.289  1.00  0.00           C  
ATOM   1137  NE2 GLN    74      50.365  33.577  76.921  1.00  0.00           N  
ATOM   1138 HE22 GLN    74      51.190  33.713  76.354  1.00  0.00           H  
ATOM   1139 HE21 GLN    74      50.235  33.322  77.889  1.00  0.00           H  
ATOM   1140  OE1 GLN    74      48.306  33.624  77.025  1.00  0.00           O  
ATOM   1141  N   LEU    75      51.832  32.701  71.286  1.00  0.00           N  
ATOM   1142  H   LEU    75      51.804  33.708  71.350  1.00  0.00           H  
ATOM   1143  CA  LEU    75      52.984  32.014  70.831  1.00  0.00           C  
ATOM   1144  HA  LEU    75      52.715  31.028  70.452  1.00  0.00           H  
ATOM   1145  C   LEU    75      53.931  31.720  72.012  1.00  0.00           C  
ATOM   1146  O   LEU    75      54.039  32.475  73.037  1.00  0.00           O  
ATOM   1147  CB  LEU    75      53.563  32.942  69.723  1.00  0.00           C  
ATOM   1148  HB2 LEU    75      54.553  32.560  69.470  1.00  0.00           H  
ATOM   1149  HB3 LEU    75      53.791  33.889  70.213  1.00  0.00           H  
ATOM   1150  CG  LEU    75      52.794  33.080  68.413  1.00  0.00           C  
ATOM   1151  HG  LEU    75      51.782  33.425  68.622  1.00  0.00           H  
ATOM   1152  CD1 LEU    75      53.506  34.201  67.595  1.00  0.00           C  
ATOM   1153 HD11 LEU    75      53.046  34.288  66.610  1.00  0.00           H  
ATOM   1154 HD12 LEU    75      54.477  33.778  67.334  1.00  0.00           H  
ATOM   1155 HD13 LEU    75      53.582  35.146  68.132  1.00  0.00           H  
ATOM   1156  CD2 LEU    75      52.901  31.818  67.587  1.00  0.00           C  
ATOM   1157 HD21 LEU    75      53.878  31.334  67.583  1.00  0.00           H  
ATOM   1158 HD22 LEU    75      52.668  31.850  66.522  1.00  0.00           H  
ATOM   1159 HD23 LEU    75      52.181  31.105  67.991  1.00  0.00           H  
ATOM   1160  N   ARG    76      54.639  30.566  71.835  1.00  0.00           N  
ATOM   1161  H   ARG    76      54.481  30.053  70.979  1.00  0.00           H  
ATOM   1162  CA  ARG    76      55.737  30.233  72.801  1.00  0.00           C  
ATOM   1163  HA  ARG    76      55.372  30.519  73.787  1.00  0.00           H  
ATOM   1164  C   ARG    76      56.931  31.125  72.429  1.00  0.00           C  
ATOM   1165  O   ARG    76      57.543  30.953  71.378  1.00  0.00           O  
ATOM   1166  CB  ARG    76      56.038  28.740  72.789  1.00  0.00           C  
ATOM   1167  HB2 ARG    76      56.893  28.489  73.416  1.00  0.00           H  
ATOM   1168  HB3 ARG    76      56.134  28.359  71.772  1.00  0.00           H  
ATOM   1169  CG  ARG    76      54.875  27.963  73.441  1.00  0.00           C  
ATOM   1170  HG2 ARG    76      53.958  28.151  72.882  1.00  0.00           H  
ATOM   1171  HG3 ARG    76      54.766  28.365  74.448  1.00  0.00           H  
ATOM   1172  CD  ARG    76      55.157  26.441  73.565  1.00  0.00           C  
ATOM   1173  HD2 ARG    76      54.282  26.001  74.043  1.00  0.00           H  
ATOM   1174  HD3 ARG    76      56.168  26.410  73.971  1.00  0.00           H  
ATOM   1175  NE  ARG    76      55.173  25.767  72.231  1.00  0.00           N  
ATOM   1176  HE  ARG    76      55.193  26.384  71.431  1.00  0.00           H  
ATOM   1177  CZ  ARG    76      55.325  24.478  71.854  1.00  0.00           C  
ATOM   1178  NH1 ARG    76      55.328  23.532  72.657  1.00  0.00           N  
ATOM   1179 HH12 ARG    76      55.142  23.590  73.648  1.00  0.00           H  
ATOM   1180 HH11 ARG    76      55.453  22.612  72.260  1.00  0.00           H  
ATOM   1181  NH2 ARG    76      55.359  24.251  70.513  1.00  0.00           N  
ATOM   1182 HH21 ARG    76      55.198  23.365  70.056  1.00  0.00           H  
ATOM   1183 HH22 ARG    76      55.172  25.087  69.976  1.00  0.00           H  
ATOM   1184  N   VAL    77      57.321  32.067  73.304  1.00  0.00           N  
ATOM   1185  H   VAL    77      56.793  32.139  74.162  1.00  0.00           H  
ATOM   1186  CA  VAL    77      58.573  32.869  73.215  1.00  0.00           C  
ATOM   1187  HA  VAL    77      58.727  33.145  72.172  1.00  0.00           H  
ATOM   1188  C   VAL    77      59.700  31.896  73.640  1.00  0.00           C  
ATOM   1189  O   VAL    77      59.881  31.604  74.808  1.00  0.00           O  
ATOM   1190  CB  VAL    77      58.509  34.214  74.063  1.00  0.00           C  
ATOM   1191  HB  VAL    77      58.344  33.898  75.093  1.00  0.00           H  
ATOM   1192  CG1 VAL    77      59.894  34.949  73.868  1.00  0.00           C  
ATOM   1193 HG11 VAL    77      60.033  35.116  72.800  1.00  0.00           H  
ATOM   1194 HG12 VAL    77      60.727  34.352  74.242  1.00  0.00           H  
ATOM   1195 HG13 VAL    77      59.782  35.927  74.336  1.00  0.00           H  
ATOM   1196  CG2 VAL    77      57.302  35.083  73.603  1.00  0.00           C  
ATOM   1197 HG21 VAL    77      56.345  34.562  73.577  1.00  0.00           H  
ATOM   1198 HG22 VAL    77      57.585  35.235  72.562  1.00  0.00           H  
ATOM   1199 HG23 VAL    77      57.259  36.076  74.049  1.00  0.00           H  
ATOM   1200  N   ILE    78      60.419  31.416  72.665  1.00  0.00           N  
ATOM   1201  H   ILE    78      60.204  31.734  71.730  1.00  0.00           H  
ATOM   1202  CA  ILE    78      61.541  30.604  72.904  1.00  0.00           C  
ATOM   1203  HA  ILE    78      61.208  29.998  73.747  1.00  0.00           H  
ATOM   1204  C   ILE    78      62.752  31.372  73.448  1.00  0.00           C  
ATOM   1205  O   ILE    78      63.364  30.809  74.314  1.00  0.00           O  
ATOM   1206  CB  ILE    78      61.935  29.606  71.798  1.00  0.00           C  
ATOM   1207  HB  ILE    78      62.757  28.961  72.107  1.00  0.00           H  
ATOM   1208  CG1 ILE    78      62.328  30.295  70.534  1.00  0.00           C  
ATOM   1209 HG12 ILE    78      63.041  31.081  70.784  1.00  0.00           H  
ATOM   1210 HG13 ILE    78      61.413  30.757  70.166  1.00  0.00           H  
ATOM   1211  CG2 ILE    78      60.695  28.715  71.467  1.00  0.00           C  
ATOM   1212 HG21 ILE    78      60.987  27.982  70.715  1.00  0.00           H  
ATOM   1213 HG22 ILE    78      59.967  29.384  71.009  1.00  0.00           H  
ATOM   1214 HG23 ILE    78      60.356  28.336  72.431  1.00  0.00           H  
ATOM   1215  CD1 ILE    78      62.989  29.313  69.550  1.00  0.00           C  
ATOM   1216 HD11 ILE    78      63.689  29.794  68.867  1.00  0.00           H  
ATOM   1217 HD12 ILE    78      62.287  28.757  68.929  1.00  0.00           H  
ATOM   1218 HD13 ILE    78      63.574  28.578  70.102  1.00  0.00           H  
ATOM   1219  N   GLY    79      63.017  32.654  73.087  1.00  0.00           N  
ATOM   1220  H   GLY    79      62.368  33.184  72.522  1.00  0.00           H  
ATOM   1221  CA  GLY    79      64.004  33.482  73.730  1.00  0.00           C  
ATOM   1222  HA2 GLY    79      65.002  33.055  73.635  1.00  0.00           H  
ATOM   1223  HA3 GLY    79      63.768  33.369  74.788  1.00  0.00           H  
ATOM   1224  C   GLY    79      64.012  35.005  73.480  1.00  0.00           C  
ATOM   1225  O   GLY    79      63.169  35.461  72.687  1.00  0.00           O  
ATOM   1226  N   HIS    80      64.880  35.889  74.039  1.00  0.00           N  
ATOM   1227  H   HIS    80      65.497  35.473  74.723  1.00  0.00           H  
ATOM   1228  CA  HIS    80      64.887  37.319  73.931  1.00  0.00           C  
ATOM   1229  HA  HIS    80      64.574  37.477  72.899  1.00  0.00           H  
ATOM   1230  C   HIS    80      66.244  37.978  74.015  1.00  0.00           C  
ATOM   1231  O   HIS    80      67.195  37.412  74.596  1.00  0.00           O  
ATOM   1232  CB  HIS    80      63.844  38.049  74.835  1.00  0.00           C  
ATOM   1233  HB2 HIS    80      62.852  37.611  74.723  1.00  0.00           H  
ATOM   1234  HB3 HIS    80      63.866  39.108  74.580  1.00  0.00           H  
ATOM   1235  CG  HIS    80      64.089  38.066  76.338  1.00  0.00           C  
ATOM   1236  ND1 HIS    80      64.085  36.919  77.091  1.00  0.00           N  
ATOM   1237  HD2 HIS    80      63.756  36.025  76.757  1.00  0.00           H  
ATOM   1238  CD2 HIS    80      64.085  39.122  77.257  1.00  0.00           C  
ATOM   1239  HD2 HIS    80      64.150  40.192  77.124  1.00  0.00           H  
ATOM   1240  CE1 HIS    80      64.027  37.259  78.423  1.00  0.00           C  
ATOM   1241  HE1 HIS    80      64.051  36.609  79.285  1.00  0.00           H  
ATOM   1242  NE2 HIS    80      64.030  38.598  78.534  1.00  0.00           N  
ATOM   1243  N   SER    81      66.372  39.181  73.431  1.00  0.00           N  
ATOM   1244  H   SER    81      65.540  39.563  73.006  1.00  0.00           H  
ATOM   1245  CA  SER    81      67.615  39.873  73.198  1.00  0.00           C  
ATOM   1246  HA  SER    81      68.264  39.714  74.059  1.00  0.00           H  
ATOM   1247  C   SER    81      67.340  41.431  72.868  1.00  0.00           C  
ATOM   1248  O   SER    81      66.385  41.846  72.229  1.00  0.00           O  
ATOM   1249  CB  SER    81      68.314  39.265  71.979  1.00  0.00           C  
ATOM   1250  HB2 SER    81      67.831  39.597  71.060  1.00  0.00           H  
ATOM   1251  HB3 SER    81      68.382  38.178  71.970  1.00  0.00           H  
ATOM   1252  OG  SER    81      69.592  39.732  72.009  1.00  0.00           O  
ATOM   1253  HG  SER    81      70.090  39.085  72.515  1.00  0.00           H  
ATOM   1254  N   MET    82      68.233  42.306  73.364  1.00  0.00           N  
ATOM   1255  H   MET    82      69.131  41.985  73.696  1.00  0.00           H  
ATOM   1256  CA  MET    82      68.181  43.769  73.200  1.00  0.00           C  
ATOM   1257  HA  MET    82      67.290  43.998  72.614  1.00  0.00           H  
ATOM   1258  C   MET    82      69.336  44.292  72.337  1.00  0.00           C  
ATOM   1259  O   MET    82      70.478  44.130  72.652  1.00  0.00           O  
ATOM   1260  CB  MET    82      68.023  44.495  74.518  1.00  0.00           C  
ATOM   1261  HB2 MET    82      68.965  44.345  75.045  1.00  0.00           H  
ATOM   1262  HB3 MET    82      67.146  44.052  74.992  1.00  0.00           H  
ATOM   1263  CG  MET    82      67.761  45.965  74.426  1.00  0.00           C  
ATOM   1264  HG2 MET    82      67.000  46.170  73.672  1.00  0.00           H  
ATOM   1265  HG3 MET    82      68.629  46.504  74.049  1.00  0.00           H  
ATOM   1266  SD  MET    82      67.312  46.706  76.002  1.00  0.00           S  
ATOM   1267  CE  MET    82      68.904  46.595  76.993  1.00  0.00           C  
ATOM   1268  HE1 MET    82      69.733  46.717  76.297  1.00  0.00           H  
ATOM   1269  HE2 MET    82      69.055  45.648  77.511  1.00  0.00           H  
ATOM   1270  HE3 MET    82      68.995  47.337  77.786  1.00  0.00           H  
ATOM   1271  N   GLN    83      68.895  45.074  71.345  1.00  0.00           N  
ATOM   1272  H   GLN    83      67.908  45.054  71.133  1.00  0.00           H  
ATOM   1273  CA  GLN    83      69.799  45.707  70.350  1.00  0.00           C  
ATOM   1274  HA  GLN    83      70.843  45.556  70.624  1.00  0.00           H  
ATOM   1275  C   GLN    83      69.629  47.269  70.344  1.00  0.00           C  
ATOM   1276  O   GLN    83      68.741  47.818  69.663  1.00  0.00           O  
ATOM   1277  CB  GLN    83      69.705  45.096  68.939  1.00  0.00           C  
ATOM   1278  HB2 GLN    83      68.839  45.398  68.350  1.00  0.00           H  
ATOM   1279  HB3 GLN    83      69.608  44.025  69.117  1.00  0.00           H  
ATOM   1280  CG  GLN    83      70.947  45.275  68.191  1.00  0.00           C  
ATOM   1281  HG2 GLN    83      71.818  44.956  68.765  1.00  0.00           H  
ATOM   1282  HG3 GLN    83      71.124  46.347  68.105  1.00  0.00           H  
ATOM   1283  CD  GLN    83      71.016  44.451  66.881  1.00  0.00           C  
ATOM   1284  OE1 GLN    83      70.563  43.335  66.708  1.00  0.00           O  
ATOM   1285  NE2 GLN    83      71.444  45.124  65.845  1.00  0.00           N  
ATOM   1286 HE22 GLN    83      71.607  46.106  66.020  1.00  0.00           H  
ATOM   1287 HE21 GLN    83      71.208  44.853  64.901  1.00  0.00           H  
ATOM   1288  N   ASN    84      70.376  47.982  71.151  1.00  0.00           N  
ATOM   1289  H   ASN    84      71.220  47.541  71.489  1.00  0.00           H  
ATOM   1290  CA  ASN    84      70.065  49.384  71.593  1.00  0.00           C  
ATOM   1291  HA  ASN    84      70.730  49.591  72.432  1.00  0.00           H  
ATOM   1292  C   ASN    84      68.655  49.501  72.156  1.00  0.00           C  
ATOM   1293  O   ASN    84      68.387  48.861  73.166  1.00  0.00           O  
ATOM   1294  CB  ASN    84      70.477  50.377  70.481  1.00  0.00           C  
ATOM   1295  HB2 ASN    84      70.132  51.357  70.811  1.00  0.00           H  
ATOM   1296  HB3 ASN    84      69.834  50.242  69.611  1.00  0.00           H  
ATOM   1297  CG  ASN    84      71.878  50.340  70.124  1.00  0.00           C  
ATOM   1298  OD1 ASN    84      72.722  50.907  70.776  1.00  0.00           O  
ATOM   1299  ND2 ASN    84      72.366  49.667  69.115  1.00  0.00           N  
ATOM   1300 HD22 ASN    84      71.786  49.136  68.482  1.00  0.00           H  
ATOM   1301 HD21 ASN    84      73.374  49.674  69.174  1.00  0.00           H  
ATOM   1302  N   CYS    85      67.742  50.225  71.493  1.00  0.00           N  
ATOM   1303  H   CYS    85      68.042  50.466  70.559  1.00  0.00           H  
ATOM   1304  CA  CYS    85      66.401  50.535  72.058  1.00  0.00           C  
ATOM   1305  HA  CYS    85      66.462  50.540  73.146  1.00  0.00           H  
ATOM   1306  C   CYS    85      65.451  49.402  71.637  1.00  0.00           C  
ATOM   1307  O   CYS    85      64.262  49.348  72.013  1.00  0.00           O  
ATOM   1308  CB  CYS    85      65.888  51.879  71.560  1.00  0.00           C  
ATOM   1309  HB2 CYS    85      64.918  52.056  72.025  1.00  0.00           H  
ATOM   1310  HB3 CYS    85      65.851  51.933  70.472  1.00  0.00           H  
ATOM   1311  SG  CYS    85      67.179  53.081  72.158  1.00  0.00           S  
ATOM   1312  HG  CYS    85      67.897  53.205  71.038  1.00  0.00           H  
ATOM   1313  N   VAL    86      65.853  48.475  70.792  1.00  0.00           N  
ATOM   1314  H   VAL    86      66.798  48.566  70.446  1.00  0.00           H  
ATOM   1315  CA  VAL    86      64.881  47.460  70.193  1.00  0.00           C  
ATOM   1316  HA  VAL    86      63.873  47.792  70.440  1.00  0.00           H  
ATOM   1317  C   VAL    86      65.001  46.006  70.752  1.00  0.00           C  
ATOM   1318  O   VAL    86      66.114  45.505  70.860  1.00  0.00           O  
ATOM   1319  CB  VAL    86      64.890  47.513  68.678  1.00  0.00           C  
ATOM   1320  HB  VAL    86      65.944  47.612  68.417  1.00  0.00           H  
ATOM   1321  CG1 VAL    86      64.253  46.328  68.009  1.00  0.00           C  
ATOM   1322 HG11 VAL    86      63.289  46.090  68.458  1.00  0.00           H  
ATOM   1323 HG12 VAL    86      64.918  45.465  67.977  1.00  0.00           H  
ATOM   1324 HG13 VAL    86      64.038  46.540  66.962  1.00  0.00           H  
ATOM   1325  CG2 VAL    86      64.204  48.738  68.227  1.00  0.00           C  
ATOM   1326 HG21 VAL    86      64.568  49.645  68.709  1.00  0.00           H  
ATOM   1327 HG22 VAL    86      63.145  48.583  68.435  1.00  0.00           H  
ATOM   1328 HG23 VAL    86      64.450  48.984  67.194  1.00  0.00           H  
ATOM   1329  N   LEU    87      63.879  45.461  71.147  1.00  0.00           N  
ATOM   1330  H   LEU    87      62.995  45.925  70.991  1.00  0.00           H  
ATOM   1331  CA  LEU    87      63.752  44.077  71.689  1.00  0.00           C  
ATOM   1332  HA  LEU    87      64.729  43.836  72.108  1.00  0.00           H  
ATOM   1333  C   LEU    87      63.453  43.218  70.461  1.00  0.00           C  
ATOM   1334  O   LEU    87      62.546  43.486  69.657  1.00  0.00           O  
ATOM   1335  CB  LEU    87      62.677  44.040  72.858  1.00  0.00           C  
ATOM   1336  HB2 LEU    87      62.131  43.100  72.785  1.00  0.00           H  
ATOM   1337  HB3 LEU    87      61.870  44.739  72.635  1.00  0.00           H  
ATOM   1338  CG  LEU    87      63.126  44.337  74.213  1.00  0.00           C  
ATOM   1339  HG  LEU    87      63.590  45.324  74.234  1.00  0.00           H  
ATOM   1340  CD1 LEU    87      61.881  44.435  75.106  1.00  0.00           C  
ATOM   1341 HD11 LEU    87      61.558  43.402  75.233  1.00  0.00           H  
ATOM   1342 HD12 LEU    87      61.100  44.949  74.546  1.00  0.00           H  
ATOM   1343 HD13 LEU    87      62.050  44.987  76.030  1.00  0.00           H  
ATOM   1344  CD2 LEU    87      64.140  43.345  74.751  1.00  0.00           C  
ATOM   1345 HD21 LEU    87      64.930  43.229  74.008  1.00  0.00           H  
ATOM   1346 HD22 LEU    87      63.620  42.398  74.894  1.00  0.00           H  
ATOM   1347 HD23 LEU    87      64.666  43.703  75.636  1.00  0.00           H  
ATOM   1348  N   LYS    88      64.152  42.117  70.467  1.00  0.00           N  
ATOM   1349  H   LYS    88      65.028  42.155  70.968  1.00  0.00           H  
ATOM   1350  CA  LYS    88      64.079  41.033  69.586  1.00  0.00           C  
ATOM   1351  HA  LYS    88      63.332  41.179  68.806  1.00  0.00           H  
ATOM   1352  C   LYS    88      63.503  39.800  70.299  1.00  0.00           C  
ATOM   1353  O   LYS    88      64.173  39.175  71.167  1.00  0.00           O  
ATOM   1354  CB  LYS    88      65.451  40.698  69.035  1.00  0.00           C  
ATOM   1355  HB2 LYS    88      65.356  39.764  68.482  1.00  0.00           H  
ATOM   1356  HB3 LYS    88      66.128  40.627  69.887  1.00  0.00           H  
ATOM   1357  CG  LYS    88      65.995  41.795  68.061  1.00  0.00           C  
ATOM   1358  HG2 LYS    88      65.529  42.744  68.327  1.00  0.00           H  
ATOM   1359  HG3 LYS    88      65.693  41.534  67.047  1.00  0.00           H  
ATOM   1360  CD  LYS    88      67.544  41.987  68.206  1.00  0.00           C  
ATOM   1361  HD2 LYS    88      67.834  41.967  69.256  1.00  0.00           H  
ATOM   1362  HD3 LYS    88      67.837  42.950  67.788  1.00  0.00           H  
ATOM   1363  CE  LYS    88      68.279  40.846  67.410  1.00  0.00           C  
ATOM   1364  HE2 LYS    88      67.865  40.848  66.401  1.00  0.00           H  
ATOM   1365  HE3 LYS    88      67.970  39.883  67.816  1.00  0.00           H  
ATOM   1366  NZ  LYS    88      69.736  40.960  67.357  1.00  0.00           N  
ATOM   1367  HZ3 LYS    88      70.164  40.241  66.790  1.00  0.00           H  
ATOM   1368  HZ1 LYS    88      70.106  40.878  68.293  1.00  0.00           H  
ATOM   1369  HZ2 LYS    88      70.006  41.878  67.035  1.00  0.00           H  
ATOM   1370  N   LEU    89      62.337  39.302  69.944  1.00  0.00           N  
ATOM   1371  H   LEU    89      61.790  39.874  69.316  1.00  0.00           H  
ATOM   1372  CA  LEU    89      61.728  38.155  70.678  1.00  0.00           C  
ATOM   1373  HA  LEU    89      62.339  37.829  71.521  1.00  0.00           H  
ATOM   1374  C   LEU    89      61.541  36.977  69.674  1.00  0.00           C  
ATOM   1375  O   LEU    89      60.867  37.036  68.703  1.00  0.00           O  
ATOM   1376  CB  LEU    89      60.345  38.436  71.253  1.00  0.00           C  
ATOM   1377  HB2 LEU    89      60.044  37.577  71.853  1.00  0.00           H  
ATOM   1378  HB3 LEU    89      59.593  38.391  70.465  1.00  0.00           H  
ATOM   1379  CG  LEU    89      60.155  39.596  72.255  1.00  0.00           C  
ATOM   1380  HG  LEU    89      60.449  40.564  71.850  1.00  0.00           H  
ATOM   1381  CD1 LEU    89      58.666  39.692  72.643  1.00  0.00           C  
ATOM   1382 HD11 LEU    89      58.068  39.688  71.731  1.00  0.00           H  
ATOM   1383 HD12 LEU    89      58.486  40.594  73.228  1.00  0.00           H  
ATOM   1384 HD13 LEU    89      58.363  38.857  73.274  1.00  0.00           H  
ATOM   1385  CD2 LEU    89      61.079  39.475  73.507  1.00  0.00           C  
ATOM   1386 HD21 LEU    89      61.019  40.367  74.130  1.00  0.00           H  
ATOM   1387 HD22 LEU    89      62.116  39.381  73.185  1.00  0.00           H  
ATOM   1388 HD23 LEU    89      60.764  38.579  74.042  1.00  0.00           H  
ATOM   1389  N   LYS    90      62.260  35.878  69.865  1.00  0.00           N  
ATOM   1390  H   LYS    90      62.812  35.773  70.705  1.00  0.00           H  
ATOM   1391  CA  LYS    90      62.064  34.664  69.087  1.00  0.00           C  
ATOM   1392  HA  LYS    90      61.715  34.826  68.067  1.00  0.00           H  
ATOM   1393  C   LYS    90      60.872  33.839  69.597  1.00  0.00           C  
ATOM   1394  O   LYS    90      60.840  33.444  70.769  1.00  0.00           O  
ATOM   1395  CB  LYS    90      63.354  33.933  68.784  1.00  0.00           C  
ATOM   1396  HB2 LYS    90      63.665  33.396  69.680  1.00  0.00           H  
ATOM   1397  HB3 LYS    90      64.075  34.710  68.531  1.00  0.00           H  
ATOM   1398  CG  LYS    90      63.318  32.918  67.601  1.00  0.00           C  
ATOM   1399  HG2 LYS    90      62.898  33.363  66.699  1.00  0.00           H  
ATOM   1400  HG3 LYS    90      62.623  32.116  67.848  1.00  0.00           H  
ATOM   1401  CD  LYS    90      64.670  32.254  67.363  1.00  0.00           C  
ATOM   1402  HD2 LYS    90      64.541  31.281  66.890  1.00  0.00           H  
ATOM   1403  HD3 LYS    90      65.187  32.172  68.320  1.00  0.00           H  
ATOM   1404  CE  LYS    90      65.557  33.224  66.586  1.00  0.00           C  
ATOM   1405  HE2 LYS    90      65.964  33.930  67.310  1.00  0.00           H  
ATOM   1406  HE3 LYS    90      64.991  33.814  65.865  1.00  0.00           H  
ATOM   1407  NZ  LYS    90      66.719  32.490  66.079  1.00  0.00           N  
ATOM   1408  HZ3 LYS    90      67.072  31.844  66.771  1.00  0.00           H  
ATOM   1409  HZ1 LYS    90      67.456  33.143  65.856  1.00  0.00           H  
ATOM   1410  HZ2 LYS    90      66.486  31.874  65.313  1.00  0.00           H  
ATOM   1411  N   VAL    91      60.096  33.411  68.647  1.00  0.00           N  
ATOM   1412  H   VAL    91      60.247  33.797  67.726  1.00  0.00           H  
ATOM   1413  CA  VAL    91      58.957  32.384  68.863  1.00  0.00           C  
ATOM   1414  HA  VAL    91      58.947  32.070  69.907  1.00  0.00           H  
ATOM   1415  C   VAL    91      59.119  30.986  68.123  1.00  0.00           C  
ATOM   1416  O   VAL    91      59.963  30.827  67.270  1.00  0.00           O  
ATOM   1417  CB  VAL    91      57.570  33.094  68.623  1.00  0.00           C  
ATOM   1418  HB  VAL    91      56.717  32.420  68.701  1.00  0.00           H  
ATOM   1419  CG1 VAL    91      57.317  34.160  69.722  1.00  0.00           C  
ATOM   1420 HG11 VAL    91      58.201  34.763  69.928  1.00  0.00           H  
ATOM   1421 HG12 VAL    91      57.100  33.707  70.689  1.00  0.00           H  
ATOM   1422 HG13 VAL    91      56.534  34.805  69.322  1.00  0.00           H  
ATOM   1423  CG2 VAL    91      57.539  33.911  67.345  1.00  0.00           C  
ATOM   1424 HG21 VAL    91      57.774  33.307  66.468  1.00  0.00           H  
ATOM   1425 HG22 VAL    91      58.156  34.808  67.395  1.00  0.00           H  
ATOM   1426 HG23 VAL    91      56.508  34.262  67.296  1.00  0.00           H  
ATOM   1427  N   ASP    92      58.326  30.042  68.537  1.00  0.00           N  
ATOM   1428  H   ASP    92      57.584  30.237  69.194  1.00  0.00           H  
ATOM   1429  CA  ASP    92      58.287  28.652  68.146  1.00  0.00           C  
ATOM   1430  HA  ASP    92      59.322  28.345  68.301  1.00  0.00           H  
ATOM   1431  C   ASP    92      57.783  28.371  66.713  1.00  0.00           C  
ATOM   1432  O   ASP    92      57.689  27.185  66.252  1.00  0.00           O  
ATOM   1433  CB  ASP    92      57.459  27.724  69.107  1.00  0.00           C  
ATOM   1434  HB2 ASP    92      57.657  27.879  70.168  1.00  0.00           H  
ATOM   1435  HB3 ASP    92      57.759  26.685  68.967  1.00  0.00           H  
ATOM   1436  CG  ASP    92      55.921  27.925  68.925  1.00  0.00           C  
ATOM   1437  OD1 ASP    92      55.533  29.025  68.526  1.00  0.00           O  
ATOM   1438  OD2 ASP    92      55.190  26.863  69.115  1.00  0.00           O  
ATOM   1439  N   THR    93      57.407  29.438  65.957  1.00  0.00           N  
ATOM   1440  H   THR    93      57.742  30.336  66.276  1.00  0.00           H  
ATOM   1441  CA  THR    93      56.624  29.610  64.753  1.00  0.00           C  
ATOM   1442  HA  THR    93      56.637  28.675  64.192  1.00  0.00           H  
ATOM   1443  C   THR    93      57.113  30.786  64.004  1.00  0.00           C  
ATOM   1444  O   THR    93      57.051  31.922  64.531  1.00  0.00           O  
ATOM   1445  CB  THR    93      55.156  29.742  65.114  1.00  0.00           C  
ATOM   1446  HB  THR    93      54.849  30.671  65.595  1.00  0.00           H  
ATOM   1447  OG1 THR    93      54.672  28.639  65.940  1.00  0.00           O  
ATOM   1448  HG1 THR    93      54.958  28.707  66.854  1.00  0.00           H  
ATOM   1449  CG2 THR    93      54.499  29.481  63.710  1.00  0.00           C  
ATOM   1450 HG21 THR    93      54.624  28.430  63.450  1.00  0.00           H  
ATOM   1451 HG22 THR    93      54.767  30.231  62.965  1.00  0.00           H  
ATOM   1452 HG23 THR    93      53.432  29.705  63.727  1.00  0.00           H  
ATOM   1453  N   ALA    94      57.614  30.632  62.750  1.00  0.00           N  
ATOM   1454  H   ALA    94      57.635  29.707  62.345  1.00  0.00           H  
ATOM   1455  CA  ALA    94      57.782  31.738  61.870  1.00  0.00           C  
ATOM   1456  HA  ALA    94      58.000  32.600  62.500  1.00  0.00           H  
ATOM   1457  C   ALA    94      56.433  32.139  61.246  1.00  0.00           C  
ATOM   1458  O   ALA    94      55.682  31.327  60.790  1.00  0.00           O  
ATOM   1459  CB  ALA    94      58.831  31.462  60.833  1.00  0.00           C  
ATOM   1460  HB1 ALA    94      58.374  30.627  60.303  1.00  0.00           H  
ATOM   1461  HB2 ALA    94      59.859  31.196  61.077  1.00  0.00           H  
ATOM   1462  HB3 ALA    94      58.810  32.255  60.084  1.00  0.00           H  
ATOM   1463  N   ASN    95      56.136  33.469  61.230  1.00  0.00           N  
ATOM   1464  H   ASN    95      56.873  34.113  61.481  1.00  0.00           H  
ATOM   1465  CA  ASN    95      54.964  34.023  60.612  1.00  0.00           C  
ATOM   1466  HA  ASN    95      54.043  33.695  61.093  1.00  0.00           H  
ATOM   1467  C   ASN    95      54.741  33.480  59.191  1.00  0.00           C  
ATOM   1468  O   ASN    95      55.610  33.692  58.326  1.00  0.00           O  
ATOM   1469  CB  ASN    95      55.054  35.511  60.618  1.00  0.00           C  
ATOM   1470  HB2 ASN    95      55.838  35.780  59.910  1.00  0.00           H  
ATOM   1471  HB3 ASN    95      55.237  36.000  61.574  1.00  0.00           H  
ATOM   1472  CG  ASN    95      53.719  36.237  60.233  1.00  0.00           C  
ATOM   1473  OD1 ASN    95      52.755  35.691  59.669  1.00  0.00           O  
ATOM   1474  ND2 ASN    95      53.665  37.453  60.620  1.00  0.00           N  
ATOM   1475 HD22 ASN    95      54.461  37.935  61.014  1.00  0.00           H  
ATOM   1476 HD21 ASN    95      52.804  37.959  60.474  1.00  0.00           H  
ATOM   1477  N   PRO    96      53.601  32.808  58.941  1.00  0.00           N  
ATOM   1478  CA  PRO    96      53.196  32.441  57.568  1.00  0.00           C  
ATOM   1479  HA  PRO    96      53.979  31.874  57.065  1.00  0.00           H  
ATOM   1480  C   PRO    96      52.885  33.597  56.500  1.00  0.00           C  
ATOM   1481  O   PRO    96      52.522  33.284  55.385  1.00  0.00           O  
ATOM   1482  CB  PRO    96      52.014  31.437  57.691  1.00  0.00           C  
ATOM   1483  HB2 PRO    96      52.181  30.495  57.168  1.00  0.00           H  
ATOM   1484  HB3 PRO    96      51.153  32.024  57.372  1.00  0.00           H  
ATOM   1485  CG  PRO    96      52.080  31.056  59.226  1.00  0.00           C  
ATOM   1486  HG2 PRO    96      52.840  30.277  59.273  1.00  0.00           H  
ATOM   1487  HG3 PRO    96      51.086  30.748  59.552  1.00  0.00           H  
ATOM   1488  CD  PRO    96      52.723  32.274  59.970  1.00  0.00           C  
ATOM   1489  HD2 PRO    96      51.850  32.913  60.103  1.00  0.00           H  
ATOM   1490  HD3 PRO    96      53.282  32.015  60.870  1.00  0.00           H  
ATOM   1491  N   LYS    97      52.881  34.829  57.022  1.00  0.00           N  
ATOM   1492  H   LYS    97      52.901  34.918  58.027  1.00  0.00           H  
ATOM   1493  CA  LYS    97      52.488  36.011  56.296  1.00  0.00           C  
ATOM   1494  HA  LYS    97      52.199  35.790  55.268  1.00  0.00           H  
ATOM   1495  C   LYS    97      53.701  37.063  56.141  1.00  0.00           C  
ATOM   1496  O   LYS    97      53.435  38.214  55.864  1.00  0.00           O  
ATOM   1497  CB  LYS    97      51.247  36.582  56.893  1.00  0.00           C  
ATOM   1498  HB2 LYS    97      51.089  37.552  56.420  1.00  0.00           H  
ATOM   1499  HB3 LYS    97      51.310  36.612  57.980  1.00  0.00           H  
ATOM   1500  CG  LYS    97      49.932  35.905  56.484  1.00  0.00           C  
ATOM   1501  HG2 LYS    97      49.949  34.862  56.800  1.00  0.00           H  
ATOM   1502  HG3 LYS    97      49.767  36.032  55.414  1.00  0.00           H  
ATOM   1503  CD  LYS    97      48.806  36.717  57.139  1.00  0.00           C  
ATOM   1504  HD2 LYS    97      48.645  37.645  56.591  1.00  0.00           H  
ATOM   1505  HD3 LYS    97      48.957  36.992  58.183  1.00  0.00           H  
ATOM   1506  CE  LYS    97      47.536  35.980  57.167  1.00  0.00           C  
ATOM   1507  HE2 LYS    97      46.985  36.392  58.012  1.00  0.00           H  
ATOM   1508  HE3 LYS    97      47.865  34.976  57.436  1.00  0.00           H  
ATOM   1509  NZ  LYS    97      46.865  36.114  55.899  1.00  0.00           N  
ATOM   1510  HZ3 LYS    97      45.904  35.817  55.803  1.00  0.00           H  
ATOM   1511  HZ1 LYS    97      47.282  35.534  55.185  1.00  0.00           H  
ATOM   1512  HZ2 LYS    97      46.907  37.048  55.517  1.00  0.00           H  
ATOM   1513  N   THR    98      54.956  36.580  56.181  1.00  0.00           N  
ATOM   1514  H   THR    98      55.091  35.662  56.579  1.00  0.00           H  
ATOM   1515  CA  THR    98      56.137  37.381  56.025  1.00  0.00           C  
ATOM   1516  HA  THR    98      55.963  38.277  56.621  1.00  0.00           H  
ATOM   1517  C   THR    98      56.344  37.797  54.538  1.00  0.00           C  
ATOM   1518  O   THR    98      56.464  36.908  53.725  1.00  0.00           O  
ATOM   1519  CB  THR    98      57.436  36.680  56.646  1.00  0.00           C  
ATOM   1520  HB  THR    98      57.638  35.798  56.039  1.00  0.00           H  
ATOM   1521  OG1 THR    98      57.351  36.345  58.052  1.00  0.00           O  
ATOM   1522  HG1 THR    98      56.997  35.463  58.189  1.00  0.00           H  
ATOM   1523  CG2 THR    98      58.684  37.500  56.454  1.00  0.00           C  
ATOM   1524 HG21 THR    98      59.444  37.269  57.200  1.00  0.00           H  
ATOM   1525 HG22 THR    98      58.462  38.567  56.457  1.00  0.00           H  
ATOM   1526 HG23 THR    98      59.075  37.320  55.452  1.00  0.00           H  
ATOM   1527  N   PRO    99      56.117  39.025  54.220  1.00  0.00           N  
ATOM   1528  CA  PRO    99      56.623  39.602  53.001  1.00  0.00           C  
ATOM   1529  HA  PRO    99      56.191  39.073  52.152  1.00  0.00           H  
ATOM   1530  C   PRO    99      58.214  39.492  52.854  1.00  0.00           C  
ATOM   1531  O   PRO    99      58.954  39.239  53.781  1.00  0.00           O  
ATOM   1532  CB  PRO    99      56.265  41.099  53.168  1.00  0.00           C  
ATOM   1533  HB2 PRO    99      55.193  41.279  53.083  1.00  0.00           H  
ATOM   1534  HB3 PRO    99      56.839  41.723  52.483  1.00  0.00           H  
ATOM   1535  CG  PRO    99      56.565  41.265  54.655  1.00  0.00           C  
ATOM   1536  HG2 PRO    99      56.326  42.205  55.153  1.00  0.00           H  
ATOM   1537  HG3 PRO    99      57.645  41.162  54.758  1.00  0.00           H  
ATOM   1538  CD  PRO    99      55.956  40.070  55.266  1.00  0.00           C  
ATOM   1539  HD2 PRO    99      56.407  39.878  56.239  1.00  0.00           H  
ATOM   1540  HD3 PRO    99      54.897  40.295  55.394  1.00  0.00           H  
ATOM   1541  N   LYS   100      58.621  39.745  51.605  1.00  0.00           N  
ATOM   1542  H   LYS   100      57.867  39.889  50.949  1.00  0.00           H  
ATOM   1543  CA  LYS   100      59.929  40.302  51.276  1.00  0.00           C  
ATOM   1544  HA  LYS   100      60.607  39.512  51.598  1.00  0.00           H  
ATOM   1545  C   LYS   100      60.199  41.629  51.981  1.00  0.00           C  
ATOM   1546  O   LYS   100      59.443  42.557  51.822  1.00  0.00           O  
ATOM   1547  CB  LYS   100      60.123  40.574  49.813  1.00  0.00           C  
ATOM   1548  HB2 LYS   100      61.048  41.150  49.782  1.00  0.00           H  
ATOM   1549  HB3 LYS   100      59.281  41.151  49.429  1.00  0.00           H  
ATOM   1550  CG  LYS   100      60.233  39.374  48.953  1.00  0.00           C  
ATOM   1551  HG2 LYS   100      59.275  38.858  49.009  1.00  0.00           H  
ATOM   1552  HG3 LYS   100      61.043  38.815  49.421  1.00  0.00           H  
ATOM   1553  CD  LYS   100      60.643  39.709  47.509  1.00  0.00           C  
ATOM   1554  HD2 LYS   100      61.723  39.839  47.442  1.00  0.00           H  
ATOM   1555  HD3 LYS   100      60.214  40.661  47.195  1.00  0.00           H  
ATOM   1556  CE  LYS   100      60.232  38.605  46.568  1.00  0.00           C  
ATOM   1557  HE2 LYS   100      59.147  38.529  46.626  1.00  0.00           H  
ATOM   1558  HE3 LYS   100      60.661  37.678  46.949  1.00  0.00           H  
ATOM   1559  NZ  LYS   100      60.683  38.807  45.217  1.00  0.00           N  
ATOM   1560  HZ3 LYS   100      61.687  38.823  45.101  1.00  0.00           H  
ATOM   1561  HZ1 LYS   100      60.365  39.680  44.822  1.00  0.00           H  
ATOM   1562  HZ2 LYS   100      60.362  38.142  44.528  1.00  0.00           H  
ATOM   1563  N   TYR   101      61.229  41.725  52.788  1.00  0.00           N  
ATOM   1564  H   TYR   101      61.998  41.071  52.748  1.00  0.00           H  
ATOM   1565  CA  TYR   101      61.485  42.903  53.571  1.00  0.00           C  
ATOM   1566  HA  TYR   101      61.028  43.702  52.987  1.00  0.00           H  
ATOM   1567  C   TYR   101      62.911  43.299  53.599  1.00  0.00           C  
ATOM   1568  O   TYR   101      63.830  42.487  53.631  1.00  0.00           O  
ATOM   1569  CB  TYR   101      61.012  42.809  55.033  1.00  0.00           C  
ATOM   1570  HB2 TYR   101      59.926  42.727  55.002  1.00  0.00           H  
ATOM   1571  HB3 TYR   101      61.212  43.807  55.423  1.00  0.00           H  
ATOM   1572  CG  TYR   101      61.727  41.742  55.896  1.00  0.00           C  
ATOM   1573  CD1 TYR   101      61.265  40.386  55.815  1.00  0.00           C  
ATOM   1574  HD1 TYR   101      60.517  40.252  55.048  1.00  0.00           H  
ATOM   1575  CD2 TYR   101      62.851  42.012  56.688  1.00  0.00           C  
ATOM   1576  HD2 TYR   101      63.359  42.965  56.666  1.00  0.00           H  
ATOM   1577  CE1 TYR   101      61.838  39.404  56.666  1.00  0.00           C  
ATOM   1578  HE1 TYR   101      61.585  38.354  56.678  1.00  0.00           H  
ATOM   1579  CE2 TYR   101      63.441  41.019  57.531  1.00  0.00           C  
ATOM   1580  HE2 TYR   101      64.233  41.257  58.225  1.00  0.00           H  
ATOM   1581  CZ  TYR   101      62.966  39.713  57.387  1.00  0.00           C  
ATOM   1582  OH  TYR   101      63.588  38.738  58.057  1.00  0.00           O  
ATOM   1583  HH  TYR   101      63.086  37.919  58.061  1.00  0.00           H  
ATOM   1584  N   LYS   102      63.165  44.558  53.613  1.00  0.00           N  
ATOM   1585  H   LYS   102      62.394  45.189  53.446  1.00  0.00           H  
ATOM   1586  CA  LYS   102      64.446  45.182  53.790  1.00  0.00           C  
ATOM   1587  HA  LYS   102      65.216  44.471  54.091  1.00  0.00           H  
ATOM   1588  C   LYS   102      64.340  46.172  54.959  1.00  0.00           C  
ATOM   1589  O   LYS   102      63.394  47.002  55.100  1.00  0.00           O  
ATOM   1590  CB  LYS   102      64.931  45.779  52.450  1.00  0.00           C  
ATOM   1591  HB2 LYS   102      65.727  46.482  52.694  1.00  0.00           H  
ATOM   1592  HB3 LYS   102      64.112  46.408  52.099  1.00  0.00           H  
ATOM   1593  CG  LYS   102      65.585  44.901  51.453  1.00  0.00           C  
ATOM   1594  HG2 LYS   102      65.012  43.983  51.330  1.00  0.00           H  
ATOM   1595  HG3 LYS   102      66.555  44.516  51.766  1.00  0.00           H  
ATOM   1596  CD  LYS   102      65.633  45.707  50.208  1.00  0.00           C  
ATOM   1597  HD2 LYS   102      65.916  46.725  50.472  1.00  0.00           H  
ATOM   1598  HD3 LYS   102      64.608  45.636  49.845  1.00  0.00           H  
ATOM   1599  CE  LYS   102      66.503  45.288  49.085  1.00  0.00           C  
ATOM   1600  HE2 LYS   102      66.377  45.930  48.213  1.00  0.00           H  
ATOM   1601  HE3 LYS   102      66.191  44.308  48.724  1.00  0.00           H  
ATOM   1602  NZ  LYS   102      67.919  45.335  49.503  1.00  0.00           N  
ATOM   1603  HZ3 LYS   102      68.179  44.499  50.006  1.00  0.00           H  
ATOM   1604  HZ1 LYS   102      68.097  46.257  49.876  1.00  0.00           H  
ATOM   1605  HZ2 LYS   102      68.501  45.359  48.677  1.00  0.00           H  
ATOM   1606  N   PHE   103      65.297  45.996  55.937  1.00  0.00           N  
ATOM   1607  H   PHE   103      66.026  45.321  55.756  1.00  0.00           H  
ATOM   1608  CA  PHE   103      65.444  46.859  57.026  1.00  0.00           C  
ATOM   1609  HA  PHE   103      64.442  47.260  57.179  1.00  0.00           H  
ATOM   1610  C   PHE   103      66.399  48.011  56.554  1.00  0.00           C  
ATOM   1611  O   PHE   103      67.646  47.915  56.367  1.00  0.00           O  
ATOM   1612  CB  PHE   103      65.839  46.117  58.249  1.00  0.00           C  
ATOM   1613  HB2 PHE   103      66.054  46.779  59.087  1.00  0.00           H  
ATOM   1614  HB3 PHE   103      66.707  45.504  58.005  1.00  0.00           H  
ATOM   1615  CG  PHE   103      64.776  45.253  58.855  1.00  0.00           C  
ATOM   1616  CD1 PHE   103      63.472  45.666  58.846  1.00  0.00           C  
ATOM   1617  HD1 PHE   103      63.170  46.594  58.382  1.00  0.00           H  
ATOM   1618  CD2 PHE   103      65.172  44.037  59.504  1.00  0.00           C  
ATOM   1619  HD2 PHE   103      66.206  43.727  59.460  1.00  0.00           H  
ATOM   1620  CE1 PHE   103      62.527  44.853  59.556  1.00  0.00           C  
ATOM   1621  HE1 PHE   103      61.497  45.173  59.496  1.00  0.00           H  
ATOM   1622  CE2 PHE   103      64.231  43.243  60.141  1.00  0.00           C  
ATOM   1623  HE2 PHE   103      64.515  42.299  60.582  1.00  0.00           H  
ATOM   1624  CZ  PHE   103      62.889  43.684  60.143  1.00  0.00           C  
ATOM   1625  HZ  PHE   103      62.180  43.172  60.777  1.00  0.00           H  
ATOM   1626  N   VAL   104      65.793  49.150  56.350  1.00  0.00           N  
ATOM   1627  H   VAL   104      64.785  49.214  56.386  1.00  0.00           H  
ATOM   1628  CA  VAL   104      66.479  50.301  55.803  1.00  0.00           C  
ATOM   1629  HA  VAL   104      67.525  50.005  55.723  1.00  0.00           H  
ATOM   1630  C   VAL   104      66.500  51.466  56.779  1.00  0.00           C  
ATOM   1631  O   VAL   104      65.491  51.769  57.436  1.00  0.00           O  
ATOM   1632  CB  VAL   104      65.880  50.731  54.493  1.00  0.00           C  
ATOM   1633  HB  VAL   104      66.375  51.639  54.149  1.00  0.00           H  
ATOM   1634  CG1 VAL   104      66.012  49.558  53.429  1.00  0.00           C  
ATOM   1635 HG11 VAL   104      65.343  48.699  53.473  1.00  0.00           H  
ATOM   1636 HG12 VAL   104      67.009  49.164  53.624  1.00  0.00           H  
ATOM   1637 HG13 VAL   104      65.923  49.940  52.412  1.00  0.00           H  
ATOM   1638  CG2 VAL   104      64.418  51.084  54.492  1.00  0.00           C  
ATOM   1639 HG21 VAL   104      64.258  52.072  54.922  1.00  0.00           H  
ATOM   1640 HG22 VAL   104      63.844  50.296  54.981  1.00  0.00           H  
ATOM   1641 HG23 VAL   104      64.063  51.066  53.461  1.00  0.00           H  
ATOM   1642  N   ARG   105      67.653  52.164  56.880  1.00  0.00           N  
ATOM   1643  H   ARG   105      68.500  51.677  56.625  1.00  0.00           H  
ATOM   1644  CA  ARG   105      67.860  53.475  57.486  1.00  0.00           C  
ATOM   1645  HA  ARG   105      67.050  53.619  58.201  1.00  0.00           H  
ATOM   1646  C   ARG   105      67.628  54.641  56.447  1.00  0.00           C  
ATOM   1647  O   ARG   105      68.073  54.525  55.273  1.00  0.00           O  
ATOM   1648  CB  ARG   105      69.189  53.529  58.250  1.00  0.00           C  
ATOM   1649  HB2 ARG   105      69.979  53.674  57.514  1.00  0.00           H  
ATOM   1650  HB3 ARG   105      69.257  52.575  58.774  1.00  0.00           H  
ATOM   1651  CG  ARG   105      68.963  54.661  59.345  1.00  0.00           C  
ATOM   1652  HG2 ARG   105      68.089  54.342  59.913  1.00  0.00           H  
ATOM   1653  HG3 ARG   105      68.799  55.593  58.805  1.00  0.00           H  
ATOM   1654  CD  ARG   105      70.188  54.895  60.265  1.00  0.00           C  
ATOM   1655  HD2 ARG   105      71.098  55.012  59.677  1.00  0.00           H  
ATOM   1656  HD3 ARG   105      70.198  53.910  60.731  1.00  0.00           H  
ATOM   1657  NE  ARG   105      70.019  55.996  61.252  1.00  0.00           N  
ATOM   1658  HE  ARG   105      70.591  56.795  61.023  1.00  0.00           H  
ATOM   1659  CZ  ARG   105      69.534  55.939  62.470  1.00  0.00           C  
ATOM   1660  NH1 ARG   105      68.913  54.937  62.978  1.00  0.00           N  
ATOM   1661 HH12 ARG   105      68.817  54.149  62.354  1.00  0.00           H  
ATOM   1662 HH11 ARG   105      68.609  54.859  63.938  1.00  0.00           H  
ATOM   1663  NH2 ARG   105      69.486  57.003  63.295  1.00  0.00           N  
ATOM   1664 HH21 ARG   105      69.212  56.874  64.258  1.00  0.00           H  
ATOM   1665 HH22 ARG   105      69.621  57.931  62.920  1.00  0.00           H  
ATOM   1666  N   ILE   106      66.884  55.729  56.844  1.00  0.00           N  
ATOM   1667  H   ILE   106      66.444  55.720  57.753  1.00  0.00           H  
ATOM   1668  CA  ILE   106      66.643  56.809  55.879  1.00  0.00           C  
ATOM   1669  HA  ILE   106      67.269  56.582  55.016  1.00  0.00           H  
ATOM   1670  C   ILE   106      67.144  58.246  56.219  1.00  0.00           C  
ATOM   1671  O   ILE   106      67.574  58.483  57.358  1.00  0.00           O  
ATOM   1672  CB  ILE   106      65.141  56.775  55.432  1.00  0.00           C  
ATOM   1673  HB  ILE   106      65.015  57.478  54.609  1.00  0.00           H  
ATOM   1674  CG1 ILE   106      64.269  57.266  56.615  1.00  0.00           C  
ATOM   1675 HG12 ILE   106      64.626  58.275  56.822  1.00  0.00           H  
ATOM   1676 HG13 ILE   106      64.425  56.575  57.444  1.00  0.00           H  
ATOM   1677  CG2 ILE   106      64.659  55.425  54.871  1.00  0.00           C  
ATOM   1678 HG21 ILE   106      63.695  55.506  54.368  1.00  0.00           H  
ATOM   1679 HG22 ILE   106      64.530  54.766  55.729  1.00  0.00           H  
ATOM   1680 HG23 ILE   106      65.407  55.041  54.177  1.00  0.00           H  
ATOM   1681  CD1 ILE   106      62.835  57.411  56.295  1.00  0.00           C  
ATOM   1682 HD11 ILE   106      62.376  56.427  56.388  1.00  0.00           H  
ATOM   1683 HD12 ILE   106      62.663  57.829  55.303  1.00  0.00           H  
ATOM   1684 HD13 ILE   106      62.459  58.138  57.015  1.00  0.00           H  
ATOM   1685  N   GLN   107      67.214  59.133  55.191  1.00  0.00           N  
ATOM   1686  H   GLN   107      66.853  58.890  54.279  1.00  0.00           H  
ATOM   1687  CA  GLN   107      67.478  60.511  55.450  1.00  0.00           C  
ATOM   1688  HA  GLN   107      68.076  60.575  56.359  1.00  0.00           H  
ATOM   1689  C   GLN   107      66.222  61.309  55.774  1.00  0.00           C  
ATOM   1690  O   GLN   107      65.167  61.072  55.180  1.00  0.00           O  
ATOM   1691  CB  GLN   107      68.386  61.121  54.346  1.00  0.00           C  
ATOM   1692  HB2 GLN   107      68.549  62.189  54.492  1.00  0.00           H  
ATOM   1693  HB3 GLN   107      67.959  60.991  53.351  1.00  0.00           H  
ATOM   1694  CG  GLN   107      69.861  60.462  54.287  1.00  0.00           C  
ATOM   1695  HG2 GLN   107      70.270  60.654  53.296  1.00  0.00           H  
ATOM   1696  HG3 GLN   107      69.731  59.385  54.395  1.00  0.00           H  
ATOM   1697  CD  GLN   107      70.689  60.886  55.479  1.00  0.00           C  
ATOM   1698  OE1 GLN   107      70.286  61.047  56.659  1.00  0.00           O  
ATOM   1699  NE2 GLN   107      71.981  60.940  55.282  1.00  0.00           N  
ATOM   1700 HE22 GLN   107      72.406  60.582  54.439  1.00  0.00           H  
ATOM   1701 HE21 GLN   107      72.578  61.220  56.047  1.00  0.00           H  
ATOM   1702  N   PRO   108      66.316  62.368  56.529  1.00  0.00           N  
ATOM   1703  CA  PRO   108      65.486  63.562  56.527  1.00  0.00           C  
ATOM   1704  HA  PRO   108      64.550  63.190  56.944  1.00  0.00           H  
ATOM   1705  C   PRO   108      65.261  64.064  55.103  1.00  0.00           C  
ATOM   1706  O   PRO   108      66.138  64.286  54.310  1.00  0.00           O  
ATOM   1707  CB  PRO   108      66.053  64.558  57.497  1.00  0.00           C  
ATOM   1708  HB2 PRO   108      65.302  64.911  58.203  1.00  0.00           H  
ATOM   1709  HB3 PRO   108      66.529  65.382  56.965  1.00  0.00           H  
ATOM   1710  CG  PRO   108      66.965  63.721  58.419  1.00  0.00           C  
ATOM   1711  HG2 PRO   108      66.345  63.279  59.199  1.00  0.00           H  
ATOM   1712  HG3 PRO   108      67.876  64.146  58.841  1.00  0.00           H  
ATOM   1713  CD  PRO   108      67.467  62.582  57.437  1.00  0.00           C  
ATOM   1714  HD2 PRO   108      68.330  62.884  56.844  1.00  0.00           H  
ATOM   1715  HD3 PRO   108      67.509  61.614  57.935  1.00  0.00           H  
ATOM   1716  N   GLY   109      63.960  64.206  54.758  1.00  0.00           N  
ATOM   1717  H   GLY   109      63.277  63.972  55.464  1.00  0.00           H  
ATOM   1718  CA  GLY   109      63.543  64.476  53.354  1.00  0.00           C  
ATOM   1719  HA2 GLY   109      64.436  64.494  52.729  1.00  0.00           H  
ATOM   1720  HA3 GLY   109      62.999  65.415  53.251  1.00  0.00           H  
ATOM   1721  C   GLY   109      62.649  63.381  52.776  1.00  0.00           C  
ATOM   1722  O   GLY   109      61.875  63.587  51.824  1.00  0.00           O  
ATOM   1723  N   GLN   110      62.838  62.165  53.290  1.00  0.00           N  
ATOM   1724  H   GLN   110      63.383  61.893  54.095  1.00  0.00           H  
ATOM   1725  CA  GLN   110      62.112  60.966  52.790  1.00  0.00           C  
ATOM   1726  HA  GLN   110      61.876  61.182  51.748  1.00  0.00           H  
ATOM   1727  C   GLN   110      60.838  60.641  53.618  1.00  0.00           C  
ATOM   1728  O   GLN   110      60.676  60.981  54.782  1.00  0.00           O  
ATOM   1729  CB  GLN   110      63.121  59.809  52.808  1.00  0.00           C  
ATOM   1730  HB2 GLN   110      62.622  58.876  52.546  1.00  0.00           H  
ATOM   1731  HB3 GLN   110      63.430  59.763  53.852  1.00  0.00           H  
ATOM   1732  CG  GLN   110      64.295  59.955  51.766  1.00  0.00           C  
ATOM   1733  HG2 GLN   110      64.855  60.882  51.891  1.00  0.00           H  
ATOM   1734  HG3 GLN   110      63.902  60.020  50.752  1.00  0.00           H  
ATOM   1735  CD  GLN   110      65.415  58.866  51.792  1.00  0.00           C  
ATOM   1736  OE1 GLN   110      66.435  58.950  52.482  1.00  0.00           O  
ATOM   1737  NE2 GLN   110      65.232  57.782  51.146  1.00  0.00           N  
ATOM   1738 HE22 GLN   110      64.455  57.708  50.505  1.00  0.00           H  
ATOM   1739 HE21 GLN   110      65.922  57.049  51.222  1.00  0.00           H  
ATOM   1740  N   THR   111      59.892  60.093  52.853  1.00  0.00           N  
ATOM   1741  H   THR   111      60.276  59.644  52.034  1.00  0.00           H  
ATOM   1742  CA  THR   111      58.517  59.758  53.354  1.00  0.00           C  
ATOM   1743  HA  THR   111      58.408  60.036  54.403  1.00  0.00           H  
ATOM   1744  C   THR   111      58.241  58.257  53.447  1.00  0.00           C  
ATOM   1745  O   THR   111      58.719  57.378  52.758  1.00  0.00           O  
ATOM   1746  CB  THR   111      57.442  60.442  52.367  1.00  0.00           C  
ATOM   1747  HB  THR   111      56.427  60.062  52.482  1.00  0.00           H  
ATOM   1748  OG1 THR   111      57.756  60.185  51.043  1.00  0.00           O  
ATOM   1749  HG1 THR   111      57.424  60.851  50.437  1.00  0.00           H  
ATOM   1750  CG2 THR   111      57.268  61.923  52.506  1.00  0.00           C  
ATOM   1751 HG21 THR   111      56.923  62.102  53.525  1.00  0.00           H  
ATOM   1752 HG22 THR   111      56.551  62.200  51.734  1.00  0.00           H  
ATOM   1753 HG23 THR   111      58.254  62.386  52.461  1.00  0.00           H  
ATOM   1754  N   PHE   112      57.264  57.882  54.280  1.00  0.00           N  
ATOM   1755  H   PHE   112      56.907  58.614  54.876  1.00  0.00           H  
ATOM   1756  CA  PHE   112      56.828  56.535  54.603  1.00  0.00           C  
ATOM   1757  HA  PHE   112      56.813  56.095  53.605  1.00  0.00           H  
ATOM   1758  C   PHE   112      55.397  56.528  55.213  1.00  0.00           C  
ATOM   1759  O   PHE   112      54.994  57.440  55.881  1.00  0.00           O  
ATOM   1760  CB  PHE   112      57.831  55.833  55.518  1.00  0.00           C  
ATOM   1761  HB2 PHE   112      58.736  55.767  54.913  1.00  0.00           H  
ATOM   1762  HB3 PHE   112      57.571  54.800  55.747  1.00  0.00           H  
ATOM   1763  CG  PHE   112      58.165  56.457  56.823  1.00  0.00           C  
ATOM   1764  CD1 PHE   112      59.161  57.472  56.875  1.00  0.00           C  
ATOM   1765  HD1 PHE   112      59.624  57.837  55.970  1.00  0.00           H  
ATOM   1766  CD2 PHE   112      57.452  56.111  57.930  1.00  0.00           C  
ATOM   1767  HD2 PHE   112      56.600  55.478  57.730  1.00  0.00           H  
ATOM   1768  CE1 PHE   112      59.436  58.081  58.164  1.00  0.00           C  
ATOM   1769  HE1 PHE   112      60.340  58.637  58.370  1.00  0.00           H  
ATOM   1770  CE2 PHE   112      57.686  56.719  59.174  1.00  0.00           C  
ATOM   1771  HE2 PHE   112      56.982  56.465  59.952  1.00  0.00           H  
ATOM   1772  CZ  PHE   112      58.789  57.614  59.311  1.00  0.00           C  
ATOM   1773  HZ  PHE   112      59.108  57.947  60.287  1.00  0.00           H  
ATOM   1774  N   SER   113      54.750  55.402  55.051  1.00  0.00           N  
ATOM   1775  H   SER   113      55.158  54.625  54.550  1.00  0.00           H  
ATOM   1776  CA  SER   113      53.413  55.060  55.498  1.00  0.00           C  
ATOM   1777  HA  SER   113      52.817  55.969  55.573  1.00  0.00           H  
ATOM   1778  C   SER   113      53.577  54.503  56.925  1.00  0.00           C  
ATOM   1779  O   SER   113      54.360  53.643  57.144  1.00  0.00           O  
ATOM   1780  CB  SER   113      52.477  54.248  54.460  1.00  0.00           C  
ATOM   1781  HB2 SER   113      51.612  53.935  55.045  1.00  0.00           H  
ATOM   1782  HB3 SER   113      53.045  53.379  54.126  1.00  0.00           H  
ATOM   1783  OG  SER   113      52.088  55.026  53.270  1.00  0.00           O  
ATOM   1784  HG  SER   113      52.703  55.748  53.126  1.00  0.00           H  
ATOM   1785  N   VAL   114      52.803  54.987  57.888  1.00  0.00           N  
ATOM   1786  H   VAL   114      52.073  55.609  57.572  1.00  0.00           H  
ATOM   1787  CA  VAL   114      52.678  54.550  59.262  1.00  0.00           C  
ATOM   1788  HA  VAL   114      53.482  53.833  59.429  1.00  0.00           H  
ATOM   1789  C   VAL   114      51.409  53.787  59.484  1.00  0.00           C  
ATOM   1790  O   VAL   114      50.280  54.337  59.483  1.00  0.00           O  
ATOM   1791  CB  VAL   114      52.825  55.691  60.264  1.00  0.00           C  
ATOM   1792  HB  VAL   114      52.041  56.436  60.134  1.00  0.00           H  
ATOM   1793  CG1 VAL   114      52.833  55.177  61.682  1.00  0.00           C  
ATOM   1794 HG11 VAL   114      52.677  56.026  62.348  1.00  0.00           H  
ATOM   1795 HG12 VAL   114      53.682  54.571  61.997  1.00  0.00           H  
ATOM   1796 HG13 VAL   114      51.941  54.574  61.852  1.00  0.00           H  
ATOM   1797  CG2 VAL   114      54.181  56.376  60.046  1.00  0.00           C  
ATOM   1798 HG21 VAL   114      54.385  57.156  60.779  1.00  0.00           H  
ATOM   1799 HG22 VAL   114      54.285  56.820  59.056  1.00  0.00           H  
ATOM   1800 HG23 VAL   114      54.936  55.591  60.085  1.00  0.00           H  
ATOM   1801  N   LEU   115      51.507  52.433  59.716  1.00  0.00           N  
ATOM   1802  H   LEU   115      52.441  52.063  59.817  1.00  0.00           H  
ATOM   1803  CA  LEU   115      50.377  51.651  60.203  1.00  0.00           C  
ATOM   1804  HA  LEU   115      49.522  51.967  59.606  1.00  0.00           H  
ATOM   1805  C   LEU   115      50.088  51.984  61.695  1.00  0.00           C  
ATOM   1806  O   LEU   115      50.656  51.318  62.624  1.00  0.00           O  
ATOM   1807  CB  LEU   115      50.663  50.179  59.920  1.00  0.00           C  
ATOM   1808  HB2 LEU   115      51.382  49.773  60.632  1.00  0.00           H  
ATOM   1809  HB3 LEU   115      51.141  50.063  58.947  1.00  0.00           H  
ATOM   1810  CG  LEU   115      49.340  49.359  59.988  1.00  0.00           C  
ATOM   1811  HG  LEU   115      48.998  49.371  61.022  1.00  0.00           H  
ATOM   1812  CD1 LEU   115      48.137  49.923  59.136  1.00  0.00           C  
ATOM   1813 HD11 LEU   115      47.422  49.109  59.020  1.00  0.00           H  
ATOM   1814 HD12 LEU   115      48.517  50.118  58.133  1.00  0.00           H  
ATOM   1815 HD13 LEU   115      47.797  50.876  59.540  1.00  0.00           H  
ATOM   1816  CD2 LEU   115      49.725  47.931  59.471  1.00  0.00           C  
ATOM   1817 HD21 LEU   115      50.000  47.972  58.417  1.00  0.00           H  
ATOM   1818 HD22 LEU   115      48.782  47.386  59.507  1.00  0.00           H  
ATOM   1819 HD23 LEU   115      50.480  47.472  60.110  1.00  0.00           H  
ATOM   1820  N   ALA   116      49.305  53.002  62.024  1.00  0.00           N  
ATOM   1821  H   ALA   116      48.779  53.544  61.354  1.00  0.00           H  
ATOM   1822  CA  ALA   116      49.034  53.386  63.419  1.00  0.00           C  
ATOM   1823  HA  ALA   116      49.927  53.549  64.021  1.00  0.00           H  
ATOM   1824  C   ALA   116      48.382  52.204  64.115  1.00  0.00           C  
ATOM   1825  O   ALA   116      47.260  51.823  63.748  1.00  0.00           O  
ATOM   1826  CB  ALA   116      48.272  54.682  63.442  1.00  0.00           C  
ATOM   1827  HB1 ALA   116      48.274  55.117  64.442  1.00  0.00           H  
ATOM   1828  HB2 ALA   116      47.270  54.448  63.083  1.00  0.00           H  
ATOM   1829  HB3 ALA   116      48.713  55.352  62.704  1.00  0.00           H  
ATOM   1830  N   CYS   117      49.022  51.565  65.096  1.00  0.00           N  
ATOM   1831  H   CYS   117      49.964  51.884  65.273  1.00  0.00           H  
ATOM   1832  CA  CYS   117      48.526  50.462  65.864  1.00  0.00           C  
ATOM   1833  HA  CYS   117      47.579  50.232  65.375  1.00  0.00           H  
ATOM   1834  C   CYS   117      48.174  50.758  67.419  1.00  0.00           C  
ATOM   1835  O   CYS   117      48.822  51.550  68.075  1.00  0.00           O  
ATOM   1836  CB  CYS   117      49.579  49.322  65.725  1.00  0.00           C  
ATOM   1837  HB2 CYS   117      49.410  48.557  66.483  1.00  0.00           H  
ATOM   1838  HB3 CYS   117      50.587  49.655  65.971  1.00  0.00           H  
ATOM   1839  SG  CYS   117      49.722  48.606  64.019  1.00  0.00           S  
ATOM   1840  HG  CYS   117      49.667  49.802  63.427  1.00  0.00           H  
ATOM   1841  N   TYR   118      47.188  50.097  68.021  1.00  0.00           N  
ATOM   1842  H   TYR   118      46.611  49.430  67.530  1.00  0.00           H  
ATOM   1843  CA  TYR   118      47.064  49.957  69.463  1.00  0.00           C  
ATOM   1844  HA  TYR   118      47.938  50.297  70.020  1.00  0.00           H  
ATOM   1845  C   TYR   118      46.870  48.489  69.874  1.00  0.00           C  
ATOM   1846  O   TYR   118      46.070  47.753  69.341  1.00  0.00           O  
ATOM   1847  CB  TYR   118      45.854  50.716  69.979  1.00  0.00           C  
ATOM   1848  HB2 TYR   118      45.713  50.551  71.047  1.00  0.00           H  
ATOM   1849  HB3 TYR   118      44.997  50.341  69.420  1.00  0.00           H  
ATOM   1850  CG  TYR   118      46.039  52.219  69.674  1.00  0.00           C  
ATOM   1851  CD1 TYR   118      46.784  53.042  70.555  1.00  0.00           C  
ATOM   1852  HD1 TYR   118      47.237  52.538  71.397  1.00  0.00           H  
ATOM   1853  CD2 TYR   118      45.496  52.721  68.447  1.00  0.00           C  
ATOM   1854  HD2 TYR   118      44.970  52.084  67.751  1.00  0.00           H  
ATOM   1855  CE1 TYR   118      47.076  54.383  70.162  1.00  0.00           C  
ATOM   1856  HE1 TYR   118      47.703  54.977  70.811  1.00  0.00           H  
ATOM   1857  CE2 TYR   118      45.768  54.011  68.058  1.00  0.00           C  
ATOM   1858  HE2 TYR   118      45.353  54.458  67.167  1.00  0.00           H  
ATOM   1859  CZ  TYR   118      46.654  54.799  68.869  1.00  0.00           C  
ATOM   1860  OH  TYR   118      47.037  56.085  68.510  1.00  0.00           O  
ATOM   1861  HH  TYR   118      46.962  56.388  67.603  1.00  0.00           H  
ATOM   1862  N   ASN   119      47.618  48.152  70.920  1.00  0.00           N  
ATOM   1863  H   ASN   119      48.252  48.830  71.318  1.00  0.00           H  
ATOM   1864  CA  ASN   119      47.611  46.757  71.518  1.00  0.00           C  
ATOM   1865  HA  ASN   119      48.482  46.730  72.174  1.00  0.00           H  
ATOM   1866  C   ASN   119      47.770  45.631  70.425  1.00  0.00           C  
ATOM   1867  O   ASN   119      47.050  44.675  70.600  1.00  0.00           O  
ATOM   1868  CB  ASN   119      46.373  46.564  72.507  1.00  0.00           C  
ATOM   1869  HB2 ASN   119      46.498  45.614  73.027  1.00  0.00           H  
ATOM   1870  HB3 ASN   119      45.420  46.576  71.978  1.00  0.00           H  
ATOM   1871  CG  ASN   119      46.285  47.667  73.529  1.00  0.00           C  
ATOM   1872  ND2 ASN   119      45.294  48.521  73.499  1.00  0.00           N  
ATOM   1873 HD22 ASN   119      44.463  48.255  72.989  1.00  0.00           H  
ATOM   1874 HD21 ASN   119      45.353  49.235  74.211  1.00  0.00           H  
ATOM   1875  OD1 ASN   119      47.120  47.679  74.475  1.00  0.00           O  
ATOM   1876  N   GLY   120      48.554  45.817  69.378  1.00  0.00           N  
ATOM   1877  H   GLY   120      49.040  46.702  69.357  1.00  0.00           H  
ATOM   1878  CA  GLY   120      48.708  44.849  68.322  1.00  0.00           C  
ATOM   1879  HA2 GLY   120      48.651  43.868  68.793  1.00  0.00           H  
ATOM   1880  HA3 GLY   120      49.666  44.874  67.802  1.00  0.00           H  
ATOM   1881  C   GLY   120      47.696  44.985  67.195  1.00  0.00           C  
ATOM   1882  O   GLY   120      47.865  44.325  66.179  1.00  0.00           O  
ATOM   1883  N   SER   121      46.725  45.830  67.265  1.00  0.00           N  
ATOM   1884  H   SER   121      46.471  46.209  68.166  1.00  0.00           H  
ATOM   1885  CA  SER   121      45.772  45.998  66.153  1.00  0.00           C  
ATOM   1886  HA  SER   121      46.089  45.350  65.335  1.00  0.00           H  
ATOM   1887  C   SER   121      45.886  47.379  65.573  1.00  0.00           C  
ATOM   1888  O   SER   121      46.071  48.357  66.272  1.00  0.00           O  
ATOM   1889  CB  SER   121      44.354  45.674  66.619  1.00  0.00           C  
ATOM   1890  HB2 SER   121      43.619  45.966  65.869  1.00  0.00           H  
ATOM   1891  HB3 SER   121      44.190  46.288  67.505  1.00  0.00           H  
ATOM   1892  OG  SER   121      44.130  44.257  66.822  1.00  0.00           O  
ATOM   1893  HG  SER   121      44.522  43.807  66.070  1.00  0.00           H  
ATOM   1894  N   PRO   122      45.659  47.472  64.224  1.00  0.00           N  
ATOM   1895  CA  PRO   122      45.565  48.734  63.493  1.00  0.00           C  
ATOM   1896  HA  PRO   122      46.466  49.296  63.739  1.00  0.00           H  
ATOM   1897  C   PRO   122      44.329  49.684  63.767  1.00  0.00           C  
ATOM   1898  O   PRO   122      43.194  49.243  63.692  1.00  0.00           O  
ATOM   1899  CB  PRO   122      45.719  48.394  62.025  1.00  0.00           C  
ATOM   1900  HB2 PRO   122      46.353  49.092  61.478  1.00  0.00           H  
ATOM   1901  HB3 PRO   122      44.757  48.254  61.533  1.00  0.00           H  
ATOM   1902  CG  PRO   122      46.549  47.095  62.127  1.00  0.00           C  
ATOM   1903  HG2 PRO   122      47.577  47.341  62.395  1.00  0.00           H  
ATOM   1904  HG3 PRO   122      46.465  46.566  61.179  1.00  0.00           H  
ATOM   1905  CD  PRO   122      45.903  46.373  63.321  1.00  0.00           C  
ATOM   1906  HD2 PRO   122      44.939  45.960  63.022  1.00  0.00           H  
ATOM   1907  HD3 PRO   122      46.620  45.639  63.688  1.00  0.00           H  
ATOM   1908  N   SER   123      44.590  51.044  63.746  1.00  0.00           N  
ATOM   1909  H   SER   123      45.529  51.381  63.584  1.00  0.00           H  
ATOM   1910  CA  SER   123      43.600  52.096  63.716  1.00  0.00           C  
ATOM   1911  HA  SER   123      42.604  51.670  63.834  1.00  0.00           H  
ATOM   1912  C   SER   123      43.547  52.802  62.394  1.00  0.00           C  
ATOM   1913  O   SER   123      42.457  52.866  61.726  1.00  0.00           O  
ATOM   1914  CB  SER   123      43.685  53.026  64.964  1.00  0.00           C  
ATOM   1915  HB2 SER   123      43.752  52.409  65.860  1.00  0.00           H  
ATOM   1916  HB3 SER   123      42.878  53.758  65.005  1.00  0.00           H  
ATOM   1917  OG  SER   123      44.801  53.900  64.848  1.00  0.00           O  
ATOM   1918  HG  SER   123      44.450  54.688  65.269  1.00  0.00           H  
ATOM   1919  N   GLY   124      44.635  53.302  61.818  1.00  0.00           N  
ATOM   1920  H   GLY   124      45.492  53.260  62.350  1.00  0.00           H  
ATOM   1921  CA  GLY   124      44.602  53.905  60.473  1.00  0.00           C  
ATOM   1922  HA2 GLY   124      44.268  54.939  60.555  1.00  0.00           H  
ATOM   1923  HA3 GLY   124      43.880  53.315  59.908  1.00  0.00           H  
ATOM   1924  C   GLY   124      46.000  53.911  59.800  1.00  0.00           C  
ATOM   1925  O   GLY   124      47.026  53.477  60.309  1.00  0.00           O  
ATOM   1926  N   VAL   125      45.999  54.252  58.528  1.00  0.00           N  
ATOM   1927  H   VAL   125      45.211  54.673  58.057  1.00  0.00           H  
ATOM   1928  CA  VAL   125      47.224  54.425  57.749  1.00  0.00           C  
ATOM   1929  HA  VAL   125      48.047  54.025  58.341  1.00  0.00           H  
ATOM   1930  C   VAL   125      47.445  55.883  57.515  1.00  0.00           C  
ATOM   1931  O   VAL   125      46.514  56.562  57.145  1.00  0.00           O  
ATOM   1932  CB  VAL   125      47.106  53.721  56.404  1.00  0.00           C  
ATOM   1933  HB  VAL   125      46.482  54.355  55.773  1.00  0.00           H  
ATOM   1934  CG1 VAL   125      48.555  53.563  55.735  1.00  0.00           C  
ATOM   1935 HG11 VAL   125      49.168  54.444  55.923  1.00  0.00           H  
ATOM   1936 HG12 VAL   125      48.651  53.287  54.685  1.00  0.00           H  
ATOM   1937 HG13 VAL   125      49.116  52.848  56.337  1.00  0.00           H  
ATOM   1938  CG2 VAL   125      46.494  52.270  56.516  1.00  0.00           C  
ATOM   1939 HG21 VAL   125      46.906  51.822  57.421  1.00  0.00           H  
ATOM   1940 HG22 VAL   125      46.772  51.653  55.662  1.00  0.00           H  
ATOM   1941 HG23 VAL   125      45.414  52.240  56.664  1.00  0.00           H  
ATOM   1942  N   TYR   126      48.636  56.428  57.741  1.00  0.00           N  
ATOM   1943  H   TYR   126      49.273  55.941  58.354  1.00  0.00           H  
ATOM   1944  CA  TYR   126      49.098  57.793  57.305  1.00  0.00           C  
ATOM   1945  HA  TYR   126      48.318  58.063  56.593  1.00  0.00           H  
ATOM   1946  C   TYR   126      50.398  57.802  56.560  1.00  0.00           C  
ATOM   1947  O   TYR   126      51.135  56.856  56.588  1.00  0.00           O  
ATOM   1948  CB  TYR   126      49.019  58.822  58.447  1.00  0.00           C  
ATOM   1949  HB2 TYR   126      48.031  58.783  58.906  1.00  0.00           H  
ATOM   1950  HB3 TYR   126      49.186  59.838  58.089  1.00  0.00           H  
ATOM   1951  CG  TYR   126      50.057  58.646  59.579  1.00  0.00           C  
ATOM   1952  CD1 TYR   126      51.291  59.329  59.606  1.00  0.00           C  
ATOM   1953  HD1 TYR   126      51.667  59.841  58.733  1.00  0.00           H  
ATOM   1954  CD2 TYR   126      49.658  57.839  60.648  1.00  0.00           C  
ATOM   1955  HD2 TYR   126      48.666  57.415  60.615  1.00  0.00           H  
ATOM   1956  CE1 TYR   126      52.063  59.253  60.801  1.00  0.00           C  
ATOM   1957  HE1 TYR   126      53.045  59.681  60.933  1.00  0.00           H  
ATOM   1958  CE2 TYR   126      50.365  57.883  61.830  1.00  0.00           C  
ATOM   1959  HE2 TYR   126      50.059  57.261  62.657  1.00  0.00           H  
ATOM   1960  CZ  TYR   126      51.562  58.635  61.948  1.00  0.00           C  
ATOM   1961  OH  TYR   126      52.248  58.705  63.093  1.00  0.00           O  
ATOM   1962  HH  TYR   126      51.935  58.084  63.754  1.00  0.00           H  
ATOM   1963  N   GLN   127      50.765  58.907  55.871  1.00  0.00           N  
ATOM   1964  H   GLN   127      50.223  59.756  55.947  1.00  0.00           H  
ATOM   1965  CA  GLN   127      51.987  59.036  55.009  1.00  0.00           C  
ATOM   1966  HA  GLN   127      52.746  58.271  55.174  1.00  0.00           H  
ATOM   1967  C   GLN   127      52.706  60.393  55.405  1.00  0.00           C  
ATOM   1968  O   GLN   127      52.063  61.454  55.335  1.00  0.00           O  
ATOM   1969  CB  GLN   127      51.324  58.973  53.550  1.00  0.00           C  
ATOM   1970  HB2 GLN   127      50.466  59.642  53.483  1.00  0.00           H  
ATOM   1971  HB3 GLN   127      50.980  57.959  53.342  1.00  0.00           H  
ATOM   1972  CG  GLN   127      52.341  59.335  52.472  1.00  0.00           C  
ATOM   1973  HG2 GLN   127      52.757  60.342  52.492  1.00  0.00           H  
ATOM   1974  HG3 GLN   127      51.811  59.431  51.524  1.00  0.00           H  
ATOM   1975  CD  GLN   127      53.448  58.300  52.265  1.00  0.00           C  
ATOM   1976  OE1 GLN   127      53.499  57.271  52.968  1.00  0.00           O  
ATOM   1977  NE2 GLN   127      54.373  58.374  51.283  1.00  0.00           N  
ATOM   1978 HE22 GLN   127      54.393  59.217  50.726  1.00  0.00           H  
ATOM   1979 HE21 GLN   127      55.125  57.701  51.242  1.00  0.00           H  
ATOM   1980  N   CYS   128      53.879  60.206  55.899  1.00  0.00           N  
ATOM   1981  H   CYS   128      54.275  59.284  56.015  1.00  0.00           H  
ATOM   1982  CA  CYS   128      54.609  61.299  56.576  1.00  0.00           C  
ATOM   1983  HA  CYS   128      54.275  62.303  56.311  1.00  0.00           H  
ATOM   1984  C   CYS   128      56.152  61.372  56.176  1.00  0.00           C  
ATOM   1985  O   CYS   128      56.731  60.439  55.656  1.00  0.00           O  
ATOM   1986  CB  CYS   128      54.530  61.179  58.100  1.00  0.00           C  
ATOM   1987  HB2 CYS   128      53.533  61.334  58.511  1.00  0.00           H  
ATOM   1988  HB3 CYS   128      55.109  61.961  58.592  1.00  0.00           H  
ATOM   1989  SG  CYS   128      55.149  59.589  58.759  1.00  0.00           S  
ATOM   1990  HG  CYS   128      56.002  59.385  57.751  1.00  0.00           H  
ATOM   1991  N   ALA   129      56.761  62.522  56.239  1.00  0.00           N  
ATOM   1992  H   ALA   129      56.128  63.168  56.688  1.00  0.00           H  
ATOM   1993  CA  ALA   129      58.210  62.660  56.141  1.00  0.00           C  
ATOM   1994  HA  ALA   129      58.634  61.786  55.646  1.00  0.00           H  
ATOM   1995  C   ALA   129      59.007  62.587  57.472  1.00  0.00           C  
ATOM   1996  O   ALA   129      58.585  63.182  58.453  1.00  0.00           O  
ATOM   1997  CB  ALA   129      58.507  63.967  55.321  1.00  0.00           C  
ATOM   1998  HB1 ALA   129      58.372  64.877  55.906  1.00  0.00           H  
ATOM   1999  HB2 ALA   129      57.927  64.118  54.411  1.00  0.00           H  
ATOM   2000  HB3 ALA   129      59.541  64.115  55.011  1.00  0.00           H  
ATOM   2001  N   MET   130      60.209  62.055  57.447  1.00  0.00           N  
ATOM   2002  H   MET   130      60.469  61.536  56.620  1.00  0.00           H  
ATOM   2003  CA  MET   130      61.239  62.277  58.495  1.00  0.00           C  
ATOM   2004  HA  MET   130      60.842  62.050  59.485  1.00  0.00           H  
ATOM   2005  C   MET   130      61.619  63.744  58.382  1.00  0.00           C  
ATOM   2006  O   MET   130      62.128  64.160  57.328  1.00  0.00           O  
ATOM   2007  CB  MET   130      62.448  61.277  58.136  1.00  0.00           C  
ATOM   2008  HB2 MET   130      62.763  61.421  57.102  1.00  0.00           H  
ATOM   2009  HB3 MET   130      62.164  60.226  58.193  1.00  0.00           H  
ATOM   2010  CG  MET   130      63.596  61.586  59.110  1.00  0.00           C  
ATOM   2011  HG2 MET   130      63.881  62.636  59.047  1.00  0.00           H  
ATOM   2012  HG3 MET   130      64.416  60.956  58.766  1.00  0.00           H  
ATOM   2013  SD  MET   130      63.440  61.441  60.908  1.00  0.00           S  
ATOM   2014  CE  MET   130      63.120  59.689  61.136  1.00  0.00           C  
ATOM   2015  HE1 MET   130      62.110  59.448  60.802  1.00  0.00           H  
ATOM   2016  HE2 MET   130      63.152  59.433  62.195  1.00  0.00           H  
ATOM   2017  HE3 MET   130      63.891  59.141  60.595  1.00  0.00           H  
ATOM   2018  N   ARG   131      61.250  64.594  59.350  1.00  0.00           N  
ATOM   2019  H   ARG   131      60.965  64.154  60.213  1.00  0.00           H  
ATOM   2020  CA  ARG   131      61.610  66.040  59.411  1.00  0.00           C  
ATOM   2021  HA  ARG   131      61.387  66.492  58.445  1.00  0.00           H  
ATOM   2022  C   ARG   131      63.074  66.218  59.474  1.00  0.00           C  
ATOM   2023  O   ARG   131      63.674  65.480  60.268  1.00  0.00           O  
ATOM   2024  CB  ARG   131      60.841  66.708  60.500  1.00  0.00           C  
ATOM   2025  HB2 ARG   131      61.066  67.774  60.544  1.00  0.00           H  
ATOM   2026  HB3 ARG   131      61.088  66.287  61.475  1.00  0.00           H  
ATOM   2027  CG  ARG   131      59.352  66.787  60.450  1.00  0.00           C  
ATOM   2028  HG2 ARG   131      58.986  67.458  61.227  1.00  0.00           H  
ATOM   2029  HG3 ARG   131      58.881  65.890  60.854  1.00  0.00           H  
ATOM   2030  CD  ARG   131      58.720  66.988  59.056  1.00  0.00           C  
ATOM   2031  HD2 ARG   131      57.651  66.803  59.165  1.00  0.00           H  
ATOM   2032  HD3 ARG   131      59.295  66.325  58.410  1.00  0.00           H  
ATOM   2033  NE  ARG   131      58.939  68.312  58.637  1.00  0.00           N  
ATOM   2034  HE  ARG   131      59.471  68.881  59.280  1.00  0.00           H  
ATOM   2035  CZ  ARG   131      58.649  68.881  57.500  1.00  0.00           C  
ATOM   2036  NH1 ARG   131      57.813  68.310  56.625  1.00  0.00           N  
ATOM   2037 HH12 ARG   131      57.314  67.469  56.879  1.00  0.00           H  
ATOM   2038 HH11 ARG   131      57.402  68.907  55.921  1.00  0.00           H  
ATOM   2039  NH2 ARG   131      59.098  70.046  57.190  1.00  0.00           N  
ATOM   2040 HH21 ARG   131      58.998  70.244  56.205  1.00  0.00           H  
ATOM   2041 HH22 ARG   131      59.824  70.481  57.742  1.00  0.00           H  
ATOM   2042  N   PRO   132      63.710  67.283  58.982  1.00  0.00           N  
ATOM   2043  CA  PRO   132      65.064  67.723  59.384  1.00  0.00           C  
ATOM   2044  HA  PRO   132      65.802  67.050  58.946  1.00  0.00           H  
ATOM   2045  C   PRO   132      65.487  67.875  60.833  1.00  0.00           C  
ATOM   2046  O   PRO   132      66.603  67.573  61.265  1.00  0.00           O  
ATOM   2047  CB  PRO   132      65.258  69.034  58.634  1.00  0.00           C  
ATOM   2048  HB2 PRO   132      66.248  69.137  58.189  1.00  0.00           H  
ATOM   2049  HB3 PRO   132      64.982  69.903  59.231  1.00  0.00           H  
ATOM   2050  CG  PRO   132      64.310  68.917  57.366  1.00  0.00           C  
ATOM   2051  HG2 PRO   132      64.818  68.371  56.571  1.00  0.00           H  
ATOM   2052  HG3 PRO   132      64.036  69.897  56.975  1.00  0.00           H  
ATOM   2053  CD  PRO   132      63.156  68.018  57.924  1.00  0.00           C  
ATOM   2054  HD2 PRO   132      62.318  68.659  58.196  1.00  0.00           H  
ATOM   2055  HD3 PRO   132      62.806  67.327  57.157  1.00  0.00           H  
ATOM   2056  N   ASN   133      64.488  68.217  61.623  1.00  0.00           N  
ATOM   2057  H   ASN   133      63.664  68.694  61.284  1.00  0.00           H  
ATOM   2058  CA  ASN   133      64.621  68.165  63.102  1.00  0.00           C  
ATOM   2059  HA  ASN   133      65.650  68.452  63.319  1.00  0.00           H  
ATOM   2060  C   ASN   133      64.582  66.733  63.792  1.00  0.00           C  
ATOM   2061  O   ASN   133      64.769  66.803  65.043  1.00  0.00           O  
ATOM   2062  CB  ASN   133      63.786  69.287  63.694  1.00  0.00           C  
ATOM   2063  HB2 ASN   133      63.954  70.254  63.220  1.00  0.00           H  
ATOM   2064  HB3 ASN   133      64.265  69.459  64.658  1.00  0.00           H  
ATOM   2065  CG  ASN   133      62.304  68.922  63.803  1.00  0.00           C  
ATOM   2066  OD1 ASN   133      61.906  67.809  63.597  1.00  0.00           O  
ATOM   2067  ND2 ASN   133      61.411  69.868  64.069  1.00  0.00           N  
ATOM   2068 HD22 ASN   133      61.679  70.766  64.445  1.00  0.00           H  
ATOM   2069 HD21 ASN   133      60.429  69.635  64.030  1.00  0.00           H  
ATOM   2070  N   PHE   134      64.496  65.721  63.001  1.00  0.00           N  
ATOM   2071  H   PHE   134      64.272  65.882  62.029  1.00  0.00           H  
ATOM   2072  CA  PHE   134      64.383  64.289  63.399  1.00  0.00           C  
ATOM   2073  HA  PHE   134      64.371  63.691  62.487  1.00  0.00           H  
ATOM   2074  C   PHE   134      63.095  63.947  64.098  1.00  0.00           C  
ATOM   2075  O   PHE   134      63.052  63.000  64.892  1.00  0.00           O  
ATOM   2076  CB  PHE   134      65.586  63.768  64.218  1.00  0.00           C  
ATOM   2077  HB2 PHE   134      65.404  62.754  64.574  1.00  0.00           H  
ATOM   2078  HB3 PHE   134      65.701  64.372  65.118  1.00  0.00           H  
ATOM   2079  CG  PHE   134      66.771  63.762  63.361  1.00  0.00           C  
ATOM   2080  CD1 PHE   134      66.893  62.742  62.389  1.00  0.00           C  
ATOM   2081  HD1 PHE   134      66.076  62.038  62.324  1.00  0.00           H  
ATOM   2082  CD2 PHE   134      67.772  64.776  63.488  1.00  0.00           C  
ATOM   2083  HD2 PHE   134      67.786  65.472  64.314  1.00  0.00           H  
ATOM   2084  CE1 PHE   134      68.001  62.733  61.565  1.00  0.00           C  
ATOM   2085  HE1 PHE   134      68.149  61.923  60.866  1.00  0.00           H  
ATOM   2086  CE2 PHE   134      68.892  64.723  62.677  1.00  0.00           C  
ATOM   2087  HE2 PHE   134      69.638  65.478  62.875  1.00  0.00           H  
ATOM   2088  CZ  PHE   134      69.007  63.711  61.672  1.00  0.00           C  
ATOM   2089  HZ  PHE   134      69.915  63.571  61.104  1.00  0.00           H  
ATOM   2090  N   THR   135      62.011  64.545  63.661  1.00  0.00           N  
ATOM   2091  H   THR   135      62.031  65.323  63.018  1.00  0.00           H  
ATOM   2092  CA  THR   135      60.711  64.132  64.260  1.00  0.00           C  
ATOM   2093  HA  THR   135      60.912  63.271  64.898  1.00  0.00           H  
ATOM   2094  C   THR   135      59.804  63.617  63.106  1.00  0.00           C  
ATOM   2095  O   THR   135      60.012  63.895  61.899  1.00  0.00           O  
ATOM   2096  CB  THR   135      60.013  65.296  65.067  1.00  0.00           C  
ATOM   2097  HB  THR   135      59.044  64.908  65.381  1.00  0.00           H  
ATOM   2098  OG1 THR   135      59.654  66.322  64.188  1.00  0.00           O  
ATOM   2099  HG1 THR   135      60.475  66.791  64.023  1.00  0.00           H  
ATOM   2100  CG2 THR   135      60.857  65.791  66.167  1.00  0.00           C  
ATOM   2101 HG21 THR   135      60.292  66.644  66.543  1.00  0.00           H  
ATOM   2102 HG22 THR   135      61.891  66.025  65.912  1.00  0.00           H  
ATOM   2103 HG23 THR   135      60.914  64.977  66.890  1.00  0.00           H  
ATOM   2104  N   ILE   136      58.740  62.865  63.404  1.00  0.00           N  
ATOM   2105  H   ILE   136      58.684  62.499  64.343  1.00  0.00           H  
ATOM   2106  CA  ILE   136      57.618  62.875  62.523  1.00  0.00           C  
ATOM   2107  HA  ILE   136      58.063  63.357  61.653  1.00  0.00           H  
ATOM   2108  C   ILE   136      56.454  63.633  63.178  1.00  0.00           C  
ATOM   2109  O   ILE   136      56.402  63.752  64.427  1.00  0.00           O  
ATOM   2110  CB  ILE   136      57.281  61.445  62.042  1.00  0.00           C  
ATOM   2111  HB  ILE   136      56.516  61.595  61.280  1.00  0.00           H  
ATOM   2112  CG1 ILE   136      56.686  60.623  63.157  1.00  0.00           C  
ATOM   2113 HG12 ILE   136      55.864  61.121  63.671  1.00  0.00           H  
ATOM   2114 HG13 ILE   136      57.479  60.324  63.842  1.00  0.00           H  
ATOM   2115  CG2 ILE   136      58.401  60.779  61.322  1.00  0.00           C  
ATOM   2116 HG21 ILE   136      58.961  60.226  62.076  1.00  0.00           H  
ATOM   2117 HG22 ILE   136      59.068  61.507  60.861  1.00  0.00           H  
ATOM   2118 HG23 ILE   136      57.983  60.110  60.569  1.00  0.00           H  
ATOM   2119  CD1 ILE   136      56.062  59.288  62.686  1.00  0.00           C  
ATOM   2120 HD11 ILE   136      56.753  58.713  62.070  1.00  0.00           H  
ATOM   2121 HD12 ILE   136      55.165  59.494  62.102  1.00  0.00           H  
ATOM   2122 HD13 ILE   136      55.804  58.717  63.578  1.00  0.00           H  
ATOM   2123  N   LYS   137      55.715  64.386  62.311  1.00  0.00           N  
ATOM   2124  H   LYS   137      56.077  64.453  61.370  1.00  0.00           H  
ATOM   2125  CA  LYS   137      54.442  64.948  62.658  1.00  0.00           C  
ATOM   2126  HA  LYS   137      54.525  65.244  63.703  1.00  0.00           H  
ATOM   2127  C   LYS   137      53.500  63.787  62.519  1.00  0.00           C  
ATOM   2128  O   LYS   137      52.877  63.624  61.503  1.00  0.00           O  
ATOM   2129  CB  LYS   137      54.069  66.202  61.816  1.00  0.00           C  
ATOM   2130  HB2 LYS   137      52.987  66.263  61.934  1.00  0.00           H  
ATOM   2131  HB3 LYS   137      54.255  66.006  60.760  1.00  0.00           H  
ATOM   2132  CG  LYS   137      54.687  67.513  62.248  1.00  0.00           C  
ATOM   2133  HG2 LYS   137      54.732  68.092  61.325  1.00  0.00           H  
ATOM   2134  HG3 LYS   137      55.714  67.320  62.558  1.00  0.00           H  
ATOM   2135  CD  LYS   137      53.870  68.245  63.221  1.00  0.00           C  
ATOM   2136  HD2 LYS   137      53.818  67.617  64.110  1.00  0.00           H  
ATOM   2137  HD3 LYS   137      52.850  68.326  62.845  1.00  0.00           H  
ATOM   2138  CE  LYS   137      54.381  69.619  63.644  1.00  0.00           C  
ATOM   2139  HE2 LYS   137      55.448  69.565  63.860  1.00  0.00           H  
ATOM   2140  HE3 LYS   137      53.900  69.777  64.609  1.00  0.00           H  
ATOM   2141  NZ  LYS   137      53.913  70.594  62.641  1.00  0.00           N  
ATOM   2142  HZ3 LYS   137      54.389  70.409  61.770  1.00  0.00           H  
ATOM   2143  HZ1 LYS   137      54.083  71.535  62.964  1.00  0.00           H  
ATOM   2144  HZ2 LYS   137      52.914  70.475  62.549  1.00  0.00           H  
ATOM   2145  N   GLY   138      53.343  62.957  63.572  1.00  0.00           N  
ATOM   2146  H   GLY   138      53.854  63.215  64.404  1.00  0.00           H  
ATOM   2147  CA  GLY   138      52.519  61.777  63.755  1.00  0.00           C  
ATOM   2148  HA2 GLY   138      53.027  61.116  64.458  1.00  0.00           H  
ATOM   2149  HA3 GLY   138      52.503  61.216  62.820  1.00  0.00           H  
ATOM   2150  C   GLY   138      51.048  62.068  64.216  1.00  0.00           C  
ATOM   2151  O   GLY   138      50.679  63.224  64.420  1.00  0.00           O  
ATOM   2152  N   SER   139      50.283  61.004  64.489  1.00  0.00           N  
ATOM   2153  H   SER   139      50.561  60.073  64.216  1.00  0.00           H  
ATOM   2154  CA  SER   139      49.017  61.039  65.204  1.00  0.00           C  
ATOM   2155  HA  SER   139      48.931  61.800  65.979  1.00  0.00           H  
ATOM   2156  C   SER   139      49.128  59.787  66.064  1.00  0.00           C  
ATOM   2157  O   SER   139      49.144  58.716  65.506  1.00  0.00           O  
ATOM   2158  CB  SER   139      47.869  61.065  64.247  1.00  0.00           C  
ATOM   2159  HB2 SER   139      48.050  60.378  63.421  1.00  0.00           H  
ATOM   2160  HB3 SER   139      47.821  62.007  63.701  1.00  0.00           H  
ATOM   2161  OG  SER   139      46.551  60.680  64.832  1.00  0.00           O  
ATOM   2162  HG  SER   139      45.926  61.271  64.407  1.00  0.00           H  
ATOM   2163  N   PHE   140      49.478  59.916  67.350  1.00  0.00           N  
ATOM   2164  H   PHE   140      49.511  60.867  67.691  1.00  0.00           H  
ATOM   2165  CA  PHE   140      49.930  58.858  68.246  1.00  0.00           C  
ATOM   2166  HA  PHE   140      49.391  57.946  67.989  1.00  0.00           H  
ATOM   2167  C   PHE   140      49.317  59.090  69.649  1.00  0.00           C  
ATOM   2168  O   PHE   140      49.296  60.166  70.290  1.00  0.00           O  
ATOM   2169  CB  PHE   140      51.488  58.490  68.298  1.00  0.00           C  
ATOM   2170  HB2 PHE   140      51.646  57.697  69.029  1.00  0.00           H  
ATOM   2171  HB3 PHE   140      51.989  59.385  68.669  1.00  0.00           H  
ATOM   2172  CG  PHE   140      52.098  57.792  67.118  1.00  0.00           C  
ATOM   2173  CD1 PHE   140      51.496  56.659  66.519  1.00  0.00           C  
ATOM   2174  HD1 PHE   140      50.506  56.353  66.824  1.00  0.00           H  
ATOM   2175  CD2 PHE   140      53.396  58.124  66.695  1.00  0.00           C  
ATOM   2176  HD2 PHE   140      53.919  58.889  67.250  1.00  0.00           H  
ATOM   2177  CE1 PHE   140      52.091  56.061  65.424  1.00  0.00           C  
ATOM   2178  HE1 PHE   140      51.651  55.209  64.927  1.00  0.00           H  
ATOM   2179  CE2 PHE   140      54.022  57.556  65.622  1.00  0.00           C  
ATOM   2180  HE2 PHE   140      54.949  57.998  65.288  1.00  0.00           H  
ATOM   2181  CZ  PHE   140      53.419  56.424  65.056  1.00  0.00           C  
ATOM   2182  HZ  PHE   140      54.065  56.088  64.259  1.00  0.00           H  
ATOM   2183  N   LEU   141      48.820  57.955  70.216  1.00  0.00           N  
ATOM   2184  H   LEU   141      48.852  57.126  69.640  1.00  0.00           H  
ATOM   2185  CA  LEU   141      48.445  57.895  71.599  1.00  0.00           C  
ATOM   2186  HA  LEU   141      48.801  58.798  72.095  1.00  0.00           H  
ATOM   2187  C   LEU   141      49.270  56.790  72.369  1.00  0.00           C  
ATOM   2188  O   LEU   141      49.983  56.054  71.823  1.00  0.00           O  
ATOM   2189  CB  LEU   141      46.907  57.541  71.733  1.00  0.00           C  
ATOM   2190  HB2 LEU   141      46.565  57.335  72.748  1.00  0.00           H  
ATOM   2191  HB3 LEU   141      46.613  56.709  71.093  1.00  0.00           H  
ATOM   2192  CG  LEU   141      45.957  58.642  71.159  1.00  0.00           C  
ATOM   2193  HG  LEU   141      46.100  58.983  70.134  1.00  0.00           H  
ATOM   2194  CD1 LEU   141      44.495  58.188  71.337  1.00  0.00           C  
ATOM   2195 HD11 LEU   141      44.315  57.798  72.339  1.00  0.00           H  
ATOM   2196 HD12 LEU   141      44.286  57.469  70.545  1.00  0.00           H  
ATOM   2197 HD13 LEU   141      43.908  59.100  71.225  1.00  0.00           H  
ATOM   2198  CD2 LEU   141      46.036  59.902  72.023  1.00  0.00           C  
ATOM   2199 HD21 LEU   141      45.458  60.723  71.598  1.00  0.00           H  
ATOM   2200 HD22 LEU   141      47.032  60.344  71.991  1.00  0.00           H  
ATOM   2201 HD23 LEU   141      45.728  59.778  73.061  1.00  0.00           H  
ATOM   2202  N   ASN   142      49.186  56.905  73.711  1.00  0.00           N  
ATOM   2203  H   ASN   142      48.670  57.705  74.048  1.00  0.00           H  
ATOM   2204  CA  ASN   142      49.594  55.902  74.645  1.00  0.00           C  
ATOM   2205  HA  ASN   142      50.684  55.927  74.628  1.00  0.00           H  
ATOM   2206  C   ASN   142      49.154  54.475  74.192  1.00  0.00           C  
ATOM   2207  O   ASN   142      47.947  54.249  73.911  1.00  0.00           O  
ATOM   2208  CB  ASN   142      49.045  56.202  76.034  1.00  0.00           C  
ATOM   2209  HB2 ASN   142      48.925  55.338  76.687  1.00  0.00           H  
ATOM   2210  HB3 ASN   142      48.019  56.530  75.864  1.00  0.00           H  
ATOM   2211  CG  ASN   142      49.860  57.187  76.769  1.00  0.00           C  
ATOM   2212  OD1 ASN   142      51.052  57.054  76.739  1.00  0.00           O  
ATOM   2213  ND2 ASN   142      49.283  58.224  77.328  1.00  0.00           N  
ATOM   2214 HD22 ASN   142      48.290  58.410  77.365  1.00  0.00           H  
ATOM   2215 HD21 ASN   142      49.898  58.928  77.709  1.00  0.00           H  
ATOM   2216  N   GLY   143      50.093  53.561  73.978  1.00  0.00           N  
ATOM   2217  H   GLY   143      51.020  53.744  74.334  1.00  0.00           H  
ATOM   2218  CA  GLY   143      49.909  52.300  73.273  1.00  0.00           C  
ATOM   2219  HA2 GLY   143      48.826  52.195  73.206  1.00  0.00           H  
ATOM   2220  HA3 GLY   143      50.253  51.458  73.874  1.00  0.00           H  
ATOM   2221  C   GLY   143      50.319  52.147  71.847  1.00  0.00           C  
ATOM   2222  O   GLY   143      50.531  50.991  71.470  1.00  0.00           O  
ATOM   2223  N   SER   144      50.508  53.251  71.101  1.00  0.00           N  
ATOM   2224  H   SER   144      50.301  54.116  71.580  1.00  0.00           H  
ATOM   2225  CA  SER   144      51.045  53.205  69.736  1.00  0.00           C  
ATOM   2226  HA  SER   144      50.815  52.200  69.381  1.00  0.00           H  
ATOM   2227  C   SER   144      52.536  53.132  69.588  1.00  0.00           C  
ATOM   2228  O   SER   144      53.023  52.836  68.468  1.00  0.00           O  
ATOM   2229  CB  SER   144      50.334  54.240  68.783  1.00  0.00           C  
ATOM   2230  HB2 SER   144      49.265  54.178  68.987  1.00  0.00           H  
ATOM   2231  HB3 SER   144      50.554  54.052  67.732  1.00  0.00           H  
ATOM   2232  OG  SER   144      50.899  55.458  69.116  1.00  0.00           O  
ATOM   2233  HG  SER   144      50.747  55.546  70.060  1.00  0.00           H  
ATOM   2234  N   CYS   145      53.365  53.216  70.623  1.00  0.00           N  
ATOM   2235  H   CYS   145      52.951  53.430  71.520  1.00  0.00           H  
ATOM   2236  CA  CYS   145      54.813  52.808  70.569  1.00  0.00           C  
ATOM   2237  HA  CYS   145      55.330  53.390  69.805  1.00  0.00           H  
ATOM   2238  C   CYS   145      54.839  51.310  70.041  1.00  0.00           C  
ATOM   2239  O   CYS   145      53.951  50.452  70.315  1.00  0.00           O  
ATOM   2240  CB  CYS   145      55.510  52.762  71.914  1.00  0.00           C  
ATOM   2241  HB2 CYS   145      56.254  51.969  71.837  1.00  0.00           H  
ATOM   2242  HB3 CYS   145      54.782  52.512  72.686  1.00  0.00           H  
ATOM   2243  SG  CYS   145      56.096  54.422  72.278  1.00  0.00           S  
ATOM   2244  HG  CYS   145      54.942  55.094  72.333  1.00  0.00           H  
ATOM   2245  N   GLY   146      55.710  51.120  69.048  1.00  0.00           N  
ATOM   2246  H   GLY   146      56.354  51.886  68.915  1.00  0.00           H  
ATOM   2247  CA  GLY   146      55.759  49.910  68.129  1.00  0.00           C  
ATOM   2248  HA2 GLY   146      55.270  49.129  68.711  1.00  0.00           H  
ATOM   2249  HA3 GLY   146      56.807  49.656  67.972  1.00  0.00           H  
ATOM   2250  C   GLY   146      54.988  50.028  66.862  1.00  0.00           C  
ATOM   2251  O   GLY   146      55.089  49.170  65.995  1.00  0.00           O  
ATOM   2252  N   SER   147      54.135  51.083  66.612  1.00  0.00           N  
ATOM   2253  H   SER   147      53.925  51.685  67.395  1.00  0.00           H  
ATOM   2254  CA  SER   147      53.708  51.505  65.289  1.00  0.00           C  
ATOM   2255  HA  SER   147      53.105  50.729  64.818  1.00  0.00           H  
ATOM   2256  C   SER   147      54.945  51.774  64.346  1.00  0.00           C  
ATOM   2257  O   SER   147      55.863  52.544  64.633  1.00  0.00           O  
ATOM   2258  CB  SER   147      52.800  52.735  65.221  1.00  0.00           C  
ATOM   2259  HB2 SER   147      52.526  52.893  64.178  1.00  0.00           H  
ATOM   2260  HB3 SER   147      53.188  53.686  65.588  1.00  0.00           H  
ATOM   2261  OG  SER   147      51.629  52.552  65.937  1.00  0.00           O  
ATOM   2262  HG  SER   147      51.937  52.652  66.841  1.00  0.00           H  
ATOM   2263  N   VAL   148      54.906  51.153  63.165  1.00  0.00           N  
ATOM   2264  H   VAL   148      54.018  50.780  62.861  1.00  0.00           H  
ATOM   2265  CA  VAL   148      56.077  51.161  62.169  1.00  0.00           C  
ATOM   2266  HA  VAL   148      56.898  51.751  62.576  1.00  0.00           H  
ATOM   2267  C   VAL   148      55.709  51.982  60.910  1.00  0.00           C  
ATOM   2268  O   VAL   148      54.536  52.160  60.546  1.00  0.00           O  
ATOM   2269  CB  VAL   148      56.641  49.804  61.768  1.00  0.00           C  
ATOM   2270  HB  VAL   148      57.358  49.860  60.949  1.00  0.00           H  
ATOM   2271  CG1 VAL   148      57.342  49.036  62.800  1.00  0.00           C  
ATOM   2272 HG11 VAL   148      57.928  49.755  63.373  1.00  0.00           H  
ATOM   2273 HG12 VAL   148      57.935  48.185  62.466  1.00  0.00           H  
ATOM   2274 HG13 VAL   148      56.741  48.658  63.626  1.00  0.00           H  
ATOM   2275  CG2 VAL   148      55.556  48.868  61.272  1.00  0.00           C  
ATOM   2276 HG21 VAL   148      54.849  48.534  62.031  1.00  0.00           H  
ATOM   2277 HG22 VAL   148      56.053  47.980  60.881  1.00  0.00           H  
ATOM   2278 HG23 VAL   148      54.891  49.337  60.547  1.00  0.00           H  
ATOM   2279  N   GLY   149      56.752  52.575  60.375  1.00  0.00           N  
ATOM   2280  H   GLY   149      57.642  52.281  60.752  1.00  0.00           H  
ATOM   2281  CA  GLY   149      56.851  53.077  59.006  1.00  0.00           C  
ATOM   2282  HA2 GLY   149      57.508  53.945  59.048  1.00  0.00           H  
ATOM   2283  HA3 GLY   149      55.857  53.399  58.695  1.00  0.00           H  
ATOM   2284  C   GLY   149      57.329  52.105  57.898  1.00  0.00           C  
ATOM   2285  O   GLY   149      58.250  51.341  58.061  1.00  0.00           O  
ATOM   2286  N   PHE   150      56.662  52.064  56.758  1.00  0.00           N  
ATOM   2287  H   PHE   150      55.846  52.659  56.734  1.00  0.00           H  
ATOM   2288  CA  PHE   150      56.936  51.163  55.657  1.00  0.00           C  
ATOM   2289  HA  PHE   150      57.907  50.690  55.806  1.00  0.00           H  
ATOM   2290  C   PHE   150      56.715  51.859  54.278  1.00  0.00           C  
ATOM   2291  O   PHE   150      55.932  52.832  54.084  1.00  0.00           O  
ATOM   2292  CB  PHE   150      55.921  49.999  55.796  1.00  0.00           C  
ATOM   2293  HB2 PHE   150      55.965  49.592  56.807  1.00  0.00           H  
ATOM   2294  HB3 PHE   150      56.247  49.195  55.136  1.00  0.00           H  
ATOM   2295  CG  PHE   150      54.442  50.231  55.403  1.00  0.00           C  
ATOM   2296  CD1 PHE   150      53.473  50.580  56.339  1.00  0.00           C  
ATOM   2297  HD1 PHE   150      53.751  50.685  57.378  1.00  0.00           H  
ATOM   2298  CD2 PHE   150      53.949  49.967  54.072  1.00  0.00           C  
ATOM   2299  HD2 PHE   150      54.623  49.646  53.291  1.00  0.00           H  
ATOM   2300  CE1 PHE   150      52.119  50.768  55.991  1.00  0.00           C  
ATOM   2301  HE1 PHE   150      51.417  51.040  56.765  1.00  0.00           H  
ATOM   2302  CE2 PHE   150      52.610  50.172  53.765  1.00  0.00           C  
ATOM   2303  HE2 PHE   150      52.242  49.918  52.782  1.00  0.00           H  
ATOM   2304  CZ  PHE   150      51.650  50.577  54.657  1.00  0.00           C  
ATOM   2305  HZ  PHE   150      50.624  50.676  54.334  1.00  0.00           H  
ATOM   2306  N   ASN   151      57.386  51.311  53.320  1.00  0.00           N  
ATOM   2307  H   ASN   151      58.124  50.640  53.477  1.00  0.00           H  
ATOM   2308  CA  ASN   151      57.327  51.819  51.972  1.00  0.00           C  
ATOM   2309  HA  ASN   151      56.291  52.041  51.714  1.00  0.00           H  
ATOM   2310  C   ASN   151      57.741  50.778  50.873  1.00  0.00           C  
ATOM   2311  O   ASN   151      58.385  49.829  51.187  1.00  0.00           O  
ATOM   2312  CB  ASN   151      58.157  53.122  51.996  1.00  0.00           C  
ATOM   2313  HB2 ASN   151      57.650  53.904  52.561  1.00  0.00           H  
ATOM   2314  HB3 ASN   151      58.186  53.516  50.980  1.00  0.00           H  
ATOM   2315  CG  ASN   151      59.603  53.070  52.460  1.00  0.00           C  
ATOM   2316  OD1 ASN   151      60.028  53.531  53.533  1.00  0.00           O  
ATOM   2317  ND2 ASN   151      60.509  52.563  51.679  1.00  0.00           N  
ATOM   2318 HD22 ASN   151      60.216  51.960  50.924  1.00  0.00           H  
ATOM   2319 HD21 ASN   151      61.442  52.806  51.980  1.00  0.00           H  
ATOM   2320  N   ILE   152      57.209  50.867  49.656  1.00  0.00           N  
ATOM   2321  H   ILE   152      56.692  51.723  49.519  1.00  0.00           H  
ATOM   2322  CA  ILE   152      57.091  49.687  48.703  1.00  0.00           C  
ATOM   2323  HA  ILE   152      57.731  48.955  49.196  1.00  0.00           H  
ATOM   2324  C   ILE   152      57.723  50.020  47.331  1.00  0.00           C  
ATOM   2325  O   ILE   152      57.237  50.945  46.646  1.00  0.00           O  
ATOM   2326  CB  ILE   152      55.731  49.038  48.578  1.00  0.00           C  
ATOM   2327  HB  ILE   152      55.161  49.710  47.937  1.00  0.00           H  
ATOM   2328  CG1 ILE   152      55.080  48.855  49.961  1.00  0.00           C  
ATOM   2329 HG12 ILE   152      55.095  49.822  50.464  1.00  0.00           H  
ATOM   2330 HG13 ILE   152      55.657  48.152  50.561  1.00  0.00           H  
ATOM   2331  CG2 ILE   152      55.850  47.666  47.879  1.00  0.00           C  
ATOM   2332 HG21 ILE   152      54.843  47.272  47.744  1.00  0.00           H  
ATOM   2333 HG22 ILE   152      56.558  47.027  48.407  1.00  0.00           H  
ATOM   2334 HG23 ILE   152      56.157  47.816  46.844  1.00  0.00           H  
ATOM   2335  CD1 ILE   152      53.590  48.432  50.003  1.00  0.00           C  
ATOM   2336 HD11 ILE   152      53.004  48.745  49.139  1.00  0.00           H  
ATOM   2337 HD12 ILE   152      53.049  48.733  50.900  1.00  0.00           H  
ATOM   2338 HD13 ILE   152      53.609  47.347  50.112  1.00  0.00           H  
ATOM   2339  N   ASP   153      58.792  49.273  46.981  1.00  0.00           N  
ATOM   2340  H   ASP   153      58.988  48.455  47.540  1.00  0.00           H  
ATOM   2341  CA  ASP   153      59.159  49.094  45.578  1.00  0.00           C  
ATOM   2342  HA  ASP   153      58.594  49.752  44.918  1.00  0.00           H  
ATOM   2343  C   ASP   153      58.811  47.682  45.138  1.00  0.00           C  
ATOM   2344  O   ASP   153      59.349  46.704  45.612  1.00  0.00           O  
ATOM   2345  CB  ASP   153      60.710  49.406  45.373  1.00  0.00           C  
ATOM   2346  HB2 ASP   153      61.208  48.613  45.931  1.00  0.00           H  
ATOM   2347  HB3 ASP   153      61.000  50.388  45.744  1.00  0.00           H  
ATOM   2348  CG  ASP   153      61.116  49.312  43.920  1.00  0.00           C  
ATOM   2349  OD1 ASP   153      62.298  49.049  43.662  1.00  0.00           O  
ATOM   2350  OD2 ASP   153      60.280  49.455  43.022  1.00  0.00           O  
ATOM   2351  N   TYR   154      57.986  47.629  44.109  1.00  0.00           N  
ATOM   2352  H   TYR   154      57.553  48.514  43.886  1.00  0.00           H  
ATOM   2353  CA  TYR   154      57.518  46.482  43.315  1.00  0.00           C  
ATOM   2354  HA  TYR   154      56.669  46.809  42.715  1.00  0.00           H  
ATOM   2355  C   TYR   154      57.024  45.316  44.163  1.00  0.00           C  
ATOM   2356  O   TYR   154      55.843  45.121  44.315  1.00  0.00           O  
ATOM   2357  CB  TYR   154      58.640  46.225  42.265  1.00  0.00           C  
ATOM   2358  HB2 TYR   154      59.611  46.095  42.741  1.00  0.00           H  
ATOM   2359  HB3 TYR   154      58.656  47.078  41.587  1.00  0.00           H  
ATOM   2360  CG  TYR   154      58.458  45.041  41.343  1.00  0.00           C  
ATOM   2361  CD1 TYR   154      59.269  43.838  41.342  1.00  0.00           C  
ATOM   2362  HD1 TYR   154      60.091  43.650  42.017  1.00  0.00           H  
ATOM   2363  CD2 TYR   154      57.477  45.189  40.319  1.00  0.00           C  
ATOM   2364  HD2 TYR   154      56.690  45.926  40.260  1.00  0.00           H  
ATOM   2365  CE1 TYR   154      58.975  42.843  40.442  1.00  0.00           C  
ATOM   2366  HE1 TYR   154      59.621  41.978  40.437  1.00  0.00           H  
ATOM   2367  CE2 TYR   154      57.342  44.202  39.326  1.00  0.00           C  
ATOM   2368  HE2 TYR   154      56.567  44.407  38.602  1.00  0.00           H  
ATOM   2369  CZ  TYR   154      58.145  43.053  39.346  1.00  0.00           C  
ATOM   2370  OH  TYR   154      58.047  42.236  38.235  1.00  0.00           O  
ATOM   2371  HH  TYR   154      58.525  41.410  38.334  1.00  0.00           H  
ATOM   2372  N   ASP   155      57.889  44.477  44.738  1.00  0.00           N  
ATOM   2373  H   ASP   155      58.812  44.886  44.761  1.00  0.00           H  
ATOM   2374  CA  ASP   155      57.615  43.235  45.479  1.00  0.00           C  
ATOM   2375  HA  ASP   155      56.532  43.115  45.521  1.00  0.00           H  
ATOM   2376  C   ASP   155      58.090  43.128  46.912  1.00  0.00           C  
ATOM   2377  O   ASP   155      57.952  42.089  47.553  1.00  0.00           O  
ATOM   2378  CB  ASP   155      58.131  41.993  44.703  1.00  0.00           C  
ATOM   2379  HB2 ASP   155      57.584  41.867  43.768  1.00  0.00           H  
ATOM   2380  HB3 ASP   155      57.807  41.099  45.236  1.00  0.00           H  
ATOM   2381  CG  ASP   155      59.713  41.944  44.433  1.00  0.00           C  
ATOM   2382  OD1 ASP   155      60.443  42.915  44.739  1.00  0.00           O  
ATOM   2383  OD2 ASP   155      60.196  40.900  43.829  1.00  0.00           O  
ATOM   2384  N   CYS   156      58.591  44.212  47.483  1.00  0.00           N  
ATOM   2385  H   CYS   156      58.575  45.013  46.867  1.00  0.00           H  
ATOM   2386  CA  CYS   156      59.388  44.277  48.714  1.00  0.00           C  
ATOM   2387  HA  CYS   156      59.239  43.365  49.292  1.00  0.00           H  
ATOM   2388  C   CYS   156      59.118  45.445  49.600  1.00  0.00           C  
ATOM   2389  O   CYS   156      59.150  46.568  49.116  1.00  0.00           O  
ATOM   2390  CB  CYS   156      60.874  44.263  48.343  1.00  0.00           C  
ATOM   2391  HB2 CYS   156      61.038  45.174  47.769  1.00  0.00           H  
ATOM   2392  HB3 CYS   156      61.169  43.427  47.707  1.00  0.00           H  
ATOM   2393  SG  CYS   156      61.917  44.163  49.807  1.00  0.00           S  
ATOM   2394  HG  CYS   156      63.066  44.182  49.125  1.00  0.00           H  
ATOM   2395  N   VAL   157      58.828  45.197  50.903  1.00  0.00           N  
ATOM   2396  H   VAL   157      58.825  44.224  51.172  1.00  0.00           H  
ATOM   2397  CA  VAL   157      58.463  46.223  51.953  1.00  0.00           C  
ATOM   2398  HA  VAL   157      58.054  47.102  51.456  1.00  0.00           H  
ATOM   2399  C   VAL   157      59.732  46.602  52.669  1.00  0.00           C  
ATOM   2400  O   VAL   157      60.256  45.780  53.421  1.00  0.00           O  
ATOM   2401  CB  VAL   157      57.348  45.697  52.918  1.00  0.00           C  
ATOM   2402  HB  VAL   157      57.775  45.224  53.802  1.00  0.00           H  
ATOM   2403  CG1 VAL   157      56.577  46.938  53.463  1.00  0.00           C  
ATOM   2404 HG11 VAL   157      57.294  47.613  53.931  1.00  0.00           H  
ATOM   2405 HG12 VAL   157      55.727  46.725  54.111  1.00  0.00           H  
ATOM   2406 HG13 VAL   157      56.215  47.417  52.553  1.00  0.00           H  
ATOM   2407  CG2 VAL   157      56.387  44.673  52.324  1.00  0.00           C  
ATOM   2408 HG21 VAL   157      55.967  44.123  53.166  1.00  0.00           H  
ATOM   2409 HG22 VAL   157      56.902  43.874  51.790  1.00  0.00           H  
ATOM   2410 HG23 VAL   157      55.583  45.023  51.677  1.00  0.00           H  
ATOM   2411  N   SER   158      60.174  47.888  52.528  1.00  0.00           N  
ATOM   2412  H   SER   158      59.616  48.418  51.875  1.00  0.00           H  
ATOM   2413  CA  SER   158      61.233  48.642  53.335  1.00  0.00           C  
ATOM   2414  HA  SER   158      61.897  47.866  53.715  1.00  0.00           H  
ATOM   2415  C   SER   158      60.525  49.131  54.580  1.00  0.00           C  
ATOM   2416  O   SER   158      59.786  50.036  54.527  1.00  0.00           O  
ATOM   2417  CB  SER   158      61.880  49.660  52.432  1.00  0.00           C  
ATOM   2418  HB2 SER   158      62.143  50.546  53.010  1.00  0.00           H  
ATOM   2419  HB3 SER   158      61.251  49.942  51.587  1.00  0.00           H  
ATOM   2420  OG  SER   158      62.965  49.030  51.723  1.00  0.00           O  
ATOM   2421  HG  SER   158      63.213  49.713  51.095  1.00  0.00           H  
ATOM   2422  N   PHE   159      60.826  48.468  55.698  1.00  0.00           N  
ATOM   2423  H   PHE   159      61.442  47.673  55.599  1.00  0.00           H  
ATOM   2424  CA  PHE   159      60.513  48.909  57.061  1.00  0.00           C  
ATOM   2425  HA  PHE   159      59.588  49.481  56.988  1.00  0.00           H  
ATOM   2426  C   PHE   159      61.545  49.842  57.649  1.00  0.00           C  
ATOM   2427  O   PHE   159      62.709  49.400  57.847  1.00  0.00           O  
ATOM   2428  CB  PHE   159      60.245  47.650  57.943  1.00  0.00           C  
ATOM   2429  HB2 PHE   159      60.241  47.927  58.998  1.00  0.00           H  
ATOM   2430  HB3 PHE   159      61.116  47.007  57.823  1.00  0.00           H  
ATOM   2431  CG  PHE   159      58.979  46.881  57.562  1.00  0.00           C  
ATOM   2432  CD1 PHE   159      57.706  47.312  57.897  1.00  0.00           C  
ATOM   2433  HD1 PHE   159      57.537  48.277  58.351  1.00  0.00           H  
ATOM   2434  CD2 PHE   159      59.125  45.558  57.107  1.00  0.00           C  
ATOM   2435  HD2 PHE   159      60.101  45.156  56.876  1.00  0.00           H  
ATOM   2436  CE1 PHE   159      56.578  46.493  57.702  1.00  0.00           C  
ATOM   2437  HE1 PHE   159      55.612  46.913  57.942  1.00  0.00           H  
ATOM   2438  CE2 PHE   159      58.041  44.632  57.008  1.00  0.00           C  
ATOM   2439  HE2 PHE   159      58.157  43.673  56.526  1.00  0.00           H  
ATOM   2440  CZ  PHE   159      56.743  45.155  57.253  1.00  0.00           C  
ATOM   2441  HZ  PHE   159      55.888  44.520  57.071  1.00  0.00           H  
ATOM   2442  N   CYS   160      61.214  51.149  57.762  1.00  0.00           N  
ATOM   2443  H   CYS   160      60.225  51.343  57.691  1.00  0.00           H  
ATOM   2444  CA  CYS   160      62.121  52.286  57.838  1.00  0.00           C  
ATOM   2445  HA  CYS   160      63.120  51.901  57.638  1.00  0.00           H  
ATOM   2446  C   CYS   160      62.171  53.013  59.191  1.00  0.00           C  
ATOM   2447  O   CYS   160      63.186  53.663  59.458  1.00  0.00           O  
ATOM   2448  CB  CYS   160      61.712  53.244  56.693  1.00  0.00           C  
ATOM   2449  HB2 CYS   160      61.730  52.674  55.764  1.00  0.00           H  
ATOM   2450  HB3 CYS   160      62.461  54.029  56.793  1.00  0.00           H  
ATOM   2451  SG  CYS   160      60.062  53.909  56.879  1.00  0.00           S  
ATOM   2452  HG  CYS   160      59.866  54.456  55.676  1.00  0.00           H  
ATOM   2453  N   TYR   161      61.183  52.903  60.124  1.00  0.00           N  
ATOM   2454  H   TYR   161      60.520  52.160  59.956  1.00  0.00           H  
ATOM   2455  CA  TYR   161      61.066  53.505  61.418  1.00  0.00           C  
ATOM   2456  HA  TYR   161      62.021  53.610  61.932  1.00  0.00           H  
ATOM   2457  C   TYR   161      60.058  52.714  62.340  1.00  0.00           C  
ATOM   2458  O   TYR   161      59.258  51.907  61.880  1.00  0.00           O  
ATOM   2459  CB  TYR   161      60.592  54.946  61.120  1.00  0.00           C  
ATOM   2460  HB2 TYR   161      59.967  54.902  60.228  1.00  0.00           H  
ATOM   2461  HB3 TYR   161      61.455  55.534  60.807  1.00  0.00           H  
ATOM   2462  CG  TYR   161      59.954  55.724  62.176  1.00  0.00           C  
ATOM   2463  CD1 TYR   161      60.665  56.734  62.831  1.00  0.00           C  
ATOM   2464  HD1 TYR   161      61.725  56.830  62.647  1.00  0.00           H  
ATOM   2465  CD2 TYR   161      58.559  55.550  62.413  1.00  0.00           C  
ATOM   2466  HD2 TYR   161      58.058  54.788  61.834  1.00  0.00           H  
ATOM   2467  CE1 TYR   161      60.091  57.570  63.805  1.00  0.00           C  
ATOM   2468  HE1 TYR   161      60.569  58.399  64.307  1.00  0.00           H  
ATOM   2469  CE2 TYR   161      58.012  56.194  63.513  1.00  0.00           C  
ATOM   2470  HE2 TYR   161      56.971  56.019  63.742  1.00  0.00           H  
ATOM   2471  CZ  TYR   161      58.802  57.192  64.235  1.00  0.00           C  
ATOM   2472  OH  TYR   161      58.195  57.822  65.189  1.00  0.00           O  
ATOM   2473  HH  TYR   161      58.682  58.373  65.807  1.00  0.00           H  
ATOM   2474  N   MET   162      60.076  53.042  63.636  1.00  0.00           N  
ATOM   2475  H   MET   162      60.918  53.478  63.985  1.00  0.00           H  
ATOM   2476  CA  MET   162      59.156  52.630  64.697  1.00  0.00           C  
ATOM   2477  HA  MET   162      58.200  52.400  64.226  1.00  0.00           H  
ATOM   2478  C   MET   162      58.978  53.749  65.832  1.00  0.00           C  
ATOM   2479  O   MET   162      59.953  54.343  66.233  1.00  0.00           O  
ATOM   2480  CB  MET   162      59.681  51.392  65.368  1.00  0.00           C  
ATOM   2481  HB2 MET   162      60.721  51.450  65.689  1.00  0.00           H  
ATOM   2482  HB3 MET   162      59.807  50.556  64.681  1.00  0.00           H  
ATOM   2483  CG  MET   162      58.816  50.665  66.448  1.00  0.00           C  
ATOM   2484  HG2 MET   162      57.902  50.320  65.964  1.00  0.00           H  
ATOM   2485  HG3 MET   162      58.570  51.387  67.227  1.00  0.00           H  
ATOM   2486  SD  MET   162      59.661  49.361  67.356  1.00  0.00           S  
ATOM   2487  CE  MET   162      59.358  48.095  66.128  1.00  0.00           C  
ATOM   2488  HE1 MET   162      60.024  48.131  65.266  1.00  0.00           H  
ATOM   2489  HE2 MET   162      58.352  48.208  65.725  1.00  0.00           H  
ATOM   2490  HE3 MET   162      59.304  47.110  66.592  1.00  0.00           H  
ATOM   2491  N   HIS   163      57.771  53.892  66.411  1.00  0.00           N  
ATOM   2492  H   HIS   163      56.979  53.548  65.886  1.00  0.00           H  
ATOM   2493  CA  HIS   163      57.518  54.864  67.446  1.00  0.00           C  
ATOM   2494  HA  HIS   163      58.038  55.796  67.226  1.00  0.00           H  
ATOM   2495  C   HIS   163      58.094  54.435  68.777  1.00  0.00           C  
ATOM   2496  O   HIS   163      57.849  53.245  69.114  1.00  0.00           O  
ATOM   2497  CB  HIS   163      56.000  55.220  67.300  1.00  0.00           C  
ATOM   2498  HB2 HIS   163      55.395  54.314  67.349  1.00  0.00           H  
ATOM   2499  HB3 HIS   163      55.876  55.838  66.410  1.00  0.00           H  
ATOM   2500  CG  HIS   163      55.530  56.093  68.386  1.00  0.00           C  
ATOM   2501  ND1 HIS   163      56.251  57.199  68.960  1.00  0.00           N  
ATOM   2502  CD2 HIS   163      54.453  55.904  69.251  1.00  0.00           C  
ATOM   2503  HD2 HIS   163      53.640  55.215  69.076  1.00  0.00           H  
ATOM   2504  CE1 HIS   163      55.593  57.558  70.079  1.00  0.00           C  
ATOM   2505  HE1 HIS   163      56.031  58.306  70.722  1.00  0.00           H  
ATOM   2506  NE2 HIS   163      54.486  56.835  70.222  1.00  0.00           N  
ATOM   2507  HE2 HIS   163      53.809  56.975  70.959  1.00  0.00           H  
ATOM   2508  N   HIS   164      58.690  55.321  69.477  1.00  0.00           N  
ATOM   2509  H   HIS   164      58.832  56.253  69.116  1.00  0.00           H  
ATOM   2510  CA  HIS   164      59.204  55.063  70.832  1.00  0.00           C  
ATOM   2511  HA  HIS   164      58.667  54.160  71.123  1.00  0.00           H  
ATOM   2512  C   HIS   164      59.016  56.044  71.986  1.00  0.00           C  
ATOM   2513  O   HIS   164      58.932  55.597  73.135  1.00  0.00           O  
ATOM   2514  CB  HIS   164      60.652  54.724  70.726  1.00  0.00           C  
ATOM   2515  HB2 HIS   164      61.024  54.764  71.749  1.00  0.00           H  
ATOM   2516  HB3 HIS   164      61.142  55.459  70.088  1.00  0.00           H  
ATOM   2517  CG  HIS   164      60.961  53.332  70.313  1.00  0.00           C  
ATOM   2518  ND1 HIS   164      61.555  52.427  71.161  1.00  0.00           N  
ATOM   2519  CD2 HIS   164      61.115  52.911  68.998  1.00  0.00           C  
ATOM   2520  HD2 HIS   164      61.027  53.409  68.044  1.00  0.00           H  
ATOM   2521  CE1 HIS   164      62.063  51.450  70.341  1.00  0.00           C  
ATOM   2522  HE1 HIS   164      62.580  50.552  70.645  1.00  0.00           H  
ATOM   2523  NE2 HIS   164      61.691  51.641  69.017  1.00  0.00           N  
ATOM   2524  HE2 HIS   164      62.054  51.066  68.270  1.00  0.00           H  
ATOM   2525  N   MET   165      59.012  57.324  71.642  1.00  0.00           N  
ATOM   2526  H   MET   165      59.038  57.603  70.672  1.00  0.00           H  
ATOM   2527  CA  MET   165      58.813  58.426  72.653  1.00  0.00           C  
ATOM   2528  HA  MET   165      58.103  58.073  73.400  1.00  0.00           H  
ATOM   2529  C   MET   165      58.046  59.626  72.078  1.00  0.00           C  
ATOM   2530  O   MET   165      58.325  60.159  71.001  1.00  0.00           O  
ATOM   2531  CB  MET   165      60.178  58.978  73.208  1.00  0.00           C  
ATOM   2532  HB2 MET   165      60.554  59.590  72.388  1.00  0.00           H  
ATOM   2533  HB3 MET   165      60.753  58.076  73.416  1.00  0.00           H  
ATOM   2534  CG  MET   165      59.895  59.652  74.623  1.00  0.00           C  
ATOM   2535  HG2 MET   165      59.088  60.325  74.335  1.00  0.00           H  
ATOM   2536  HG3 MET   165      60.716  60.325  74.869  1.00  0.00           H  
ATOM   2537  SD  MET   165      59.393  58.663  76.064  1.00  0.00           S  
ATOM   2538  CE  MET   165      58.610  60.002  76.988  1.00  0.00           C  
ATOM   2539  HE1 MET   165      59.302  60.827  76.821  1.00  0.00           H  
ATOM   2540  HE2 MET   165      58.421  59.799  78.042  1.00  0.00           H  
ATOM   2541  HE3 MET   165      57.721  60.343  76.457  1.00  0.00           H  
ATOM   2542  N   GLU   166      57.132  60.210  72.857  1.00  0.00           N  
ATOM   2543  H   GLU   166      56.738  59.654  73.603  1.00  0.00           H  
ATOM   2544  CA  GLU   166      56.442  61.514  72.622  1.00  0.00           C  
ATOM   2545  HA  GLU   166      56.304  61.470  71.541  1.00  0.00           H  
ATOM   2546  C   GLU   166      57.368  62.590  73.145  1.00  0.00           C  
ATOM   2547  O   GLU   166      57.775  62.617  74.307  1.00  0.00           O  
ATOM   2548  CB  GLU   166      55.033  61.491  73.336  1.00  0.00           C  
ATOM   2549  HB2 GLU   166      55.227  61.348  74.399  1.00  0.00           H  
ATOM   2550  HB3 GLU   166      54.439  60.669  72.936  1.00  0.00           H  
ATOM   2551  CG  GLU   166      54.256  62.815  73.123  1.00  0.00           C  
ATOM   2552  HG2 GLU   166      54.050  62.908  72.057  1.00  0.00           H  
ATOM   2553  HG3 GLU   166      54.778  63.749  73.333  1.00  0.00           H  
ATOM   2554  CD  GLU   166      52.895  62.719  73.735  1.00  0.00           C  
ATOM   2555  OE1 GLU   166      51.959  62.152  73.189  1.00  0.00           O  
ATOM   2556  OE2 GLU   166      52.734  63.397  74.790  1.00  0.00           O  
ATOM   2557  N   LEU   167      57.828  63.429  72.230  1.00  0.00           N  
ATOM   2558  H   LEU   167      57.665  63.208  71.258  1.00  0.00           H  
ATOM   2559  CA  LEU   167      58.337  64.760  72.567  1.00  0.00           C  
ATOM   2560  HA  LEU   167      58.964  64.756  73.458  1.00  0.00           H  
ATOM   2561  C   LEU   167      57.250  65.688  73.042  1.00  0.00           C  
ATOM   2562  O   LEU   167      56.215  65.840  72.373  1.00  0.00           O  
ATOM   2563  CB  LEU   167      59.253  65.435  71.496  1.00  0.00           C  
ATOM   2564  HB2 LEU   167      59.735  66.322  71.907  1.00  0.00           H  
ATOM   2565  HB3 LEU   167      58.608  65.882  70.740  1.00  0.00           H  
ATOM   2566  CG  LEU   167      60.246  64.542  70.765  1.00  0.00           C  
ATOM   2567  HG  LEU   167      59.605  63.829  70.245  1.00  0.00           H  
ATOM   2568  CD1 LEU   167      60.988  65.358  69.694  1.00  0.00           C  
ATOM   2569 HD11 LEU   167      60.336  65.592  68.852  1.00  0.00           H  
ATOM   2570 HD12 LEU   167      61.773  64.689  69.341  1.00  0.00           H  
ATOM   2571 HD13 LEU   167      61.481  66.240  70.103  1.00  0.00           H  
ATOM   2572  CD2 LEU   167      61.224  63.828  71.710  1.00  0.00           C  
ATOM   2573 HD21 LEU   167      61.866  63.182  71.112  1.00  0.00           H  
ATOM   2574 HD22 LEU   167      60.636  63.209  72.387  1.00  0.00           H  
ATOM   2575 HD23 LEU   167      61.840  64.556  72.238  1.00  0.00           H  
ATOM   2576  N   PRO   168      57.321  66.300  74.255  1.00  0.00           N  
ATOM   2577  CA  PRO   168      56.178  66.962  74.896  1.00  0.00           C  
ATOM   2578  HA  PRO   168      55.397  66.283  75.238  1.00  0.00           H  
ATOM   2579  C   PRO   168      55.383  67.982  74.027  1.00  0.00           C  
ATOM   2580  O   PRO   168      54.192  68.103  74.256  1.00  0.00           O  
ATOM   2581  CB  PRO   168      56.862  67.637  76.105  1.00  0.00           C  
ATOM   2582  HB2 PRO   168      56.148  67.630  76.929  1.00  0.00           H  
ATOM   2583  HB3 PRO   168      57.139  68.666  75.874  1.00  0.00           H  
ATOM   2584  CG  PRO   168      58.008  66.619  76.421  1.00  0.00           C  
ATOM   2585  HG2 PRO   168      57.620  65.725  76.910  1.00  0.00           H  
ATOM   2586  HG3 PRO   168      58.820  67.208  76.848  1.00  0.00           H  
ATOM   2587  CD  PRO   168      58.515  66.260  75.054  1.00  0.00           C  
ATOM   2588  HD2 PRO   168      59.239  66.971  74.656  1.00  0.00           H  
ATOM   2589  HD3 PRO   168      58.999  65.295  74.907  1.00  0.00           H  
ATOM   2590  N   THR   169      55.986  68.624  73.099  1.00  0.00           N  
ATOM   2591  H   THR   169      56.970  68.491  72.915  1.00  0.00           H  
ATOM   2592  CA  THR   169      55.276  69.479  72.137  1.00  0.00           C  
ATOM   2593  HA  THR   169      54.738  70.227  72.720  1.00  0.00           H  
ATOM   2594  C   THR   169      54.143  68.773  71.365  1.00  0.00           C  
ATOM   2595  O   THR   169      53.242  69.509  70.863  1.00  0.00           O  
ATOM   2596  CB  THR   169      56.205  70.246  71.202  1.00  0.00           C  
ATOM   2597  HB  THR   169      55.570  70.667  70.423  1.00  0.00           H  
ATOM   2598  OG1 THR   169      57.125  69.334  70.699  1.00  0.00           O  
ATOM   2599  HG1 THR   169      57.383  69.684  69.843  1.00  0.00           H  
ATOM   2600  CG2 THR   169      57.020  71.332  71.959  1.00  0.00           C  
ATOM   2601 HG21 THR   169      57.564  71.876  71.187  1.00  0.00           H  
ATOM   2602 HG22 THR   169      57.656  71.073  72.805  1.00  0.00           H  
ATOM   2603 HG23 THR   169      56.342  72.062  72.400  1.00  0.00           H  
ATOM   2604  N   GLY   170      54.208  67.446  71.144  1.00  0.00           N  
ATOM   2605  H   GLY   170      54.968  66.948  71.586  1.00  0.00           H  
ATOM   2606  CA  GLY   170      53.155  66.750  70.439  1.00  0.00           C  
ATOM   2607  HA2 GLY   170      52.356  67.443  70.176  1.00  0.00           H  
ATOM   2608  HA3 GLY   170      52.686  66.168  71.233  1.00  0.00           H  
ATOM   2609  C   GLY   170      53.676  65.981  69.263  1.00  0.00           C  
ATOM   2610  O   GLY   170      52.849  65.720  68.429  1.00  0.00           O  
ATOM   2611  N   VAL   171      54.995  65.684  69.183  1.00  0.00           N  
ATOM   2612  H   VAL   171      55.643  66.025  69.878  1.00  0.00           H  
ATOM   2613  CA  VAL   171      55.660  65.182  67.986  1.00  0.00           C  
ATOM   2614  HA  VAL   171      54.875  64.795  67.336  1.00  0.00           H  
ATOM   2615  C   VAL   171      56.607  64.037  68.311  1.00  0.00           C  
ATOM   2616  O   VAL   171      56.970  63.834  69.471  1.00  0.00           O  
ATOM   2617  CB  VAL   171      56.335  66.363  67.301  1.00  0.00           C  
ATOM   2618  HB  VAL   171      57.079  65.887  66.661  1.00  0.00           H  
ATOM   2619  CG1 VAL   171      55.469  67.203  66.315  1.00  0.00           C  
ATOM   2620 HG11 VAL   171      54.912  66.519  65.675  1.00  0.00           H  
ATOM   2621 HG12 VAL   171      56.151  67.707  65.631  1.00  0.00           H  
ATOM   2622 HG13 VAL   171      54.890  67.942  66.870  1.00  0.00           H  
ATOM   2623  CG2 VAL   171      57.120  67.361  68.277  1.00  0.00           C  
ATOM   2624 HG21 VAL   171      57.642  66.778  69.036  1.00  0.00           H  
ATOM   2625 HG22 VAL   171      56.400  68.032  68.747  1.00  0.00           H  
ATOM   2626 HG23 VAL   171      57.835  67.910  67.663  1.00  0.00           H  
ATOM   2627  N   HIS   172      56.960  63.238  67.348  1.00  0.00           N  
ATOM   2628  H   HIS   172      56.813  63.517  66.388  1.00  0.00           H  
ATOM   2629  CA  HIS   172      57.206  61.871  67.774  1.00  0.00           C  
ATOM   2630  HA  HIS   172      57.131  61.830  68.861  1.00  0.00           H  
ATOM   2631  C   HIS   172      58.612  61.346  67.400  1.00  0.00           C  
ATOM   2632  O   HIS   172      58.984  61.524  66.206  1.00  0.00           O  
ATOM   2633  CB  HIS   172      56.142  60.989  67.275  1.00  0.00           C  
ATOM   2634  HB2 HIS   172      56.187  60.017  67.766  1.00  0.00           H  
ATOM   2635  HB3 HIS   172      56.276  60.756  66.219  1.00  0.00           H  
ATOM   2636  CG  HIS   172      54.723  61.524  67.561  1.00  0.00           C  
ATOM   2637  ND1 HIS   172      53.805  62.146  66.660  1.00  0.00           N  
ATOM   2638  CD2 HIS   172      54.226  61.535  68.828  1.00  0.00           C  
ATOM   2639  HD2 HIS   172      54.616  61.284  69.804  1.00  0.00           H  
ATOM   2640  CE1 HIS   172      52.770  62.351  67.420  1.00  0.00           C  
ATOM   2641  HE1 HIS   172      51.979  62.922  66.956  1.00  0.00           H  
ATOM   2642  NE2 HIS   172      52.913  62.031  68.712  1.00  0.00           N  
ATOM   2643  HE2 HIS   172      52.285  62.282  69.463  1.00  0.00           H  
ATOM   2644  N   ALA   173      59.325  60.713  68.318  1.00  0.00           N  
ATOM   2645  H   ALA   173      59.003  60.515  69.254  1.00  0.00           H  
ATOM   2646  CA  ALA   173      60.567  60.110  68.141  1.00  0.00           C  
ATOM   2647  HA  ALA   173      60.981  60.374  67.168  1.00  0.00           H  
ATOM   2648  C   ALA   173      60.454  58.527  68.062  1.00  0.00           C  
ATOM   2649  O   ALA   173      59.685  57.905  68.854  1.00  0.00           O  
ATOM   2650  CB  ALA   173      61.596  60.628  69.217  1.00  0.00           C  
ATOM   2651  HB1 ALA   173      61.721  61.710  69.160  1.00  0.00           H  
ATOM   2652  HB2 ALA   173      62.548  60.158  68.970  1.00  0.00           H  
ATOM   2653  HB3 ALA   173      61.258  60.385  70.225  1.00  0.00           H  
ATOM   2654  N   GLY   174      61.412  57.934  67.379  1.00  0.00           N  
ATOM   2655  H   GLY   174      62.155  58.546  67.075  1.00  0.00           H  
ATOM   2656  CA  GLY   174      61.506  56.558  67.011  1.00  0.00           C  
ATOM   2657  HA2 GLY   174      60.873  56.418  66.135  1.00  0.00           H  
ATOM   2658  HA3 GLY   174      61.181  55.865  67.787  1.00  0.00           H  
ATOM   2659  C   GLY   174      62.925  56.212  66.539  1.00  0.00           C  
ATOM   2660  O   GLY   174      63.808  57.007  66.514  1.00  0.00           O  
ATOM   2661  N   THR   175      63.111  54.906  66.348  1.00  0.00           N  
ATOM   2662  H   THR   175      62.274  54.347  66.435  1.00  0.00           H  
ATOM   2663  CA  THR   175      64.282  54.321  65.806  1.00  0.00           C  
ATOM   2664  HA  THR   175      65.076  55.066  65.759  1.00  0.00           H  
ATOM   2665  C   THR   175      64.191  53.840  64.314  1.00  0.00           C  
ATOM   2666  O   THR   175      63.110  53.885  63.702  1.00  0.00           O  
ATOM   2667  CB  THR   175      64.586  53.077  66.615  1.00  0.00           C  
ATOM   2668  HB  THR   175      65.527  52.617  66.312  1.00  0.00           H  
ATOM   2669  OG1 THR   175      63.613  51.928  66.553  1.00  0.00           O  
ATOM   2670  HG1 THR   175      63.883  51.378  65.814  1.00  0.00           H  
ATOM   2671  CG2 THR   175      64.782  53.228  68.147  1.00  0.00           C  
ATOM   2672 HG21 THR   175      65.305  52.383  68.594  1.00  0.00           H  
ATOM   2673 HG22 THR   175      63.909  53.350  68.788  1.00  0.00           H  
ATOM   2674 HG23 THR   175      65.316  54.154  68.362  1.00  0.00           H  
ATOM   2675  N   ASP   176      65.265  53.241  63.763  1.00  0.00           N  
ATOM   2676  H   ASP   176      66.095  53.148  64.330  1.00  0.00           H  
ATOM   2677  CA  ASP   176      65.165  52.184  62.739  1.00  0.00           C  
ATOM   2678  HA  ASP   176      64.279  52.438  62.158  1.00  0.00           H  
ATOM   2679  C   ASP   176      64.934  50.792  63.317  1.00  0.00           C  
ATOM   2680  O   ASP   176      64.984  50.646  64.506  1.00  0.00           O  
ATOM   2681  CB  ASP   176      66.454  52.244  61.833  1.00  0.00           C  
ATOM   2682  HB2 ASP   176      66.541  53.224  61.364  1.00  0.00           H  
ATOM   2683  HB3 ASP   176      66.308  51.438  61.114  1.00  0.00           H  
ATOM   2684  CG  ASP   176      67.809  52.022  62.563  1.00  0.00           C  
ATOM   2685  OD1 ASP   176      67.831  51.654  63.748  1.00  0.00           O  
ATOM   2686  OD2 ASP   176      68.880  52.112  61.900  1.00  0.00           O  
ATOM   2687  N   LEU   177      64.610  49.737  62.511  1.00  0.00           N  
ATOM   2688  H   LEU   177      64.451  49.931  61.533  1.00  0.00           H  
ATOM   2689  CA  LEU   177      64.372  48.321  62.921  1.00  0.00           C  
ATOM   2690  HA  LEU   177      63.714  48.358  63.789  1.00  0.00           H  
ATOM   2691  C   LEU   177      65.586  47.563  63.429  1.00  0.00           C  
ATOM   2692  O   LEU   177      65.388  46.750  64.284  1.00  0.00           O  
ATOM   2693  CB  LEU   177      63.720  47.537  61.732  1.00  0.00           C  
ATOM   2694  HB2 LEU   177      63.881  46.459  61.723  1.00  0.00           H  
ATOM   2695  HB3 LEU   177      64.098  47.869  60.764  1.00  0.00           H  
ATOM   2696  CG  LEU   177      62.219  47.791  61.681  1.00  0.00           C  
ATOM   2697  HG  LEU   177      61.826  47.301  60.791  1.00  0.00           H  
ATOM   2698  CD1 LEU   177      61.469  47.087  62.840  1.00  0.00           C  
ATOM   2699 HD11 LEU   177      60.439  46.947  62.513  1.00  0.00           H  
ATOM   2700 HD12 LEU   177      61.549  47.664  63.761  1.00  0.00           H  
ATOM   2701 HD13 LEU   177      61.859  46.090  63.044  1.00  0.00           H  
ATOM   2702  CD2 LEU   177      61.518  49.178  61.553  1.00  0.00           C  
ATOM   2703 HD21 LEU   177      61.832  49.848  62.353  1.00  0.00           H  
ATOM   2704 HD22 LEU   177      60.432  49.215  61.471  1.00  0.00           H  
ATOM   2705 HD23 LEU   177      62.008  49.695  60.729  1.00  0.00           H  
ATOM   2706  N   GLU   178      66.815  47.903  62.983  1.00  0.00           N  
ATOM   2707  H   GLU   178      66.935  48.490  62.170  1.00  0.00           H  
ATOM   2708  CA  GLU   178      68.033  47.578  63.593  1.00  0.00           C  
ATOM   2709  HA  GLU   178      68.106  46.494  63.512  1.00  0.00           H  
ATOM   2710  C   GLU   178      68.205  48.010  65.017  1.00  0.00           C  
ATOM   2711  O   GLU   178      68.939  47.334  65.704  1.00  0.00           O  
ATOM   2712  CB  GLU   178      69.251  47.853  62.756  1.00  0.00           C  
ATOM   2713  HB2 GLU   178      70.079  47.546  63.394  1.00  0.00           H  
ATOM   2714  HB3 GLU   178      69.385  48.927  62.620  1.00  0.00           H  
ATOM   2715  CG  GLU   178      69.404  47.063  61.441  1.00  0.00           C  
ATOM   2716  HG2 GLU   178      68.582  47.350  60.786  1.00  0.00           H  
ATOM   2717  HG3 GLU   178      69.208  46.011  61.646  1.00  0.00           H  
ATOM   2718  CD  GLU   178      70.840  47.192  60.918  1.00  0.00           C  
ATOM   2719  OE1 GLU   178      71.344  48.283  60.876  1.00  0.00           O  
ATOM   2720  OE2 GLU   178      71.504  46.125  60.679  1.00  0.00           O  
ATOM   2721  N   GLY   179      67.463  49.080  65.518  1.00  0.00           N  
ATOM   2722  H   GLY   179      66.869  49.643  64.926  1.00  0.00           H  
ATOM   2723  CA  GLY   179      67.707  49.394  66.875  1.00  0.00           C  
ATOM   2724  HA2 GLY   179      68.436  48.730  67.340  1.00  0.00           H  
ATOM   2725  HA3 GLY   179      66.781  49.032  67.321  1.00  0.00           H  
ATOM   2726  C   GLY   179      68.007  50.888  67.257  1.00  0.00           C  
ATOM   2727  O   GLY   179      67.728  51.151  68.365  1.00  0.00           O  
ATOM   2728  N   ASN   180      68.420  51.794  66.339  1.00  0.00           N  
ATOM   2729  H   ASN   180      68.165  51.715  65.365  1.00  0.00           H  
ATOM   2730  CA  ASN   180      68.920  53.121  66.810  1.00  0.00           C  
ATOM   2731  HA  ASN   180      68.936  53.022  67.896  1.00  0.00           H  
ATOM   2732  C   ASN   180      67.834  54.120  66.559  1.00  0.00           C  
ATOM   2733  O   ASN   180      67.191  54.225  65.523  1.00  0.00           O  
ATOM   2734  CB  ASN   180      70.284  53.612  66.402  1.00  0.00           C  
ATOM   2735  HB2 ASN   180      70.329  54.666  66.675  1.00  0.00           H  
ATOM   2736  HB3 ASN   180      70.399  53.444  65.331  1.00  0.00           H  
ATOM   2737  CG  ASN   180      71.410  52.936  67.136  1.00  0.00           C  
ATOM   2738  ND2 ASN   180      72.249  52.159  66.572  1.00  0.00           N  
ATOM   2739 HD22 ASN   180      71.913  51.846  65.673  1.00  0.00           H  
ATOM   2740 HD21 ASN   180      73.209  52.040  66.863  1.00  0.00           H  
ATOM   2741  OD1 ASN   180      71.685  53.306  68.239  1.00  0.00           O  
ATOM   2742  N   PHE   181      67.602  54.951  67.592  1.00  0.00           N  
ATOM   2743  H   PHE   181      68.208  54.932  68.399  1.00  0.00           H  
ATOM   2744  CA  PHE   181      66.929  56.263  67.481  1.00  0.00           C  
ATOM   2745  HA  PHE   181      65.877  56.107  67.241  1.00  0.00           H  
ATOM   2746  C   PHE   181      67.502  57.159  66.311  1.00  0.00           C  
ATOM   2747  O   PHE   181      68.723  57.211  66.071  1.00  0.00           O  
ATOM   2748  CB  PHE   181      66.980  57.009  68.708  1.00  0.00           C  
ATOM   2749  HB2 PHE   181      67.012  58.086  68.539  1.00  0.00           H  
ATOM   2750  HB3 PHE   181      67.866  56.822  69.315  1.00  0.00           H  
ATOM   2751  CG  PHE   181      65.782  56.825  69.592  1.00  0.00           C  
ATOM   2752  CD1 PHE   181      65.760  55.757  70.508  1.00  0.00           C  
ATOM   2753  HD1 PHE   181      66.644  55.140  70.462  1.00  0.00           H  
ATOM   2754  CD2 PHE   181      64.621  57.683  69.561  1.00  0.00           C  
ATOM   2755  HD2 PHE   181      64.628  58.468  68.819  1.00  0.00           H  
ATOM   2756  CE1 PHE   181      64.630  55.581  71.353  1.00  0.00           C  
ATOM   2757  HE1 PHE   181      64.582  54.713  71.994  1.00  0.00           H  
ATOM   2758  CE2 PHE   181      63.524  57.457  70.338  1.00  0.00           C  
ATOM   2759  HE2 PHE   181      62.645  58.077  70.246  1.00  0.00           H  
ATOM   2760  CZ  PHE   181      63.593  56.416  71.292  1.00  0.00           C  
ATOM   2761  HZ  PHE   181      62.766  56.182  71.947  1.00  0.00           H  
ATOM   2762  N   TYR   182      66.582  57.768  65.551  1.00  0.00           N  
ATOM   2763  H   TYR   182      65.645  57.432  65.722  1.00  0.00           H  
ATOM   2764  CA  TYR   182      66.775  58.972  64.731  1.00  0.00           C  
ATOM   2765  HA  TYR   182      67.721  58.799  64.218  1.00  0.00           H  
ATOM   2766  C   TYR   182      66.694  60.244  65.558  1.00  0.00           C  
ATOM   2767  O   TYR   182      65.855  60.292  66.467  1.00  0.00           O  
ATOM   2768  CB  TYR   182      65.623  59.039  63.643  1.00  0.00           C  
ATOM   2769  HB2 TYR   182      65.809  59.943  63.062  1.00  0.00           H  
ATOM   2770  HB3 TYR   182      64.685  58.944  64.191  1.00  0.00           H  
ATOM   2771  CG  TYR   182      65.619  57.929  62.610  1.00  0.00           C  
ATOM   2772  CD1 TYR   182      66.457  58.028  61.520  1.00  0.00           C  
ATOM   2773  HD1 TYR   182      67.133  58.853  61.355  1.00  0.00           H  
ATOM   2774  CD2 TYR   182      64.681  56.936  62.546  1.00  0.00           C  
ATOM   2775  HD2 TYR   182      63.979  56.914  63.367  1.00  0.00           H  
ATOM   2776  CE1 TYR   182      66.546  57.108  60.461  1.00  0.00           C  
ATOM   2777  HE1 TYR   182      67.145  57.279  59.578  1.00  0.00           H  
ATOM   2778  CE2 TYR   182      64.640  55.991  61.503  1.00  0.00           C  
ATOM   2779  HE2 TYR   182      63.878  55.226  61.491  1.00  0.00           H  
ATOM   2780  CZ  TYR   182      65.600  56.079  60.462  1.00  0.00           C  
ATOM   2781  OH  TYR   182      65.593  55.205  59.431  1.00  0.00           O  
ATOM   2782  HH  TYR   182      64.815  54.647  59.499  1.00  0.00           H  
ATOM   2783  N   GLY   183      67.619  61.188  65.191  1.00  0.00           N  
ATOM   2784  H   GLY   183      68.221  60.813  64.472  1.00  0.00           H  
ATOM   2785  CA  GLY   183      67.995  62.288  65.977  1.00  0.00           C  
ATOM   2786  HA2 GLY   183      67.040  62.807  66.046  1.00  0.00           H  
ATOM   2787  HA3 GLY   183      68.712  62.921  65.454  1.00  0.00           H  
ATOM   2788  C   GLY   183      68.491  62.055  67.403  1.00  0.00           C  
ATOM   2789  O   GLY   183      68.927  60.930  67.734  1.00  0.00           O  
ATOM   2790  N   PRO   184      68.505  63.121  68.188  1.00  0.00           N  
ATOM   2791  CA  PRO   184      69.053  63.162  69.575  1.00  0.00           C  
ATOM   2792  HA  PRO   184      70.003  62.636  69.672  1.00  0.00           H  
ATOM   2793  C   PRO   184      68.042  62.739  70.609  1.00  0.00           C  
ATOM   2794  O   PRO   184      68.156  63.191  71.757  1.00  0.00           O  
ATOM   2795  CB  PRO   184      69.381  64.695  69.662  1.00  0.00           C  
ATOM   2796  HB2 PRO   184      70.348  64.913  69.209  1.00  0.00           H  
ATOM   2797  HB3 PRO   184      69.306  65.057  70.688  1.00  0.00           H  
ATOM   2798  CG  PRO   184      68.343  65.496  68.821  1.00  0.00           C  
ATOM   2799  HG2 PRO   184      68.735  66.467  68.519  1.00  0.00           H  
ATOM   2800  HG3 PRO   184      67.372  65.644  69.293  1.00  0.00           H  
ATOM   2801  CD  PRO   184      68.205  64.516  67.671  1.00  0.00           C  
ATOM   2802  HD2 PRO   184      67.207  64.497  67.234  1.00  0.00           H  
ATOM   2803  HD3 PRO   184      68.967  64.755  66.929  1.00  0.00           H  
ATOM   2804  N   PHE   185      67.091  61.876  70.261  1.00  0.00           N  
ATOM   2805  H   PHE   185      67.127  61.416  69.362  1.00  0.00           H  
ATOM   2806  CA  PHE   185      66.033  61.476  71.223  1.00  0.00           C  
ATOM   2807  HA  PHE   185      66.006  62.282  71.957  1.00  0.00           H  
ATOM   2808  C   PHE   185      66.337  60.115  71.932  1.00  0.00           C  
ATOM   2809  O   PHE   185      67.085  59.314  71.378  1.00  0.00           O  
ATOM   2810  CB  PHE   185      64.640  61.637  70.528  1.00  0.00           C  
ATOM   2811  HB2 PHE   185      63.883  61.277  71.224  1.00  0.00           H  
ATOM   2812  HB3 PHE   185      64.692  61.140  69.560  1.00  0.00           H  
ATOM   2813  CG  PHE   185      64.533  63.106  70.192  1.00  0.00           C  
ATOM   2814  CD1 PHE   185      64.639  64.037  71.180  1.00  0.00           C  
ATOM   2815  HD1 PHE   185      64.814  63.844  72.227  1.00  0.00           H  
ATOM   2816  CD2 PHE   185      64.389  63.368  68.807  1.00  0.00           C  
ATOM   2817  HD2 PHE   185      64.275  62.593  68.063  1.00  0.00           H  
ATOM   2818  CE1 PHE   185      64.717  65.359  70.708  1.00  0.00           C  
ATOM   2819  HE1 PHE   185      64.940  66.122  71.438  1.00  0.00           H  
ATOM   2820  CE2 PHE   185      64.431  64.669  68.371  1.00  0.00           C  
ATOM   2821  HE2 PHE   185      64.418  64.932  67.323  1.00  0.00           H  
ATOM   2822  CZ  PHE   185      64.602  65.714  69.367  1.00  0.00           C  
ATOM   2823  HZ  PHE   185      64.651  66.774  69.165  1.00  0.00           H  
ATOM   2824  N   VAL   186      65.620  59.916  73.024  1.00  0.00           N  
ATOM   2825  H   VAL   186      65.255  60.739  73.483  1.00  0.00           H  
ATOM   2826  CA  VAL   186      65.703  58.647  73.826  1.00  0.00           C  
ATOM   2827  HA  VAL   186      65.986  57.859  73.128  1.00  0.00           H  
ATOM   2828  C   VAL   186      64.310  58.323  74.341  1.00  0.00           C  
ATOM   2829  O   VAL   186      63.388  59.178  74.388  1.00  0.00           O  
ATOM   2830  CB  VAL   186      66.771  58.593  74.956  1.00  0.00           C  
ATOM   2831  HB  VAL   186      66.646  57.634  75.458  1.00  0.00           H  
ATOM   2832  CG1 VAL   186      68.175  58.804  74.434  1.00  0.00           C  
ATOM   2833 HG11 VAL   186      68.945  58.736  75.202  1.00  0.00           H  
ATOM   2834 HG12 VAL   186      68.239  59.739  73.877  1.00  0.00           H  
ATOM   2835 HG13 VAL   186      68.387  57.999  73.730  1.00  0.00           H  
ATOM   2836  CG2 VAL   186      66.460  59.760  75.949  1.00  0.00           C  
ATOM   2837 HG21 VAL   186      66.650  60.698  75.428  1.00  0.00           H  
ATOM   2838 HG22 VAL   186      67.277  59.759  76.671  1.00  0.00           H  
ATOM   2839 HG23 VAL   186      65.484  59.742  76.434  1.00  0.00           H  
ATOM   2840  N   ASP   187      64.079  57.114  74.849  1.00  0.00           N  
ATOM   2841  H   ASP   187      64.795  56.406  74.783  1.00  0.00           H  
ATOM   2842  CA  ASP   187      62.837  56.654  75.616  1.00  0.00           C  
ATOM   2843  HA  ASP   187      62.026  57.329  75.341  1.00  0.00           H  
ATOM   2844  C   ASP   187      63.087  56.942  77.147  1.00  0.00           C  
ATOM   2845  O   ASP   187      63.754  56.147  77.794  1.00  0.00           O  
ATOM   2846  CB  ASP   187      62.433  55.144  75.371  1.00  0.00           C  
ATOM   2847  HB2 ASP   187      61.983  55.046  74.383  1.00  0.00           H  
ATOM   2848  HB3 ASP   187      61.687  54.814  76.094  1.00  0.00           H  
ATOM   2849  CG  ASP   187      63.646  54.126  75.416  1.00  0.00           C  
ATOM   2850  OD1 ASP   187      64.814  54.514  75.461  1.00  0.00           O  
ATOM   2851  OD2 ASP   187      63.408  52.919  75.519  1.00  0.00           O  
ATOM   2852  N   ARG   188      62.697  58.148  77.566  1.00  0.00           N  
ATOM   2853  H   ARG   188      62.543  58.850  76.857  1.00  0.00           H  
ATOM   2854  CA  ARG   188      62.746  58.671  78.944  1.00  0.00           C  
ATOM   2855  HA  ARG   188      62.509  57.801  79.556  1.00  0.00           H  
ATOM   2856  C   ARG   188      61.684  59.895  79.080  1.00  0.00           C  
ATOM   2857  O   ARG   188      61.645  60.788  78.237  1.00  0.00           O  
ATOM   2858  CB  ARG   188      64.150  59.193  79.127  1.00  0.00           C  
ATOM   2859  HB2 ARG   188      64.290  60.156  78.634  1.00  0.00           H  
ATOM   2860  HB3 ARG   188      64.947  58.515  78.822  1.00  0.00           H  
ATOM   2861  CG  ARG   188      64.421  59.470  80.631  1.00  0.00           C  
ATOM   2862  HG2 ARG   188      64.399  58.550  81.214  1.00  0.00           H  
ATOM   2863  HG3 ARG   188      63.722  60.238  80.960  1.00  0.00           H  
ATOM   2864  CD  ARG   188      65.833  60.128  80.756  1.00  0.00           C  
ATOM   2865  HD2 ARG   188      65.906  60.859  79.951  1.00  0.00           H  
ATOM   2866  HD3 ARG   188      66.550  59.316  80.635  1.00  0.00           H  
ATOM   2867  NE  ARG   188      65.911  60.795  82.084  1.00  0.00           N  
ATOM   2868  HE  ARG   188      65.229  60.445  82.741  1.00  0.00           H  
ATOM   2869  CZ  ARG   188      66.854  61.582  82.554  1.00  0.00           C  
ATOM   2870  NH1 ARG   188      67.896  62.142  81.974  1.00  0.00           N  
ATOM   2871 HH12 ARG   188      68.112  61.790  81.053  1.00  0.00           H  
ATOM   2872 HH11 ARG   188      68.592  62.691  82.460  1.00  0.00           H  
ATOM   2873  NH2 ARG   188      66.681  62.115  83.715  1.00  0.00           N  
ATOM   2874 HH21 ARG   188      67.396  62.754  84.031  1.00  0.00           H  
ATOM   2875 HH22 ARG   188      66.148  61.674  84.451  1.00  0.00           H  
ATOM   2876  N   GLN   189      60.954  59.927  80.192  1.00  0.00           N  
ATOM   2877  H   GLN   189      61.184  59.258  80.912  1.00  0.00           H  
ATOM   2878  CA  GLN   189      59.953  60.906  80.622  1.00  0.00           C  
ATOM   2879  HA  GLN   189      59.334  60.923  79.725  1.00  0.00           H  
ATOM   2880  C   GLN   189      60.504  62.277  81.035  1.00  0.00           C  
ATOM   2881  O   GLN   189      60.407  62.741  82.169  1.00  0.00           O  
ATOM   2882  CB  GLN   189      59.081  60.243  81.675  1.00  0.00           C  
ATOM   2883  HB2 GLN   189      59.711  60.236  82.565  1.00  0.00           H  
ATOM   2884  HB3 GLN   189      58.789  59.223  81.424  1.00  0.00           H  
ATOM   2885  CG  GLN   189      57.747  60.862  81.973  1.00  0.00           C  
ATOM   2886  HG2 GLN   189      57.924  61.856  82.386  1.00  0.00           H  
ATOM   2887  HG3 GLN   189      57.214  60.243  82.694  1.00  0.00           H  
ATOM   2888  CD  GLN   189      56.762  61.162  80.863  1.00  0.00           C  
ATOM   2889  NE2 GLN   189      56.551  60.288  79.878  1.00  0.00           N  
ATOM   2890 HE22 GLN   189      56.860  59.333  79.992  1.00  0.00           H  
ATOM   2891 HE21 GLN   189      55.962  60.609  79.123  1.00  0.00           H  
ATOM   2892  OE1 GLN   189      56.369  62.299  80.715  1.00  0.00           O  
ATOM   2893  N   THR   190      61.161  62.890  80.079  1.00  0.00           N  
ATOM   2894  H   THR   190      61.385  62.376  79.238  1.00  0.00           H  
ATOM   2895  CA  THR   190      61.852  64.219  80.252  1.00  0.00           C  
ATOM   2896  HA  THR   190      61.413  64.639  81.158  1.00  0.00           H  
ATOM   2897  C   THR   190      61.434  65.286  79.138  1.00  0.00           C  
ATOM   2898  O   THR   190      60.924  64.861  78.120  1.00  0.00           O  
ATOM   2899  CB  THR   190      63.376  64.080  80.448  1.00  0.00           C  
ATOM   2900  HB  THR   190      63.829  65.070  80.388  1.00  0.00           H  
ATOM   2901  OG1 THR   190      64.040  63.144  79.668  1.00  0.00           O  
ATOM   2902  HG1 THR   190      64.964  63.370  79.798  1.00  0.00           H  
ATOM   2903  CG2 THR   190      63.641  63.699  81.970  1.00  0.00           C  
ATOM   2904 HG21 THR   190      62.970  62.869  82.192  1.00  0.00           H  
ATOM   2905 HG22 THR   190      63.310  64.476  82.659  1.00  0.00           H  
ATOM   2906 HG23 THR   190      64.706  63.487  82.065  1.00  0.00           H  
ATOM   2907  N   ALA   191      61.725  66.558  79.274  1.00  0.00           N  
ATOM   2908  H   ALA   191      62.119  66.901  80.138  1.00  0.00           H  
ATOM   2909  CA  ALA   191      61.335  67.649  78.344  1.00  0.00           C  
ATOM   2910  HA  ALA   191      60.319  67.398  78.038  1.00  0.00           H  
ATOM   2911  C   ALA   191      62.076  67.747  77.003  1.00  0.00           C  
ATOM   2912  O   ALA   191      62.224  68.853  76.474  1.00  0.00           O  
ATOM   2913  CB  ALA   191      61.325  68.917  79.206  1.00  0.00           C  
ATOM   2914  HB1 ALA   191      60.930  69.760  78.639  1.00  0.00           H  
ATOM   2915  HB2 ALA   191      62.295  69.144  79.650  1.00  0.00           H  
ATOM   2916  HB3 ALA   191      60.578  68.811  79.992  1.00  0.00           H  
ATOM   2917  N   GLN   192      62.377  66.601  76.395  1.00  0.00           N  
ATOM   2918  H   GLN   192      62.023  65.787  76.876  1.00  0.00           H  
ATOM   2919  CA  GLN   192      63.132  66.413  75.205  1.00  0.00           C  
ATOM   2920  HA  GLN   192      64.174  66.712  75.320  1.00  0.00           H  
ATOM   2921  C   GLN   192      62.619  67.287  74.046  1.00  0.00           C  
ATOM   2922  O   GLN   192      61.488  67.143  73.529  1.00  0.00           O  
ATOM   2923  CB  GLN   192      63.172  64.926  74.732  1.00  0.00           C  
ATOM   2924  HB2 GLN   192      63.779  64.854  73.829  1.00  0.00           H  
ATOM   2925  HB3 GLN   192      62.143  64.719  74.440  1.00  0.00           H  
ATOM   2926  CG  GLN   192      63.663  63.970  75.816  1.00  0.00           C  
ATOM   2927  HG2 GLN   192      63.048  63.984  76.716  1.00  0.00           H  
ATOM   2928  HG3 GLN   192      64.686  64.253  76.062  1.00  0.00           H  
ATOM   2929  CD  GLN   192      63.731  62.633  75.223  1.00  0.00           C  
ATOM   2930  OE1 GLN   192      64.514  62.414  74.289  1.00  0.00           O  
ATOM   2931  NE2 GLN   192      63.046  61.572  75.732  1.00  0.00           N  
ATOM   2932 HE22 GLN   192      62.409  61.537  76.516  1.00  0.00           H  
ATOM   2933 HE21 GLN   192      63.394  60.693  75.376  1.00  0.00           H  
ATOM   2934  N   ALA   193      63.518  68.262  73.680  1.00  0.00           N  
ATOM   2935  H   ALA   193      64.467  68.270  74.025  1.00  0.00           H  
ATOM   2936  CA  ALA   193      63.103  69.358  72.768  1.00  0.00           C  
ATOM   2937  HA  ALA   193      62.069  69.157  72.488  1.00  0.00           H  
ATOM   2938  C   ALA   193      63.863  69.430  71.416  1.00  0.00           C  
ATOM   2939  O   ALA   193      65.138  69.388  71.340  1.00  0.00           O  
ATOM   2940  CB  ALA   193      63.089  70.708  73.624  1.00  0.00           C  
ATOM   2941  HB1 ALA   193      64.035  70.983  74.092  1.00  0.00           H  
ATOM   2942  HB2 ALA   193      62.369  70.611  74.436  1.00  0.00           H  
ATOM   2943  HB3 ALA   193      62.818  71.539  72.973  1.00  0.00           H  
ATOM   2944  N   ALA   194      63.055  69.552  70.317  1.00  0.00           N  
ATOM   2945  H   ALA   194      62.056  69.700  70.336  1.00  0.00           H  
ATOM   2946  CA  ALA   194      63.595  69.525  68.934  1.00  0.00           C  
ATOM   2947  HA  ALA   194      64.560  69.018  68.920  1.00  0.00           H  
ATOM   2948  C   ALA   194      63.832  70.950  68.372  1.00  0.00           C  
ATOM   2949  O   ALA   194      63.193  71.950  68.630  1.00  0.00           O  
ATOM   2950  CB  ALA   194      62.608  68.691  68.031  1.00  0.00           C  
ATOM   2951  HB1 ALA   194      62.510  67.700  68.476  1.00  0.00           H  
ATOM   2952  HB2 ALA   194      62.926  68.668  66.989  1.00  0.00           H  
ATOM   2953  HB3 ALA   194      61.578  69.045  68.022  1.00  0.00           H  
ATOM   2954  N   GLY   195      64.693  71.034  67.285  1.00  0.00           N  
ATOM   2955  H   GLY   195      65.060  70.184  66.882  1.00  0.00           H  
ATOM   2956  CA  GLY   195      64.959  72.304  66.589  1.00  0.00           C  
ATOM   2957  HA2 GLY   195      65.769  72.021  65.916  1.00  0.00           H  
ATOM   2958  HA3 GLY   195      65.268  73.095  67.272  1.00  0.00           H  
ATOM   2959  C   GLY   195      63.763  72.740  65.671  1.00  0.00           C  
ATOM   2960  O   GLY   195      62.794  72.008  65.311  1.00  0.00           O  
ATOM   2961  N   THR   196      63.833  74.017  65.336  1.00  0.00           N  
ATOM   2962  H   THR   196      64.605  74.586  65.653  1.00  0.00           H  
ATOM   2963  CA  THR   196      62.916  74.701  64.382  1.00  0.00           C  
ATOM   2964  HA  THR   196      61.949  74.757  64.880  1.00  0.00           H  
ATOM   2965  C   THR   196      62.718  73.791  63.099  1.00  0.00           C  
ATOM   2966  O   THR   196      63.736  73.456  62.442  1.00  0.00           O  
ATOM   2967  CB  THR   196      63.535  75.979  63.896  1.00  0.00           C  
ATOM   2968  HB  THR   196      64.541  75.811  63.510  1.00  0.00           H  
ATOM   2969  OG1 THR   196      63.563  76.909  64.898  1.00  0.00           O  
ATOM   2970  HG1 THR   196      64.301  77.500  64.733  1.00  0.00           H  
ATOM   2971  CG2 THR   196      62.671  76.594  62.820  1.00  0.00           C  
ATOM   2972 HG21 THR   196      62.939  77.635  62.635  1.00  0.00           H  
ATOM   2973 HG22 THR   196      61.637  76.524  63.155  1.00  0.00           H  
ATOM   2974 HG23 THR   196      62.812  76.012  61.909  1.00  0.00           H  
ATOM   2975  N   ASP   197      61.460  73.512  62.755  1.00  0.00           N  
ATOM   2976  H   ASP   197      60.766  74.040  63.265  1.00  0.00           H  
ATOM   2977  CA  ASP   197      61.049  72.604  61.640  1.00  0.00           C  
ATOM   2978  HA  ASP   197      61.679  71.716  61.583  1.00  0.00           H  
ATOM   2979  C   ASP   197      61.114  73.267  60.314  1.00  0.00           C  
ATOM   2980  O   ASP   197      60.141  73.767  59.832  1.00  0.00           O  
ATOM   2981  CB  ASP   197      59.680  72.097  62.017  1.00  0.00           C  
ATOM   2982  HB2 ASP   197      58.981  72.932  62.052  1.00  0.00           H  
ATOM   2983  HB3 ASP   197      59.760  71.728  63.039  1.00  0.00           H  
ATOM   2984  CG  ASP   197      59.215  70.962  61.139  1.00  0.00           C  
ATOM   2985  OD1 ASP   197      58.011  70.651  61.015  1.00  0.00           O  
ATOM   2986  OD2 ASP   197      60.059  70.335  60.456  1.00  0.00           O  
ATOM   2987  N   THR   198      62.339  73.207  59.769  1.00  0.00           N  
ATOM   2988  H   THR   198      63.061  72.750  60.307  1.00  0.00           H  
ATOM   2989  CA  THR   198      62.654  73.706  58.439  1.00  0.00           C  
ATOM   2990  HA  THR   198      62.245  74.711  58.336  1.00  0.00           H  
ATOM   2991  C   THR   198      61.853  72.969  57.352  1.00  0.00           C  
ATOM   2992  O   THR   198      61.512  71.750  57.434  1.00  0.00           O  
ATOM   2993  CB  THR   198      64.120  73.776  58.082  1.00  0.00           C  
ATOM   2994  HB  THR   198      64.318  73.965  57.027  1.00  0.00           H  
ATOM   2995  OG1 THR   198      64.715  72.525  58.295  1.00  0.00           O  
ATOM   2996  HG1 THR   198      65.393  72.403  57.625  1.00  0.00           H  
ATOM   2997  CG2 THR   198      64.872  74.812  58.910  1.00  0.00           C  
ATOM   2998 HG21 THR   198      64.554  74.774  59.952  1.00  0.00           H  
ATOM   2999 HG22 THR   198      64.709  75.837  58.576  1.00  0.00           H  
ATOM   3000 HG23 THR   198      65.952  74.761  58.776  1.00  0.00           H  
ATOM   3001  N   THR   199      61.574  73.698  56.204  1.00  0.00           N  
ATOM   3002  H   THR   199      61.900  74.653  56.163  1.00  0.00           H  
ATOM   3003  CA  THR   199      60.717  73.200  55.140  1.00  0.00           C  
ATOM   3004  HA  THR   199      60.201  72.378  55.637  1.00  0.00           H  
ATOM   3005  C   THR   199      61.454  72.607  53.909  1.00  0.00           C  
ATOM   3006  O   THR   199      62.345  73.325  53.498  1.00  0.00           O  
ATOM   3007  CB  THR   199      59.681  74.270  54.691  1.00  0.00           C  
ATOM   3008  HB  THR   199      60.263  75.072  54.235  1.00  0.00           H  
ATOM   3009  OG1 THR   199      59.054  74.769  55.876  1.00  0.00           O  
ATOM   3010  HG1 THR   199      59.459  75.629  56.012  1.00  0.00           H  
ATOM   3011  CG2 THR   199      58.490  73.883  53.790  1.00  0.00           C  
ATOM   3012 HG21 THR   199      57.866  73.162  54.317  1.00  0.00           H  
ATOM   3013 HG22 THR   199      58.707  73.494  52.795  1.00  0.00           H  
ATOM   3014 HG23 THR   199      57.878  74.754  53.558  1.00  0.00           H  
ATOM   3015  N   ILE   200      61.097  71.465  53.310  1.00  0.00           N  
ATOM   3016  H   ILE   200      60.290  71.026  53.729  1.00  0.00           H  
ATOM   3017  CA  ILE   200      61.960  70.658  52.521  1.00  0.00           C  
ATOM   3018  HA  ILE   200      63.012  70.858  52.721  1.00  0.00           H  
ATOM   3019  C   ILE   200      61.653  70.986  51.106  1.00  0.00           C  
ATOM   3020  O   ILE   200      60.951  70.222  50.387  1.00  0.00           O  
ATOM   3021  CB  ILE   200      61.697  69.179  52.974  1.00  0.00           C  
ATOM   3022  HB  ILE   200      60.653  68.959  52.753  1.00  0.00           H  
ATOM   3023  CG1 ILE   200      61.796  68.932  54.498  1.00  0.00           C  
ATOM   3024 HG12 ILE   200      61.251  69.716  55.022  1.00  0.00           H  
ATOM   3025 HG13 ILE   200      62.834  68.887  54.828  1.00  0.00           H  
ATOM   3026  CG2 ILE   200      62.624  68.198  52.172  1.00  0.00           C  
ATOM   3027 HG21 ILE   200      62.442  68.434  51.124  1.00  0.00           H  
ATOM   3028 HG22 ILE   200      62.253  67.190  52.358  1.00  0.00           H  
ATOM   3029 HG23 ILE   200      63.676  68.184  52.454  1.00  0.00           H  
ATOM   3030  CD1 ILE   200      61.308  67.531  54.909  1.00  0.00           C  
ATOM   3031 HD11 ILE   200      61.500  67.408  55.975  1.00  0.00           H  
ATOM   3032 HD12 ILE   200      61.887  66.678  54.555  1.00  0.00           H  
ATOM   3033 HD13 ILE   200      60.305  67.364  54.517  1.00  0.00           H  
ATOM   3034  N   THR   201      62.322  72.050  50.632  1.00  0.00           N  
ATOM   3035  H   THR   201      62.844  72.620  51.283  1.00  0.00           H  
ATOM   3036  CA  THR   201      62.350  72.549  49.226  1.00  0.00           C  
ATOM   3037  HA  THR   201      61.548  73.228  48.939  1.00  0.00           H  
ATOM   3038  C   THR   201      62.319  71.553  48.037  1.00  0.00           C  
ATOM   3039  O   THR   201      61.441  71.719  47.251  1.00  0.00           O  
ATOM   3040  CB  THR   201      63.637  73.451  49.098  1.00  0.00           C  
ATOM   3041  HB  THR   201      64.521  72.815  49.061  1.00  0.00           H  
ATOM   3042  OG1 THR   201      63.789  74.296  50.196  1.00  0.00           O  
ATOM   3043  HG1 THR   201      64.731  74.414  50.338  1.00  0.00           H  
ATOM   3044  CG2 THR   201      63.654  74.331  47.845  1.00  0.00           C  
ATOM   3045 HG21 THR   201      64.463  75.058  47.770  1.00  0.00           H  
ATOM   3046 HG22 THR   201      62.671  74.786  47.716  1.00  0.00           H  
ATOM   3047 HG23 THR   201      63.808  73.674  46.989  1.00  0.00           H  
ATOM   3048  N   VAL   202      63.096  70.482  48.024  1.00  0.00           N  
ATOM   3049  H   VAL   202      63.527  70.232  48.903  1.00  0.00           H  
ATOM   3050  CA  VAL   202      63.012  69.478  46.937  1.00  0.00           C  
ATOM   3051  HA  VAL   202      63.230  69.974  45.991  1.00  0.00           H  
ATOM   3052  C   VAL   202      61.603  68.817  46.928  1.00  0.00           C  
ATOM   3053  O   VAL   202      61.076  68.681  45.832  1.00  0.00           O  
ATOM   3054  CB  VAL   202      64.184  68.504  47.122  1.00  0.00           C  
ATOM   3055  HB  VAL   202      65.052  69.122  47.351  1.00  0.00           H  
ATOM   3056  CG1 VAL   202      63.971  67.424  48.221  1.00  0.00           C  
ATOM   3057 HG11 VAL   202      64.855  66.811  48.392  1.00  0.00           H  
ATOM   3058 HG12 VAL   202      63.136  66.769  47.970  1.00  0.00           H  
ATOM   3059 HG13 VAL   202      63.624  67.793  49.187  1.00  0.00           H  
ATOM   3060  CG2 VAL   202      64.541  67.837  45.798  1.00  0.00           C  
ATOM   3061 HG21 VAL   202      65.272  67.037  45.911  1.00  0.00           H  
ATOM   3062 HG22 VAL   202      64.939  68.586  45.113  1.00  0.00           H  
ATOM   3063 HG23 VAL   202      63.642  67.300  45.497  1.00  0.00           H  
ATOM   3064  N   ASN   203      60.991  68.430  48.076  1.00  0.00           N  
ATOM   3065  H   ASN   203      61.456  68.526  48.967  1.00  0.00           H  
ATOM   3066  CA  ASN   203      59.601  67.894  48.122  1.00  0.00           C  
ATOM   3067  HA  ASN   203      59.543  67.129  47.348  1.00  0.00           H  
ATOM   3068  C   ASN   203      58.661  69.100  47.534  1.00  0.00           C  
ATOM   3069  O   ASN   203      57.787  68.824  46.731  1.00  0.00           O  
ATOM   3070  CB  ASN   203      59.260  67.385  49.482  1.00  0.00           C  
ATOM   3071  HB2 ASN   203      58.204  67.124  49.560  1.00  0.00           H  
ATOM   3072  HB3 ASN   203      59.533  68.163  50.195  1.00  0.00           H  
ATOM   3073  CG  ASN   203      60.074  66.081  49.787  1.00  0.00           C  
ATOM   3074  OD1 ASN   203      60.908  65.619  48.980  1.00  0.00           O  
ATOM   3075  ND2 ASN   203      59.973  65.602  50.987  1.00  0.00           N  
ATOM   3076 HD22 ASN   203      59.394  66.059  51.676  1.00  0.00           H  
ATOM   3077 HD21 ASN   203      60.558  64.810  51.210  1.00  0.00           H  
ATOM   3078  N   VAL   204      58.720  70.319  48.133  1.00  0.00           N  
ATOM   3079  H   VAL   204      59.452  70.463  48.814  1.00  0.00           H  
ATOM   3080  CA  VAL   204      57.951  71.408  47.709  1.00  0.00           C  
ATOM   3081  HA  VAL   204      56.923  71.149  47.964  1.00  0.00           H  
ATOM   3082  C   VAL   204      57.915  71.609  46.152  1.00  0.00           C  
ATOM   3083  O   VAL   204      56.826  71.590  45.584  1.00  0.00           O  
ATOM   3084  CB  VAL   204      58.261  72.764  48.355  1.00  0.00           C  
ATOM   3085  HB  VAL   204      59.184  73.170  47.941  1.00  0.00           H  
ATOM   3086  CG1 VAL   204      57.019  73.649  48.072  1.00  0.00           C  
ATOM   3087 HG11 VAL   204      57.177  74.668  48.425  1.00  0.00           H  
ATOM   3088 HG12 VAL   204      56.253  73.330  48.780  1.00  0.00           H  
ATOM   3089 HG13 VAL   204      56.723  73.652  47.023  1.00  0.00           H  
ATOM   3090  CG2 VAL   204      58.359  72.750  49.889  1.00  0.00           C  
ATOM   3091 HG21 VAL   204      57.445  72.970  50.440  1.00  0.00           H  
ATOM   3092 HG22 VAL   204      59.096  73.516  50.128  1.00  0.00           H  
ATOM   3093 HG23 VAL   204      58.825  71.881  50.353  1.00  0.00           H  
ATOM   3094  N   LEU   205      59.081  71.723  45.496  1.00  0.00           N  
ATOM   3095  H   LEU   205      59.858  71.629  46.135  1.00  0.00           H  
ATOM   3096  CA  LEU   205      59.334  71.861  44.050  1.00  0.00           C  
ATOM   3097  HA  LEU   205      58.826  72.798  43.822  1.00  0.00           H  
ATOM   3098  C   LEU   205      58.775  70.699  43.271  1.00  0.00           C  
ATOM   3099  O   LEU   205      57.962  70.901  42.351  1.00  0.00           O  
ATOM   3100  CB  LEU   205      60.812  72.056  43.755  1.00  0.00           C  
ATOM   3101  HB2 LEU   205      60.973  71.888  42.690  1.00  0.00           H  
ATOM   3102  HB3 LEU   205      61.349  71.321  44.354  1.00  0.00           H  
ATOM   3103  CG  LEU   205      61.398  73.479  44.204  1.00  0.00           C  
ATOM   3104  HG  LEU   205      61.120  73.638  45.246  1.00  0.00           H  
ATOM   3105  CD1 LEU   205      62.967  73.482  44.045  1.00  0.00           C  
ATOM   3106 HD11 LEU   205      63.293  73.492  43.005  1.00  0.00           H  
ATOM   3107 HD12 LEU   205      63.395  72.679  44.646  1.00  0.00           H  
ATOM   3108 HD13 LEU   205      63.243  74.380  44.599  1.00  0.00           H  
ATOM   3109  CD2 LEU   205      60.823  74.481  43.237  1.00  0.00           C  
ATOM   3110 HD21 LEU   205      61.365  75.426  43.268  1.00  0.00           H  
ATOM   3111 HD22 LEU   205      59.741  74.614  43.238  1.00  0.00           H  
ATOM   3112 HD23 LEU   205      61.109  74.109  42.253  1.00  0.00           H  
ATOM   3113  N   ALA   206      59.107  69.415  43.562  1.00  0.00           N  
ATOM   3114  H   ALA   206      59.623  69.159  44.392  1.00  0.00           H  
ATOM   3115  CA  ALA   206      58.430  68.233  42.918  1.00  0.00           C  
ATOM   3116  HA  ALA   206      58.719  68.286  41.869  1.00  0.00           H  
ATOM   3117  C   ALA   206      56.873  68.295  43.014  1.00  0.00           C  
ATOM   3118  O   ALA   206      56.173  67.945  42.068  1.00  0.00           O  
ATOM   3119  CB  ALA   206      59.025  66.988  43.500  1.00  0.00           C  
ATOM   3120  HB1 ALA   206      58.527  66.059  43.225  1.00  0.00           H  
ATOM   3121  HB2 ALA   206      58.880  66.952  44.580  1.00  0.00           H  
ATOM   3122  HB3 ALA   206      60.063  67.044  43.170  1.00  0.00           H  
ATOM   3123  N   TRP   207      56.265  68.730  44.206  1.00  0.00           N  
ATOM   3124  H   TRP   207      56.903  68.925  44.964  1.00  0.00           H  
ATOM   3125  CA  TRP   207      54.834  69.053  44.391  1.00  0.00           C  
ATOM   3126  HA  TRP   207      54.294  68.162  44.070  1.00  0.00           H  
ATOM   3127  C   TRP   207      54.278  70.133  43.509  1.00  0.00           C  
ATOM   3128  O   TRP   207      53.187  69.953  42.970  1.00  0.00           O  
ATOM   3129  CB  TRP   207      54.464  69.163  45.884  1.00  0.00           C  
ATOM   3130  HB2 TRP   207      54.978  69.963  46.416  1.00  0.00           H  
ATOM   3131  HB3 TRP   207      54.706  68.221  46.376  1.00  0.00           H  
ATOM   3132  CG  TRP   207      52.995  69.537  46.063  1.00  0.00           C  
ATOM   3133  CD1 TRP   207      51.869  68.728  46.039  1.00  0.00           C  
ATOM   3134  HD1 TRP   207      51.946  67.657  45.927  1.00  0.00           H  
ATOM   3135  CD2 TRP   207      52.511  70.919  46.337  1.00  0.00           C  
ATOM   3136  NE1 TRP   207      50.772  69.529  46.306  1.00  0.00           N  
ATOM   3137  HE1 TRP   207      49.818  69.223  46.174  1.00  0.00           H  
ATOM   3138  CE2 TRP   207      51.051  70.861  46.377  1.00  0.00           C  
ATOM   3139  CE3 TRP   207      53.152  72.188  46.414  1.00  0.00           C  
ATOM   3140  HE3 TRP   207      54.208  72.255  46.196  1.00  0.00           H  
ATOM   3141  CZ2 TRP   207      50.296  71.976  46.613  1.00  0.00           C  
ATOM   3142  HZ2 TRP   207      49.219  71.968  46.689  1.00  0.00           H  
ATOM   3143  CZ3 TRP   207      52.315  73.341  46.524  1.00  0.00           C  
ATOM   3144  HZ3 TRP   207      52.717  74.342  46.457  1.00  0.00           H  
ATOM   3145  CH2 TRP   207      50.926  73.228  46.695  1.00  0.00           C  
ATOM   3146  HH2 TRP   207      50.314  74.073  46.975  1.00  0.00           H  
ATOM   3147  N   LEU   208      54.999  71.289  43.300  1.00  0.00           N  
ATOM   3148  H   LEU   208      55.787  71.441  43.913  1.00  0.00           H  
ATOM   3149  CA  LEU   208      54.625  72.354  42.267  1.00  0.00           C  
ATOM   3150  HA  LEU   208      53.633  72.729  42.520  1.00  0.00           H  
ATOM   3151  C   LEU   208      54.555  71.780  40.816  1.00  0.00           C  
ATOM   3152  O   LEU   208      53.540  72.011  40.163  1.00  0.00           O  
ATOM   3153  CB  LEU   208      55.524  73.507  42.530  1.00  0.00           C  
ATOM   3154  HB2 LEU   208      55.320  74.167  41.686  1.00  0.00           H  
ATOM   3155  HB3 LEU   208      56.575  73.227  42.458  1.00  0.00           H  
ATOM   3156  CG  LEU   208      55.362  74.361  43.845  1.00  0.00           C  
ATOM   3157  HG  LEU   208      55.723  73.870  44.749  1.00  0.00           H  
ATOM   3158  CD1 LEU   208      56.281  75.539  43.613  1.00  0.00           C  
ATOM   3159 HD11 LEU   208      56.318  76.156  44.511  1.00  0.00           H  
ATOM   3160 HD12 LEU   208      56.107  76.103  42.697  1.00  0.00           H  
ATOM   3161 HD13 LEU   208      57.283  75.112  43.586  1.00  0.00           H  
ATOM   3162  CD2 LEU   208      53.920  74.791  44.001  1.00  0.00           C  
ATOM   3163 HD21 LEU   208      53.641  75.444  43.174  1.00  0.00           H  
ATOM   3164 HD22 LEU   208      53.719  75.279  44.955  1.00  0.00           H  
ATOM   3165 HD23 LEU   208      53.354  73.859  43.993  1.00  0.00           H  
ATOM   3166  N   TYR   209      55.549  70.960  40.290  1.00  0.00           N  
ATOM   3167  H   TYR   209      56.255  70.769  40.986  1.00  0.00           H  
ATOM   3168  CA  TYR   209      55.415  70.115  39.050  1.00  0.00           C  
ATOM   3169  HA  TYR   209      55.262  70.863  38.273  1.00  0.00           H  
ATOM   3170  C   TYR   209      54.102  69.277  39.106  1.00  0.00           C  
ATOM   3171  O   TYR   209      53.431  69.386  38.091  1.00  0.00           O  
ATOM   3172  CB  TYR   209      56.692  69.275  38.887  1.00  0.00           C  
ATOM   3173  HB2 TYR   209      56.514  68.564  38.079  1.00  0.00           H  
ATOM   3174  HB3 TYR   209      56.904  68.719  39.800  1.00  0.00           H  
ATOM   3175  CG  TYR   209      57.886  70.072  38.483  1.00  0.00           C  
ATOM   3176  CD1 TYR   209      57.891  70.706  37.176  1.00  0.00           C  
ATOM   3177  HD1 TYR   209      56.995  70.726  36.574  1.00  0.00           H  
ATOM   3178  CD2 TYR   209      59.066  70.135  39.290  1.00  0.00           C  
ATOM   3179  HD2 TYR   209      59.085  69.610  40.234  1.00  0.00           H  
ATOM   3180  CE1 TYR   209      59.055  71.274  36.668  1.00  0.00           C  
ATOM   3181  HE1 TYR   209      58.962  71.687  35.674  1.00  0.00           H  
ATOM   3182  CE2 TYR   209      60.150  70.853  38.718  1.00  0.00           C  
ATOM   3183  HE2 TYR   209      61.050  70.968  39.304  1.00  0.00           H  
ATOM   3184  CZ  TYR   209      60.157  71.471  37.459  1.00  0.00           C  
ATOM   3185  OH  TYR   209      61.261  72.177  37.009  1.00  0.00           O  
ATOM   3186  HH  TYR   209      61.055  72.220  36.072  1.00  0.00           H  
ATOM   3187  N   ALA   210      53.769  68.545  40.129  1.00  0.00           N  
ATOM   3188  H   ALA   210      54.377  68.517  40.935  1.00  0.00           H  
ATOM   3189  CA  ALA   210      52.598  67.724  40.255  1.00  0.00           C  
ATOM   3190  HA  ALA   210      52.469  67.006  39.445  1.00  0.00           H  
ATOM   3191  C   ALA   210      51.312  68.469  40.182  1.00  0.00           C  
ATOM   3192  O   ALA   210      50.285  67.942  39.689  1.00  0.00           O  
ATOM   3193  CB  ALA   210      52.651  66.789  41.505  1.00  0.00           C  
ATOM   3194  HB1 ALA   210      53.700  66.598  41.729  1.00  0.00           H  
ATOM   3195  HB2 ALA   210      52.218  65.804  41.325  1.00  0.00           H  
ATOM   3196  HB3 ALA   210      52.285  67.292  42.400  1.00  0.00           H  
ATOM   3197  N   ALA   211      51.248  69.627  40.876  1.00  0.00           N  
ATOM   3198  H   ALA   211      52.069  69.891  41.402  1.00  0.00           H  
ATOM   3199  CA  ALA   211      50.218  70.672  40.683  1.00  0.00           C  
ATOM   3200  HA  ALA   211      49.312  70.172  41.025  1.00  0.00           H  
ATOM   3201  C   ALA   211      50.007  71.087  39.213  1.00  0.00           C  
ATOM   3202  O   ALA   211      48.896  70.989  38.666  1.00  0.00           O  
ATOM   3203  CB  ALA   211      50.338  71.724  41.786  1.00  0.00           C  
ATOM   3204  HB1 ALA   211      50.404  71.128  42.695  1.00  0.00           H  
ATOM   3205  HB2 ALA   211      49.528  72.454  41.802  1.00  0.00           H  
ATOM   3206  HB3 ALA   211      51.244  72.328  41.735  1.00  0.00           H  
ATOM   3207  N   VAL   212      51.118  71.433  38.499  1.00  0.00           N  
ATOM   3208  H   VAL   212      52.032  71.604  38.894  1.00  0.00           H  
ATOM   3209  CA  VAL   212      51.012  71.895  37.061  1.00  0.00           C  
ATOM   3210  HA  VAL   212      50.120  72.518  36.989  1.00  0.00           H  
ATOM   3211  C   VAL   212      50.615  70.701  36.140  1.00  0.00           C  
ATOM   3212  O   VAL   212      49.802  70.893  35.208  1.00  0.00           O  
ATOM   3213  CB  VAL   212      52.181  72.775  36.509  1.00  0.00           C  
ATOM   3214  HB  VAL   212      51.919  72.924  35.462  1.00  0.00           H  
ATOM   3215  CG1 VAL   212      52.358  74.135  37.226  1.00  0.00           C  
ATOM   3216 HG11 VAL   212      51.439  74.719  37.182  1.00  0.00           H  
ATOM   3217 HG12 VAL   212      53.037  74.769  36.656  1.00  0.00           H  
ATOM   3218 HG13 VAL   212      52.654  73.928  38.255  1.00  0.00           H  
ATOM   3219  CG2 VAL   212      53.507  72.038  36.409  1.00  0.00           C  
ATOM   3220 HG21 VAL   212      53.768  71.642  37.390  1.00  0.00           H  
ATOM   3221 HG22 VAL   212      54.248  72.743  36.035  1.00  0.00           H  
ATOM   3222 HG23 VAL   212      53.399  71.323  35.593  1.00  0.00           H  
ATOM   3223  N   ILE   213      51.159  69.482  36.393  1.00  0.00           N  
ATOM   3224  H   ILE   213      51.836  69.401  37.137  1.00  0.00           H  
ATOM   3225  CA  ILE   213      50.589  68.266  35.779  1.00  0.00           C  
ATOM   3226  HA  ILE   213      50.651  68.293  34.691  1.00  0.00           H  
ATOM   3227  C   ILE   213      49.093  68.224  36.007  1.00  0.00           C  
ATOM   3228  O   ILE   213      48.456  68.120  34.935  1.00  0.00           O  
ATOM   3229  CB  ILE   213      51.280  67.028  36.335  1.00  0.00           C  
ATOM   3230  HB  ILE   213      51.315  67.163  37.416  1.00  0.00           H  
ATOM   3231  CG1 ILE   213      52.704  66.949  35.722  1.00  0.00           C  
ATOM   3232 HG12 ILE   213      53.126  67.953  35.762  1.00  0.00           H  
ATOM   3233 HG13 ILE   213      52.754  66.628  34.681  1.00  0.00           H  
ATOM   3234  CG2 ILE   213      50.568  65.785  36.177  1.00  0.00           C  
ATOM   3235 HG21 ILE   213      50.463  65.644  35.101  1.00  0.00           H  
ATOM   3236 HG22 ILE   213      49.601  65.805  36.681  1.00  0.00           H  
ATOM   3237 HG23 ILE   213      51.081  64.965  36.679  1.00  0.00           H  
ATOM   3238  CD1 ILE   213      53.624  66.086  36.552  1.00  0.00           C  
ATOM   3239 HD11 ILE   213      53.105  65.129  36.592  1.00  0.00           H  
ATOM   3240 HD12 ILE   213      53.770  66.533  37.535  1.00  0.00           H  
ATOM   3241 HD13 ILE   213      54.621  66.035  36.114  1.00  0.00           H  
ATOM   3242  N   ASN   214      48.617  68.329  37.228  1.00  0.00           N  
ATOM   3243  H   ASN   214      49.349  68.411  37.918  1.00  0.00           H  
ATOM   3244  CA  ASN   214      47.185  68.183  37.636  1.00  0.00           C  
ATOM   3245  HA  ASN   214      46.876  67.438  36.903  1.00  0.00           H  
ATOM   3246  C   ASN   214      46.284  69.419  37.450  1.00  0.00           C  
ATOM   3247  O   ASN   214      45.350  69.636  38.192  1.00  0.00           O  
ATOM   3248  CB  ASN   214      47.081  67.424  38.954  1.00  0.00           C  
ATOM   3249  HB2 ASN   214      46.080  67.425  39.386  1.00  0.00           H  
ATOM   3250  HB3 ASN   214      47.718  67.913  39.691  1.00  0.00           H  
ATOM   3251  CG  ASN   214      47.515  65.989  38.724  1.00  0.00           C  
ATOM   3252  OD1 ASN   214      46.891  65.204  37.954  1.00  0.00           O  
ATOM   3253  ND2 ASN   214      48.594  65.478  39.186  1.00  0.00           N  
ATOM   3254 HD22 ASN   214      49.149  66.060  39.797  1.00  0.00           H  
ATOM   3255 HD21 ASN   214      48.926  64.529  39.092  1.00  0.00           H  
ATOM   3256  N   GLY   215      46.621  70.325  36.482  1.00  0.00           N  
ATOM   3257  H   GLY   215      47.472  70.227  35.947  1.00  0.00           H  
ATOM   3258  CA  GLY   215      45.729  71.343  35.982  1.00  0.00           C  
ATOM   3259  HA2 GLY   215      44.724  70.925  36.019  1.00  0.00           H  
ATOM   3260  HA3 GLY   215      46.113  71.532  34.979  1.00  0.00           H  
ATOM   3261  C   GLY   215      45.706  72.684  36.800  1.00  0.00           C  
ATOM   3262  O   GLY   215      45.075  73.686  36.369  1.00  0.00           O  
ATOM   3263  N   ASP   216      46.328  72.767  38.019  1.00  0.00           N  
ATOM   3264  H   ASP   216      46.683  71.869  38.315  1.00  0.00           H  
ATOM   3265  CA  ASP   216      46.727  74.096  38.676  1.00  0.00           C  
ATOM   3266  HA  ASP   216      45.964  74.771  38.289  1.00  0.00           H  
ATOM   3267  C   ASP   216      48.031  74.666  38.211  1.00  0.00           C  
ATOM   3268  O   ASP   216      49.115  74.497  38.670  1.00  0.00           O  
ATOM   3269  CB  ASP   216      46.636  74.102  40.264  1.00  0.00           C  
ATOM   3270  HB2 ASP   216      47.144  74.950  40.724  1.00  0.00           H  
ATOM   3271  HB3 ASP   216      47.223  73.274  40.662  1.00  0.00           H  
ATOM   3272  CG  ASP   216      45.134  73.989  40.732  1.00  0.00           C  
ATOM   3273  OD1 ASP   216      44.168  73.957  39.904  1.00  0.00           O  
ATOM   3274  OD2 ASP   216      44.853  73.759  41.921  1.00  0.00           O  
ATOM   3275  N   ARG   217      47.839  75.475  37.145  1.00  0.00           N  
ATOM   3276  H   ARG   217      46.929  75.417  36.710  1.00  0.00           H  
ATOM   3277  CA  ARG   217      48.967  76.037  36.390  1.00  0.00           C  
ATOM   3278  HA  ARG   217      49.875  75.630  36.836  1.00  0.00           H  
ATOM   3279  C   ARG   217      49.257  77.609  36.556  1.00  0.00           C  
ATOM   3280  O   ARG   217      50.200  78.050  35.912  1.00  0.00           O  
ATOM   3281  CB  ARG   217      48.931  75.650  34.896  1.00  0.00           C  
ATOM   3282  HB2 ARG   217      49.773  76.000  34.298  1.00  0.00           H  
ATOM   3283  HB3 ARG   217      48.022  76.006  34.412  1.00  0.00           H  
ATOM   3284  CG  ARG   217      49.057  74.102  34.774  1.00  0.00           C  
ATOM   3285  HG2 ARG   217      48.280  73.613  35.361  1.00  0.00           H  
ATOM   3286  HG3 ARG   217      50.079  73.857  35.064  1.00  0.00           H  
ATOM   3287  CD  ARG   217      48.944  73.606  33.326  1.00  0.00           C  
ATOM   3288  HD2 ARG   217      48.228  74.255  32.821  1.00  0.00           H  
ATOM   3289  HD3 ARG   217      48.486  72.621  33.416  1.00  0.00           H  
ATOM   3290  NE  ARG   217      50.240  73.741  32.638  1.00  0.00           N  
ATOM   3291  HE  ARG   217      50.383  74.690  32.322  1.00  0.00           H  
ATOM   3292  CZ  ARG   217      51.129  72.746  32.290  1.00  0.00           C  
ATOM   3293  NH1 ARG   217      52.268  73.060  31.798  1.00  0.00           N  
ATOM   3294 HH12 ARG   217      52.270  74.053  31.611  1.00  0.00           H  
ATOM   3295 HH11 ARG   217      52.927  72.335  31.553  1.00  0.00           H  
ATOM   3296  NH2 ARG   217      50.852  71.520  32.588  1.00  0.00           N  
ATOM   3297 HH21 ARG   217      51.561  70.849  32.331  1.00  0.00           H  
ATOM   3298 HH22 ARG   217      50.074  71.304  33.195  1.00  0.00           H  
ATOM   3299  N   TRP   218      48.456  78.413  37.296  1.00  0.00           N  
ATOM   3300  H   TRP   218      47.687  77.897  37.698  1.00  0.00           H  
ATOM   3301  CA  TRP   218      48.547  79.871  37.314  1.00  0.00           C  
ATOM   3302  HA  TRP   218      48.442  80.206  36.282  1.00  0.00           H  
ATOM   3303  C   TRP   218      49.928  80.451  37.676  1.00  0.00           C  
ATOM   3304  O   TRP   218      50.295  81.538  37.260  1.00  0.00           O  
ATOM   3305  CB  TRP   218      47.342  80.334  38.227  1.00  0.00           C  
ATOM   3306  HB2 TRP   218      46.386  79.957  37.863  1.00  0.00           H  
ATOM   3307  HB3 TRP   218      47.432  81.419  38.286  1.00  0.00           H  
ATOM   3308  CG  TRP   218      47.469  79.874  39.649  1.00  0.00           C  
ATOM   3309  CD1 TRP   218      46.983  78.720  40.181  1.00  0.00           C  
ATOM   3310  HD1 TRP   218      46.465  77.969  39.602  1.00  0.00           H  
ATOM   3311  CD2 TRP   218      48.175  80.495  40.754  1.00  0.00           C  
ATOM   3312  NE1 TRP   218      47.155  78.664  41.523  1.00  0.00           N  
ATOM   3313  HE1 TRP   218      46.739  77.942  42.094  1.00  0.00           H  
ATOM   3314  CE2 TRP   218      47.878  79.756  41.920  1.00  0.00           C  
ATOM   3315  CE3 TRP   218      48.895  81.713  41.018  1.00  0.00           C  
ATOM   3316  HE3 TRP   218      49.128  82.309  40.148  1.00  0.00           H  
ATOM   3317  CZ2 TRP   218      48.245  80.096  43.203  1.00  0.00           C  
ATOM   3318  HZ2 TRP   218      48.103  79.451  44.058  1.00  0.00           H  
ATOM   3319  CZ3 TRP   218      49.395  82.002  42.290  1.00  0.00           C  
ATOM   3320  HZ3 TRP   218      50.010  82.878  42.436  1.00  0.00           H  
ATOM   3321  CH2 TRP   218      49.079  81.200  43.450  1.00  0.00           C  
ATOM   3322  HH2 TRP   218      49.454  81.541  44.403  1.00  0.00           H  
ATOM   3323  N   PHE   219      50.612  79.868  38.658  1.00  0.00           N  
ATOM   3324  H   PHE   219      50.231  79.030  39.073  1.00  0.00           H  
ATOM   3325  CA  PHE   219      51.806  80.477  39.308  1.00  0.00           C  
ATOM   3326  HA  PHE   219      51.647  81.526  39.560  1.00  0.00           H  
ATOM   3327  C   PHE   219      53.126  80.417  38.440  1.00  0.00           C  
ATOM   3328  O   PHE   219      54.157  81.055  38.729  1.00  0.00           O  
ATOM   3329  CB  PHE   219      52.001  79.787  40.668  1.00  0.00           C  
ATOM   3330  HB2 PHE   219      51.204  80.107  41.340  1.00  0.00           H  
ATOM   3331  HB3 PHE   219      52.988  80.050  41.048  1.00  0.00           H  
ATOM   3332  CG  PHE   219      51.985  78.275  40.567  1.00  0.00           C  
ATOM   3333  CD1 PHE   219      53.163  77.603  40.098  1.00  0.00           C  
ATOM   3334  HD1 PHE   219      54.008  78.160  39.722  1.00  0.00           H  
ATOM   3335  CD2 PHE   219      50.851  77.545  41.049  1.00  0.00           C  
ATOM   3336  HD2 PHE   219      49.959  78.076  41.348  1.00  0.00           H  
ATOM   3337  CE1 PHE   219      53.173  76.174  40.088  1.00  0.00           C  
ATOM   3338  HE1 PHE   219      54.019  75.680  39.633  1.00  0.00           H  
ATOM   3339  CE2 PHE   219      50.892  76.136  40.918  1.00  0.00           C  
ATOM   3340  HE2 PHE   219      49.988  75.622  41.212  1.00  0.00           H  
ATOM   3341  CZ  PHE   219      52.052  75.489  40.429  1.00  0.00           C  
ATOM   3342  HZ  PHE   219      52.030  74.410  40.382  1.00  0.00           H  
ATOM   3343  N   LEU   220      53.126  79.796  37.268  1.00  0.00           N  
ATOM   3344  H   LEU   220      52.228  79.573  36.862  1.00  0.00           H  
ATOM   3345  CA  LEU   220      54.252  79.835  36.352  1.00  0.00           C  
ATOM   3346  HA  LEU   220      55.114  79.552  36.958  1.00  0.00           H  
ATOM   3347  C   LEU   220      54.577  81.253  35.854  1.00  0.00           C  
ATOM   3348  O   LEU   220      53.686  82.135  35.676  1.00  0.00           O  
ATOM   3349  CB  LEU   220      54.074  78.850  35.177  1.00  0.00           C  
ATOM   3350  HB2 LEU   220      54.944  79.007  34.540  1.00  0.00           H  
ATOM   3351  HB3 LEU   220      53.167  79.149  34.651  1.00  0.00           H  
ATOM   3352  CG  LEU   220      53.847  77.386  35.483  1.00  0.00           C  
ATOM   3353  HG  LEU   220      52.798  77.293  35.764  1.00  0.00           H  
ATOM   3354  CD1 LEU   220      54.237  76.563  34.251  1.00  0.00           C  
ATOM   3355 HD11 LEU   220      54.103  75.486  34.350  1.00  0.00           H  
ATOM   3356 HD12 LEU   220      55.242  76.820  33.915  1.00  0.00           H  
ATOM   3357 HD13 LEU   220      53.539  77.005  33.540  1.00  0.00           H  
ATOM   3358  CD2 LEU   220      54.742  76.995  36.658  1.00  0.00           C  
ATOM   3359 HD21 LEU   220      54.115  76.945  37.549  1.00  0.00           H  
ATOM   3360 HD22 LEU   220      55.651  77.596  36.641  1.00  0.00           H  
ATOM   3361 HD23 LEU   220      55.090  75.974  36.500  1.00  0.00           H  
ATOM   3362  N   ASN   221      55.914  81.534  35.641  1.00  0.00           N  
ATOM   3363  H   ASN   221      56.565  80.764  35.706  1.00  0.00           H  
ATOM   3364  CA  ASN   221      56.469  82.893  35.295  1.00  0.00           C  
ATOM   3365  HA  ASN   221      55.664  83.584  35.046  1.00  0.00           H  
ATOM   3366  C   ASN   221      57.574  82.917  34.243  1.00  0.00           C  
ATOM   3367  O   ASN   221      58.321  81.980  34.108  1.00  0.00           O  
ATOM   3368  CB  ASN   221      56.804  83.675  36.611  1.00  0.00           C  
ATOM   3369  HB2 ASN   221      55.893  83.830  37.190  1.00  0.00           H  
ATOM   3370  HB3 ASN   221      57.187  84.671  36.386  1.00  0.00           H  
ATOM   3371  CG  ASN   221      57.892  83.026  37.547  1.00  0.00           C  
ATOM   3372  OD1 ASN   221      58.672  82.196  37.151  1.00  0.00           O  
ATOM   3373  ND2 ASN   221      57.969  83.411  38.738  1.00  0.00           N  
ATOM   3374 HD22 ASN   221      57.302  84.090  39.077  1.00  0.00           H  
ATOM   3375 HD21 ASN   221      58.772  83.169  39.299  1.00  0.00           H  
ATOM   3376  N   ARG   222      57.800  84.074  33.546  1.00  0.00           N  
ATOM   3377  H   ARG   222      57.290  84.872  33.896  1.00  0.00           H  
ATOM   3378  CA  ARG   222      58.571  84.082  32.284  1.00  0.00           C  
ATOM   3379  HA  ARG   222      58.624  83.068  31.888  1.00  0.00           H  
ATOM   3380  C   ARG   222      60.034  84.451  32.603  1.00  0.00           C  
ATOM   3381  O   ARG   222      60.636  85.012  31.652  1.00  0.00           O  
ATOM   3382  CB  ARG   222      57.743  84.985  31.245  1.00  0.00           C  
ATOM   3383  HB2 ARG   222      56.725  84.614  31.127  1.00  0.00           H  
ATOM   3384  HB3 ARG   222      58.234  84.734  30.305  1.00  0.00           H  
ATOM   3385  CG  ARG   222      57.763  86.475  31.441  1.00  0.00           C  
ATOM   3386  HG2 ARG   222      58.793  86.827  31.402  1.00  0.00           H  
ATOM   3387  HG3 ARG   222      57.444  86.731  32.451  1.00  0.00           H  
ATOM   3388  CD  ARG   222      56.963  87.293  30.418  1.00  0.00           C  
ATOM   3389  HD2 ARG   222      57.265  88.329  30.265  1.00  0.00           H  
ATOM   3390  HD3 ARG   222      55.930  87.453  30.729  1.00  0.00           H  
ATOM   3391  NE  ARG   222      57.086  86.827  29.082  1.00  0.00           N  
ATOM   3392  HE  ARG   222      56.217  86.434  28.751  1.00  0.00           H  
ATOM   3393  CZ  ARG   222      58.161  86.791  28.350  1.00  0.00           C  
ATOM   3394  NH1 ARG   222      59.222  87.427  28.677  1.00  0.00           N  
ATOM   3395 HH12 ARG   222      59.217  88.138  29.394  1.00  0.00           H  
ATOM   3396 HH11 ARG   222      59.888  87.624  27.944  1.00  0.00           H  
ATOM   3397  NH2 ARG   222      58.226  86.147  27.262  1.00  0.00           N  
ATOM   3398 HH21 ARG   222      58.987  86.192  26.599  1.00  0.00           H  
ATOM   3399 HH22 ARG   222      57.494  85.515  26.973  1.00  0.00           H  
ATOM   3400  N   PHE   223      60.547  84.105  33.794  1.00  0.00           N  
ATOM   3401  H   PHE   223      60.004  83.469  34.360  1.00  0.00           H  
ATOM   3402  CA  PHE   223      61.939  84.219  34.056  1.00  0.00           C  
ATOM   3403  HA  PHE   223      62.490  84.275  33.118  1.00  0.00           H  
ATOM   3404  C   PHE   223      62.523  82.992  34.850  1.00  0.00           C  
ATOM   3405  O   PHE   223      61.753  82.202  35.387  1.00  0.00           O  
ATOM   3406  CB  PHE   223      62.157  85.507  34.984  1.00  0.00           C  
ATOM   3407  HB2 PHE   223      61.948  86.313  34.280  1.00  0.00           H  
ATOM   3408  HB3 PHE   223      63.188  85.559  35.333  1.00  0.00           H  
ATOM   3409  CG  PHE   223      61.176  85.617  36.187  1.00  0.00           C  
ATOM   3410  CD1 PHE   223      61.607  85.465  37.501  1.00  0.00           C  
ATOM   3411  HD1 PHE   223      62.662  85.278  37.638  1.00  0.00           H  
ATOM   3412  CD2 PHE   223      59.938  86.159  35.984  1.00  0.00           C  
ATOM   3413  HD2 PHE   223      59.499  86.331  35.012  1.00  0.00           H  
ATOM   3414  CE1 PHE   223      60.830  85.771  38.561  1.00  0.00           C  
ATOM   3415  HE1 PHE   223      61.227  85.512  39.531  1.00  0.00           H  
ATOM   3416  CE2 PHE   223      59.086  86.464  37.052  1.00  0.00           C  
ATOM   3417  HE2 PHE   223      58.124  86.937  36.919  1.00  0.00           H  
ATOM   3418  CZ  PHE   223      59.589  86.319  38.367  1.00  0.00           C  
ATOM   3419  HZ  PHE   223      58.940  86.456  39.220  1.00  0.00           H  
ATOM   3420  N   THR   224      63.854  82.914  34.878  1.00  0.00           N  
ATOM   3421  H   THR   224      64.371  83.685  34.481  1.00  0.00           H  
ATOM   3422  CA  THR   224      64.641  81.930  35.629  1.00  0.00           C  
ATOM   3423  HA  THR   224      63.909  81.286  36.116  1.00  0.00           H  
ATOM   3424  C   THR   224      65.327  82.689  36.750  1.00  0.00           C  
ATOM   3425  O   THR   224      65.115  83.931  36.862  1.00  0.00           O  
ATOM   3426  CB  THR   224      65.471  80.983  34.766  1.00  0.00           C  
ATOM   3427  HB  THR   224      64.773  80.462  34.110  1.00  0.00           H  
ATOM   3428  OG1 THR   224      66.053  79.926  35.539  1.00  0.00           O  
ATOM   3429  HG1 THR   224      66.218  79.108  35.065  1.00  0.00           H  
ATOM   3430  CG2 THR   224      66.577  81.742  33.990  1.00  0.00           C  
ATOM   3431 HG21 THR   224      67.057  82.410  34.705  1.00  0.00           H  
ATOM   3432 HG22 THR   224      66.266  82.363  33.150  1.00  0.00           H  
ATOM   3433 HG23 THR   224      67.441  81.151  33.684  1.00  0.00           H  
ATOM   3434  N   THR   225      66.144  81.976  37.605  1.00  0.00           N  
ATOM   3435  H   THR   225      66.357  81.017  37.369  1.00  0.00           H  
ATOM   3436  CA  THR   225      66.958  82.516  38.688  1.00  0.00           C  
ATOM   3437  HA  THR   225      67.144  83.551  38.401  1.00  0.00           H  
ATOM   3438  C   THR   225      68.294  81.828  38.941  1.00  0.00           C  
ATOM   3439  O   THR   225      68.695  80.848  38.313  1.00  0.00           O  
ATOM   3440  CB  THR   225      66.056  82.515  39.983  1.00  0.00           C  
ATOM   3441  HB  THR   225      65.032  82.855  39.831  1.00  0.00           H  
ATOM   3442  OG1 THR   225      66.615  83.416  40.916  1.00  0.00           O  
ATOM   3443  HG1 THR   225      66.962  84.153  40.408  1.00  0.00           H  
ATOM   3444  CG2 THR   225      65.971  81.101  40.573  1.00  0.00           C  
ATOM   3445 HG21 THR   225      66.097  80.247  39.907  1.00  0.00           H  
ATOM   3446 HG22 THR   225      64.920  80.959  40.825  1.00  0.00           H  
ATOM   3447 HG23 THR   225      66.562  81.089  41.488  1.00  0.00           H  
ATOM   3448  N   THR   226      69.092  82.254  39.907  1.00  0.00           N  
ATOM   3449  H   THR   226      68.881  83.148  40.328  1.00  0.00           H  
ATOM   3450  CA  THR   226      70.180  81.498  40.489  1.00  0.00           C  
ATOM   3451  HA  THR   226      70.427  80.676  39.817  1.00  0.00           H  
ATOM   3452  C   THR   226      69.904  80.718  41.801  1.00  0.00           C  
ATOM   3453  O   THR   226      68.932  80.954  42.544  1.00  0.00           O  
ATOM   3454  CB  THR   226      71.404  82.454  40.567  1.00  0.00           C  
ATOM   3455  HB  THR   226      72.244  81.885  40.965  1.00  0.00           H  
ATOM   3456  OG1 THR   226      71.183  83.531  41.535  1.00  0.00           O  
ATOM   3457  HG1 THR   226      71.871  84.185  41.389  1.00  0.00           H  
ATOM   3458  CG2 THR   226      71.890  83.216  39.303  1.00  0.00           C  
ATOM   3459 HG21 THR   226      71.925  82.589  38.412  1.00  0.00           H  
ATOM   3460 HG22 THR   226      72.922  83.525  39.467  1.00  0.00           H  
ATOM   3461 HG23 THR   226      71.302  84.118  39.130  1.00  0.00           H  
ATOM   3462  N   LEU   227      70.915  79.851  42.211  1.00  0.00           N  
ATOM   3463  H   LEU   227      71.636  79.646  41.534  1.00  0.00           H  
ATOM   3464  CA  LEU   227      71.116  79.220  43.567  1.00  0.00           C  
ATOM   3465  HA  LEU   227      70.310  78.526  43.804  1.00  0.00           H  
ATOM   3466  C   LEU   227      71.061  80.286  44.643  1.00  0.00           C  
ATOM   3467  O   LEU   227      70.321  80.239  45.592  1.00  0.00           O  
ATOM   3468  CB  LEU   227      72.480  78.480  43.520  1.00  0.00           C  
ATOM   3469  HB2 LEU   227      72.755  78.344  44.566  1.00  0.00           H  
ATOM   3470  HB3 LEU   227      73.311  79.041  43.091  1.00  0.00           H  
ATOM   3471  CG  LEU   227      72.340  77.072  42.774  1.00  0.00           C  
ATOM   3472  HG  LEU   227      72.142  77.357  41.741  1.00  0.00           H  
ATOM   3473  CD1 LEU   227      73.682  76.402  42.766  1.00  0.00           C  
ATOM   3474 HD11 LEU   227      73.900  76.035  43.769  1.00  0.00           H  
ATOM   3475 HD12 LEU   227      74.454  77.029  42.318  1.00  0.00           H  
ATOM   3476 HD13 LEU   227      73.534  75.532  42.127  1.00  0.00           H  
ATOM   3477  CD2 LEU   227      71.229  76.170  43.298  1.00  0.00           C  
ATOM   3478 HD21 LEU   227      71.192  75.251  42.713  1.00  0.00           H  
ATOM   3479 HD22 LEU   227      70.259  76.666  43.268  1.00  0.00           H  
ATOM   3480 HD23 LEU   227      71.465  76.016  44.351  1.00  0.00           H  
ATOM   3481  N   ASN   228      71.872  81.306  44.416  1.00  0.00           N  
ATOM   3482  H   ASN   228      72.464  81.299  43.598  1.00  0.00           H  
ATOM   3483  CA  ASN   228      72.104  82.347  45.379  1.00  0.00           C  
ATOM   3484  HA  ASN   228      72.320  81.867  46.333  1.00  0.00           H  
ATOM   3485  C   ASN   228      70.920  83.262  45.699  1.00  0.00           C  
ATOM   3486  O   ASN   228      70.650  83.610  46.873  1.00  0.00           O  
ATOM   3487  CB  ASN   228      73.339  83.201  45.196  1.00  0.00           C  
ATOM   3488  HB2 ASN   228      73.260  84.050  45.875  1.00  0.00           H  
ATOM   3489  HB3 ASN   228      73.276  83.612  44.188  1.00  0.00           H  
ATOM   3490  CG  ASN   228      74.615  82.439  45.513  1.00  0.00           C  
ATOM   3491  ND2 ASN   228      75.742  83.134  45.655  1.00  0.00           N  
ATOM   3492 HD22 ASN   228      75.718  84.123  45.448  1.00  0.00           H  
ATOM   3493 HD21 ASN   228      76.665  82.725  45.649  1.00  0.00           H  
ATOM   3494  OD1 ASN   228      74.605  81.220  45.634  1.00  0.00           O  
ATOM   3495  N   ASP   229      70.235  83.611  44.618  1.00  0.00           N  
ATOM   3496  H   ASP   229      70.581  83.294  43.724  1.00  0.00           H  
ATOM   3497  CA  ASP   229      69.039  84.409  44.646  1.00  0.00           C  
ATOM   3498  HA  ASP   229      69.137  85.224  45.362  1.00  0.00           H  
ATOM   3499  C   ASP   229      67.826  83.584  45.181  1.00  0.00           C  
ATOM   3500  O   ASP   229      66.975  84.191  45.848  1.00  0.00           O  
ATOM   3501  CB  ASP   229      68.809  85.113  43.301  1.00  0.00           C  
ATOM   3502  HB2 ASP   229      67.885  85.691  43.285  1.00  0.00           H  
ATOM   3503  HB3 ASP   229      68.772  84.306  42.569  1.00  0.00           H  
ATOM   3504  CG  ASP   229      69.863  86.073  42.790  1.00  0.00           C  
ATOM   3505  OD1 ASP   229      69.624  86.703  41.706  1.00  0.00           O  
ATOM   3506  OD2 ASP   229      70.914  86.212  43.382  1.00  0.00           O  
ATOM   3507  N   PHE   230      67.882  82.292  45.038  1.00  0.00           N  
ATOM   3508  H   PHE   230      68.518  81.892  44.363  1.00  0.00           H  
ATOM   3509  CA  PHE   230      66.968  81.384  45.723  1.00  0.00           C  
ATOM   3510  HA  PHE   230      65.964  81.777  45.565  1.00  0.00           H  
ATOM   3511  C   PHE   230      67.156  81.304  47.242  1.00  0.00           C  
ATOM   3512  O   PHE   230      66.187  81.318  47.967  1.00  0.00           O  
ATOM   3513  CB  PHE   230      66.836  80.015  45.042  1.00  0.00           C  
ATOM   3514  HB2 PHE   230      67.729  79.417  45.220  1.00  0.00           H  
ATOM   3515  HB3 PHE   230      66.723  80.201  43.974  1.00  0.00           H  
ATOM   3516  CG  PHE   230      65.601  79.300  45.536  1.00  0.00           C  
ATOM   3517  CD1 PHE   230      64.350  79.448  44.908  1.00  0.00           C  
ATOM   3518  HD1 PHE   230      64.179  80.098  44.063  1.00  0.00           H  
ATOM   3519  CD2 PHE   230      65.743  78.518  46.679  1.00  0.00           C  
ATOM   3520  HD2 PHE   230      66.698  78.438  47.178  1.00  0.00           H  
ATOM   3521  CE1 PHE   230      63.200  78.878  45.455  1.00  0.00           C  
ATOM   3522  HE1 PHE   230      62.267  79.016  44.929  1.00  0.00           H  
ATOM   3523  CE2 PHE   230      64.580  77.885  47.177  1.00  0.00           C  
ATOM   3524  HE2 PHE   230      64.634  77.399  48.139  1.00  0.00           H  
ATOM   3525  CZ  PHE   230      63.332  78.118  46.645  1.00  0.00           C  
ATOM   3526  HZ  PHE   230      62.434  77.702  47.079  1.00  0.00           H  
ATOM   3527  N   ASN   231      68.424  81.138  47.680  1.00  0.00           N  
ATOM   3528  H   ASN   231      69.115  81.034  46.950  1.00  0.00           H  
ATOM   3529  CA  ASN   231      68.801  80.913  49.023  1.00  0.00           C  
ATOM   3530  HA  ASN   231      68.141  80.201  49.517  1.00  0.00           H  
ATOM   3531  C   ASN   231      68.625  82.213  49.871  1.00  0.00           C  
ATOM   3532  O   ASN   231      68.402  82.192  51.080  1.00  0.00           O  
ATOM   3533  CB  ASN   231      70.189  80.253  49.128  1.00  0.00           C  
ATOM   3534  HB2 ASN   231      70.419  80.250  50.193  1.00  0.00           H  
ATOM   3535  HB3 ASN   231      70.967  80.780  48.575  1.00  0.00           H  
ATOM   3536  CG  ASN   231      70.087  78.743  48.704  1.00  0.00           C  
ATOM   3537  OD1 ASN   231      69.133  78.068  49.060  1.00  0.00           O  
ATOM   3538  ND2 ASN   231      70.923  78.272  47.850  1.00  0.00           N  
ATOM   3539 HD22 ASN   231      71.598  78.852  47.372  1.00  0.00           H  
ATOM   3540 HD21 ASN   231      70.756  77.328  47.530  1.00  0.00           H  
ATOM   3541  N   LEU   232      68.721  83.383  49.258  1.00  0.00           N  
ATOM   3542  H   LEU   232      69.085  83.388  48.315  1.00  0.00           H  
ATOM   3543  CA  LEU   232      68.236  84.615  49.926  1.00  0.00           C  
ATOM   3544  HA  LEU   232      68.850  84.907  50.778  1.00  0.00           H  
ATOM   3545  C   LEU   232      66.868  84.480  50.536  1.00  0.00           C  
ATOM   3546  O   LEU   232      66.647  84.943  51.649  1.00  0.00           O  
ATOM   3547  CB  LEU   232      68.326  85.834  48.885  1.00  0.00           C  
ATOM   3548  HB2 LEU   232      67.506  85.653  48.189  1.00  0.00           H  
ATOM   3549  HB3 LEU   232      69.263  85.813  48.329  1.00  0.00           H  
ATOM   3550  CG  LEU   232      68.138  87.191  49.531  1.00  0.00           C  
ATOM   3551  HG  LEU   232      67.340  87.177  50.274  1.00  0.00           H  
ATOM   3552  CD1 LEU   232      69.452  87.555  50.186  1.00  0.00           C  
ATOM   3553 HD11 LEU   232      69.875  86.707  50.725  1.00  0.00           H  
ATOM   3554 HD12 LEU   232      69.443  88.415  50.856  1.00  0.00           H  
ATOM   3555 HD13 LEU   232      70.156  87.942  49.449  1.00  0.00           H  
ATOM   3556  CD2 LEU   232      67.846  88.305  48.533  1.00  0.00           C  
ATOM   3557 HD21 LEU   232      68.095  89.274  48.965  1.00  0.00           H  
ATOM   3558 HD22 LEU   232      66.823  88.233  48.161  1.00  0.00           H  
ATOM   3559 HD23 LEU   232      68.499  88.126  47.679  1.00  0.00           H  
ATOM   3560  N   VAL   233      65.812  84.008  49.895  1.00  0.00           N  
ATOM   3561  H   VAL   233      65.980  83.659  48.962  1.00  0.00           H  
ATOM   3562  CA  VAL   233      64.480  83.638  50.521  1.00  0.00           C  
ATOM   3563  HA  VAL   233      64.425  84.359  51.337  1.00  0.00           H  
ATOM   3564  C   VAL   233      64.369  82.345  51.249  1.00  0.00           C  
ATOM   3565  O   VAL   233      63.615  82.290  52.219  1.00  0.00           O  
ATOM   3566  CB  VAL   233      63.293  83.936  49.618  1.00  0.00           C  
ATOM   3567  HB  VAL   233      62.371  83.624  50.108  1.00  0.00           H  
ATOM   3568  CG1 VAL   233      63.118  85.473  49.349  1.00  0.00           C  
ATOM   3569 HG11 VAL   233      62.178  85.592  48.810  1.00  0.00           H  
ATOM   3570 HG12 VAL   233      63.865  85.938  48.705  1.00  0.00           H  
ATOM   3571 HG13 VAL   233      63.005  85.951  50.322  1.00  0.00           H  
ATOM   3572  CG2 VAL   233      63.188  83.174  48.226  1.00  0.00           C  
ATOM   3573 HG21 VAL   233      63.246  82.086  48.255  1.00  0.00           H  
ATOM   3574 HG22 VAL   233      63.980  83.458  47.532  1.00  0.00           H  
ATOM   3575 HG23 VAL   233      62.203  83.355  47.797  1.00  0.00           H  
ATOM   3576  N   ALA   234      65.042  81.256  50.895  1.00  0.00           N  
ATOM   3577  H   ALA   234      65.525  81.158  50.013  1.00  0.00           H  
ATOM   3578  CA  ALA   234      65.169  80.108  51.845  1.00  0.00           C  
ATOM   3579  HA  ALA   234      64.215  79.624  52.054  1.00  0.00           H  
ATOM   3580  C   ALA   234      65.749  80.535  53.211  1.00  0.00           C  
ATOM   3581  O   ALA   234      65.441  79.926  54.270  1.00  0.00           O  
ATOM   3582  CB  ALA   234      65.946  79.066  51.063  1.00  0.00           C  
ATOM   3583  HB1 ALA   234      65.274  78.773  50.256  1.00  0.00           H  
ATOM   3584  HB2 ALA   234      65.996  78.223  51.753  1.00  0.00           H  
ATOM   3585  HB3 ALA   234      66.955  79.359  50.772  1.00  0.00           H  
ATOM   3586  N   MET   235      66.608  81.483  53.238  1.00  0.00           N  
ATOM   3587  H   MET   235      66.965  81.743  52.330  1.00  0.00           H  
ATOM   3588  CA  MET   235      67.271  82.040  54.458  1.00  0.00           C  
ATOM   3589  HA  MET   235      67.461  81.191  55.114  1.00  0.00           H  
ATOM   3590  C   MET   235      66.308  82.974  55.185  1.00  0.00           C  
ATOM   3591  O   MET   235      66.346  83.231  56.439  1.00  0.00           O  
ATOM   3592  CB  MET   235      68.594  82.674  54.059  1.00  0.00           C  
ATOM   3593  HB2 MET   235      68.474  83.548  53.419  1.00  0.00           H  
ATOM   3594  HB3 MET   235      69.241  81.882  53.680  1.00  0.00           H  
ATOM   3595  CG  MET   235      69.479  83.032  55.264  1.00  0.00           C  
ATOM   3596  HG2 MET   235      69.090  83.947  55.709  1.00  0.00           H  
ATOM   3597  HG3 MET   235      70.512  83.188  54.953  1.00  0.00           H  
ATOM   3598  SD  MET   235      69.432  81.656  56.456  1.00  0.00           S  
ATOM   3599  CE  MET   235      70.766  82.168  57.611  1.00  0.00           C  
ATOM   3600  HE1 MET   235      70.612  83.188  57.963  1.00  0.00           H  
ATOM   3601  HE2 MET   235      71.655  81.985  57.007  1.00  0.00           H  
ATOM   3602  HE3 MET   235      70.781  81.578  58.527  1.00  0.00           H  
ATOM   3603  N   LYS   236      65.425  83.700  54.440  1.00  0.00           N  
ATOM   3604  H   LYS   236      65.571  83.719  53.441  1.00  0.00           H  
ATOM   3605  CA  LYS   236      64.313  84.494  54.943  1.00  0.00           C  
ATOM   3606  HA  LYS   236      64.718  85.203  55.664  1.00  0.00           H  
ATOM   3607  C   LYS   236      63.288  83.719  55.691  1.00  0.00           C  
ATOM   3608  O   LYS   236      62.836  84.215  56.764  1.00  0.00           O  
ATOM   3609  CB  LYS   236      63.870  85.330  53.770  1.00  0.00           C  
ATOM   3610  HB2 LYS   236      63.305  84.725  53.060  1.00  0.00           H  
ATOM   3611  HB3 LYS   236      64.787  85.686  53.299  1.00  0.00           H  
ATOM   3612  CG  LYS   236      63.009  86.486  54.242  1.00  0.00           C  
ATOM   3613  HG2 LYS   236      63.691  86.997  54.921  1.00  0.00           H  
ATOM   3614  HG3 LYS   236      62.191  86.063  54.826  1.00  0.00           H  
ATOM   3615  CD  LYS   236      62.543  87.456  53.130  1.00  0.00           C  
ATOM   3616  HD2 LYS   236      61.965  86.840  52.442  1.00  0.00           H  
ATOM   3617  HD3 LYS   236      63.396  87.918  52.633  1.00  0.00           H  
ATOM   3618  CE  LYS   236      61.523  88.497  53.700  1.00  0.00           C  
ATOM   3619  HE2 LYS   236      60.793  87.925  54.273  1.00  0.00           H  
ATOM   3620  HE3 LYS   236      60.977  88.914  52.854  1.00  0.00           H  
ATOM   3621  NZ  LYS   236      62.070  89.578  54.525  1.00  0.00           N  
ATOM   3622  HZ3 LYS   236      61.425  90.354  54.487  1.00  0.00           H  
ATOM   3623  HZ1 LYS   236      62.901  89.959  54.095  1.00  0.00           H  
ATOM   3624  HZ2 LYS   236      62.239  89.340  55.492  1.00  0.00           H  
ATOM   3625  N   TYR   237      62.894  82.524  55.244  1.00  0.00           N  
ATOM   3626  H   TYR   237      63.228  82.249  54.331  1.00  0.00           H  
ATOM   3627  CA  TYR   237      61.666  81.846  55.695  1.00  0.00           C  
ATOM   3628  HA  TYR   237      61.208  82.418  56.501  1.00  0.00           H  
ATOM   3629  C   TYR   237      61.866  80.383  56.207  1.00  0.00           C  
ATOM   3630  O   TYR   237      60.912  79.591  56.362  1.00  0.00           O  
ATOM   3631  CB  TYR   237      60.745  81.776  54.518  1.00  0.00           C  
ATOM   3632  HB2 TYR   237      59.817  81.304  54.839  1.00  0.00           H  
ATOM   3633  HB3 TYR   237      61.258  81.117  53.818  1.00  0.00           H  
ATOM   3634  CG  TYR   237      60.298  83.039  53.805  1.00  0.00           C  
ATOM   3635  CD1 TYR   237      59.409  83.919  54.476  1.00  0.00           C  
ATOM   3636  HD1 TYR   237      59.065  83.637  55.461  1.00  0.00           H  
ATOM   3637  CD2 TYR   237      60.698  83.285  52.473  1.00  0.00           C  
ATOM   3638  HD2 TYR   237      61.280  82.522  51.979  1.00  0.00           H  
ATOM   3639  CE1 TYR   237      58.965  85.111  53.865  1.00  0.00           C  
ATOM   3640  HE1 TYR   237      58.269  85.769  54.366  1.00  0.00           H  
ATOM   3641  CE2 TYR   237      60.218  84.444  51.894  1.00  0.00           C  
ATOM   3642  HE2 TYR   237      60.364  84.633  50.841  1.00  0.00           H  
ATOM   3643  CZ  TYR   237      59.359  85.363  52.546  1.00  0.00           C  
ATOM   3644  OH  TYR   237      58.880  86.428  51.852  1.00  0.00           O  
ATOM   3645  HH  TYR   237      58.134  86.766  52.352  1.00  0.00           H  
ATOM   3646  N   ASN   238      63.117  79.989  56.452  1.00  0.00           N  
ATOM   3647  H   ASN   238      63.845  80.523  55.998  1.00  0.00           H  
ATOM   3648  CA  ASN   238      63.481  78.710  57.093  1.00  0.00           C  
ATOM   3649  HA  ASN   238      64.542  78.813  57.322  1.00  0.00           H  
ATOM   3650  C   ASN   238      63.341  77.443  56.177  1.00  0.00           C  
ATOM   3651  O   ASN   238      62.749  76.382  56.592  1.00  0.00           O  
ATOM   3652  CB  ASN   238      63.036  78.573  58.535  1.00  0.00           C  
ATOM   3653  HB2 ASN   238      63.284  77.594  58.945  1.00  0.00           H  
ATOM   3654  HB3 ASN   238      61.948  78.577  58.584  1.00  0.00           H  
ATOM   3655  CG  ASN   238      63.462  79.744  59.419  1.00  0.00           C  
ATOM   3656  ND2 ASN   238      62.753  80.164  60.392  1.00  0.00           N  
ATOM   3657 HD22 ASN   238      61.795  79.858  60.494  1.00  0.00           H  
ATOM   3658 HD21 ASN   238      63.024  81.068  60.750  1.00  0.00           H  
ATOM   3659  OD1 ASN   238      64.566  80.220  59.275  1.00  0.00           O  
ATOM   3660  N   TYR   239      63.831  77.424  54.955  1.00  0.00           N  
ATOM   3661  H   TYR   239      64.477  78.169  54.739  1.00  0.00           H  
ATOM   3662  CA  TYR   239      63.729  76.365  53.917  1.00  0.00           C  
ATOM   3663  HA  TYR   239      63.036  75.534  54.053  1.00  0.00           H  
ATOM   3664  C   TYR   239      65.087  75.643  53.861  1.00  0.00           C  
ATOM   3665  O   TYR   239      66.160  76.253  53.852  1.00  0.00           O  
ATOM   3666  CB  TYR   239      63.239  76.943  52.591  1.00  0.00           C  
ATOM   3667  HB2 TYR   239      63.707  76.452  51.738  1.00  0.00           H  
ATOM   3668  HB3 TYR   239      63.579  77.975  52.516  1.00  0.00           H  
ATOM   3669  CG  TYR   239      61.712  76.842  52.447  1.00  0.00           C  
ATOM   3670  CD1 TYR   239      60.858  77.442  53.411  1.00  0.00           C  
ATOM   3671  HD1 TYR   239      61.219  77.946  54.295  1.00  0.00           H  
ATOM   3672  CD2 TYR   239      61.139  76.158  51.379  1.00  0.00           C  
ATOM   3673  HD2 TYR   239      61.822  75.662  50.706  1.00  0.00           H  
ATOM   3674  CE1 TYR   239      59.447  77.327  53.268  1.00  0.00           C  
ATOM   3675  HE1 TYR   239      58.899  77.774  54.085  1.00  0.00           H  
ATOM   3676  CE2 TYR   239      59.719  76.032  51.294  1.00  0.00           C  
ATOM   3677  HE2 TYR   239      59.303  75.589  50.401  1.00  0.00           H  
ATOM   3678  CZ  TYR   239      58.861  76.709  52.157  1.00  0.00           C  
ATOM   3679  OH  TYR   239      57.534  76.662  52.039  1.00  0.00           O  
ATOM   3680  HH  TYR   239      57.299  77.294  52.723  1.00  0.00           H  
ATOM   3681  N   GLU   240      64.983  74.353  53.662  1.00  0.00           N  
ATOM   3682  H   GLU   240      64.072  73.917  53.661  1.00  0.00           H  
ATOM   3683  CA  GLU   240      66.244  73.489  53.398  1.00  0.00           C  
ATOM   3684  HA  GLU   240      66.862  73.597  54.289  1.00  0.00           H  
ATOM   3685  C   GLU   240      66.963  74.079  52.162  1.00  0.00           C  
ATOM   3686  O   GLU   240      66.371  74.373  51.149  1.00  0.00           O  
ATOM   3687  CB  GLU   240      65.926  72.036  53.176  1.00  0.00           C  
ATOM   3688  HB2 GLU   240      66.786  71.532  52.736  1.00  0.00           H  
ATOM   3689  HB3 GLU   240      65.156  72.097  52.407  1.00  0.00           H  
ATOM   3690  CG  GLU   240      65.403  71.237  54.457  1.00  0.00           C  
ATOM   3691  HG2 GLU   240      64.884  70.352  54.089  1.00  0.00           H  
ATOM   3692  HG3 GLU   240      64.556  71.753  54.908  1.00  0.00           H  
ATOM   3693  CD  GLU   240      66.557  70.843  55.391  1.00  0.00           C  
ATOM   3694  OE1 GLU   240      66.660  71.492  56.431  1.00  0.00           O  
ATOM   3695  OE2 GLU   240      67.475  70.019  55.048  1.00  0.00           O  
ATOM   3696  N   PRO   241      68.243  74.314  52.394  1.00  0.00           N  
ATOM   3697  CA  PRO   241      69.092  75.072  51.520  1.00  0.00           C  
ATOM   3698  HA  PRO   241      68.576  76.009  51.307  1.00  0.00           H  
ATOM   3699  C   PRO   241      69.300  74.452  50.136  1.00  0.00           C  
ATOM   3700  O   PRO   241      69.450  73.222  50.025  1.00  0.00           O  
ATOM   3701  CB  PRO   241      70.356  75.403  52.256  1.00  0.00           C  
ATOM   3702  HB2 PRO   241      70.354  76.375  52.748  1.00  0.00           H  
ATOM   3703  HB3 PRO   241      71.259  75.260  51.662  1.00  0.00           H  
ATOM   3704  CG  PRO   241      70.435  74.447  53.382  1.00  0.00           C  
ATOM   3705  HG2 PRO   241      70.836  74.950  54.262  1.00  0.00           H  
ATOM   3706  HG3 PRO   241      71.097  73.621  53.123  1.00  0.00           H  
ATOM   3707  CD  PRO   241      68.966  74.057  53.628  1.00  0.00           C  
ATOM   3708  HD2 PRO   241      68.846  73.007  53.897  1.00  0.00           H  
ATOM   3709  HD3 PRO   241      68.636  74.704  54.440  1.00  0.00           H  
ATOM   3710  N   LEU   242      69.116  75.203  49.023  1.00  0.00           N  
ATOM   3711  H   LEU   242      68.928  76.195  49.055  1.00  0.00           H  
ATOM   3712  CA  LEU   242      69.131  74.539  47.756  1.00  0.00           C  
ATOM   3713  HA  LEU   242      68.781  73.507  47.760  1.00  0.00           H  
ATOM   3714  C   LEU   242      70.507  74.549  47.121  1.00  0.00           C  
ATOM   3715  O   LEU   242      71.159  75.573  46.906  1.00  0.00           O  
ATOM   3716  CB  LEU   242      68.116  75.384  46.891  1.00  0.00           C  
ATOM   3717  HB2 LEU   242      68.639  76.333  46.769  1.00  0.00           H  
ATOM   3718  HB3 LEU   242      67.245  75.706  47.461  1.00  0.00           H  
ATOM   3719  CG  LEU   242      67.658  74.756  45.535  1.00  0.00           C  
ATOM   3720  HG  LEU   242      68.538  74.543  44.928  1.00  0.00           H  
ATOM   3721  CD1 LEU   242      67.008  73.505  45.908  1.00  0.00           C  
ATOM   3722 HD11 LEU   242      66.882  73.001  44.950  1.00  0.00           H  
ATOM   3723 HD12 LEU   242      65.991  73.660  46.269  1.00  0.00           H  
ATOM   3724 HD13 LEU   242      67.519  72.826  46.592  1.00  0.00           H  
ATOM   3725  CD2 LEU   242      66.794  75.707  44.704  1.00  0.00           C  
ATOM   3726 HD21 LEU   242      65.943  76.091  45.267  1.00  0.00           H  
ATOM   3727 HD22 LEU   242      66.454  75.297  43.753  1.00  0.00           H  
ATOM   3728 HD23 LEU   242      67.318  76.643  44.508  1.00  0.00           H  
ATOM   3729  N   THR   243      70.916  73.394  46.716  1.00  0.00           N  
ATOM   3730  H   THR   243      70.491  72.575  47.128  1.00  0.00           H  
ATOM   3731  CA  THR   243      72.149  73.169  46.089  1.00  0.00           C  
ATOM   3732  HA  THR   243      72.599  74.143  45.898  1.00  0.00           H  
ATOM   3733  C   THR   243      71.988  72.368  44.745  1.00  0.00           C  
ATOM   3734  O   THR   243      70.940  71.716  44.439  1.00  0.00           O  
ATOM   3735  CB  THR   243      73.148  72.535  47.170  1.00  0.00           C  
ATOM   3736  HB  THR   243      74.054  72.281  46.620  1.00  0.00           H  
ATOM   3737  OG1 THR   243      72.607  71.378  47.766  1.00  0.00           O  
ATOM   3738  HG1 THR   243      72.800  70.609  47.224  1.00  0.00           H  
ATOM   3739  CG2 THR   243      73.676  73.440  48.208  1.00  0.00           C  
ATOM   3740 HG21 THR   243      72.856  73.830  48.811  1.00  0.00           H  
ATOM   3741 HG22 THR   243      74.254  74.278  47.817  1.00  0.00           H  
ATOM   3742 HG23 THR   243      74.287  72.904  48.934  1.00  0.00           H  
ATOM   3743  N   GLN   244      73.053  72.306  43.879  1.00  0.00           N  
ATOM   3744  H   GLN   244      73.762  73.007  44.040  1.00  0.00           H  
ATOM   3745  CA  GLN   244      73.148  71.472  42.687  1.00  0.00           C  
ATOM   3746  HA  GLN   244      72.545  71.922  41.898  1.00  0.00           H  
ATOM   3747  C   GLN   244      72.654  70.053  42.689  1.00  0.00           C  
ATOM   3748  O   GLN   244      72.173  69.589  41.618  1.00  0.00           O  
ATOM   3749  CB  GLN   244      74.666  71.456  42.271  1.00  0.00           C  
ATOM   3750  HB2 GLN   244      74.627  71.026  41.271  1.00  0.00           H  
ATOM   3751  HB3 GLN   244      75.286  70.821  42.903  1.00  0.00           H  
ATOM   3752  CG  GLN   244      75.198  72.846  42.040  1.00  0.00           C  
ATOM   3753  HG2 GLN   244      75.310  73.331  43.009  1.00  0.00           H  
ATOM   3754  HG3 GLN   244      74.472  73.347  41.399  1.00  0.00           H  
ATOM   3755  CD  GLN   244      76.546  72.846  41.231  1.00  0.00           C  
ATOM   3756  OE1 GLN   244      76.932  71.843  40.641  1.00  0.00           O  
ATOM   3757  NE2 GLN   244      77.438  73.757  41.431  1.00  0.00           N  
ATOM   3758 HE22 GLN   244      77.211  74.575  41.977  1.00  0.00           H  
ATOM   3759 HE21 GLN   244      78.254  73.789  40.837  1.00  0.00           H  
ATOM   3760  N   ASP   245      72.671  69.319  43.804  1.00  0.00           N  
ATOM   3761  H   ASP   245      73.116  69.788  44.580  1.00  0.00           H  
ATOM   3762  CA  ASP   245      72.189  67.951  43.927  1.00  0.00           C  
ATOM   3763  HA  ASP   245      72.542  67.572  42.968  1.00  0.00           H  
ATOM   3764  C   ASP   245      70.681  67.755  43.985  1.00  0.00           C  
ATOM   3765  O   ASP   245      70.161  66.910  43.307  1.00  0.00           O  
ATOM   3766  CB  ASP   245      72.892  67.067  45.020  1.00  0.00           C  
ATOM   3767  HB2 ASP   245      73.803  66.651  44.591  1.00  0.00           H  
ATOM   3768  HB3 ASP   245      72.230  66.209  45.143  1.00  0.00           H  
ATOM   3769  CG  ASP   245      73.258  67.781  46.337  1.00  0.00           C  
ATOM   3770  OD1 ASP   245      73.584  67.052  47.289  1.00  0.00           O  
ATOM   3771  OD2 ASP   245      73.282  69.050  46.457  1.00  0.00           O  
ATOM   3772  N   HIS   246      69.968  68.626  44.650  1.00  0.00           N  
ATOM   3773  H   HIS   246      70.540  69.308  45.127  1.00  0.00           H  
ATOM   3774  CA  HIS   246      68.482  68.858  44.602  1.00  0.00           C  
ATOM   3775  HA  HIS   246      68.016  67.898  44.825  1.00  0.00           H  
ATOM   3776  C   HIS   246      67.911  69.288  43.257  1.00  0.00           C  
ATOM   3777  O   HIS   246      66.907  68.710  42.789  1.00  0.00           O  
ATOM   3778  CB  HIS   246      68.152  69.939  45.664  1.00  0.00           C  
ATOM   3779  HB2 HIS   246      67.081  69.801  45.817  1.00  0.00           H  
ATOM   3780  HB3 HIS   246      68.536  70.893  45.304  1.00  0.00           H  
ATOM   3781  CG  HIS   246      68.762  69.777  47.077  1.00  0.00           C  
ATOM   3782  ND1 HIS   246      69.704  70.640  47.689  1.00  0.00           N  
ATOM   3783  CD2 HIS   246      68.485  68.824  47.935  1.00  0.00           C  
ATOM   3784  HD2 HIS   246      67.812  68.010  47.708  1.00  0.00           H  
ATOM   3785  CE1 HIS   246      70.037  69.960  48.805  1.00  0.00           C  
ATOM   3786  HE1 HIS   246      70.706  70.266  49.595  1.00  0.00           H  
ATOM   3787  NE2 HIS   246      69.302  68.888  48.983  1.00  0.00           N  
ATOM   3788  HE2 HIS   246      69.386  68.216  49.732  1.00  0.00           H  
ATOM   3789  N   VAL   247      68.626  70.139  42.515  1.00  0.00           N  
ATOM   3790  H   VAL   247      69.425  70.546  42.980  1.00  0.00           H  
ATOM   3791  CA  VAL   247      68.444  70.446  41.094  1.00  0.00           C  
ATOM   3792  HA  VAL   247      67.443  70.861  40.974  1.00  0.00           H  
ATOM   3793  C   VAL   247      68.504  69.146  40.339  1.00  0.00           C  
ATOM   3794  O   VAL   247      67.599  68.923  39.538  1.00  0.00           O  
ATOM   3795  CB  VAL   247      69.548  71.515  40.656  1.00  0.00           C  
ATOM   3796  HB  VAL   247      70.460  71.177  41.148  1.00  0.00           H  
ATOM   3797  CG1 VAL   247      69.591  71.526  39.132  1.00  0.00           C  
ATOM   3798 HG11 VAL   247      70.380  72.221  38.846  1.00  0.00           H  
ATOM   3799 HG12 VAL   247      68.668  71.874  38.668  1.00  0.00           H  
ATOM   3800 HG13 VAL   247      69.811  70.549  38.701  1.00  0.00           H  
ATOM   3801  CG2 VAL   247      69.119  72.836  41.227  1.00  0.00           C  
ATOM   3802 HG21 VAL   247      69.772  73.620  40.846  1.00  0.00           H  
ATOM   3803 HG22 VAL   247      69.181  72.767  42.313  1.00  0.00           H  
ATOM   3804 HG23 VAL   247      68.073  73.062  41.018  1.00  0.00           H  
ATOM   3805  N   ASP   248      69.579  68.371  40.451  1.00  0.00           N  
ATOM   3806  H   ASP   248      70.329  68.621  41.080  1.00  0.00           H  
ATOM   3807  CA  ASP   248      69.835  67.203  39.596  1.00  0.00           C  
ATOM   3808  HA  ASP   248      69.743  67.435  38.535  1.00  0.00           H  
ATOM   3809  C   ASP   248      68.723  66.201  39.819  1.00  0.00           C  
ATOM   3810  O   ASP   248      68.115  65.765  38.825  1.00  0.00           O  
ATOM   3811  CB  ASP   248      71.224  66.496  39.870  1.00  0.00           C  
ATOM   3812  HB2 ASP   248      71.070  65.864  40.744  1.00  0.00           H  
ATOM   3813  HB3 ASP   248      71.938  67.261  40.175  1.00  0.00           H  
ATOM   3814  CG  ASP   248      71.680  65.630  38.677  1.00  0.00           C  
ATOM   3815  OD1 ASP   248      71.608  66.169  37.554  1.00  0.00           O  
ATOM   3816  OD2 ASP   248      72.007  64.483  38.967  1.00  0.00           O  
ATOM   3817  N   ILE   249      68.439  65.843  41.084  1.00  0.00           N  
ATOM   3818  H   ILE   249      69.018  66.299  41.775  1.00  0.00           H  
ATOM   3819  CA  ILE   249      67.192  65.119  41.567  1.00  0.00           C  
ATOM   3820  HA  ILE   249      67.304  64.081  41.254  1.00  0.00           H  
ATOM   3821  C   ILE   249      65.897  65.513  40.920  1.00  0.00           C  
ATOM   3822  O   ILE   249      65.133  64.583  40.589  1.00  0.00           O  
ATOM   3823  CB  ILE   249      67.194  65.107  43.136  1.00  0.00           C  
ATOM   3824  HB  ILE   249      67.561  66.108  43.361  1.00  0.00           H  
ATOM   3825  CG1 ILE   249      68.240  64.080  43.585  1.00  0.00           C  
ATOM   3826 HG12 ILE   249      69.164  64.084  43.007  1.00  0.00           H  
ATOM   3827 HG13 ILE   249      67.744  63.118  43.452  1.00  0.00           H  
ATOM   3828  CG2 ILE   249      65.783  64.897  43.635  1.00  0.00           C  
ATOM   3829 HG21 ILE   249      65.704  64.930  44.722  1.00  0.00           H  
ATOM   3830 HG22 ILE   249      65.288  63.993  43.280  1.00  0.00           H  
ATOM   3831 HG23 ILE   249      65.098  65.698  43.356  1.00  0.00           H  
ATOM   3832  CD1 ILE   249      68.729  64.058  44.977  1.00  0.00           C  
ATOM   3833 HD11 ILE   249      67.877  63.977  45.651  1.00  0.00           H  
ATOM   3834 HD12 ILE   249      69.523  64.783  45.160  1.00  0.00           H  
ATOM   3835 HD13 ILE   249      69.218  63.090  45.083  1.00  0.00           H  
ATOM   3836  N   LEU   250      65.529  66.787  40.710  1.00  0.00           N  
ATOM   3837  H   LEU   250      66.133  67.497  41.098  1.00  0.00           H  
ATOM   3838  CA  LEU   250      64.262  67.234  40.023  1.00  0.00           C  
ATOM   3839  HA  LEU   250      63.435  66.600  40.343  1.00  0.00           H  
ATOM   3840  C   LEU   250      64.349  67.037  38.507  1.00  0.00           C  
ATOM   3841  O   LEU   250      63.397  67.340  37.832  1.00  0.00           O  
ATOM   3842  CB  LEU   250      64.077  68.677  40.442  1.00  0.00           C  
ATOM   3843  HB2 LEU   250      63.376  69.136  39.746  1.00  0.00           H  
ATOM   3844  HB3 LEU   250      65.048  69.137  40.260  1.00  0.00           H  
ATOM   3845  CG  LEU   250      63.716  68.908  41.911  1.00  0.00           C  
ATOM   3846  HG  LEU   250      64.456  68.400  42.528  1.00  0.00           H  
ATOM   3847  CD1 LEU   250      63.598  70.407  42.305  1.00  0.00           C  
ATOM   3848 HD11 LEU   250      63.187  70.566  43.302  1.00  0.00           H  
ATOM   3849 HD12 LEU   250      62.871  70.822  41.606  1.00  0.00           H  
ATOM   3850 HD13 LEU   250      64.491  70.999  42.108  1.00  0.00           H  
ATOM   3851  CD2 LEU   250      62.301  68.349  42.254  1.00  0.00           C  
ATOM   3852 HD21 LEU   250      61.534  68.726  41.578  1.00  0.00           H  
ATOM   3853 HD22 LEU   250      61.966  68.544  43.273  1.00  0.00           H  
ATOM   3854 HD23 LEU   250      62.327  67.276  42.062  1.00  0.00           H  
ATOM   3855  N   GLY   251      65.444  66.643  37.830  1.00  0.00           N  
ATOM   3856  H   GLY   251      66.301  66.450  38.329  1.00  0.00           H  
ATOM   3857  CA  GLY   251      65.669  66.545  36.359  1.00  0.00           C  
ATOM   3858  HA2 GLY   251      66.587  66.010  36.113  1.00  0.00           H  
ATOM   3859  HA3 GLY   251      65.582  67.559  35.968  1.00  0.00           H  
ATOM   3860  C   GLY   251      64.674  65.641  35.659  1.00  0.00           C  
ATOM   3861  O   GLY   251      64.081  66.130  34.667  1.00  0.00           O  
ATOM   3862  N   PRO   252      64.327  64.397  36.105  1.00  0.00           N  
ATOM   3863  CA  PRO   252      63.211  63.566  35.655  1.00  0.00           C  
ATOM   3864  HA  PRO   252      63.460  63.235  34.646  1.00  0.00           H  
ATOM   3865  C   PRO   252      61.788  64.281  35.671  1.00  0.00           C  
ATOM   3866  O   PRO   252      61.083  64.149  34.644  1.00  0.00           O  
ATOM   3867  CB  PRO   252      63.250  62.384  36.582  1.00  0.00           C  
ATOM   3868  HB2 PRO   252      62.802  61.525  36.084  1.00  0.00           H  
ATOM   3869  HB3 PRO   252      62.713  62.748  37.459  1.00  0.00           H  
ATOM   3870  CG  PRO   252      64.671  62.182  36.935  1.00  0.00           C  
ATOM   3871  HG2 PRO   252      65.133  61.685  36.081  1.00  0.00           H  
ATOM   3872  HG3 PRO   252      64.868  61.561  37.809  1.00  0.00           H  
ATOM   3873  CD  PRO   252      65.052  63.639  37.101  1.00  0.00           C  
ATOM   3874  HD2 PRO   252      64.740  63.918  38.107  1.00  0.00           H  
ATOM   3875  HD3 PRO   252      66.107  63.853  36.931  1.00  0.00           H  
ATOM   3876  N   LEU   253      61.357  65.026  36.678  1.00  0.00           N  
ATOM   3877  H   LEU   253      61.883  64.995  37.540  1.00  0.00           H  
ATOM   3878  CA  LEU   253      60.250  66.009  36.660  1.00  0.00           C  
ATOM   3879  HA  LEU   253      59.426  65.451  36.215  1.00  0.00           H  
ATOM   3880  C   LEU   253      60.404  67.213  35.694  1.00  0.00           C  
ATOM   3881  O   LEU   253      59.427  67.491  34.999  1.00  0.00           O  
ATOM   3882  CB  LEU   253      59.798  66.338  38.058  1.00  0.00           C  
ATOM   3883  HB2 LEU   253      59.101  67.173  37.983  1.00  0.00           H  
ATOM   3884  HB3 LEU   253      60.559  66.597  38.794  1.00  0.00           H  
ATOM   3885  CG  LEU   253      59.049  65.217  38.719  1.00  0.00           C  
ATOM   3886  HG  LEU   253      59.633  64.298  38.693  1.00  0.00           H  
ATOM   3887  CD1 LEU   253      58.729  65.594  40.150  1.00  0.00           C  
ATOM   3888 HD11 LEU   253      59.679  65.965  40.534  1.00  0.00           H  
ATOM   3889 HD12 LEU   253      58.308  64.783  40.744  1.00  0.00           H  
ATOM   3890 HD13 LEU   253      58.047  66.437  40.040  1.00  0.00           H  
ATOM   3891  CD2 LEU   253      57.698  64.948  38.002  1.00  0.00           C  
ATOM   3892 HD21 LEU   253      56.987  65.737  38.248  1.00  0.00           H  
ATOM   3893 HD22 LEU   253      57.288  64.057  38.478  1.00  0.00           H  
ATOM   3894 HD23 LEU   253      57.840  64.800  36.932  1.00  0.00           H  
ATOM   3895  N   SER   254      61.516  67.846  35.641  1.00  0.00           N  
ATOM   3896  H   SER   254      62.223  67.574  36.308  1.00  0.00           H  
ATOM   3897  CA  SER   254      61.832  68.750  34.552  1.00  0.00           C  
ATOM   3898  HA  SER   254      61.169  69.614  34.598  1.00  0.00           H  
ATOM   3899  C   SER   254      61.611  68.155  33.172  1.00  0.00           C  
ATOM   3900  O   SER   254      61.065  68.787  32.296  1.00  0.00           O  
ATOM   3901  CB  SER   254      63.199  69.343  34.759  1.00  0.00           C  
ATOM   3902  HB2 SER   254      63.981  68.597  34.611  1.00  0.00           H  
ATOM   3903  HB3 SER   254      63.236  69.660  35.802  1.00  0.00           H  
ATOM   3904  OG  SER   254      63.338  70.434  33.955  1.00  0.00           O  
ATOM   3905  HG  SER   254      62.672  71.029  34.306  1.00  0.00           H  
ATOM   3906  N   ALA   255      62.154  67.017  32.831  1.00  0.00           N  
ATOM   3907  H   ALA   255      62.734  66.561  33.521  1.00  0.00           H  
ATOM   3908  CA  ALA   255      61.857  66.305  31.635  1.00  0.00           C  
ATOM   3909  HA  ALA   255      62.301  66.909  30.844  1.00  0.00           H  
ATOM   3910  C   ALA   255      60.386  65.836  31.435  1.00  0.00           C  
ATOM   3911  O   ALA   255      59.847  65.830  30.284  1.00  0.00           O  
ATOM   3912  CB  ALA   255      62.799  65.057  31.705  1.00  0.00           C  
ATOM   3913  HB1 ALA   255      62.678  64.390  30.851  1.00  0.00           H  
ATOM   3914  HB2 ALA   255      62.542  64.523  32.620  1.00  0.00           H  
ATOM   3915  HB3 ALA   255      63.830  65.400  31.620  1.00  0.00           H  
ATOM   3916  N   GLN   256      59.765  65.399  32.579  1.00  0.00           N  
ATOM   3917  H   GLN   256      60.249  65.194  33.442  1.00  0.00           H  
ATOM   3918  CA  GLN   256      58.357  65.075  32.470  1.00  0.00           C  
ATOM   3919  HA  GLN   256      58.177  64.446  31.598  1.00  0.00           H  
ATOM   3920  C   GLN   256      57.424  66.285  32.262  1.00  0.00           C  
ATOM   3921  O   GLN   256      56.295  66.038  31.923  1.00  0.00           O  
ATOM   3922  CB  GLN   256      58.080  64.146  33.619  1.00  0.00           C  
ATOM   3923  HB2 GLN   256      57.015  64.082  33.843  1.00  0.00           H  
ATOM   3924  HB3 GLN   256      58.505  64.520  34.551  1.00  0.00           H  
ATOM   3925  CG  GLN   256      58.659  62.702  33.280  1.00  0.00           C  
ATOM   3926  HG2 GLN   256      59.566  62.659  32.676  1.00  0.00           H  
ATOM   3927  HG3 GLN   256      57.931  62.110  32.726  1.00  0.00           H  
ATOM   3928  CD  GLN   256      58.919  61.843  34.565  1.00  0.00           C  
ATOM   3929  OE1 GLN   256      57.963  61.547  35.271  1.00  0.00           O  
ATOM   3930  NE2 GLN   256      60.090  61.339  34.914  1.00  0.00           N  
ATOM   3931 HE22 GLN   256      60.909  61.542  34.359  1.00  0.00           H  
ATOM   3932 HE21 GLN   256      60.154  60.801  35.766  1.00  0.00           H  
ATOM   3933  N   THR   257      57.837  67.531  32.285  1.00  0.00           N  
ATOM   3934  H   THR   257      58.750  67.696  32.685  1.00  0.00           H  
ATOM   3935  CA  THR   257      56.821  68.652  32.128  1.00  0.00           C  
ATOM   3936  HA  THR   257      55.815  68.323  31.870  1.00  0.00           H  
ATOM   3937  C   THR   257      57.198  69.695  31.041  1.00  0.00           C  
ATOM   3938  O   THR   257      56.318  70.448  30.647  1.00  0.00           O  
ATOM   3939  CB  THR   257      56.644  69.442  33.403  1.00  0.00           C  
ATOM   3940  HB  THR   257      55.923  70.256  33.328  1.00  0.00           H  
ATOM   3941  OG1 THR   257      57.945  69.896  33.721  1.00  0.00           O  
ATOM   3942  HG1 THR   257      58.389  69.261  34.288  1.00  0.00           H  
ATOM   3943  CG2 THR   257      55.970  68.743  34.621  1.00  0.00           C  
ATOM   3944 HG21 THR   257      56.737  68.411  35.320  1.00  0.00           H  
ATOM   3945 HG22 THR   257      55.406  67.864  34.311  1.00  0.00           H  
ATOM   3946 HG23 THR   257      55.266  69.455  35.052  1.00  0.00           H  
ATOM   3947  N   GLY   258      58.429  69.733  30.544  1.00  0.00           N  
ATOM   3948  H   GLY   258      59.143  69.086  30.846  1.00  0.00           H  
ATOM   3949  CA  GLY   258      58.847  70.738  29.535  1.00  0.00           C  
ATOM   3950  HA2 GLY   258      58.006  70.936  28.870  1.00  0.00           H  
ATOM   3951  HA3 GLY   258      59.677  70.230  29.045  1.00  0.00           H  
ATOM   3952  C   GLY   258      59.297  72.157  30.252  1.00  0.00           C  
ATOM   3953  O   GLY   258      59.566  73.112  29.543  1.00  0.00           O  
ATOM   3954  N   ILE   259      59.355  72.129  31.560  1.00  0.00           N  
ATOM   3955  H   ILE   259      59.288  71.242  32.038  1.00  0.00           H  
ATOM   3956  CA  ILE   259      59.696  73.277  32.439  1.00  0.00           C  
ATOM   3957  HA  ILE   259      59.918  74.138  31.809  1.00  0.00           H  
ATOM   3958  C   ILE   259      61.011  72.943  33.177  1.00  0.00           C  
ATOM   3959  O   ILE   259      61.073  71.940  33.900  1.00  0.00           O  
ATOM   3960  CB  ILE   259      58.524  73.507  33.430  1.00  0.00           C  
ATOM   3961  HB  ILE   259      58.294  72.563  33.924  1.00  0.00           H  
ATOM   3962  CG1 ILE   259      57.201  73.899  32.689  1.00  0.00           C  
ATOM   3963 HG12 ILE   259      57.010  73.322  31.784  1.00  0.00           H  
ATOM   3964 HG13 ILE   259      57.291  74.951  32.417  1.00  0.00           H  
ATOM   3965  CG2 ILE   259      58.963  74.563  34.433  1.00  0.00           C  
ATOM   3966 HG21 ILE   259      58.118  74.914  35.026  1.00  0.00           H  
ATOM   3967 HG22 ILE   259      59.347  75.434  33.900  1.00  0.00           H  
ATOM   3968 HG23 ILE   259      59.726  74.119  35.072  1.00  0.00           H  
ATOM   3969  CD1 ILE   259      55.895  73.685  33.459  1.00  0.00           C  
ATOM   3970 HD11 ILE   259      56.038  74.029  34.484  1.00  0.00           H  
ATOM   3971 HD12 ILE   259      55.675  72.618  33.500  1.00  0.00           H  
ATOM   3972 HD13 ILE   259      55.061  74.170  32.952  1.00  0.00           H  
ATOM   3973  N   ALA   260      62.010  73.835  33.030  1.00  0.00           N  
ATOM   3974  H   ALA   260      61.861  74.564  32.347  1.00  0.00           H  
ATOM   3975  CA  ALA   260      63.285  73.728  33.634  1.00  0.00           C  
ATOM   3976  HA  ALA   260      63.687  72.724  33.496  1.00  0.00           H  
ATOM   3977  C   ALA   260      63.332  74.003  35.158  1.00  0.00           C  
ATOM   3978  O   ALA   260      62.435  74.708  35.635  1.00  0.00           O  
ATOM   3979  CB  ALA   260      64.295  74.726  33.009  1.00  0.00           C  
ATOM   3980  HB1 ALA   260      64.208  74.666  31.924  1.00  0.00           H  
ATOM   3981  HB2 ALA   260      65.269  74.363  33.339  1.00  0.00           H  
ATOM   3982  HB3 ALA   260      64.018  75.721  33.356  1.00  0.00           H  
ATOM   3983  N   VAL   261      64.207  73.351  35.900  1.00  0.00           N  
ATOM   3984  H   VAL   261      64.767  72.645  35.444  1.00  0.00           H  
ATOM   3985  CA  VAL   261      64.281  73.405  37.402  1.00  0.00           C  
ATOM   3986  HA  VAL   261      63.382  72.917  37.777  1.00  0.00           H  
ATOM   3987  C   VAL   261      64.322  74.861  37.886  1.00  0.00           C  
ATOM   3988  O   VAL   261      63.449  75.220  38.675  1.00  0.00           O  
ATOM   3989  CB  VAL   261      65.386  72.582  38.022  1.00  0.00           C  
ATOM   3990  HB  VAL   261      66.358  73.020  37.796  1.00  0.00           H  
ATOM   3991  CG1 VAL   261      65.284  72.620  39.559  1.00  0.00           C  
ATOM   3992 HG11 VAL   261      64.299  72.401  39.972  1.00  0.00           H  
ATOM   3993 HG12 VAL   261      65.530  73.523  40.117  1.00  0.00           H  
ATOM   3994 HG13 VAL   261      65.924  71.787  39.850  1.00  0.00           H  
ATOM   3995  CG2 VAL   261      65.452  71.058  37.566  1.00  0.00           C  
ATOM   3996 HG21 VAL   261      64.598  70.453  37.873  1.00  0.00           H  
ATOM   3997 HG22 VAL   261      66.346  70.636  38.025  1.00  0.00           H  
ATOM   3998 HG23 VAL   261      65.424  70.898  36.488  1.00  0.00           H  
ATOM   3999  N   LEU   262      65.374  75.641  37.525  1.00  0.00           N  
ATOM   4000  H   LEU   262      65.967  75.343  36.764  1.00  0.00           H  
ATOM   4001  CA  LEU   262      65.579  77.031  38.074  1.00  0.00           C  
ATOM   4002  HA  LEU   262      65.501  76.893  39.153  1.00  0.00           H  
ATOM   4003  C   LEU   262      64.395  77.881  37.498  1.00  0.00           C  
ATOM   4004  O   LEU   262      64.064  78.837  38.070  1.00  0.00           O  
ATOM   4005  CB  LEU   262      66.964  77.584  37.875  1.00  0.00           C  
ATOM   4006  HB2 LEU   262      66.984  78.611  38.240  1.00  0.00           H  
ATOM   4007  HB3 LEU   262      67.231  77.555  36.818  1.00  0.00           H  
ATOM   4008  CG  LEU   262      68.051  76.727  38.654  1.00  0.00           C  
ATOM   4009  HG  LEU   262      68.049  75.718  38.240  1.00  0.00           H  
ATOM   4010  CD1 LEU   262      69.421  77.458  38.486  1.00  0.00           C  
ATOM   4011 HD11 LEU   262      70.207  76.727  38.673  1.00  0.00           H  
ATOM   4012 HD12 LEU   262      69.419  78.311  39.164  1.00  0.00           H  
ATOM   4013 HD13 LEU   262      69.505  77.838  37.467  1.00  0.00           H  
ATOM   4014  CD2 LEU   262      67.739  76.614  40.115  1.00  0.00           C  
ATOM   4015 HD21 LEU   262      66.937  75.878  40.171  1.00  0.00           H  
ATOM   4016 HD22 LEU   262      67.562  77.606  40.530  1.00  0.00           H  
ATOM   4017 HD23 LEU   262      68.586  76.154  40.623  1.00  0.00           H  
ATOM   4018  N   ASP   263      63.726  77.553  36.378  1.00  0.00           N  
ATOM   4019  H   ASP   263      64.041  76.730  35.884  1.00  0.00           H  
ATOM   4020  CA  ASP   263      62.530  78.238  35.902  1.00  0.00           C  
ATOM   4021  HA  ASP   263      62.921  79.254  35.859  1.00  0.00           H  
ATOM   4022  C   ASP   263      61.460  78.066  36.914  1.00  0.00           C  
ATOM   4023  O   ASP   263      60.902  79.041  37.438  1.00  0.00           O  
ATOM   4024  CB  ASP   263      62.313  77.892  34.398  1.00  0.00           C  
ATOM   4025  HB2 ASP   263      62.217  76.824  34.207  1.00  0.00           H  
ATOM   4026  HB3 ASP   263      63.232  78.221  33.913  1.00  0.00           H  
ATOM   4027  CG  ASP   263      61.131  78.544  33.653  1.00  0.00           C  
ATOM   4028  OD1 ASP   263      60.259  79.074  34.323  1.00  0.00           O  
ATOM   4029  OD2 ASP   263      61.212  78.695  32.382  1.00  0.00           O  
ATOM   4030  N   MET   264      61.141  76.810  37.312  1.00  0.00           N  
ATOM   4031  H   MET   264      61.550  76.054  36.780  1.00  0.00           H  
ATOM   4032  CA  MET   264      60.255  76.452  38.432  1.00  0.00           C  
ATOM   4033  HA  MET   264      59.282  76.884  38.198  1.00  0.00           H  
ATOM   4034  C   MET   264      60.750  77.003  39.731  1.00  0.00           C  
ATOM   4035  O   MET   264      59.918  77.387  40.484  1.00  0.00           O  
ATOM   4036  CB  MET   264      60.038  74.924  38.499  1.00  0.00           C  
ATOM   4037  HB2 MET   264      61.004  74.430  38.603  1.00  0.00           H  
ATOM   4038  HB3 MET   264      59.660  74.661  37.511  1.00  0.00           H  
ATOM   4039  CG  MET   264      59.102  74.454  39.575  1.00  0.00           C  
ATOM   4040  HG2 MET   264      59.485  74.689  40.568  1.00  0.00           H  
ATOM   4041  HG3 MET   264      59.144  73.365  39.572  1.00  0.00           H  
ATOM   4042  SD  MET   264      57.365  75.017  39.351  1.00  0.00           S  
ATOM   4043  CE  MET   264      56.809  73.971  37.971  1.00  0.00           C  
ATOM   4044  HE1 MET   264      56.259  74.630  37.298  1.00  0.00           H  
ATOM   4045  HE2 MET   264      56.258  73.101  38.327  1.00  0.00           H  
ATOM   4046  HE3 MET   264      57.698  73.610  37.454  1.00  0.00           H  
ATOM   4047  N   CYS   265      62.063  77.111  40.025  1.00  0.00           N  
ATOM   4048  H   CYS   265      62.686  76.720  39.332  1.00  0.00           H  
ATOM   4049  CA  CYS   265      62.564  77.840  41.247  1.00  0.00           C  
ATOM   4050  HA  CYS   265      62.100  77.334  42.093  1.00  0.00           H  
ATOM   4051  C   CYS   265      62.247  79.344  41.226  1.00  0.00           C  
ATOM   4052  O   CYS   265      61.907  79.912  42.263  1.00  0.00           O  
ATOM   4053  CB  CYS   265      64.101  77.811  41.333  1.00  0.00           C  
ATOM   4054  HB2 CYS   265      64.394  78.444  42.170  1.00  0.00           H  
ATOM   4055  HB3 CYS   265      64.531  78.110  40.378  1.00  0.00           H  
ATOM   4056  SG  CYS   265      64.543  76.089  41.622  1.00  0.00           S  
ATOM   4057  HG  CYS   265      63.473  75.715  40.914  1.00  0.00           H  
ATOM   4058  N   ALA   266      62.281  80.109  40.093  1.00  0.00           N  
ATOM   4059  H   ALA   266      62.541  79.557  39.289  1.00  0.00           H  
ATOM   4060  CA  ALA   266      61.789  81.454  40.069  1.00  0.00           C  
ATOM   4061  HA  ALA   266      62.258  82.040  40.859  1.00  0.00           H  
ATOM   4062  C   ALA   266      60.247  81.463  40.342  1.00  0.00           C  
ATOM   4063  O   ALA   266      59.877  82.464  40.998  1.00  0.00           O  
ATOM   4064  CB  ALA   266      62.163  82.155  38.787  1.00  0.00           C  
ATOM   4065  HB1 ALA   266      63.208  82.464  38.804  1.00  0.00           H  
ATOM   4066  HB2 ALA   266      61.580  83.071  38.874  1.00  0.00           H  
ATOM   4067  HB3 ALA   266      61.891  81.516  37.947  1.00  0.00           H  
ATOM   4068  N   SER   267      59.366  80.532  39.896  1.00  0.00           N  
ATOM   4069  H   SER   267      59.718  79.767  39.338  1.00  0.00           H  
ATOM   4070  CA  SER   267      57.999  80.534  40.264  1.00  0.00           C  
ATOM   4071  HA  SER   267      57.609  81.532  40.064  1.00  0.00           H  
ATOM   4072  C   SER   267      57.702  80.317  41.769  1.00  0.00           C  
ATOM   4073  O   SER   267      57.024  81.238  42.276  1.00  0.00           O  
ATOM   4074  CB  SER   267      57.192  79.647  39.320  1.00  0.00           C  
ATOM   4075  HB2 SER   267      56.937  80.281  38.471  1.00  0.00           H  
ATOM   4076  HB3 SER   267      56.367  79.230  39.898  1.00  0.00           H  
ATOM   4077  OG  SER   267      57.907  78.514  38.883  1.00  0.00           O  
ATOM   4078  HG  SER   267      58.169  77.968  39.628  1.00  0.00           H  
ATOM   4079  N   LEU   268      58.407  79.463  42.461  1.00  0.00           N  
ATOM   4080  H   LEU   268      58.960  78.821  41.911  1.00  0.00           H  
ATOM   4081  CA  LEU   268      58.556  79.299  43.935  1.00  0.00           C  
ATOM   4082  HA  LEU   268      57.593  79.128  44.416  1.00  0.00           H  
ATOM   4083  C   LEU   268      59.070  80.592  44.622  1.00  0.00           C  
ATOM   4084  O   LEU   268      58.554  80.955  45.688  1.00  0.00           O  
ATOM   4085  CB  LEU   268      59.356  78.041  44.211  1.00  0.00           C  
ATOM   4086  HB2 LEU   268      60.335  78.102  43.736  1.00  0.00           H  
ATOM   4087  HB3 LEU   268      58.915  77.173  43.720  1.00  0.00           H  
ATOM   4088  CG  LEU   268      59.646  77.759  45.700  1.00  0.00           C  
ATOM   4089  HG  LEU   268      60.195  78.609  46.106  1.00  0.00           H  
ATOM   4090  CD1 LEU   268      58.431  77.450  46.557  1.00  0.00           C  
ATOM   4091 HD11 LEU   268      58.741  77.216  47.576  1.00  0.00           H  
ATOM   4092 HD12 LEU   268      57.803  76.645  46.175  1.00  0.00           H  
ATOM   4093 HD13 LEU   268      57.690  78.248  46.500  1.00  0.00           H  
ATOM   4094  CD2 LEU   268      60.479  76.468  45.831  1.00  0.00           C  
ATOM   4095 HD21 LEU   268      59.894  75.611  45.498  1.00  0.00           H  
ATOM   4096 HD22 LEU   268      60.736  76.256  46.869  1.00  0.00           H  
ATOM   4097 HD23 LEU   268      61.416  76.495  45.275  1.00  0.00           H  
ATOM   4098  N   LYS   269      60.127  81.191  44.182  1.00  0.00           N  
ATOM   4099  H   LYS   269      60.506  80.871  43.301  1.00  0.00           H  
ATOM   4100  CA  LYS   269      60.623  82.440  44.723  1.00  0.00           C  
ATOM   4101  HA  LYS   269      60.847  82.341  45.785  1.00  0.00           H  
ATOM   4102  C   LYS   269      59.621  83.634  44.721  1.00  0.00           C  
ATOM   4103  O   LYS   269      59.529  84.263  45.758  1.00  0.00           O  
ATOM   4104  CB  LYS   269      61.946  82.679  44.056  1.00  0.00           C  
ATOM   4105  HB2 LYS   269      61.700  82.672  42.994  1.00  0.00           H  
ATOM   4106  HB3 LYS   269      62.609  81.846  44.290  1.00  0.00           H  
ATOM   4107  CG  LYS   269      62.632  84.010  44.329  1.00  0.00           C  
ATOM   4108  HG2 LYS   269      62.934  84.102  45.372  1.00  0.00           H  
ATOM   4109  HG3 LYS   269      62.041  84.906  44.138  1.00  0.00           H  
ATOM   4110  CD  LYS   269      63.885  84.077  43.458  1.00  0.00           C  
ATOM   4111  HD2 LYS   269      63.686  84.007  42.388  1.00  0.00           H  
ATOM   4112  HD3 LYS   269      64.476  83.181  43.647  1.00  0.00           H  
ATOM   4113  CE  LYS   269      64.763  85.253  43.733  1.00  0.00           C  
ATOM   4114  HE2 LYS   269      65.812  84.992  43.597  1.00  0.00           H  
ATOM   4115  HE3 LYS   269      64.655  85.597  44.762  1.00  0.00           H  
ATOM   4116  NZ  LYS   269      64.404  86.329  42.817  1.00  0.00           N  
ATOM   4117  HZ3 LYS   269      65.081  87.068  42.945  1.00  0.00           H  
ATOM   4118  HZ1 LYS   269      63.480  86.735  42.845  1.00  0.00           H  
ATOM   4119  HZ2 LYS   269      64.560  86.090  41.848  1.00  0.00           H  
ATOM   4120  N   GLU   270      58.892  83.792  43.647  1.00  0.00           N  
ATOM   4121  H   GLU   270      59.128  83.211  42.855  1.00  0.00           H  
ATOM   4122  CA  GLU   270      57.816  84.679  43.548  1.00  0.00           C  
ATOM   4123  HA  GLU   270      58.367  85.593  43.767  1.00  0.00           H  
ATOM   4124  C   GLU   270      56.726  84.243  44.603  1.00  0.00           C  
ATOM   4125  O   GLU   270      56.442  85.021  45.502  1.00  0.00           O  
ATOM   4126  CB  GLU   270      57.244  84.804  42.177  1.00  0.00           C  
ATOM   4127  HB2 GLU   270      56.667  83.885  42.074  1.00  0.00           H  
ATOM   4128  HB3 GLU   270      58.089  84.860  41.490  1.00  0.00           H  
ATOM   4129  CG  GLU   270      56.257  85.901  41.831  1.00  0.00           C  
ATOM   4130  HG2 GLU   270      56.770  86.810  42.145  1.00  0.00           H  
ATOM   4131  HG3 GLU   270      55.386  85.755  42.471  1.00  0.00           H  
ATOM   4132  CD  GLU   270      55.770  86.054  40.361  1.00  0.00           C  
ATOM   4133  OE1 GLU   270      55.844  85.073  39.571  1.00  0.00           O  
ATOM   4134  OE2 GLU   270      55.263  87.129  40.006  1.00  0.00           O  
ATOM   4135  N   LEU   271      56.176  82.982  44.570  1.00  0.00           N  
ATOM   4136  H   LEU   271      56.398  82.448  43.743  1.00  0.00           H  
ATOM   4137  CA  LEU   271      55.107  82.448  45.499  1.00  0.00           C  
ATOM   4138  HA  LEU   271      54.120  82.796  45.196  1.00  0.00           H  
ATOM   4139  C   LEU   271      55.462  82.750  46.972  1.00  0.00           C  
ATOM   4140  O   LEU   271      54.624  83.259  47.720  1.00  0.00           O  
ATOM   4141  CB  LEU   271      54.851  80.895  45.328  1.00  0.00           C  
ATOM   4142  HB2 LEU   271      54.328  80.438  46.169  1.00  0.00           H  
ATOM   4143  HB3 LEU   271      55.865  80.494  45.305  1.00  0.00           H  
ATOM   4144  CG  LEU   271      54.140  80.374  44.077  1.00  0.00           C  
ATOM   4145  HG  LEU   271      54.501  80.879  43.181  1.00  0.00           H  
ATOM   4146  CD1 LEU   271      54.289  78.894  43.938  1.00  0.00           C  
ATOM   4147 HD11 LEU   271      53.495  78.340  43.437  1.00  0.00           H  
ATOM   4148 HD12 LEU   271      54.279  78.476  44.945  1.00  0.00           H  
ATOM   4149 HD13 LEU   271      55.302  78.620  43.642  1.00  0.00           H  
ATOM   4150  CD2 LEU   271      52.597  80.667  44.256  1.00  0.00           C  
ATOM   4151 HD21 LEU   271      52.013  80.149  43.495  1.00  0.00           H  
ATOM   4152 HD22 LEU   271      52.425  81.742  44.201  1.00  0.00           H  
ATOM   4153 HD23 LEU   271      52.296  80.191  45.189  1.00  0.00           H  
ATOM   4154  N   LEU   272      56.636  82.296  47.415  1.00  0.00           N  
ATOM   4155  H   LEU   272      57.250  82.010  46.666  1.00  0.00           H  
ATOM   4156  CA  LEU   272      57.232  82.459  48.729  1.00  0.00           C  
ATOM   4157  HA  LEU   272      56.733  81.834  49.470  1.00  0.00           H  
ATOM   4158  C   LEU   272      57.123  83.891  49.336  1.00  0.00           C  
ATOM   4159  O   LEU   272      56.730  84.108  50.519  1.00  0.00           O  
ATOM   4160  CB  LEU   272      58.734  82.109  48.806  1.00  0.00           C  
ATOM   4161  HB2 LEU   272      59.160  82.522  49.720  1.00  0.00           H  
ATOM   4162  HB3 LEU   272      59.244  82.511  47.931  1.00  0.00           H  
ATOM   4163  CG  LEU   272      58.970  80.583  48.872  1.00  0.00           C  
ATOM   4164  HG  LEU   272      58.603  80.098  47.968  1.00  0.00           H  
ATOM   4165  CD1 LEU   272      60.434  80.320  48.988  1.00  0.00           C  
ATOM   4166 HD11 LEU   272      60.826  80.819  48.101  1.00  0.00           H  
ATOM   4167 HD12 LEU   272      60.710  79.265  48.997  1.00  0.00           H  
ATOM   4168 HD13 LEU   272      60.743  80.845  49.891  1.00  0.00           H  
ATOM   4169  CD2 LEU   272      58.286  79.955  50.098  1.00  0.00           C  
ATOM   4170 HD21 LEU   272      58.608  80.362  51.056  1.00  0.00           H  
ATOM   4171 HD22 LEU   272      58.460  78.882  50.176  1.00  0.00           H  
ATOM   4172 HD23 LEU   272      57.224  80.200  50.108  1.00  0.00           H  
ATOM   4173  N   GLN   273      57.356  84.944  48.483  1.00  0.00           N  
ATOM   4174  H   GLN   273      57.602  84.689  47.537  1.00  0.00           H  
ATOM   4175  CA  GLN   273      57.335  86.401  48.751  1.00  0.00           C  
ATOM   4176  HA  GLN   273      57.641  86.488  49.794  1.00  0.00           H  
ATOM   4177  C   GLN   273      55.916  86.963  48.669  1.00  0.00           C  
ATOM   4178  O   GLN   273      55.551  87.813  49.433  1.00  0.00           O  
ATOM   4179  CB  GLN   273      58.406  87.143  47.930  1.00  0.00           C  
ATOM   4180  HB2 GLN   273      58.297  88.194  48.197  1.00  0.00           H  
ATOM   4181  HB3 GLN   273      58.260  87.052  46.853  1.00  0.00           H  
ATOM   4182  CG  GLN   273      59.867  86.738  48.207  1.00  0.00           C  
ATOM   4183  HG2 GLN   273      59.911  85.661  48.050  1.00  0.00           H  
ATOM   4184  HG3 GLN   273      60.126  86.898  49.253  1.00  0.00           H  
ATOM   4185  CD  GLN   273      60.910  87.427  47.352  1.00  0.00           C  
ATOM   4186  NE2 GLN   273      61.121  86.892  46.148  1.00  0.00           N  
ATOM   4187 HE22 GLN   273      60.714  85.999  45.910  1.00  0.00           H  
ATOM   4188 HE21 GLN   273      61.728  87.428  45.545  1.00  0.00           H  
ATOM   4189  OE1 GLN   273      61.576  88.420  47.601  1.00  0.00           O  
ATOM   4190  N   ASN   274      55.109  86.507  47.708  1.00  0.00           N  
ATOM   4191  H   ASN   274      55.515  85.899  47.011  1.00  0.00           H  
ATOM   4192  CA  ASN   274      53.787  86.976  47.455  1.00  0.00           C  
ATOM   4193  HA  ASN   274      53.831  88.058  47.578  1.00  0.00           H  
ATOM   4194  C   ASN   274      52.778  86.411  48.454  1.00  0.00           C  
ATOM   4195  O   ASN   274      51.975  87.196  48.941  1.00  0.00           O  
ATOM   4196  CB  ASN   274      53.364  86.737  45.972  1.00  0.00           C  
ATOM   4197  HB2 ASN   274      52.355  87.076  45.738  1.00  0.00           H  
ATOM   4198  HB3 ASN   274      53.495  85.701  45.659  1.00  0.00           H  
ATOM   4199  CG  ASN   274      54.214  87.556  45.031  1.00  0.00           C  
ATOM   4200  OD1 ASN   274      55.076  88.305  45.447  1.00  0.00           O  
ATOM   4201  ND2 ASN   274      54.020  87.521  43.784  1.00  0.00           N  
ATOM   4202 HD22 ASN   274      53.318  86.930  43.361  1.00  0.00           H  
ATOM   4203 HD21 ASN   274      54.486  88.100  43.101  1.00  0.00           H  
ATOM   4204  N   GLY   275      52.622  85.101  48.659  1.00  0.00           N  
ATOM   4205  H   GLY   275      53.312  84.477  48.265  1.00  0.00           H  
ATOM   4206  CA  GLY   275      51.449  84.498  49.293  1.00  0.00           C  
ATOM   4207  HA2 GLY   275      51.078  85.179  50.059  1.00  0.00           H  
ATOM   4208  HA3 GLY   275      51.790  83.639  49.872  1.00  0.00           H  
ATOM   4209  C   GLY   275      50.437  83.933  48.186  1.00  0.00           C  
ATOM   4210  O   GLY   275      50.483  84.066  46.997  1.00  0.00           O  
ATOM   4211  N   MET   276      49.392  83.246  48.651  1.00  0.00           N  
ATOM   4212  H   MET   276      49.512  83.032  49.630  1.00  0.00           H  
ATOM   4213  CA  MET   276      48.385  82.494  47.843  1.00  0.00           C  
ATOM   4214  HA  MET   276      48.917  81.961  47.055  1.00  0.00           H  
ATOM   4215  C   MET   276      47.478  83.466  47.055  1.00  0.00           C  
ATOM   4216  O   MET   276      46.789  83.038  46.135  1.00  0.00           O  
ATOM   4217  CB  MET   276      47.564  81.543  48.709  1.00  0.00           C  
ATOM   4218  HB2 MET   276      46.615  81.266  48.250  1.00  0.00           H  
ATOM   4219  HB3 MET   276      47.177  82.126  49.545  1.00  0.00           H  
ATOM   4220  CG  MET   276      48.473  80.395  49.123  1.00  0.00           C  
ATOM   4221  HG2 MET   276      47.841  79.845  49.821  1.00  0.00           H  
ATOM   4222  HG3 MET   276      49.371  80.692  49.665  1.00  0.00           H  
ATOM   4223  SD  MET   276      49.109  79.166  47.921  1.00  0.00           S  
ATOM   4224  CE  MET   276      50.308  78.360  49.028  1.00  0.00           C  
ATOM   4225  HE1 MET   276      49.836  78.170  49.993  1.00  0.00           H  
ATOM   4226  HE2 MET   276      51.102  79.092  49.172  1.00  0.00           H  
ATOM   4227  HE3 MET   276      50.656  77.418  48.605  1.00  0.00           H  
ATOM   4228  N   ASN   277      47.195  84.616  47.700  1.00  0.00           N  
ATOM   4229  H   ASN   277      47.656  84.593  48.599  1.00  0.00           H  
ATOM   4230  CA  ASN   277      46.472  85.758  47.133  1.00  0.00           C  
ATOM   4231  HA  ASN   277      46.116  86.255  48.035  1.00  0.00           H  
ATOM   4232  C   ASN   277      45.239  85.412  46.196  1.00  0.00           C  
ATOM   4233  O   ASN   277      45.221  85.702  45.013  1.00  0.00           O  
ATOM   4234  CB  ASN   277      47.419  86.780  46.413  1.00  0.00           C  
ATOM   4235  HB2 ASN   277      46.824  87.617  46.049  1.00  0.00           H  
ATOM   4236  HB3 ASN   277      47.860  86.286  45.548  1.00  0.00           H  
ATOM   4237  CG  ASN   277      48.519  87.258  47.363  1.00  0.00           C  
ATOM   4238  ND2 ASN   277      49.690  87.398  46.843  1.00  0.00           N  
ATOM   4239 HD22 ASN   277      49.875  87.329  45.852  1.00  0.00           H  
ATOM   4240 HD21 ASN   277      50.470  87.655  47.430  1.00  0.00           H  
ATOM   4241  OD1 ASN   277      48.315  87.462  48.561  1.00  0.00           O  
ATOM   4242  N   GLY   278      44.178  84.857  46.834  1.00  0.00           N  
ATOM   4243  H   GLY   278      44.344  84.622  47.802  1.00  0.00           H  
ATOM   4244  CA  GLY   278      42.918  84.566  46.128  1.00  0.00           C  
ATOM   4245  HA2 GLY   278      42.878  85.189  45.235  1.00  0.00           H  
ATOM   4246  HA3 GLY   278      42.125  84.841  46.824  1.00  0.00           H  
ATOM   4247  C   GLY   278      42.787  83.137  45.649  1.00  0.00           C  
ATOM   4248  O   GLY   278      41.706  82.657  45.349  1.00  0.00           O  
ATOM   4249  N   ARG   279      43.890  82.401  45.397  1.00  0.00           N  
ATOM   4250  H   ARG   279      44.706  82.801  45.839  1.00  0.00           H  
ATOM   4251  CA  ARG   279      43.996  81.130  44.663  1.00  0.00           C  
ATOM   4252  HA  ARG   279      43.017  80.848  44.277  1.00  0.00           H  
ATOM   4253  C   ARG   279      44.290  79.918  45.615  1.00  0.00           C  
ATOM   4254  O   ARG   279      44.811  80.090  46.729  1.00  0.00           O  
ATOM   4255  CB  ARG   279      44.889  81.231  43.431  1.00  0.00           C  
ATOM   4256  HB2 ARG   279      45.300  80.249  43.194  1.00  0.00           H  
ATOM   4257  HB3 ARG   279      45.760  81.851  43.644  1.00  0.00           H  
ATOM   4258  CG  ARG   279      44.052  81.769  42.252  1.00  0.00           C  
ATOM   4259  HG2 ARG   279      43.718  82.770  42.527  1.00  0.00           H  
ATOM   4260  HG3 ARG   279      43.240  81.065  42.066  1.00  0.00           H  
ATOM   4261  CD  ARG   279      44.737  81.938  40.913  1.00  0.00           C  
ATOM   4262  HD2 ARG   279      44.028  82.183  40.122  1.00  0.00           H  
ATOM   4263  HD3 ARG   279      45.251  81.009  40.667  1.00  0.00           H  
ATOM   4264  NE  ARG   279      45.705  83.099  41.115  1.00  0.00           N  
ATOM   4265  HE  ARG   279      45.948  83.191  42.091  1.00  0.00           H  
ATOM   4266  CZ  ARG   279      46.146  84.078  40.420  1.00  0.00           C  
ATOM   4267  NH1 ARG   279      46.009  84.153  39.107  1.00  0.00           N  
ATOM   4268 HH12 ARG   279      45.445  83.511  38.570  1.00  0.00           H  
ATOM   4269 HH11 ARG   279      46.562  84.903  38.717  1.00  0.00           H  
ATOM   4270  NH2 ARG   279      46.922  85.001  40.893  1.00  0.00           N  
ATOM   4271 HH21 ARG   279      47.339  85.696  40.289  1.00  0.00           H  
ATOM   4272 HH22 ARG   279      47.334  84.768  41.785  1.00  0.00           H  
ATOM   4273  N   THR   280      43.989  78.708  45.178  1.00  0.00           N  
ATOM   4274  H   THR   280      43.578  78.683  44.256  1.00  0.00           H  
ATOM   4275  CA  THR   280      44.295  77.467  45.760  1.00  0.00           C  
ATOM   4276  HA  THR   280      45.074  77.599  46.511  1.00  0.00           H  
ATOM   4277  C   THR   280      45.004  76.557  44.740  1.00  0.00           C  
ATOM   4278  O   THR   280      44.824  76.710  43.517  1.00  0.00           O  
ATOM   4279  CB  THR   280      43.189  76.700  46.524  1.00  0.00           C  
ATOM   4280  HB  THR   280      43.502  75.712  46.864  1.00  0.00           H  
ATOM   4281  OG1 THR   280      42.105  76.551  45.756  1.00  0.00           O  
ATOM   4282  HG1 THR   280      41.774  77.446  45.648  1.00  0.00           H  
ATOM   4283  CG2 THR   280      42.751  77.379  47.869  1.00  0.00           C  
ATOM   4284 HG21 THR   280      43.631  77.497  48.502  1.00  0.00           H  
ATOM   4285 HG22 THR   280      41.967  76.833  48.393  1.00  0.00           H  
ATOM   4286 HG23 THR   280      42.464  78.414  47.687  1.00  0.00           H  
ATOM   4287  N   ILE   281      45.732  75.613  45.306  1.00  0.00           N  
ATOM   4288  H   ILE   281      45.902  75.514  46.297  1.00  0.00           H  
ATOM   4289  CA  ILE   281      46.453  74.548  44.538  1.00  0.00           C  
ATOM   4290  HA  ILE   281      46.230  74.776  43.496  1.00  0.00           H  
ATOM   4291  C   ILE   281      45.983  73.172  45.058  1.00  0.00           C  
ATOM   4292  O   ILE   281      46.403  72.843  46.142  1.00  0.00           O  
ATOM   4293  CB  ILE   281      48.013  74.783  44.607  1.00  0.00           C  
ATOM   4294  HB  ILE   281      48.338  74.510  45.611  1.00  0.00           H  
ATOM   4295  CG1 ILE   281      48.539  76.157  44.273  1.00  0.00           C  
ATOM   4296 HG12 ILE   281      48.096  76.775  45.054  1.00  0.00           H  
ATOM   4297 HG13 ILE   281      48.063  76.480  43.347  1.00  0.00           H  
ATOM   4298  CG2 ILE   281      48.443  73.777  43.527  1.00  0.00           C  
ATOM   4299 HG21 ILE   281      48.142  72.740  43.673  1.00  0.00           H  
ATOM   4300 HG22 ILE   281      49.531  73.829  43.537  1.00  0.00           H  
ATOM   4301 HG23 ILE   281      48.089  74.164  42.572  1.00  0.00           H  
ATOM   4302  CD1 ILE   281      50.042  76.525  44.384  1.00  0.00           C  
ATOM   4303 HD11 ILE   281      50.500  76.117  45.286  1.00  0.00           H  
ATOM   4304 HD12 ILE   281      50.080  77.613  44.347  1.00  0.00           H  
ATOM   4305 HD13 ILE   281      50.556  76.149  43.499  1.00  0.00           H  
ATOM   4306  N   LEU   282      45.048  72.508  44.263  1.00  0.00           N  
ATOM   4307  H   LEU   282      44.751  72.874  43.369  1.00  0.00           H  
ATOM   4308  CA  LEU   282      44.640  71.115  44.535  1.00  0.00           C  
ATOM   4309  HA  LEU   282      43.626  71.219  44.148  1.00  0.00           H  
ATOM   4310  C   LEU   282      44.373  70.774  46.062  1.00  0.00           C  
ATOM   4311  O   LEU   282      44.866  69.842  46.685  1.00  0.00           O  
ATOM   4312  CB  LEU   282      45.601  70.107  43.912  1.00  0.00           C  
ATOM   4313  HB2 LEU   282      45.140  69.124  44.012  1.00  0.00           H  
ATOM   4314  HB3 LEU   282      46.547  70.055  44.451  1.00  0.00           H  
ATOM   4315  CG  LEU   282      45.953  70.367  42.478  1.00  0.00           C  
ATOM   4316  HG  LEU   282      46.481  71.305  42.304  1.00  0.00           H  
ATOM   4317  CD1 LEU   282      46.969  69.303  42.033  1.00  0.00           C  
ATOM   4318 HD11 LEU   282      47.762  69.108  42.756  1.00  0.00           H  
ATOM   4319 HD12 LEU   282      47.234  69.659  41.038  1.00  0.00           H  
ATOM   4320 HD13 LEU   282      46.387  68.382  41.984  1.00  0.00           H  
ATOM   4321  CD2 LEU   282      44.729  70.215  41.546  1.00  0.00           C  
ATOM   4322 HD21 LEU   282      44.109  71.066  41.829  1.00  0.00           H  
ATOM   4323 HD22 LEU   282      44.231  69.350  41.983  1.00  0.00           H  
ATOM   4324 HD23 LEU   282      45.039  70.115  40.506  1.00  0.00           H  
ATOM   4325  N   GLY   283      43.463  71.575  46.690  1.00  0.00           N  
ATOM   4326  H   GLY   283      43.098  72.364  46.176  1.00  0.00           H  
ATOM   4327  CA  GLY   283      42.925  71.350  47.996  1.00  0.00           C  
ATOM   4328  HA2 GLY   283      42.672  70.292  48.051  1.00  0.00           H  
ATOM   4329  HA3 GLY   283      41.976  71.877  48.103  1.00  0.00           H  
ATOM   4330  C   GLY   283      43.883  71.820  49.086  1.00  0.00           C  
ATOM   4331  O   GLY   283      43.481  71.750  50.211  1.00  0.00           O  
ATOM   4332  N   SER   284      45.108  72.399  48.819  1.00  0.00           N  
ATOM   4333  H   SER   284      45.458  72.441  47.872  1.00  0.00           H  
ATOM   4334  CA  SER   284      45.917  73.040  49.842  1.00  0.00           C  
ATOM   4335  HA  SER   284      45.467  72.835  50.813  1.00  0.00           H  
ATOM   4336  C   SER   284      45.938  74.586  49.719  1.00  0.00           C  
ATOM   4337  O   SER   284      45.542  75.146  48.702  1.00  0.00           O  
ATOM   4338  CB  SER   284      47.300  72.396  49.881  1.00  0.00           C  
ATOM   4339  HB2 SER   284      47.868  72.728  49.012  1.00  0.00           H  
ATOM   4340  HB3 SER   284      47.290  71.307  49.848  1.00  0.00           H  
ATOM   4341  OG  SER   284      47.999  72.905  51.007  1.00  0.00           O  
ATOM   4342  HG  SER   284      48.892  72.553  51.033  1.00  0.00           H  
ATOM   4343  N   ALA   285      46.341  75.254  50.783  1.00  0.00           N  
ATOM   4344  H   ALA   285      46.361  74.680  51.614  1.00  0.00           H  
ATOM   4345  CA  ALA   285      46.969  76.597  50.872  1.00  0.00           C  
ATOM   4346  HA  ALA   285      47.223  76.943  49.870  1.00  0.00           H  
ATOM   4347  C   ALA   285      48.265  76.705  51.778  1.00  0.00           C  
ATOM   4348  O   ALA   285      48.782  77.825  52.090  1.00  0.00           O  
ATOM   4349  CB  ALA   285      45.871  77.583  51.171  1.00  0.00           C  
ATOM   4350  HB1 ALA   285      46.209  78.582  50.898  1.00  0.00           H  
ATOM   4351  HB2 ALA   285      45.559  77.505  52.213  1.00  0.00           H  
ATOM   4352  HB3 ALA   285      44.946  77.422  50.618  1.00  0.00           H  
ATOM   4353  N   LEU   286      48.967  75.598  51.911  1.00  0.00           N  
ATOM   4354  H   LEU   286      48.652  74.748  51.466  1.00  0.00           H  
ATOM   4355  CA  LEU   286      50.348  75.548  52.316  1.00  0.00           C  
ATOM   4356  HA  LEU   286      50.741  76.540  52.541  1.00  0.00           H  
ATOM   4357  C   LEU   286      51.163  75.056  51.141  1.00  0.00           C  
ATOM   4358  O   LEU   286      50.712  74.231  50.305  1.00  0.00           O  
ATOM   4359  CB  LEU   286      50.622  74.628  53.522  1.00  0.00           C  
ATOM   4360  HB2 LEU   286      51.664  74.315  53.577  1.00  0.00           H  
ATOM   4361  HB3 LEU   286      50.052  73.713  53.361  1.00  0.00           H  
ATOM   4362  CG  LEU   286      50.085  75.340  54.698  1.00  0.00           C  
ATOM   4363  HG  LEU   286      49.014  75.540  54.650  1.00  0.00           H  
ATOM   4364  CD1 LEU   286      50.251  74.619  56.064  1.00  0.00           C  
ATOM   4365 HD11 LEU   286      49.757  75.064  56.928  1.00  0.00           H  
ATOM   4366 HD12 LEU   286      51.302  74.626  56.350  1.00  0.00           H  
ATOM   4367 HD13 LEU   286      50.016  73.577  55.848  1.00  0.00           H  
ATOM   4368  CD2 LEU   286      50.725  76.735  54.868  1.00  0.00           C  
ATOM   4369 HD21 LEU   286      51.812  76.760  54.944  1.00  0.00           H  
ATOM   4370 HD22 LEU   286      50.373  77.198  55.790  1.00  0.00           H  
ATOM   4371 HD23 LEU   286      50.447  77.565  54.218  1.00  0.00           H  
ATOM   4372  N   LEU   287      52.358  75.573  51.088  1.00  0.00           N  
ATOM   4373  H   LEU   287      52.589  76.398  51.622  1.00  0.00           H  
ATOM   4374  CA  LEU   287      53.406  74.880  50.269  1.00  0.00           C  
ATOM   4375  HA  LEU   287      52.946  74.664  49.304  1.00  0.00           H  
ATOM   4376  C   LEU   287      53.787  73.518  50.909  1.00  0.00           C  
ATOM   4377  O   LEU   287      54.343  73.487  52.008  1.00  0.00           O  
ATOM   4378  CB  LEU   287      54.656  75.802  50.108  1.00  0.00           C  
ATOM   4379  HB2 LEU   287      55.432  75.169  49.678  1.00  0.00           H  
ATOM   4380  HB3 LEU   287      55.037  76.148  51.069  1.00  0.00           H  
ATOM   4381  CG  LEU   287      54.438  77.007  49.170  1.00  0.00           C  
ATOM   4382  HG  LEU   287      53.529  77.504  49.509  1.00  0.00           H  
ATOM   4383  CD1 LEU   287      55.623  77.938  49.281  1.00  0.00           C  
ATOM   4384 HD11 LEU   287      56.566  77.417  49.110  1.00  0.00           H  
ATOM   4385 HD12 LEU   287      55.721  78.358  50.282  1.00  0.00           H  
ATOM   4386 HD13 LEU   287      55.593  78.792  48.605  1.00  0.00           H  
ATOM   4387  CD2 LEU   287      54.108  76.589  47.776  1.00  0.00           C  
ATOM   4388 HD21 LEU   287      54.134  77.402  47.051  1.00  0.00           H  
ATOM   4389 HD22 LEU   287      53.053  76.320  47.738  1.00  0.00           H  
ATOM   4390 HD23 LEU   287      54.671  75.683  47.551  1.00  0.00           H  
ATOM   4391  N   GLU   288      53.243  72.448  50.311  1.00  0.00           N  
ATOM   4392  H   GLU   288      52.686  72.696  49.506  1.00  0.00           H  
ATOM   4393  CA  GLU   288      53.345  71.070  50.785  1.00  0.00           C  
ATOM   4394  HA  GLU   288      53.142  71.060  51.856  1.00  0.00           H  
ATOM   4395  C   GLU   288      54.824  70.630  50.743  1.00  0.00           C  
ATOM   4396  O   GLU   288      55.535  70.793  49.720  1.00  0.00           O  
ATOM   4397  CB  GLU   288      52.419  70.163  49.886  1.00  0.00           C  
ATOM   4398  HB2 GLU   288      52.514  69.115  50.171  1.00  0.00           H  
ATOM   4399  HB3 GLU   288      52.886  70.175  48.901  1.00  0.00           H  
ATOM   4400  CG  GLU   288      50.942  70.541  49.857  1.00  0.00           C  
ATOM   4401  HG2 GLU   288      50.518  69.983  49.022  1.00  0.00           H  
ATOM   4402  HG3 GLU   288      50.842  71.622  49.759  1.00  0.00           H  
ATOM   4403  CD  GLU   288      50.231  70.152  51.166  1.00  0.00           C  
ATOM   4404  OE1 GLU   288      50.882  69.942  52.248  1.00  0.00           O  
ATOM   4405  OE2 GLU   288      48.999  70.147  51.287  1.00  0.00           O  
ATOM   4406  N   ASP   289      55.377  70.046  51.785  1.00  0.00           N  
ATOM   4407  H   ASP   289      54.832  69.916  52.625  1.00  0.00           H  
ATOM   4408  CA  ASP   289      56.708  69.472  51.775  1.00  0.00           C  
ATOM   4409  HA  ASP   289      56.970  69.546  50.720  1.00  0.00           H  
ATOM   4410  C   ASP   289      56.881  68.039  52.220  1.00  0.00           C  
ATOM   4411  O   ASP   289      58.066  67.572  52.499  1.00  0.00           O  
ATOM   4412  CB  ASP   289      57.676  70.401  52.590  1.00  0.00           C  
ATOM   4413  HB2 ASP   289      57.480  71.431  52.293  1.00  0.00           H  
ATOM   4414  HB3 ASP   289      58.658  70.278  52.132  1.00  0.00           H  
ATOM   4415  CG  ASP   289      57.651  70.281  54.121  1.00  0.00           C  
ATOM   4416  OD1 ASP   289      56.594  69.951  54.736  1.00  0.00           O  
ATOM   4417  OD2 ASP   289      58.680  70.629  54.681  1.00  0.00           O  
ATOM   4418  N   GLU   290      55.809  67.176  52.181  1.00  0.00           N  
ATOM   4419  H   GLU   290      54.901  67.533  51.922  1.00  0.00           H  
ATOM   4420  CA  GLU   290      55.813  65.717  52.455  1.00  0.00           C  
ATOM   4421  HA  GLU   290      56.829  65.441  52.739  1.00  0.00           H  
ATOM   4422  C   GLU   290      55.396  64.900  51.226  1.00  0.00           C  
ATOM   4423  O   GLU   290      54.785  63.839  51.350  1.00  0.00           O  
ATOM   4424  CB  GLU   290      55.090  65.539  53.760  1.00  0.00           C  
ATOM   4425  HB2 GLU   290      55.141  64.469  53.959  1.00  0.00           H  
ATOM   4426  HB3 GLU   290      54.053  65.863  53.670  1.00  0.00           H  
ATOM   4427  CG  GLU   290      55.778  66.288  54.891  1.00  0.00           C  
ATOM   4428  HG2 GLU   290      55.489  67.335  54.802  1.00  0.00           H  
ATOM   4429  HG3 GLU   290      56.848  66.098  54.799  1.00  0.00           H  
ATOM   4430  CD  GLU   290      55.324  65.740  56.242  1.00  0.00           C  
ATOM   4431  OE1 GLU   290      54.491  64.815  56.313  1.00  0.00           O  
ATOM   4432  OE2 GLU   290      55.769  66.256  57.334  1.00  0.00           O  
ATOM   4433  N   PHE   291      55.458  65.394  49.976  1.00  0.00           N  
ATOM   4434  H   PHE   291      55.631  66.389  49.968  1.00  0.00           H  
ATOM   4435  CA  PHE   291      55.353  64.692  48.691  1.00  0.00           C  
ATOM   4436  HA  PHE   291      55.105  63.654  48.911  1.00  0.00           H  
ATOM   4437  C   PHE   291      56.647  64.832  47.878  1.00  0.00           C  
ATOM   4438  O   PHE   291      57.238  65.919  47.528  1.00  0.00           O  
ATOM   4439  CB  PHE   291      54.341  65.258  47.737  1.00  0.00           C  
ATOM   4440  HB2 PHE   291      54.337  64.732  46.782  1.00  0.00           H  
ATOM   4441  HB3 PHE   291      54.670  66.288  47.594  1.00  0.00           H  
ATOM   4442  CG  PHE   291      52.910  65.277  48.226  1.00  0.00           C  
ATOM   4443  CD1 PHE   291      52.076  64.150  48.054  1.00  0.00           C  
ATOM   4444  HD1 PHE   291      52.539  63.221  47.756  1.00  0.00           H  
ATOM   4445  CD2 PHE   291      52.286  66.471  48.603  1.00  0.00           C  
ATOM   4446  HD2 PHE   291      52.932  67.317  48.784  1.00  0.00           H  
ATOM   4447  CE1 PHE   291      50.684  64.309  48.073  1.00  0.00           C  
ATOM   4448  HE1 PHE   291      50.084  63.532  47.622  1.00  0.00           H  
ATOM   4449  CE2 PHE   291      50.908  66.645  48.674  1.00  0.00           C  
ATOM   4450  HE2 PHE   291      50.432  67.594  48.874  1.00  0.00           H  
ATOM   4451  CZ  PHE   291      50.105  65.559  48.217  1.00  0.00           C  
ATOM   4452  HZ  PHE   291      49.044  65.653  48.035  1.00  0.00           H  
ATOM   4453  N   THR   292      57.416  63.738  47.824  1.00  0.00           N  
ATOM   4454  H   THR   292      56.935  62.883  48.064  1.00  0.00           H  
ATOM   4455  CA  THR   292      58.769  63.747  47.263  1.00  0.00           C  
ATOM   4456  HA  THR   292      59.182  64.726  47.508  1.00  0.00           H  
ATOM   4457  C   THR   292      58.743  63.699  45.757  1.00  0.00           C  
ATOM   4458  O   THR   292      57.729  63.293  45.192  1.00  0.00           O  
ATOM   4459  CB  THR   292      59.638  62.654  47.886  1.00  0.00           C  
ATOM   4460  HB  THR   292      60.662  62.760  47.527  1.00  0.00           H  
ATOM   4461  OG1 THR   292      59.139  61.397  47.731  1.00  0.00           O  
ATOM   4462  HG1 THR   292      59.248  60.883  48.534  1.00  0.00           H  
ATOM   4463  CG2 THR   292      59.662  62.677  49.407  1.00  0.00           C  
ATOM   4464 HG21 THR   292      60.662  63.046  49.636  1.00  0.00           H  
ATOM   4465 HG22 THR   292      59.426  61.742  49.916  1.00  0.00           H  
ATOM   4466 HG23 THR   292      58.971  63.420  49.807  1.00  0.00           H  
ATOM   4467  N   PRO   293      59.940  63.957  45.115  1.00  0.00           N  
ATOM   4468  CA  PRO   293      60.167  63.535  43.764  1.00  0.00           C  
ATOM   4469  HA  PRO   293      59.571  64.192  43.131  1.00  0.00           H  
ATOM   4470  C   PRO   293      59.716  62.119  43.409  1.00  0.00           C  
ATOM   4471  O   PRO   293      58.931  61.906  42.504  1.00  0.00           O  
ATOM   4472  CB  PRO   293      61.678  63.725  43.448  1.00  0.00           C  
ATOM   4473  HB2 PRO   293      61.931  64.065  42.444  1.00  0.00           H  
ATOM   4474  HB3 PRO   293      62.230  62.795  43.581  1.00  0.00           H  
ATOM   4475  CG  PRO   293      62.168  64.773  44.424  1.00  0.00           C  
ATOM   4476  HG2 PRO   293      62.103  65.780  44.010  1.00  0.00           H  
ATOM   4477  HG3 PRO   293      63.209  64.643  44.721  1.00  0.00           H  
ATOM   4478  CD  PRO   293      61.160  64.681  45.619  1.00  0.00           C  
ATOM   4479  HD2 PRO   293      61.718  64.085  46.341  1.00  0.00           H  
ATOM   4480  HD3 PRO   293      61.058  65.671  46.064  1.00  0.00           H  
ATOM   4481  N   PHE   294      60.174  61.070  44.126  1.00  0.00           N  
ATOM   4482  H   PHE   294      60.824  61.280  44.869  1.00  0.00           H  
ATOM   4483  CA  PHE   294      59.628  59.709  44.096  1.00  0.00           C  
ATOM   4484  HA  PHE   294      59.904  59.322  43.115  1.00  0.00           H  
ATOM   4485  C   PHE   294      58.165  59.499  44.267  1.00  0.00           C  
ATOM   4486  O   PHE   294      57.548  58.876  43.334  1.00  0.00           O  
ATOM   4487  CB  PHE   294      60.482  58.805  45.013  1.00  0.00           C  
ATOM   4488  HB2 PHE   294      59.993  58.824  45.987  1.00  0.00           H  
ATOM   4489  HB3 PHE   294      61.490  59.211  45.093  1.00  0.00           H  
ATOM   4490  CG  PHE   294      60.503  57.320  44.614  1.00  0.00           C  
ATOM   4491  CD1 PHE   294      60.847  56.412  45.638  1.00  0.00           C  
ATOM   4492  HD1 PHE   294      61.159  56.799  46.597  1.00  0.00           H  
ATOM   4493  CD2 PHE   294      60.262  56.800  43.361  1.00  0.00           C  
ATOM   4494  HD2 PHE   294      59.935  57.412  42.534  1.00  0.00           H  
ATOM   4495  CE1 PHE   294      60.936  55.027  45.465  1.00  0.00           C  
ATOM   4496  HE1 PHE   294      61.135  54.404  46.324  1.00  0.00           H  
ATOM   4497  CE2 PHE   294      60.268  55.448  43.106  1.00  0.00           C  
ATOM   4498  HE2 PHE   294      59.882  55.193  42.130  1.00  0.00           H  
ATOM   4499  CZ  PHE   294      60.540  54.565  44.180  1.00  0.00           C  
ATOM   4500  HZ  PHE   294      60.315  53.515  44.069  1.00  0.00           H  
ATOM   4501  N   ASP   295      57.501  60.101  45.266  1.00  0.00           N  
ATOM   4502  H   ASP   295      58.034  60.634  45.938  1.00  0.00           H  
ATOM   4503  CA  ASP   295      56.028  59.990  45.472  1.00  0.00           C  
ATOM   4504  HA  ASP   295      55.809  58.923  45.491  1.00  0.00           H  
ATOM   4505  C   ASP   295      55.177  60.582  44.374  1.00  0.00           C  
ATOM   4506  O   ASP   295      54.244  59.935  43.978  1.00  0.00           O  
ATOM   4507  CB  ASP   295      55.566  60.612  46.814  1.00  0.00           C  
ATOM   4508  HB2 ASP   295      54.500  60.495  47.006  1.00  0.00           H  
ATOM   4509  HB3 ASP   295      55.653  61.670  46.568  1.00  0.00           H  
ATOM   4510  CG  ASP   295      56.330  60.349  48.132  1.00  0.00           C  
ATOM   4511  OD1 ASP   295      56.833  59.248  48.492  1.00  0.00           O  
ATOM   4512  OD2 ASP   295      56.276  61.356  48.938  1.00  0.00           O  
ATOM   4513  N   VAL   296      55.527  61.770  43.884  1.00  0.00           N  
ATOM   4514  H   VAL   296      56.370  62.183  44.257  1.00  0.00           H  
ATOM   4515  CA  VAL   296      54.977  62.427  42.669  1.00  0.00           C  
ATOM   4516  HA  VAL   296      53.902  62.576  42.774  1.00  0.00           H  
ATOM   4517  C   VAL   296      55.081  61.517  41.452  1.00  0.00           C  
ATOM   4518  O   VAL   296      53.987  61.340  40.880  1.00  0.00           O  
ATOM   4519  CB  VAL   296      55.574  63.755  42.371  1.00  0.00           C  
ATOM   4520  HB  VAL   296      56.653  63.608  42.426  1.00  0.00           H  
ATOM   4521  CG1 VAL   296      55.306  64.325  40.951  1.00  0.00           C  
ATOM   4522 HG11 VAL   296      55.756  65.313  40.850  1.00  0.00           H  
ATOM   4523 HG12 VAL   296      54.235  64.467  40.806  1.00  0.00           H  
ATOM   4524 HG13 VAL   296      55.725  63.592  40.262  1.00  0.00           H  
ATOM   4525  CG2 VAL   296      55.068  64.654  43.484  1.00  0.00           C  
ATOM   4526 HG21 VAL   296      55.381  64.313  44.471  1.00  0.00           H  
ATOM   4527 HG22 VAL   296      53.980  64.693  43.515  1.00  0.00           H  
ATOM   4528 HG23 VAL   296      55.574  65.613  43.368  1.00  0.00           H  
ATOM   4529  N   VAL   297      56.273  61.044  41.056  1.00  0.00           N  
ATOM   4530  H   VAL   297      57.107  61.358  41.531  1.00  0.00           H  
ATOM   4531  CA  VAL   297      56.390  60.199  39.884  1.00  0.00           C  
ATOM   4532  HA  VAL   297      55.981  60.837  39.100  1.00  0.00           H  
ATOM   4533  C   VAL   297      55.512  58.957  40.013  1.00  0.00           C  
ATOM   4534  O   VAL   297      54.797  58.635  39.066  1.00  0.00           O  
ATOM   4535  CB  VAL   297      57.886  59.914  39.399  1.00  0.00           C  
ATOM   4536  HB  VAL   297      57.909  59.368  38.457  1.00  0.00           H  
ATOM   4537  CG1 VAL   297      58.455  61.317  39.008  1.00  0.00           C  
ATOM   4538 HG11 VAL   297      57.900  61.807  38.208  1.00  0.00           H  
ATOM   4539 HG12 VAL   297      59.475  61.103  38.688  1.00  0.00           H  
ATOM   4540 HG13 VAL   297      58.527  61.918  39.914  1.00  0.00           H  
ATOM   4541  CG2 VAL   297      58.784  59.301  40.478  1.00  0.00           C  
ATOM   4542 HG21 VAL   297      58.732  59.791  41.450  1.00  0.00           H  
ATOM   4543 HG22 VAL   297      59.829  59.376  40.175  1.00  0.00           H  
ATOM   4544 HG23 VAL   297      58.455  58.271  40.617  1.00  0.00           H  
ATOM   4545  N   ARG   298      55.616  58.195  41.128  1.00  0.00           N  
ATOM   4546  H   ARG   298      56.265  58.431  41.865  1.00  0.00           H  
ATOM   4547  CA  ARG   298      54.869  56.982  41.427  1.00  0.00           C  
ATOM   4548  HA  ARG   298      55.225  56.198  40.759  1.00  0.00           H  
ATOM   4549  C   ARG   298      53.336  57.238  41.218  1.00  0.00           C  
ATOM   4550  O   ARG   298      52.599  56.337  40.726  1.00  0.00           O  
ATOM   4551  CB  ARG   298      55.222  56.681  42.883  1.00  0.00           C  
ATOM   4552  HB2 ARG   298      54.911  57.516  43.512  1.00  0.00           H  
ATOM   4553  HB3 ARG   298      56.295  56.501  42.945  1.00  0.00           H  
ATOM   4554  CG  ARG   298      54.599  55.418  43.526  1.00  0.00           C  
ATOM   4555  HG2 ARG   298      55.198  54.556  43.232  1.00  0.00           H  
ATOM   4556  HG3 ARG   298      53.601  55.291  43.107  1.00  0.00           H  
ATOM   4557  CD  ARG   298      54.579  55.492  45.026  1.00  0.00           C  
ATOM   4558  HD2 ARG   298      53.949  54.694  45.420  1.00  0.00           H  
ATOM   4559  HD3 ARG   298      54.122  56.444  45.298  1.00  0.00           H  
ATOM   4560  NE  ARG   298      55.972  55.528  45.590  1.00  0.00           N  
ATOM   4561  HE  ARG   298      56.624  54.826  45.270  1.00  0.00           H  
ATOM   4562  CZ  ARG   298      56.535  56.485  46.388  1.00  0.00           C  
ATOM   4563  NH1 ARG   298      57.818  56.626  46.423  1.00  0.00           N  
ATOM   4564 HH12 ARG   298      58.421  56.034  45.870  1.00  0.00           H  
ATOM   4565 HH11 ARG   298      58.266  57.239  47.088  1.00  0.00           H  
ATOM   4566  NH2 ARG   298      55.786  57.240  47.089  1.00  0.00           N  
ATOM   4567 HH21 ARG   298      56.111  58.032  47.624  1.00  0.00           H  
ATOM   4568 HH22 ARG   298      54.950  56.786  47.429  1.00  0.00           H  
ATOM   4569  N   GLN   299      52.804  58.365  41.754  1.00  0.00           N  
ATOM   4570  H   GLN   299      53.360  59.068  42.219  1.00  0.00           H  
ATOM   4571  CA  GLN   299      51.448  58.770  41.387  1.00  0.00           C  
ATOM   4572  HA  GLN   299      50.809  57.906  41.570  1.00  0.00           H  
ATOM   4573  C   GLN   299      51.172  59.179  39.947  1.00  0.00           C  
ATOM   4574  O   GLN   299      50.361  58.488  39.281  1.00  0.00           O  
ATOM   4575  CB  GLN   299      50.982  59.813  42.406  1.00  0.00           C  
ATOM   4576  HB2 GLN   299      50.455  60.576  41.834  1.00  0.00           H  
ATOM   4577  HB3 GLN   299      51.863  60.288  42.836  1.00  0.00           H  
ATOM   4578  CG  GLN   299      49.989  59.254  43.475  1.00  0.00           C  
ATOM   4579  HG2 GLN   299      50.521  58.681  44.235  1.00  0.00           H  
ATOM   4580  HG3 GLN   299      49.183  58.653  43.055  1.00  0.00           H  
ATOM   4581  CD  GLN   299      49.435  60.410  44.240  1.00  0.00           C  
ATOM   4582  OE1 GLN   299      48.525  61.132  43.873  1.00  0.00           O  
ATOM   4583  NE2 GLN   299      49.850  60.584  45.447  1.00  0.00           N  
ATOM   4584 HE22 GLN   299      50.382  59.847  45.887  1.00  0.00           H  
ATOM   4585 HE21 GLN   299      49.385  61.246  46.052  1.00  0.00           H  
ATOM   4586  N   CYS   300      51.865  60.266  39.523  1.00  0.00           N  
ATOM   4587  H   CYS   300      52.673  60.609  40.024  1.00  0.00           H  
ATOM   4588  CA  CYS   300      51.748  60.850  38.128  1.00  0.00           C  
ATOM   4589  HA  CYS   300      50.712  61.125  37.930  1.00  0.00           H  
ATOM   4590  C   CYS   300      51.840  59.853  36.990  1.00  0.00           C  
ATOM   4591  O   CYS   300      51.332  60.091  35.920  1.00  0.00           O  
ATOM   4592  CB  CYS   300      52.726  62.054  37.967  1.00  0.00           C  
ATOM   4593  HB2 CYS   300      52.674  62.519  36.983  1.00  0.00           H  
ATOM   4594  HB3 CYS   300      53.760  61.779  38.174  1.00  0.00           H  
ATOM   4595  SG  CYS   300      52.305  63.406  39.098  1.00  0.00           S  
ATOM   4596  HG  CYS   300      50.971  63.413  39.165  1.00  0.00           H  
ATOM   4597  N   SER   301      52.561  58.692  37.103  1.00  0.00           N  
ATOM   4598  H   SER   301      52.999  58.558  38.004  1.00  0.00           H  
ATOM   4599  CA  SER   301      52.699  57.606  36.105  1.00  0.00           C  
ATOM   4600  HA  SER   301      52.239  57.857  35.149  1.00  0.00           H  
ATOM   4601  C   SER   301      52.026  56.255  36.495  1.00  0.00           C  
ATOM   4602  O   SER   301      51.848  55.392  35.647  1.00  0.00           O  
ATOM   4603  CB  SER   301      54.152  57.449  35.780  1.00  0.00           C  
ATOM   4604  HB2 SER   301      54.624  58.395  35.515  1.00  0.00           H  
ATOM   4605  HB3 SER   301      54.339  56.836  34.898  1.00  0.00           H  
ATOM   4606  OG  SER   301      54.899  57.001  36.896  1.00  0.00           O  
ATOM   4607  HG  SER   301      54.828  57.645  37.604  1.00  0.00           H  
ATOM   4608  N   GLY   302      51.336  56.108  37.660  1.00  0.00           N  
ATOM   4609  H   GLY   302      51.242  56.930  38.239  1.00  0.00           H  
ATOM   4610  CA  GLY   302      50.342  55.041  38.000  1.00  0.00           C  
ATOM   4611  HA2 GLY   302      49.660  54.861  37.169  1.00  0.00           H  
ATOM   4612  HA3 GLY   302      49.800  55.502  38.826  1.00  0.00           H  
ATOM   4613  C   GLY   302      51.036  53.746  38.373  1.00  0.00           C  
ATOM   4614  O   GLY   302      50.588  52.628  37.954  1.00  0.00           O  
ATOM   4615  N   VAL   303      52.125  53.786  39.122  1.00  0.00           N  
ATOM   4616  H   VAL   303      52.346  54.657  39.583  1.00  0.00           H  
ATOM   4617  CA  VAL   303      52.929  52.647  39.548  1.00  0.00           C  
ATOM   4618  HA  VAL   303      53.097  51.976  38.706  1.00  0.00           H  
ATOM   4619  C   VAL   303      52.151  51.642  40.472  1.00  0.00           C  
ATOM   4620  O   VAL   303      51.493  51.916  41.491  1.00  0.00           O  
ATOM   4621  CB  VAL   303      54.314  52.938  40.036  1.00  0.00           C  
ATOM   4622  HB  VAL   303      54.222  53.581  40.911  1.00  0.00           H  
ATOM   4623  CG1 VAL   303      55.127  51.666  40.267  1.00  0.00           C  
ATOM   4624 HG11 VAL   303      54.745  51.161  41.154  1.00  0.00           H  
ATOM   4625 HG12 VAL   303      56.194  51.851  40.396  1.00  0.00           H  
ATOM   4626 HG13 VAL   303      54.923  51.143  39.333  1.00  0.00           H  
ATOM   4627  CG2 VAL   303      55.124  53.810  38.985  1.00  0.00           C  
ATOM   4628 HG21 VAL   303      54.537  54.670  38.664  1.00  0.00           H  
ATOM   4629 HG22 VAL   303      55.418  53.315  38.059  1.00  0.00           H  
ATOM   4630 HG23 VAL   303      56.025  54.130  39.506  1.00  0.00           H  
ATOM   4631  N   THR   304      52.227  50.374  40.126  1.00  0.00           N  
ATOM   4632  H   THR   304      52.706  50.168  39.261  1.00  0.00           H  
ATOM   4633  CA  THR   304      51.546  49.241  40.760  1.00  0.00           C  
ATOM   4634  HA  THR   304      51.050  49.581  41.669  1.00  0.00           H  
ATOM   4635  C   THR   304      52.384  48.111  41.242  1.00  0.00           C  
ATOM   4636  O   THR   304      53.517  47.817  40.856  1.00  0.00           O  
ATOM   4637  CB  THR   304      50.412  48.619  39.879  1.00  0.00           C  
ATOM   4638  HB  THR   304      49.848  47.820  40.360  1.00  0.00           H  
ATOM   4639  OG1 THR   304      50.781  48.213  38.550  1.00  0.00           O  
ATOM   4640  HG1 THR   304      49.970  47.951  38.108  1.00  0.00           H  
ATOM   4641  CG2 THR   304      49.263  49.668  39.821  1.00  0.00           C  
ATOM   4642 HG21 THR   304      49.031  50.115  40.788  1.00  0.00           H  
ATOM   4643 HG22 THR   304      48.366  49.168  39.455  1.00  0.00           H  
ATOM   4644 HG23 THR   304      49.548  50.486  39.160  1.00  0.00           H  
ATOM   4645  N   PHE   305      51.949  47.443  42.333  1.00  0.00           N  
ATOM   4646  H   PHE   305      51.037  47.673  42.704  1.00  0.00           H  
ATOM   4647  CA  PHE   305      52.629  46.489  43.187  1.00  0.00           C  
ATOM   4648  HA  PHE   305      53.669  46.571  42.870  1.00  0.00           H  
ATOM   4649  CB  PHE   305      52.505  46.998  44.644  1.00  0.00           C  
ATOM   4650  HB2 PHE   305      51.458  46.864  44.915  1.00  0.00           H  
ATOM   4651  HB3 PHE   305      53.197  46.506  45.327  1.00  0.00           H  
ATOM   4652  CG  PHE   305      52.829  48.486  44.855  1.00  0.00           C  
ATOM   4653  CD1 PHE   305      51.955  49.292  45.643  1.00  0.00           C  
ATOM   4654  HD1 PHE   305      51.078  48.819  46.059  1.00  0.00           H  
ATOM   4655  CE1 PHE   305      52.418  50.585  45.999  1.00  0.00           C  
ATOM   4656  HE1 PHE   305      51.947  51.274  46.684  1.00  0.00           H  
ATOM   4657  CZ  PHE   305      53.658  51.037  45.460  1.00  0.00           C  
ATOM   4658  HZ  PHE   305      53.934  52.050  45.716  1.00  0.00           H  
ATOM   4659  CE2 PHE   305      54.480  50.179  44.651  1.00  0.00           C  
ATOM   4660  HE2 PHE   305      55.458  50.467  44.295  1.00  0.00           H  
ATOM   4661  CD2 PHE   305      54.075  48.876  44.380  1.00  0.00           C  
ATOM   4662  HD2 PHE   305      54.760  48.240  43.838  1.00  0.00           H  
ATOM   4663  C   PHE   305      52.265  44.999  43.124  1.00  0.00           C  
ATOM   4664  O   PHE   305      51.184  44.643  42.648  1.00  0.00           O  
ATOM   4665  N   GLN   306      53.185  44.177  43.616  1.00  0.00           N  
ATOM   4666  H   GLN   306      53.923  44.614  44.150  1.00  0.00           H  
ATOM   4667  CA  GLN   306      53.210  42.756  43.303  1.00  0.00           C  
ATOM   4668  HA  GLN   306      52.736  42.650  42.327  1.00  0.00           H  
ATOM   4669  CB  GLN   306      54.624  42.185  43.284  1.00  0.00           C  
ATOM   4670  HB2 GLN   306      55.216  42.558  44.120  1.00  0.00           H  
ATOM   4671  HB3 GLN   306      54.563  41.103  43.401  1.00  0.00           H  
ATOM   4672  CG  GLN   306      55.253  42.584  41.917  1.00  0.00           C  
ATOM   4673  HG2 GLN   306      55.069  43.635  41.694  1.00  0.00           H  
ATOM   4674  HG3 GLN   306      56.334  42.502  42.032  1.00  0.00           H  
ATOM   4675  CD  GLN   306      54.750  41.688  40.822  1.00  0.00           C  
ATOM   4676  OE1 GLN   306      55.137  40.515  40.769  1.00  0.00           O  
ATOM   4677  NE2 GLN   306      54.055  42.221  39.867  1.00  0.00           N  
ATOM   4678 HE21 GLN   306      53.721  41.645  39.107  1.00  0.00           H  
ATOM   4679 HE22 GLN   306      54.032  43.228  39.952  1.00  0.00           H  
ATOM   4680  C   GLN   306      52.334  41.950  44.260  1.00  0.00           C  
ATOM   4681  OXT GLN   306      52.487  42.041  45.475  1.00  0.00           O  
ATOM   4682  O   GLN   306      51.495  41.176  43.668  1.00  0.00           O  
TER    4683      GLN   306 
ATOM   4683  N   SER   307      48.294  62.642  70.599  1.00  0.00           N  
ATOM   4684  H1  SER   307      48.837  61.804  70.448  1.00  0.00           H  
ATOM   4685  H2  SER   307      47.380  62.638  70.168  1.00  0.00           H  
ATOM   4686  H3  SER   307      48.152  62.641  71.599  1.00  0.00           H  
ATOM   4687  CA  SER   307      48.950  63.862  70.144  1.00  0.00           C  
ATOM   4688  HA  SER   307      48.221  64.653  70.321  1.00  0.00           H  
ATOM   4689  C   SER   307      49.215  63.902  68.627  1.00  0.00           C  
ATOM   4690  O   SER   307      49.602  62.872  68.079  1.00  0.00           O  
ATOM   4691  CB  SER   307      50.365  64.087  70.885  1.00  0.00           C  
ATOM   4692  HB2 SER   307      50.273  64.235  71.961  1.00  0.00           H  
ATOM   4693  HB3 SER   307      50.907  64.949  70.494  1.00  0.00           H  
ATOM   4694  OG  SER   307      51.159  62.898  70.720  1.00  0.00           O  
ATOM   4695  HG  SER   307      51.481  62.655  71.591  1.00  0.00           H  
ATOM   4696  N   GLY   308      48.976  65.032  68.015  1.00  0.00           N  
ATOM   4697  H   GLY   308      48.741  65.796  68.632  1.00  0.00           H  
ATOM   4698  CA  GLY   308      49.060  65.253  66.595  1.00  0.00           C  
ATOM   4699  HA2 GLY   308      49.959  64.792  66.185  1.00  0.00           H  
ATOM   4700  HA3 GLY   308      49.218  66.313  66.394  1.00  0.00           H  
ATOM   4701  C   GLY   308      47.845  64.692  65.829  1.00  0.00           C  
ATOM   4702  O   GLY   308      47.209  63.695  66.268  1.00  0.00           O  
ATOM   4703  N   PHE   309      47.590  65.255  64.646  1.00  0.00           N  
ATOM   4704  H   PHE   309      48.246  65.911  64.248  1.00  0.00           H  
ATOM   4705  CA  PHE   309      46.444  64.929  63.827  1.00  0.00           C  
ATOM   4706  HA  PHE   309      46.101  63.948  64.155  1.00  0.00           H  
ATOM   4707  C   PHE   309      46.843  64.751  62.381  1.00  0.00           C  
ATOM   4708  O   PHE   309      47.591  65.626  61.917  1.00  0.00           O  
ATOM   4709  CB  PHE   309      45.287  65.912  64.040  1.00  0.00           C  
ATOM   4710  HB2 PHE   309      45.370  66.777  63.383  1.00  0.00           H  
ATOM   4711  HB3 PHE   309      45.382  66.298  65.055  1.00  0.00           H  
ATOM   4712  CG  PHE   309      44.022  65.131  64.104  1.00  0.00           C  
ATOM   4713  CD1 PHE   309      43.535  64.567  65.334  1.00  0.00           C  
ATOM   4714  HD1 PHE   309      44.155  64.725  66.204  1.00  0.00           H  
ATOM   4715  CD2 PHE   309      43.161  65.004  62.957  1.00  0.00           C  
ATOM   4716  HD2 PHE   309      43.426  65.478  62.024  1.00  0.00           H  
ATOM   4717  CE1 PHE   309      42.313  63.979  65.400  1.00  0.00           C  
ATOM   4718  HE1 PHE   309      41.979  63.566  66.340  1.00  0.00           H  
ATOM   4719  CE2 PHE   309      41.910  64.374  63.012  1.00  0.00           C  
ATOM   4720  HE2 PHE   309      41.270  64.279  62.147  1.00  0.00           H  
ATOM   4721  CZ  PHE   309      41.474  63.817  64.238  1.00  0.00           C  
ATOM   4722  HZ  PHE   309      40.529  63.297  64.183  1.00  0.00           H  
ATOM   4723  N   ARG   310      46.334  63.740  61.698  1.00  0.00           N  
ATOM   4724  H   ARG   310      45.685  63.083  62.108  1.00  0.00           H  
ATOM   4725  CA  ARG   310      46.566  63.327  60.235  1.00  0.00           C  
ATOM   4726  HA  ARG   310      46.927  64.187  59.671  1.00  0.00           H  
ATOM   4727  C   ARG   310      45.207  63.028  59.575  1.00  0.00           C  
ATOM   4728  O   ARG   310      44.242  62.549  60.203  1.00  0.00           O  
ATOM   4729  CB  ARG   310      47.467  62.091  60.204  1.00  0.00           C  
ATOM   4730  HB2 ARG   310      47.302  61.662  59.215  1.00  0.00           H  
ATOM   4731  HB3 ARG   310      47.229  61.253  60.859  1.00  0.00           H  
ATOM   4732  CG  ARG   310      48.954  62.608  60.364  1.00  0.00           C  
ATOM   4733  HG2 ARG   310      49.592  61.750  60.150  1.00  0.00           H  
ATOM   4734  HG3 ARG   310      49.047  62.917  61.406  1.00  0.00           H  
ATOM   4735  CD  ARG   310      49.363  63.753  59.470  1.00  0.00           C  
ATOM   4736  HD2 ARG   310      48.857  64.684  59.726  1.00  0.00           H  
ATOM   4737  HD3 ARG   310      49.049  63.547  58.446  1.00  0.00           H  
ATOM   4738  NE  ARG   310      50.818  63.926  59.472  1.00  0.00           N  
ATOM   4739  HE  ARG   310      51.276  63.866  60.370  1.00  0.00           H  
ATOM   4740  CZ  ARG   310      51.618  64.327  58.483  1.00  0.00           C  
ATOM   4741  NH1 ARG   310      51.219  64.736  57.376  1.00  0.00           N  
ATOM   4742 HH12 ARG   310      50.263  64.543  57.114  1.00  0.00           H  
ATOM   4743 HH11 ARG   310      51.848  64.848  56.594  1.00  0.00           H  
ATOM   4744  NH2 ARG   310      52.922  64.334  58.619  1.00  0.00           N  
ATOM   4745 HH21 ARG   310      53.460  64.598  57.806  1.00  0.00           H  
ATOM   4746 HH22 ARG   310      53.280  63.935  59.475  1.00  0.00           H  
ATOM   4747  N   LYS   311      45.149  63.099  58.230  1.00  0.00           N  
ATOM   4748  H   LYS   311      45.750  63.755  57.753  1.00  0.00           H  
ATOM   4749  CA  LYS   311      44.078  62.456  57.442  1.00  0.00           C  
ATOM   4750  HA  LYS   311      43.130  62.612  57.957  1.00  0.00           H  
ATOM   4751  C   LYS   311      44.215  60.887  57.488  1.00  0.00           C  
ATOM   4752  O   LYS   311      44.911  60.274  56.688  1.00  0.00           O  
ATOM   4753  CB  LYS   311      43.919  63.069  56.032  1.00  0.00           C  
ATOM   4754  HB2 LYS   311      44.872  62.962  55.515  1.00  0.00           H  
ATOM   4755  HB3 LYS   311      43.779  64.134  56.216  1.00  0.00           H  
ATOM   4756  CG  LYS   311      42.749  62.563  55.153  1.00  0.00           C  
ATOM   4757  HG2 LYS   311      42.969  61.503  55.027  1.00  0.00           H  
ATOM   4758  HG3 LYS   311      42.952  62.959  54.158  1.00  0.00           H  
ATOM   4759  CD  LYS   311      41.332  62.868  55.754  1.00  0.00           C  
ATOM   4760  HD2 LYS   311      41.307  62.472  56.769  1.00  0.00           H  
ATOM   4761  HD3 LYS   311      40.517  62.389  55.212  1.00  0.00           H  
ATOM   4762  CE  LYS   311      41.170  64.398  55.859  1.00  0.00           C  
ATOM   4763  HE2 LYS   311      41.970  64.792  56.485  1.00  0.00           H  
ATOM   4764  HE3 LYS   311      40.284  64.432  56.492  1.00  0.00           H  
ATOM   4765  NZ  LYS   311      40.984  65.003  54.548  1.00  0.00           N  
ATOM   4766  HZ3 LYS   311      41.869  65.381  54.241  1.00  0.00           H  
ATOM   4767  HZ1 LYS   311      40.351  65.781  54.426  1.00  0.00           H  
ATOM   4768  HZ2 LYS   311      40.688  64.302  53.884  1.00  0.00           H  
ATOM   4769  N   MET   312      43.538  60.208  58.439  1.00  0.00           N  
ATOM   4770  H   MET   312      42.847  60.559  59.086  1.00  0.00           H  
ATOM   4771  CA  MET   312      43.815  58.764  58.493  1.00  0.00           C  
ATOM   4772  HA  MET   312      44.901  58.666  58.483  1.00  0.00           H  
ATOM   4773  C   MET   312      43.123  58.030  57.332  1.00  0.00           C  
ATOM   4774  O   MET   312      41.915  58.201  57.089  1.00  0.00           O  
ATOM   4775  CB  MET   312      43.406  58.083  59.796  1.00  0.00           C  
ATOM   4776  HB2 MET   312      43.643  57.023  59.705  1.00  0.00           H  
ATOM   4777  HB3 MET   312      42.335  58.230  59.935  1.00  0.00           H  
ATOM   4778  CG  MET   312      44.202  58.567  60.961  1.00  0.00           C  
ATOM   4779  HG2 MET   312      43.857  58.024  61.841  1.00  0.00           H  
ATOM   4780  HG3 MET   312      44.174  59.654  61.038  1.00  0.00           H  
ATOM   4781  SD  MET   312      45.957  58.078  60.838  1.00  0.00           S  
ATOM   4782  CE  MET   312      46.527  58.336  62.588  1.00  0.00           C  
ATOM   4783  HE1 MET   312      46.051  57.779  63.394  1.00  0.00           H  
ATOM   4784  HE2 MET   312      46.395  59.394  62.815  1.00  0.00           H  
ATOM   4785  HE3 MET   312      47.593  58.109  62.615  1.00  0.00           H  
ATOM   4786  N   ALA   313      43.807  57.107  56.710  1.00  0.00           N  
ATOM   4787  H   ALA   313      44.815  57.053  56.749  1.00  0.00           H  
ATOM   4788  CA  ALA   313      43.209  56.146  55.791  1.00  0.00           C  
ATOM   4789  HA  ALA   313      42.206  56.497  55.547  1.00  0.00           H  
ATOM   4790  C   ALA   313      42.956  54.770  56.408  1.00  0.00           C  
ATOM   4791  O   ALA   313      43.340  54.395  57.537  1.00  0.00           O  
ATOM   4792  CB  ALA   313      43.967  56.232  54.456  1.00  0.00           C  
ATOM   4793  HB1 ALA   313      44.007  57.257  54.086  1.00  0.00           H  
ATOM   4794  HB2 ALA   313      43.487  55.540  53.763  1.00  0.00           H  
ATOM   4795  HB3 ALA   313      44.969  55.802  54.456  1.00  0.00           H  
ATOM   4796  N   PHE   314      42.116  53.935  55.775  1.00  0.00           N  
ATOM   4797  H   PHE   314      41.719  54.147  54.871  1.00  0.00           H  
ATOM   4798  CA  PHE   314      41.808  52.544  56.271  1.00  0.00           C  
ATOM   4799  HA  PHE   314      41.757  52.620  57.357  1.00  0.00           H  
ATOM   4800  C   PHE   314      42.864  51.448  55.879  1.00  0.00           C  
ATOM   4801  O   PHE   314      43.389  51.529  54.760  1.00  0.00           O  
ATOM   4802  CB  PHE   314      40.421  52.135  55.782  1.00  0.00           C  
ATOM   4803  HB2 PHE   314      40.256  51.069  55.938  1.00  0.00           H  
ATOM   4804  HB3 PHE   314      40.365  52.450  54.740  1.00  0.00           H  
ATOM   4805  CG  PHE   314      39.309  52.817  56.446  1.00  0.00           C  
ATOM   4806  CD1 PHE   314      38.990  52.586  57.800  1.00  0.00           C  
ATOM   4807  HD1 PHE   314      39.583  51.847  58.318  1.00  0.00           H  
ATOM   4808  CD2 PHE   314      38.543  53.778  55.704  1.00  0.00           C  
ATOM   4809  HD2 PHE   314      38.617  53.768  54.627  1.00  0.00           H  
ATOM   4810  CE1 PHE   314      37.971  53.341  58.419  1.00  0.00           C  
ATOM   4811  HE1 PHE   314      37.799  53.325  59.485  1.00  0.00           H  
ATOM   4812  CE2 PHE   314      37.437  54.401  56.189  1.00  0.00           C  
ATOM   4813  HE2 PHE   314      36.799  55.069  55.630  1.00  0.00           H  
ATOM   4814  CZ  PHE   314      37.185  54.176  57.611  1.00  0.00           C  
ATOM   4815  HZ  PHE   314      36.409  54.830  57.982  1.00  0.00           H  
ATOM   4816  N   PRO   315      43.136  50.519  56.810  1.00  0.00           N  
ATOM   4817  CA  PRO   315      43.893  49.299  56.528  1.00  0.00           C  
ATOM   4818  HA  PRO   315      44.973  49.419  56.443  1.00  0.00           H  
ATOM   4819  C   PRO   315      43.349  48.711  55.227  1.00  0.00           C  
ATOM   4820  O   PRO   315      42.159  48.619  55.039  1.00  0.00           O  
ATOM   4821  CB  PRO   315      43.581  48.528  57.849  1.00  0.00           C  
ATOM   4822  HB2 PRO   315      44.187  47.632  57.979  1.00  0.00           H  
ATOM   4823  HB3 PRO   315      42.563  48.174  57.683  1.00  0.00           H  
ATOM   4824  CG  PRO   315      43.642  49.642  58.881  1.00  0.00           C  
ATOM   4825  HG2 PRO   315      44.644  50.071  58.861  1.00  0.00           H  
ATOM   4826  HG3 PRO   315      43.293  49.411  59.888  1.00  0.00           H  
ATOM   4827  CD  PRO   315      42.728  50.609  58.188  1.00  0.00           C  
ATOM   4828  HD2 PRO   315      41.673  50.411  58.375  1.00  0.00           H  
ATOM   4829  HD3 PRO   315      42.868  51.594  58.634  1.00  0.00           H  
ATOM   4830  N   SER   316      44.195  48.367  54.276  1.00  0.00           N  
ATOM   4831  H   SER   316      45.179  48.333  54.503  1.00  0.00           H  
ATOM   4832  CA  SER   316      43.790  48.122  52.887  1.00  0.00           C  
ATOM   4833  HA  SER   316      42.776  48.483  52.716  1.00  0.00           H  
ATOM   4834  C   SER   316      43.952  46.702  52.507  1.00  0.00           C  
ATOM   4835  O   SER   316      43.442  46.304  51.445  1.00  0.00           O  
ATOM   4836  CB  SER   316      44.645  48.939  51.951  1.00  0.00           C  
ATOM   4837  HB2 SER   316      44.460  50.006  52.076  1.00  0.00           H  
ATOM   4838  HB3 SER   316      44.331  48.772  50.921  1.00  0.00           H  
ATOM   4839  OG  SER   316      46.046  48.652  52.131  1.00  0.00           O  
ATOM   4840  HG  SER   316      46.201  47.818  51.683  1.00  0.00           H  
ATOM   4841  N   GLY   317      44.581  45.807  53.306  1.00  0.00           N  
ATOM   4842  H   GLY   317      44.829  46.204  54.201  1.00  0.00           H  
ATOM   4843  CA  GLY   317      44.807  44.420  52.990  1.00  0.00           C  
ATOM   4844  HA2 GLY   317      45.125  43.862  53.871  1.00  0.00           H  
ATOM   4845  HA3 GLY   317      45.541  44.248  52.202  1.00  0.00           H  
ATOM   4846  C   GLY   317      43.562  43.587  52.670  1.00  0.00           C  
ATOM   4847  O   GLY   317      43.570  42.756  51.770  1.00  0.00           O  
ATOM   4848  N   LYS   318      42.445  43.784  53.328  1.00  0.00           N  
ATOM   4849  H   LYS   318      42.519  44.112  54.280  1.00  0.00           H  
ATOM   4850  CA  LYS   318      41.122  43.230  52.957  1.00  0.00           C  
ATOM   4851  HA  LYS   318      41.157  42.142  52.902  1.00  0.00           H  
ATOM   4852  C   LYS   318      40.648  43.570  51.522  1.00  0.00           C  
ATOM   4853  O   LYS   318      40.272  42.719  50.678  1.00  0.00           O  
ATOM   4854  CB  LYS   318      40.026  43.530  54.001  1.00  0.00           C  
ATOM   4855  HB2 LYS   318      39.037  43.269  53.625  1.00  0.00           H  
ATOM   4856  HB3 LYS   318      40.085  44.594  54.234  1.00  0.00           H  
ATOM   4857  CG  LYS   318      40.176  42.729  55.291  1.00  0.00           C  
ATOM   4858  HG2 LYS   318      41.222  42.773  55.595  1.00  0.00           H  
ATOM   4859  HG3 LYS   318      40.184  41.655  55.104  1.00  0.00           H  
ATOM   4860  CD  LYS   318      39.314  43.003  56.441  1.00  0.00           C  
ATOM   4861  HD2 LYS   318      38.315  42.573  56.361  1.00  0.00           H  
ATOM   4862  HD3 LYS   318      39.330  44.092  56.400  1.00  0.00           H  
ATOM   4863  CE  LYS   318      39.754  42.430  57.785  1.00  0.00           C  
ATOM   4864  HE2 LYS   318      39.782  41.341  57.750  1.00  0.00           H  
ATOM   4865  HE3 LYS   318      38.906  42.740  58.397  1.00  0.00           H  
ATOM   4866  NZ  LYS   318      40.975  42.868  58.359  1.00  0.00           N  
ATOM   4867  HZ3 LYS   318      41.039  43.876  58.392  1.00  0.00           H  
ATOM   4868  HZ1 LYS   318      41.779  42.403  57.963  1.00  0.00           H  
ATOM   4869  HZ2 LYS   318      40.835  42.617  59.327  1.00  0.00           H  
ATOM   4870  N   VAL   319      40.667  44.849  51.160  1.00  0.00           N  
ATOM   4871  H   VAL   319      40.796  45.578  51.847  1.00  0.00           H  
ATOM   4872  CA  VAL   319      40.413  45.386  49.853  1.00  0.00           C  
ATOM   4873  HA  VAL   319      39.525  44.813  49.587  1.00  0.00           H  
ATOM   4874  C   VAL   319      41.370  44.980  48.746  1.00  0.00           C  
ATOM   4875  O   VAL   319      40.961  44.550  47.662  1.00  0.00           O  
ATOM   4876  CB  VAL   319      40.008  46.846  49.777  1.00  0.00           C  
ATOM   4877  HB  VAL   319      40.710  47.464  50.338  1.00  0.00           H  
ATOM   4878  CG1 VAL   319      39.791  47.390  48.390  1.00  0.00           C  
ATOM   4879 HG11 VAL   319      40.740  47.548  47.878  1.00  0.00           H  
ATOM   4880 HG12 VAL   319      39.387  48.402  48.376  1.00  0.00           H  
ATOM   4881 HG13 VAL   319      39.158  46.738  47.788  1.00  0.00           H  
ATOM   4882  CG2 VAL   319      38.548  46.841  50.331  1.00  0.00           C  
ATOM   4883 HG21 VAL   319      38.000  45.964  49.988  1.00  0.00           H  
ATOM   4884 HG22 VAL   319      38.081  47.785  50.049  1.00  0.00           H  
ATOM   4885 HG23 VAL   319      38.650  46.798  51.416  1.00  0.00           H  
ATOM   4886  N   GLU   320      42.688  44.940  49.014  1.00  0.00           N  
ATOM   4887  H   GLU   320      42.916  45.375  49.897  1.00  0.00           H  
ATOM   4888  CA  GLU   320      43.725  44.377  48.073  1.00  0.00           C  
ATOM   4889  HA  GLU   320      43.765  44.982  47.167  1.00  0.00           H  
ATOM   4890  C   GLU   320      43.299  42.944  47.629  1.00  0.00           C  
ATOM   4891  O   GLU   320      43.183  42.754  46.424  1.00  0.00           O  
ATOM   4892  CB  GLU   320      45.101  44.322  48.733  1.00  0.00           C  
ATOM   4893  HB2 GLU   320      45.827  43.748  48.157  1.00  0.00           H  
ATOM   4894  HB3 GLU   320      45.058  43.829  49.704  1.00  0.00           H  
ATOM   4895  CG  GLU   320      45.709  45.739  49.020  1.00  0.00           C  
ATOM   4896  HG2 GLU   320      45.047  46.522  49.390  1.00  0.00           H  
ATOM   4897  HG3 GLU   320      46.070  45.978  48.019  1.00  0.00           H  
ATOM   4898  CD  GLU   320      46.954  45.741  49.967  1.00  0.00           C  
ATOM   4899  OE1 GLU   320      47.924  44.951  49.747  1.00  0.00           O  
ATOM   4900  OE2 GLU   320      46.912  46.426  50.991  1.00  0.00           O  
ATOM   4901  N   GLY   321      42.915  42.046  48.523  1.00  0.00           N  
ATOM   4902  H   GLY   321      43.032  42.379  49.469  1.00  0.00           H  
ATOM   4903  CA  GLY   321      42.381  40.685  48.216  1.00  0.00           C  
ATOM   4904  HA2 GLY   321      42.171  40.308  49.217  1.00  0.00           H  
ATOM   4905  HA3 GLY   321      43.170  40.090  47.756  1.00  0.00           H  
ATOM   4906  C   GLY   321      41.093  40.576  47.367  1.00  0.00           C  
ATOM   4907  O   GLY   321      40.790  39.490  46.964  1.00  0.00           O  
ATOM   4908  N   CYS   322      40.316  41.669  47.196  1.00  0.00           N  
ATOM   4909  H   CYS   322      40.547  42.440  47.806  1.00  0.00           H  
ATOM   4910  CA  CYS   322      39.312  41.600  46.146  1.00  0.00           C  
ATOM   4911  HA  CYS   322      39.147  40.543  45.937  1.00  0.00           H  
ATOM   4912  C   CYS   322      39.655  42.335  44.902  1.00  0.00           C  
ATOM   4913  O   CYS   322      38.958  42.002  43.965  1.00  0.00           O  
ATOM   4914  CB  CYS   322      37.982  42.239  46.657  1.00  0.00           C  
ATOM   4915  HB2 CYS   322      37.271  41.728  46.008  1.00  0.00           H  
ATOM   4916  HB3 CYS   322      38.057  43.312  46.478  1.00  0.00           H  
ATOM   4917  SG  CYS   322      37.704  42.027  48.451  1.00  0.00           S  
ATOM   4918  HG  CYS   322      38.921  42.263  48.950  1.00  0.00           H  
ATOM   4919  N   MET   323      40.633  43.223  44.794  1.00  0.00           N  
ATOM   4920  H   MET   323      41.112  43.419  45.661  1.00  0.00           H  
ATOM   4921  CA  MET   323      40.929  43.967  43.563  1.00  0.00           C  
ATOM   4922  HA  MET   323      40.048  44.462  43.154  1.00  0.00           H  
ATOM   4923  C   MET   323      41.406  43.029  42.443  1.00  0.00           C  
ATOM   4924  O   MET   323      42.342  42.290  42.704  1.00  0.00           O  
ATOM   4925  CB  MET   323      41.962  45.022  43.825  1.00  0.00           C  
ATOM   4926  HB2 MET   323      42.464  45.521  42.996  1.00  0.00           H  
ATOM   4927  HB3 MET   323      42.756  44.595  44.438  1.00  0.00           H  
ATOM   4928  CG  MET   323      41.358  46.077  44.709  1.00  0.00           C  
ATOM   4929  HG2 MET   323      41.862  47.031  44.561  1.00  0.00           H  
ATOM   4930  HG3 MET   323      41.602  45.605  45.661  1.00  0.00           H  
ATOM   4931  SD  MET   323      39.515  46.443  44.525  1.00  0.00           S  
ATOM   4932  CE  MET   323      39.483  47.090  42.820  1.00  0.00           C  
ATOM   4933  HE1 MET   323      40.059  48.014  42.862  1.00  0.00           H  
ATOM   4934  HE2 MET   323      38.474  47.203  42.424  1.00  0.00           H  
ATOM   4935  HE3 MET   323      40.067  46.438  42.170  1.00  0.00           H  
ATOM   4936  N   VAL   324      40.810  43.212  41.294  1.00  0.00           N  
ATOM   4937  H   VAL   324      39.972  43.776  41.312  1.00  0.00           H
[truncated: 358,623 more chars]
