# Supplementary material for: Convergence and equilibrium in molecular dynamics simulations
Source: Commun Chem. 2024 Feb 7;7:26. doi: 10.1038/s42004-024-01114-5 (PMC10850365; doi:10.1038/s42004-024-01114-5)
Supplement: Supplementary file 27 — Supplementary Data 16 [file 42004_2024_1114_MOESM27_ESM.txt]

CRYST1  116.481  116.481  116.481  90.00  90.00  90.00               1
ATOM      1  N   SER     1      44.787  63.123  33.784  1.00  0.00           N  
ATOM      2  H1  SER     1      43.794  63.233  33.933  1.00  0.00           H  
ATOM      3  H2  SER     1      44.986  62.404  34.465  1.00  0.00           H  
ATOM      4  H3  SER     1      44.948  62.748  32.860  1.00  0.00           H  
ATOM      5  CA  SER     1      45.462  64.433  34.036  1.00  0.00           C  
ATOM      6  HA  SER     1      46.489  64.294  33.697  1.00  0.00           H  
ATOM      7  C   SER     1      45.474  64.851  35.471  1.00  0.00           C  
ATOM      8  O   SER     1      44.564  65.599  35.922  1.00  0.00           O  
ATOM      9  CB  SER     1      44.887  65.564  33.208  1.00  0.00           C  
ATOM     10  HB2 SER     1      45.617  66.373  33.208  1.00  0.00           H  
ATOM     11  HB3 SER     1      43.903  65.940  33.487  1.00  0.00           H  
ATOM     12  OG  SER     1      44.755  64.977  31.892  1.00  0.00           O  
ATOM     13  HG  SER     1      45.623  64.859  31.499  1.00  0.00           H  
ATOM     14  N   GLY     2      46.441  64.322  36.242  1.00  0.00           N  
ATOM     15  H   GLY     2      47.272  63.937  35.814  1.00  0.00           H  
ATOM     16  CA  GLY     2      46.572  64.568  37.681  1.00  0.00           C  
ATOM     17  HA2 GLY     2      45.540  64.561  38.032  1.00  0.00           H  
ATOM     18  HA3 GLY     2      47.041  65.524  37.915  1.00  0.00           H  
ATOM     19  C   GLY     2      47.389  63.574  38.536  1.00  0.00           C  
ATOM     20  O   GLY     2      48.047  62.626  37.989  1.00  0.00           O  
ATOM     21  N   PHE     3      47.396  63.705  39.838  1.00  0.00           N  
ATOM     22  H   PHE     3      46.697  64.379  40.116  1.00  0.00           H  
ATOM     23  CA  PHE     3      48.171  62.995  40.805  1.00  0.00           C  
ATOM     24  HA  PHE     3      48.099  61.921  40.639  1.00  0.00           H  
ATOM     25  C   PHE     3      47.553  63.261  42.158  1.00  0.00           C  
ATOM     26  O   PHE     3      47.218  64.426  42.402  1.00  0.00           O  
ATOM     27  CB  PHE     3      49.656  63.360  40.797  1.00  0.00           C  
ATOM     28  HB2 PHE     3      49.849  64.414  40.599  1.00  0.00           H  
ATOM     29  HB3 PHE     3      50.134  62.839  39.968  1.00  0.00           H  
ATOM     30  CG  PHE     3      50.346  62.937  42.084  1.00  0.00           C  
ATOM     31  CD1 PHE     3      50.346  63.799  43.182  1.00  0.00           C  
ATOM     32  HD1 PHE     3      49.861  64.761  43.108  1.00  0.00           H  
ATOM     33  CD2 PHE     3      51.037  61.724  42.135  1.00  0.00           C  
ATOM     34  HD2 PHE     3      51.138  61.137  41.234  1.00  0.00           H  
ATOM     35  CE1 PHE     3      51.072  63.497  44.347  1.00  0.00           C  
ATOM     36  HE1 PHE     3      51.044  64.143  45.213  1.00  0.00           H  
ATOM     37  CE2 PHE     3      51.638  61.295  43.370  1.00  0.00           C  
ATOM     38  HE2 PHE     3      52.002  60.283  43.475  1.00  0.00           H  
ATOM     39  CZ  PHE     3      51.611  62.137  44.459  1.00  0.00           C  
ATOM     40  HZ  PHE     3      52.159  61.895  45.358  1.00  0.00           H  
ATOM     41  N   ARG     4      47.390  62.215  42.982  1.00  0.00           N  
ATOM     42  H   ARG     4      47.635  61.280  42.686  1.00  0.00           H  
ATOM     43  CA  ARG     4      46.891  62.386  44.360  1.00  0.00           C  
ATOM     44  HA  ARG     4      46.846  63.466  44.494  1.00  0.00           H  
ATOM     45  C   ARG     4      47.666  61.538  45.401  1.00  0.00           C  
ATOM     46  O   ARG     4      47.676  60.293  45.413  1.00  0.00           O  
ATOM     47  CB  ARG     4      45.428  61.897  44.325  1.00  0.00           C  
ATOM     48  HB2 ARG     4      45.453  60.853  44.011  1.00  0.00           H  
ATOM     49  HB3 ARG     4      44.933  62.453  43.530  1.00  0.00           H  
ATOM     50  CG  ARG     4      44.730  62.043  45.654  1.00  0.00           C  
ATOM     51  HG2 ARG     4      44.846  63.040  46.077  1.00  0.00           H  
ATOM     52  HG3 ARG     4      45.009  61.345  46.443  1.00  0.00           H  
ATOM     53  CD  ARG     4      43.256  61.973  45.388  1.00  0.00           C  
ATOM     54  HD2 ARG     4      42.941  60.951  45.180  1.00  0.00           H  
ATOM     55  HD3 ARG     4      43.150  62.622  44.519  1.00  0.00           H  
ATOM     56  NE  ARG     4      42.525  62.459  46.532  1.00  0.00           N  
ATOM     57  HE  ARG     4      43.098  62.532  47.360  1.00  0.00           H  
ATOM     58  CZ  ARG     4      41.185  62.634  46.672  1.00  0.00           C  
ATOM     59  NH1 ARG     4      40.305  62.304  45.753  1.00  0.00           N  
ATOM     60 HH12 ARG     4      40.651  62.001  44.853  1.00  0.00           H  
ATOM     61 HH11 ARG     4      39.359  62.599  45.949  1.00  0.00           H  
ATOM     62  NH2 ARG     4      40.782  63.127  47.769  1.00  0.00           N  
ATOM     63 HH21 ARG     4      39.803  63.371  47.805  1.00  0.00           H  
ATOM     64 HH22 ARG     4      41.495  63.381  48.438  1.00  0.00           H  
ATOM     65  N   LYS     5      48.338  62.269  46.358  1.00  0.00           N  
ATOM     66  H   LYS     5      48.268  63.266  46.209  1.00  0.00           H  
ATOM     67  CA  LYS     5      49.231  61.780  47.382  1.00  0.00           C  
ATOM     68  HA  LYS     5      49.927  61.136  46.844  1.00  0.00           H  
ATOM     69  C   LYS     5      48.532  60.915  48.404  1.00  0.00           C  
ATOM     70  O   LYS     5      47.368  61.145  48.809  1.00  0.00           O  
ATOM     71  CB  LYS     5      50.027  62.934  48.071  1.00  0.00           C  
ATOM     72  HB2 LYS     5      50.289  63.628  47.273  1.00  0.00           H  
ATOM     73  HB3 LYS     5      50.962  62.582  48.508  1.00  0.00           H  
ATOM     74  CG  LYS     5      49.205  63.591  49.152  1.00  0.00           C  
ATOM     75  HG2 LYS     5      48.953  62.907  49.963  1.00  0.00           H  
ATOM     76  HG3 LYS     5      48.270  64.039  48.814  1.00  0.00           H  
ATOM     77  CD  LYS     5      50.036  64.750  49.763  1.00  0.00           C  
ATOM     78  HD2 LYS     5      50.130  65.632  49.128  1.00  0.00           H  
ATOM     79  HD3 LYS     5      51.031  64.334  49.917  1.00  0.00           H  
ATOM     80  CE  LYS     5      49.469  65.204  51.073  1.00  0.00           C  
ATOM     81  HE2 LYS     5      50.184  65.204  51.895  1.00  0.00           H  
ATOM     82  HE3 LYS     5      48.706  64.481  51.363  1.00  0.00           H  
ATOM     83  NZ  LYS     5      48.772  66.530  50.962  1.00  0.00           N  
ATOM     84  HZ3 LYS     5      49.516  67.180  50.753  1.00  0.00           H  
ATOM     85  HZ1 LYS     5      48.294  66.839  51.797  1.00  0.00           H  
ATOM     86  HZ2 LYS     5      48.088  66.585  50.221  1.00  0.00           H  
ATOM     87  N   MET     6      49.048  59.747  48.667  1.00  0.00           N  
ATOM     88  H   MET     6      50.019  59.606  48.430  1.00  0.00           H  
ATOM     89  CA  MET     6      48.461  58.528  49.286  1.00  0.00           C  
ATOM     90  HA  MET     6      47.828  58.868  50.105  1.00  0.00           H  
ATOM     91  C   MET     6      49.546  57.683  50.028  1.00  0.00           C  
ATOM     92  O   MET     6      50.657  57.576  49.540  1.00  0.00           O  
ATOM     93  CB  MET     6      47.704  57.682  48.273  1.00  0.00           C  
ATOM     94  HB2 MET     6      46.939  58.324  47.836  1.00  0.00           H  
ATOM     95  HB3 MET     6      47.123  56.896  48.755  1.00  0.00           H  
ATOM     96  CG  MET     6      48.585  57.051  47.186  1.00  0.00           C  
ATOM     97  HG2 MET     6      49.124  56.171  47.539  1.00  0.00           H  
ATOM     98  HG3 MET     6      49.322  57.803  46.903  1.00  0.00           H  
ATOM     99  SD  MET     6      47.534  56.561  45.840  1.00  0.00           S  
ATOM    100  CE  MET     6      48.641  55.834  44.651  1.00  0.00           C  
ATOM    101  HE1 MET     6      49.270  56.653  44.302  1.00  0.00           H  
ATOM    102  HE2 MET     6      48.028  55.430  43.845  1.00  0.00           H  
ATOM    103  HE3 MET     6      49.241  55.007  45.030  1.00  0.00           H  
ATOM    104  N   ALA     7      49.106  57.160  51.172  1.00  0.00           N  
ATOM    105  H   ALA     7      48.166  57.417  51.437  1.00  0.00           H  
ATOM    106  CA  ALA     7      49.806  56.044  51.851  1.00  0.00           C  
ATOM    107  HA  ALA     7      50.778  56.402  52.189  1.00  0.00           H  
ATOM    108  C   ALA     7      49.970  54.746  50.950  1.00  0.00           C  
ATOM    109  O   ALA     7      49.167  54.566  50.064  1.00  0.00           O  
ATOM    110  CB  ALA     7      49.112  55.649  53.183  1.00  0.00           C  
ATOM    111  HB1 ALA     7      49.439  54.696  53.600  1.00  0.00           H  
ATOM    112  HB2 ALA     7      48.030  55.571  53.076  1.00  0.00           H  
ATOM    113  HB3 ALA     7      49.252  56.364  53.994  1.00  0.00           H  
ATOM    114  N   PHE     8      51.004  53.978  51.237  1.00  0.00           N  
ATOM    115  H   PHE     8      51.585  54.186  52.037  1.00  0.00           H  
ATOM    116  CA  PHE     8      51.143  52.621  50.795  1.00  0.00           C  
ATOM    117  HA  PHE     8      51.129  52.597  49.705  1.00  0.00           H  
ATOM    118  C   PHE     8      50.068  51.697  51.410  1.00  0.00           C  
ATOM    119  O   PHE     8      49.837  51.864  52.588  1.00  0.00           O  
ATOM    120  CB  PHE     8      52.505  52.123  51.177  1.00  0.00           C  
ATOM    121  HB2 PHE     8      52.379  51.045  51.278  1.00  0.00           H  
ATOM    122  HB3 PHE     8      52.777  52.479  52.171  1.00  0.00           H  
ATOM    123  CG  PHE     8      53.515  52.505  50.125  1.00  0.00           C  
ATOM    124  CD1 PHE     8      54.774  53.090  50.496  1.00  0.00           C  
ATOM    125  HD1 PHE     8      54.860  53.530  51.478  1.00  0.00           H  
ATOM    126  CD2 PHE     8      53.327  51.895  48.883  1.00  0.00           C  
ATOM    127  HD2 PHE     8      52.428  51.364  48.608  1.00  0.00           H  
ATOM    128  CE1 PHE     8      55.691  53.370  49.503  1.00  0.00           C  
ATOM    129  HE1 PHE     8      56.606  53.917  49.675  1.00  0.00           H  
ATOM    130  CE2 PHE     8      54.302  52.137  47.890  1.00  0.00           C  
ATOM    131  HE2 PHE     8      54.096  51.713  46.918  1.00  0.00           H  
ATOM    132  CZ  PHE     8      55.457  52.863  48.179  1.00  0.00           C  
ATOM    133  HZ  PHE     8      56.188  53.125  47.428  1.00  0.00           H  
ATOM    134  N   PRO     9      49.345  50.835  50.615  1.00  0.00           N  
ATOM    135  CA  PRO     9      48.264  49.980  51.159  1.00  0.00           C  
ATOM    136  HA  PRO     9      47.531  50.660  51.593  1.00  0.00           H  
ATOM    137  C   PRO     9      48.853  49.026  52.260  1.00  0.00           C  
ATOM    138  O   PRO     9      50.000  48.574  52.188  1.00  0.00           O  
ATOM    139  CB  PRO     9      47.616  49.396  49.875  1.00  0.00           C  
ATOM    140  HB2 PRO     9      46.739  49.969  49.576  1.00  0.00           H  
ATOM    141  HB3 PRO     9      47.210  48.434  50.186  1.00  0.00           H  
ATOM    142  CG  PRO     9      48.690  49.336  48.834  1.00  0.00           C  
ATOM    143  HG2 PRO     9      48.343  49.278  47.802  1.00  0.00           H  
ATOM    144  HG3 PRO     9      49.336  48.500  49.103  1.00  0.00           H  
ATOM    145  CD  PRO     9      49.619  50.532  49.196  1.00  0.00           C  
ATOM    146  HD2 PRO     9      50.671  50.319  49.008  1.00  0.00           H  
ATOM    147  HD3 PRO     9      49.358  51.447  48.664  1.00  0.00           H  
ATOM    148  N   SER    10      48.103  48.845  53.342  1.00  0.00           N  
ATOM    149  H   SER    10      47.162  49.213  53.350  1.00  0.00           H  
ATOM    150  CA  SER    10      48.753  48.232  54.571  1.00  0.00           C  
ATOM    151  HA  SER    10      49.828  48.415  54.540  1.00  0.00           H  
ATOM    152  C   SER    10      48.670  46.742  54.916  1.00  0.00           C  
ATOM    153  O   SER    10      49.151  46.246  55.929  1.00  0.00           O  
ATOM    154  CB  SER    10      48.101  48.980  55.795  1.00  0.00           C  
ATOM    155  HB2 SER    10      48.298  50.052  55.777  1.00  0.00           H  
ATOM    156  HB3 SER    10      48.511  48.742  56.776  1.00  0.00           H  
ATOM    157  OG  SER    10      46.767  48.640  55.712  1.00  0.00           O  
ATOM    158  HG  SER    10      46.662  47.700  55.875  1.00  0.00           H  
ATOM    159  N   GLY    11      48.116  46.004  53.951  1.00  0.00           N  
ATOM    160  H   GLY    11      47.733  46.448  53.129  1.00  0.00           H  
ATOM    161  CA  GLY    11      47.791  44.573  54.087  1.00  0.00           C  
ATOM    162  HA2 GLY    11      47.385  44.137  53.174  1.00  0.00           H  
ATOM    163  HA3 GLY    11      46.907  44.415  54.705  1.00  0.00           H  
ATOM    164  C   GLY    11      48.895  43.560  54.452  1.00  0.00           C  
ATOM    165  O   GLY    11      48.726  42.816  55.372  1.00  0.00           O  
ATOM    166  N   LYS    12      50.039  43.797  53.835  1.00  0.00           N  
ATOM    167  H   LYS    12      50.088  44.541  53.153  1.00  0.00           H  
ATOM    168  CA  LYS    12      51.317  43.078  54.224  1.00  0.00           C  
ATOM    169  HA  LYS    12      51.050  42.022  54.249  1.00  0.00           H  
ATOM    170  C   LYS    12      51.837  43.518  55.655  1.00  0.00           C  
ATOM    171  O   LYS    12      52.736  42.769  56.099  1.00  0.00           O  
ATOM    172  CB  LYS    12      52.314  43.179  53.132  1.00  0.00           C  
ATOM    173  HB2 LYS    12      53.269  42.907  53.581  1.00  0.00           H  
ATOM    174  HB3 LYS    12      52.472  44.213  52.824  1.00  0.00           H  
ATOM    175  CG  LYS    12      52.146  42.226  51.923  1.00  0.00           C  
ATOM    176  HG2 LYS    12      51.323  42.672  51.365  1.00  0.00           H  
ATOM    177  HG3 LYS    12      51.904  41.257  52.360  1.00  0.00           H  
ATOM    178  CD  LYS    12      53.311  42.202  50.881  1.00  0.00           C  
ATOM    179  HD2 LYS    12      54.153  41.849  51.477  1.00  0.00           H  
ATOM    180  HD3 LYS    12      53.696  43.191  50.633  1.00  0.00           H  
ATOM    181  CE  LYS    12      53.112  41.216  49.694  1.00  0.00           C  
ATOM    182  HE2 LYS    12      52.459  41.659  48.941  1.00  0.00           H  
ATOM    183  HE3 LYS    12      52.723  40.267  50.063  1.00  0.00           H  
ATOM    184  NZ  LYS    12      54.379  40.780  49.128  1.00  0.00           N  
ATOM    185  HZ3 LYS    12      54.973  41.575  48.943  1.00  0.00           H  
ATOM    186  HZ1 LYS    12      54.404  40.201  48.301  1.00  0.00           H  
ATOM    187  HZ2 LYS    12      54.811  40.211  49.842  1.00  0.00           H  
ATOM    188  N   VAL    13      51.351  44.530  56.390  1.00  0.00           N  
ATOM    189  H   VAL    13      50.625  45.092  55.968  1.00  0.00           H  
ATOM    190  CA  VAL    13      51.828  44.911  57.702  1.00  0.00           C  
ATOM    191  HA  VAL    13      52.703  44.294  57.908  1.00  0.00           H  
ATOM    192  C   VAL    13      50.782  44.523  58.772  1.00  0.00           C  
ATOM    193  O   VAL    13      51.206  44.110  59.853  1.00  0.00           O  
ATOM    194  CB  VAL    13      52.105  46.429  57.636  1.00  0.00           C  
ATOM    195  HB  VAL    13      51.212  46.967  57.317  1.00  0.00           H  
ATOM    196  CG1 VAL    13      52.441  46.918  59.077  1.00  0.00           C  
ATOM    197 HG11 VAL    13      52.503  48.005  59.136  1.00  0.00           H  
ATOM    198 HG12 VAL    13      53.459  46.622  59.332  1.00  0.00           H  
ATOM    199 HG13 VAL    13      51.690  46.576  59.789  1.00  0.00           H  
ATOM    200  CG2 VAL    13      53.150  47.015  56.648  1.00  0.00           C  
ATOM    201 HG21 VAL    13      52.810  48.030  56.444  1.00  0.00           H  
ATOM    202 HG22 VAL    13      52.967  46.533  55.687  1.00  0.00           H  
ATOM    203 HG23 VAL    13      54.179  46.993  57.007  1.00  0.00           H  
ATOM    204  N   GLU    14      49.463  44.608  58.480  1.00  0.00           N  
ATOM    205  H   GLU    14      49.262  45.211  57.694  1.00  0.00           H  
ATOM    206  CA  GLU    14      48.398  44.308  59.435  1.00  0.00           C  
ATOM    207  HA  GLU    14      48.469  44.996  60.278  1.00  0.00           H  
ATOM    208  C   GLU    14      48.614  42.911  60.145  1.00  0.00           C  
ATOM    209  O   GLU    14      48.668  42.883  61.382  1.00  0.00           O  
ATOM    210  CB  GLU    14      47.064  44.227  58.585  1.00  0.00           C  
ATOM    211  HB2 GLU    14      46.311  43.776  59.232  1.00  0.00           H  
ATOM    212  HB3 GLU    14      47.255  43.587  57.723  1.00  0.00           H  
ATOM    213  CG  GLU    14      46.619  45.601  58.185  1.00  0.00           C  
ATOM    214  HG2 GLU    14      47.335  46.328  57.800  1.00  0.00           H  
ATOM    215  HG3 GLU    14      46.077  46.187  58.927  1.00  0.00           H  
ATOM    216  CD  GLU    14      45.572  45.458  57.085  1.00  0.00           C  
ATOM    217  OE1 GLU    14      44.538  44.705  57.274  1.00  0.00           O  
ATOM    218  OE2 GLU    14      45.789  46.147  56.064  1.00  0.00           O  
ATOM    219  N   GLY    15      48.665  41.787  59.435  1.00  0.00           N  
ATOM    220  H   GLY    15      48.232  41.728  58.525  1.00  0.00           H  
ATOM    221  CA  GLY    15      49.032  40.476  60.033  1.00  0.00           C  
ATOM    222  HA2 GLY    15      48.848  39.711  59.278  1.00  0.00           H  
ATOM    223  HA3 GLY    15      48.328  40.262  60.838  1.00  0.00           H  
ATOM    224  C   GLY    15      50.533  40.348  60.686  1.00  0.00           C  
ATOM    225  O   GLY    15      51.019  39.222  60.894  1.00  0.00           O  
ATOM    226  N   CYS    16      51.321  41.398  60.826  1.00  0.00           N  
ATOM    227  H   CYS    16      51.135  42.149  60.176  1.00  0.00           H  
ATOM    228  CA  CYS    16      52.501  41.431  61.703  1.00  0.00           C  
ATOM    229  HA  CYS    16      52.770  40.375  61.678  1.00  0.00           H  
ATOM    230  C   CYS    16      52.178  41.954  63.100  1.00  0.00           C  
ATOM    231  O   CYS    16      52.934  41.597  64.032  1.00  0.00           O  
ATOM    232  CB  CYS    16      53.625  42.384  61.118  1.00  0.00           C  
ATOM    233  HB2 CYS    16      54.568  41.993  61.498  1.00  0.00           H  
ATOM    234  HB3 CYS    16      53.455  43.390  61.501  1.00  0.00           H  
ATOM    235  SG  CYS    16      53.646  42.232  59.223  1.00  0.00           S  
ATOM    236  HG  CYS    16      52.540  42.967  59.078  1.00  0.00           H  
ATOM    237  N   MET    17      51.076  42.749  63.317  1.00  0.00           N  
ATOM    238  H   MET    17      50.438  42.910  62.550  1.00  0.00           H  
ATOM    239  CA  MET    17      50.944  43.389  64.604  1.00  0.00           C  
ATOM    240  HA  MET    17      51.966  43.555  64.946  1.00  0.00           H  
ATOM    241  C   MET    17      50.280  42.552  65.679  1.00  0.00           C  
ATOM    242  O   MET    17      49.271  41.861  65.402  1.00  0.00           O  
ATOM    243  CB  MET    17      50.350  44.797  64.480  1.00  0.00           C  
ATOM    244  HB2 MET    17      50.289  45.289  65.451  1.00  0.00           H  
ATOM    245  HB3 MET    17      49.289  44.691  64.256  1.00  0.00           H  
ATOM    246  CG  MET    17      51.047  45.712  63.442  1.00  0.00           C  
ATOM    247  HG2 MET    17      50.442  46.586  63.197  1.00  0.00           H  
ATOM    248  HG3 MET    17      51.079  45.239  62.461  1.00  0.00           H  
ATOM    249  SD  MET    17      52.805  46.168  63.834  1.00  0.00           S  
ATOM    250  CE  MET    17      52.818  46.786  65.572  1.00  0.00           C  
ATOM    251  HE1 MET    17      53.753  47.259  65.872  1.00  0.00           H  
ATOM    252  HE2 MET    17      52.574  45.944  66.219  1.00  0.00           H  
ATOM    253  HE3 MET    17      51.973  47.464  65.698  1.00  0.00           H  
ATOM    254  N   VAL    18      50.795  42.684  66.902  1.00  0.00           N  
ATOM    255  H   VAL    18      51.717  43.070  67.051  1.00  0.00           H  
ATOM    256  CA  VAL    18      50.370  41.918  68.079  1.00  0.00           C  
ATOM    257  HA  VAL    18      49.399  41.440  67.944  1.00  0.00           H  
ATOM    258  C   VAL    18      50.237  42.840  69.270  1.00  0.00           C  
ATOM    259  O   VAL    18      50.736  43.962  69.314  1.00  0.00           O  
ATOM    260  CB  VAL    18      51.286  40.722  68.385  1.00  0.00           C  
ATOM    261  HB  VAL    18      50.994  40.276  69.335  1.00  0.00           H  
ATOM    262  CG1 VAL    18      51.170  39.628  67.330  1.00  0.00           C  
ATOM    263 HG11 VAL    18      50.112  39.443  67.141  1.00  0.00           H  
ATOM    264 HG12 VAL    18      51.752  38.755  67.626  1.00  0.00           H  
ATOM    265 HG13 VAL    18      51.641  40.006  66.423  1.00  0.00           H  
ATOM    266  CG2 VAL    18      52.744  41.078  68.477  1.00  0.00           C  
ATOM    267 HG21 VAL    18      52.810  41.983  69.082  1.00  0.00           H  
ATOM    268 HG22 VAL    18      53.155  41.254  67.483  1.00  0.00           H  
ATOM    269 HG23 VAL    18      53.256  40.248  68.963  1.00  0.00           H  
ATOM    270  N   GLN    19      49.639  42.256  70.325  1.00  0.00           N  
ATOM    271  H   GLN    19      49.213  41.340  70.297  1.00  0.00           H  
ATOM    272  CA  GLN    19      49.618  42.788  71.702  1.00  0.00           C  
ATOM    273  HA  GLN    19      49.759  43.869  71.686  1.00  0.00           H  
ATOM    274  C   GLN    19      50.778  42.285  72.598  1.00  0.00           C  
ATOM    275  O   GLN    19      50.691  41.136  72.953  1.00  0.00           O  
ATOM    276  CB  GLN    19      48.176  42.571  72.265  1.00  0.00           C  
ATOM    277  HB2 GLN    19      47.958  41.533  72.515  1.00  0.00           H  
ATOM    278  HB3 GLN    19      47.398  42.943  71.598  1.00  0.00           H  
ATOM    279  CG  GLN    19      48.096  43.390  73.533  1.00  0.00           C  
ATOM    280  HG2 GLN    19      48.226  44.400  73.143  1.00  0.00           H  
ATOM    281  HG3 GLN    19      49.003  43.128  74.077  1.00  0.00           H  
ATOM    282  CD  GLN    19      46.798  43.302  74.328  1.00  0.00           C  
ATOM    283  NE2 GLN    19      46.691  44.156  75.274  1.00  0.00           N  
ATOM    284 HE22 GLN    19      47.535  44.641  75.545  1.00  0.00           H  
ATOM    285 HE21 GLN    19      45.965  44.089  75.972  1.00  0.00           H  
ATOM    286  OE1 GLN    19      45.852  42.559  74.146  1.00  0.00           O  
ATOM    287  N   VAL    20      51.703  43.134  73.024  1.00  0.00           N  
ATOM    288  H   VAL    20      51.453  44.102  72.877  1.00  0.00           H  
ATOM    289  CA  VAL    20      52.789  42.824  74.083  1.00  0.00           C  
ATOM    290  HA  VAL    20      52.765  41.739  74.189  1.00  0.00           H  
ATOM    291  C   VAL    20      52.238  43.385  75.383  1.00  0.00           C  
ATOM    292  O   VAL    20      51.857  44.571  75.515  1.00  0.00           O  
ATOM    293  CB  VAL    20      54.207  43.245  73.605  1.00  0.00           C  
ATOM    294  HB  VAL    20      54.296  44.306  73.369  1.00  0.00           H  
ATOM    295  CG1 VAL    20      55.223  42.903  74.681  1.00  0.00           C  
ATOM    296 HG11 VAL    20      56.239  43.104  74.339  1.00  0.00           H  
ATOM    297 HG12 VAL    20      55.014  41.874  74.974  1.00  0.00           H  
ATOM    298 HG13 VAL    20      55.092  43.484  75.593  1.00  0.00           H  
ATOM    299  CG2 VAL    20      54.502  42.502  72.293  1.00  0.00           C  
ATOM    300 HG21 VAL    20      54.548  41.433  72.501  1.00  0.00           H  
ATOM    301 HG22 VAL    20      55.502  42.744  71.932  1.00  0.00           H  
ATOM    302 HG23 VAL    20      53.848  42.838  71.489  1.00  0.00           H  
ATOM    303  N   THR    21      52.289  42.562  76.415  1.00  0.00           N  
ATOM    304  H   THR    21      52.673  41.644  76.241  1.00  0.00           H  
ATOM    305  CA  THR    21      51.737  42.846  77.748  1.00  0.00           C  
ATOM    306  HA  THR    21      51.425  43.887  77.654  1.00  0.00           H  
ATOM    307  C   THR    21      52.819  42.712  78.822  1.00  0.00           C  
ATOM    308  O   THR    21      53.397  41.653  79.063  1.00  0.00           O  
ATOM    309  CB  THR    21      50.551  41.970  77.993  1.00  0.00           C  
ATOM    310  HB  THR    21      50.853  40.941  78.189  1.00  0.00           H  
ATOM    311  OG1 THR    21      49.723  41.919  76.871  1.00  0.00           O  
ATOM    312  HG1 THR    21      49.073  41.221  76.978  1.00  0.00           H  
ATOM    313  CG2 THR    21      49.643  42.353  79.207  1.00  0.00           C  
ATOM    314 HG21 THR    21      49.048  41.454  79.371  1.00  0.00           H  
ATOM    315 HG22 THR    21      49.032  43.211  78.927  1.00  0.00           H  
ATOM    316 HG23 THR    21      50.251  42.656  80.059  1.00  0.00           H  
ATOM    317  N   CYS    22      53.219  43.776  79.477  1.00  0.00           N  
ATOM    318  H   CYS    22      52.600  44.573  79.484  1.00  0.00           H  
ATOM    319  CA  CYS    22      54.194  43.758  80.559  1.00  0.00           C  
ATOM    320  HA  CYS    22      54.530  42.729  80.689  1.00  0.00           H  
ATOM    321  C   CYS    22      53.512  44.299  81.807  1.00  0.00           C  
ATOM    322  O   CYS    22      53.751  45.496  82.267  1.00  0.00           O  
ATOM    323  CB  CYS    22      55.418  44.583  80.144  1.00  0.00           C  
ATOM    324  HB2 CYS    22      55.917  44.981  81.027  1.00  0.00           H  
ATOM    325  HB3 CYS    22      55.018  45.483  79.677  1.00  0.00           H  
ATOM    326  SG  CYS    22      56.411  43.495  79.058  1.00  0.00           S  
ATOM    327  HG  CYS    22      56.739  42.584  79.977  1.00  0.00           H  
ATOM    328  N   GLY    23      52.625  43.368  82.258  1.00  0.00           N  
ATOM    329  H   GLY    23      52.526  42.584  81.629  1.00  0.00           H  
ATOM    330  CA  GLY    23      51.671  43.606  83.281  1.00  0.00           C  
ATOM    331  HA2 GLY    23      52.143  43.523  84.260  1.00  0.00           H  
ATOM    332  HA3 GLY    23      50.893  42.858  83.130  1.00  0.00           H  
ATOM    333  C   GLY    23      50.799  44.838  83.108  1.00  0.00           C  
ATOM    334  O   GLY    23      49.962  44.963  82.214  1.00  0.00           O  
ATOM    335  N   THR    24      51.010  45.852  84.049  1.00  0.00           N  
ATOM    336  H   THR    24      51.625  45.613  84.813  1.00  0.00           H  
ATOM    337  CA  THR    24      50.241  47.142  84.145  1.00  0.00           C  
ATOM    338  HA  THR    24      49.198  46.868  83.989  1.00  0.00           H  
ATOM    339  C   THR    24      50.560  48.153  83.067  1.00  0.00           C  
ATOM    340  O   THR    24      50.013  49.246  83.069  1.00  0.00           O  
ATOM    341  CB  THR    24      50.486  47.694  85.500  1.00  0.00           C  
ATOM    342  HB  THR    24      49.855  48.566  85.675  1.00  0.00           H  
ATOM    343  OG1 THR    24      51.839  48.228  85.498  1.00  0.00           O  
ATOM    344  HG1 THR    24      51.885  48.723  86.320  1.00  0.00           H  
ATOM    345  CG2 THR    24      50.449  46.763  86.685  1.00  0.00           C  
ATOM    346 HG21 THR    24      50.505  47.303  87.630  1.00  0.00           H  
ATOM    347 HG22 THR    24      51.207  45.983  86.603  1.00  0.00           H  
ATOM    348 HG23 THR    24      49.471  46.281  86.701  1.00  0.00           H  
ATOM    349  N   THR    25      51.419  47.767  82.072  1.00  0.00           N  
ATOM    350  H   THR    25      51.847  46.853  82.109  1.00  0.00           H  
ATOM    351  CA  THR    25      51.459  48.404  80.696  1.00  0.00           C  
ATOM    352  HA  THR    25      50.639  49.104  80.540  1.00  0.00           H  
ATOM    353  C   THR    25      51.289  47.442  79.504  1.00  0.00           C  
ATOM    354  O   THR    25      51.920  46.360  79.471  1.00  0.00           O  
ATOM    355  CB  THR    25      52.682  49.284  80.566  1.00  0.00           C  
ATOM    356  HB  THR    25      53.546  48.630  80.687  1.00  0.00           H  
ATOM    357  OG1 THR    25      52.649  50.232  81.623  1.00  0.00           O  
ATOM    358  HG1 THR    25      52.800  49.735  82.430  1.00  0.00           H  
ATOM    359  CG2 THR    25      52.920  50.063  79.308  1.00  0.00           C  
ATOM    360 HG21 THR    25      52.214  49.764  78.533  1.00  0.00           H  
ATOM    361 HG22 THR    25      53.932  49.887  78.943  1.00  0.00           H  
ATOM    362 HG23 THR    25      52.979  51.123  79.555  1.00  0.00           H  
ATOM    363  N   THR    26      50.477  47.738  78.549  1.00  0.00           N  
ATOM    364  H   THR    26      49.937  48.589  78.607  1.00  0.00           H  
ATOM    365  CA  THR    26      50.438  47.047  77.304  1.00  0.00           C  
ATOM    366  HA  THR    26      51.160  46.247  77.466  1.00  0.00           H  
ATOM    367  C   THR    26      50.881  47.976  76.136  1.00  0.00           C  
ATOM    368  O   THR    26      50.858  49.201  76.171  1.00  0.00           O  
ATOM    369  CB  THR    26      49.006  46.412  77.059  1.00  0.00           C  
ATOM    370  HB  THR    26      48.784  45.739  77.888  1.00  0.00           H  
ATOM    371  OG1 THR    26      48.902  45.628  75.861  1.00  0.00           O  
ATOM    372  HG1 THR    26      49.719  45.141  75.734  1.00  0.00           H  
ATOM    373  CG2 THR    26      47.870  47.314  77.065  1.00  0.00           C  
ATOM    374 HG21 THR    26      46.925  46.771  77.080  1.00  0.00           H  
ATOM    375 HG22 THR    26      48.019  48.043  76.268  1.00  0.00           H  
ATOM    376 HG23 THR    26      47.809  47.863  78.004  1.00  0.00           H  
ATOM    377  N   LEU    27      51.500  47.349  75.100  1.00  0.00           N  
ATOM    378  H   LEU    27      51.520  46.341  75.038  1.00  0.00           H  
ATOM    379  CA  LEU    27      51.843  48.047  73.787  1.00  0.00           C  
ATOM    380  HA  LEU    27      51.233  48.937  73.632  1.00  0.00           H  
ATOM    381  C   LEU    27      51.717  47.179  72.568  1.00  0.00           C  
ATOM    382  O   LEU    27      51.374  45.952  72.668  1.00  0.00           O  
ATOM    383  CB  LEU    27      53.306  48.623  73.855  1.00  0.00           C  
ATOM    384  HB2 LEU    27      53.465  49.258  74.726  1.00  0.00           H  
ATOM    385  HB3 LEU    27      53.365  49.311  73.012  1.00  0.00           H  
ATOM    386  CG  LEU    27      54.440  47.630  73.840  1.00  0.00           C  
ATOM    387  HG  LEU    27      54.360  47.023  72.938  1.00  0.00           H  
ATOM    388  CD1 LEU    27      55.723  48.500  73.828  1.00  0.00           C  
ATOM    389 HD11 LEU    27      56.592  47.874  74.035  1.00  0.00           H  
ATOM    390 HD12 LEU    27      55.851  49.144  74.698  1.00  0.00           H  
ATOM    391 HD13 LEU    27      55.649  49.035  72.881  1.00  0.00           H  
ATOM    392  CD2 LEU    27      54.731  46.715  75.022  1.00  0.00           C  
ATOM    393 HD21 LEU    27      53.984  45.922  75.058  1.00  0.00           H  
ATOM    394 HD22 LEU    27      54.528  47.245  75.952  1.00  0.00           H  
ATOM    395 HD23 LEU    27      55.681  46.180  75.046  1.00  0.00           H  
ATOM    396  N   ASN    28      52.056  47.710  71.393  1.00  0.00           N  
ATOM    397  H   ASN    28      52.290  48.683  71.260  1.00  0.00           H  
ATOM    398  CA  ASN    28      52.057  46.983  70.163  1.00  0.00           C  
ATOM    399  HA  ASN    28      51.460  46.072  70.212  1.00  0.00           H  
ATOM    400  C   ASN    28      53.427  46.390  69.898  1.00  0.00           C  
ATOM    401  O   ASN    28      54.484  46.956  70.271  1.00  0.00           O  
ATOM    402  CB  ASN    28      51.527  47.853  68.968  1.00  0.00           C  
ATOM    403  HB2 ASN    28      51.300  47.272  68.074  1.00  0.00           H  
ATOM    404  HB3 ASN    28      52.267  48.618  68.732  1.00  0.00           H  
ATOM    405  CG  ASN    28      50.193  48.478  69.349  1.00  0.00           C  
ATOM    406  OD1 ASN    28      49.052  47.904  69.191  1.00  0.00           O  
ATOM    407  ND2 ASN    28      50.145  49.659  69.888  1.00  0.00           N  
ATOM    408 HD22 ASN    28      50.952  50.232  70.088  1.00  0.00           H  
ATOM    409 HD21 ASN    28      49.238  49.921  70.248  1.00  0.00           H  
ATOM    410  N   GLY    29      53.445  45.199  69.240  1.00  0.00           N  
ATOM    411  H   GLY    29      52.622  44.615  69.293  1.00  0.00           H  
ATOM    412  CA  GLY    29      54.668  44.431  68.926  1.00  0.00           C  
ATOM    413  HA2 GLY    29      54.843  43.603  69.612  1.00  0.00           H  
ATOM    414  HA3 GLY    29      55.500  45.133  68.985  1.00  0.00           H  
ATOM    415  C   GLY    29      54.624  43.901  67.492  1.00  0.00           C  
ATOM    416  O   GLY    29      53.609  43.684  66.781  1.00  0.00           O  
ATOM    417  N   LEU    30      55.820  43.661  66.899  1.00  0.00           N  
ATOM    418  H   LEU    30      56.615  43.928  67.462  1.00  0.00           H  
ATOM    419  CA  LEU    30      55.987  43.446  65.507  1.00  0.00           C  
ATOM    420  HA  LEU    30      55.049  43.585  64.970  1.00  0.00           H  
ATOM    421  C   LEU    30      56.506  42.034  65.361  1.00  0.00           C  
ATOM    422  O   LEU    30      57.651  41.814  65.624  1.00  0.00           O  
ATOM    423  CB  LEU    30      56.869  44.552  65.003  1.00  0.00           C  
ATOM    424  HB2 LEU    30      57.833  44.646  65.503  1.00  0.00           H  
ATOM    425  HB3 LEU    30      56.392  45.518  65.169  1.00  0.00           H  
ATOM    426  CG  LEU    30      57.151  44.487  63.462  1.00  0.00           C  
ATOM    427  HG  LEU    30      57.578  43.498  63.298  1.00  0.00           H  
ATOM    428  CD1 LEU    30      55.910  44.649  62.628  1.00  0.00           C  
ATOM    429 HD11 LEU    30      56.053  44.355  61.588  1.00  0.00           H  
ATOM    430 HD12 LEU    30      55.552  45.679  62.655  1.00  0.00           H  
ATOM    431 HD13 LEU    30      55.196  43.882  62.928  1.00  0.00           H  
ATOM    432  CD2 LEU    30      58.304  45.386  62.948  1.00  0.00           C  
ATOM    433 HD21 LEU    30      58.063  46.445  63.043  1.00  0.00           H  
ATOM    434 HD22 LEU    30      58.516  45.205  61.894  1.00  0.00           H  
ATOM    435 HD23 LEU    30      59.202  45.293  63.558  1.00  0.00           H  
ATOM    436  N   TRP    31      55.640  41.123  65.017  1.00  0.00           N  
ATOM    437  H   TRP    31      54.670  41.367  64.876  1.00  0.00           H  
ATOM    438  CA  TRP    31      55.991  39.709  64.831  1.00  0.00           C  
ATOM    439  HA  TRP    31      56.752  39.439  65.564  1.00  0.00           H  
ATOM    440  C   TRP    31      56.692  39.314  63.434  1.00  0.00           C  
ATOM    441  O   TRP    31      55.977  39.041  62.478  1.00  0.00           O  
ATOM    442  CB  TRP    31      54.783  38.761  65.188  1.00  0.00           C  
ATOM    443  HB2 TRP    31      54.153  38.770  64.299  1.00  0.00           H  
ATOM    444  HB3 TRP    31      54.207  39.069  66.061  1.00  0.00           H  
ATOM    445  CG  TRP    31      54.904  37.314  65.441  1.00  0.00           C  
ATOM    446  CD1 TRP    31      56.023  36.653  65.774  1.00  0.00           C  
ATOM    447  HD1 TRP    31      56.965  37.166  65.901  1.00  0.00           H  
ATOM    448  CD2 TRP    31      53.887  36.278  65.289  1.00  0.00           C  
ATOM    449  NE1 TRP    31      55.857  35.295  65.838  1.00  0.00           N  
ATOM    450  HE1 TRP    31      56.581  34.625  66.054  1.00  0.00           H  
ATOM    451  CE2 TRP    31      54.502  34.992  65.601  1.00  0.00           C  
ATOM    452  CE3 TRP    31      52.507  36.301  64.945  1.00  0.00           C  
ATOM    453  HE3 TRP    31      52.036  37.260  64.786  1.00  0.00           H  
ATOM    454  CZ2 TRP    31      53.766  33.791  65.471  1.00  0.00           C  
ATOM    455  HZ2 TRP    31      54.249  32.838  65.631  1.00  0.00           H  
ATOM    456  CZ3 TRP    31      51.823  35.086  64.826  1.00  0.00           C  
ATOM    457  HZ3 TRP    31      50.800  35.085  64.480  1.00  0.00           H  
ATOM    458  CH2 TRP    31      52.359  33.868  65.076  1.00  0.00           C  
ATOM    459  HH2 TRP    31      51.770  32.974  64.936  1.00  0.00           H  
ATOM    460  N   LEU    32      58.023  39.349  63.377  1.00  0.00           N  
ATOM    461  H   LEU    32      58.472  39.399  64.281  1.00  0.00           H  
ATOM    462  CA  LEU    32      58.719  39.076  62.130  1.00  0.00           C  
ATOM    463  HA  LEU    32      57.884  38.749  61.510  1.00  0.00           H  
ATOM    464  C   LEU    32      59.611  37.870  62.253  1.00  0.00           C  
ATOM    465  O   LEU    32      60.646  38.068  62.969  1.00  0.00           O  
ATOM    466  CB  LEU    32      59.384  40.323  61.391  1.00  0.00           C  
ATOM    467  HB2 LEU    32      59.818  39.912  60.480  1.00  0.00           H  
ATOM    468  HB3 LEU    32      60.207  40.763  61.954  1.00  0.00           H  
ATOM    469  CG  LEU    32      58.352  41.366  60.951  1.00  0.00           C  
ATOM    470  HG  LEU    32      57.692  41.613  61.783  1.00  0.00           H  
ATOM    471  CD1 LEU    32      59.129  42.661  60.726  1.00  0.00           C  
ATOM    472 HD11 LEU    32      59.787  42.593  59.860  1.00  0.00           H  
ATOM    473 HD12 LEU    32      59.630  42.995  61.634  1.00  0.00           H  
ATOM    474 HD13 LEU    32      58.376  43.417  60.501  1.00  0.00           H  
ATOM    475  CD2 LEU    32      57.480  40.978  59.674  1.00  0.00           C  
ATOM    476 HD21 LEU    32      58.140  40.795  58.826  1.00  0.00           H  
ATOM    477 HD22 LEU    32      56.904  41.875  59.447  1.00  0.00           H  
ATOM    478 HD23 LEU    32      56.915  40.095  59.972  1.00  0.00           H  
ATOM    479  N   ASP    33      59.301  36.730  61.609  1.00  0.00           N  
ATOM    480  H   ASP    33      58.371  36.771  61.217  1.00  0.00           H  
ATOM    481  CA  ASP    33      59.817  35.467  62.020  1.00  0.00           C  
ATOM    482  HA  ASP    33      59.196  34.801  61.421  1.00  0.00           H  
ATOM    483  C   ASP    33      59.485  34.991  63.399  1.00  0.00           C  
ATOM    484  O   ASP    33      58.386  35.212  63.841  1.00  0.00           O  
ATOM    485  CB  ASP    33      61.274  35.155  61.574  1.00  0.00           C  
ATOM    486  HB2 ASP    33      61.540  34.101  61.655  1.00  0.00           H  
ATOM    487  HB3 ASP    33      61.916  35.785  62.190  1.00  0.00           H  
ATOM    488  CG  ASP    33      61.643  35.469  60.092  1.00  0.00           C  
ATOM    489  OD1 ASP    33      60.915  35.024  59.171  1.00  0.00           O  
ATOM    490  OD2 ASP    33      62.710  36.022  59.758  1.00  0.00           O  
ATOM    491  N   ASP    34      60.401  34.383  64.131  1.00  0.00           N  
ATOM    492  H   ASP    34      61.272  34.190  63.657  1.00  0.00           H  
ATOM    493  CA  ASP    34      60.242  33.834  65.523  1.00  0.00           C  
ATOM    494  HA  ASP    34      59.210  33.485  65.568  1.00  0.00           H  
ATOM    495  C   ASP    34      60.498  34.930  66.630  1.00  0.00           C  
ATOM    496  O   ASP    34      60.846  34.643  67.827  1.00  0.00           O  
ATOM    497  CB  ASP    34      61.117  32.570  65.675  1.00  0.00           C  
ATOM    498  HB2 ASP    34      61.034  31.973  64.767  1.00  0.00           H  
ATOM    499  HB3 ASP    34      60.742  31.874  66.426  1.00  0.00           H  
ATOM    500  CG  ASP    34      62.666  32.776  65.710  1.00  0.00           C  
ATOM    501  OD1 ASP    34      63.305  32.427  66.747  1.00  0.00           O  
ATOM    502  OD2 ASP    34      63.237  33.157  64.687  1.00  0.00           O  
ATOM    503  N   VAL    35      60.416  36.235  66.296  1.00  0.00           N  
ATOM    504  H   VAL    35      60.170  36.424  65.335  1.00  0.00           H  
ATOM    505  CA  VAL    35      60.641  37.329  67.225  1.00  0.00           C  
ATOM    506  HA  VAL    35      60.670  36.977  68.256  1.00  0.00           H  
ATOM    507  C   VAL    35      59.510  38.300  67.206  1.00  0.00           C  
ATOM    508  O   VAL    35      58.958  38.692  66.168  1.00  0.00           O  
ATOM    509  CB  VAL    35      61.943  38.013  66.854  1.00  0.00           C  
ATOM    510  HB  VAL    35      61.919  38.190  65.779  1.00  0.00           H  
ATOM    511  CG1 VAL    35      62.315  39.268  67.607  1.00  0.00           C  
ATOM    512 HG11 VAL    35      62.241  39.073  68.677  1.00  0.00           H  
ATOM    513 HG12 VAL    35      61.720  40.139  67.332  1.00  0.00           H  
ATOM    514 HG13 VAL    35      63.339  39.617  67.475  1.00  0.00           H  
ATOM    515  CG2 VAL    35      63.137  37.071  67.182  1.00  0.00           C  
ATOM    516 HG21 VAL    35      63.015  36.676  68.191  1.00  0.00           H  
ATOM    517 HG22 VAL    35      64.110  37.562  67.154  1.00  0.00           H  
ATOM    518 HG23 VAL    35      62.988  36.214  66.526  1.00  0.00           H  
ATOM    519  N   VAL    36      59.191  38.836  68.382  1.00  0.00           N  
ATOM    520  H   VAL    36      59.415  38.386  69.259  1.00  0.00           H  
ATOM    521  CA  VAL    36      58.438  40.078  68.570  1.00  0.00           C  
ATOM    522  HA  VAL    36      58.095  40.457  67.607  1.00  0.00           H  
ATOM    523  C   VAL    36      59.379  41.180  69.043  1.00  0.00           C  
ATOM    524  O   VAL    36      59.816  41.280  70.177  1.00  0.00           O  
ATOM    525  CB  VAL    36      57.175  39.848  69.301  1.00  0.00           C  
ATOM    526  HB  VAL    36      57.484  39.703  70.337  1.00  0.00           H  
ATOM    527  CG1 VAL    36      56.320  41.102  69.241  1.00  0.00           C  
ATOM    528 HG11 VAL    36      56.853  41.957  69.659  1.00  0.00           H  
ATOM    529 HG12 VAL    36      55.390  40.881  69.766  1.00  0.00           H  
ATOM    530 HG13 VAL    36      56.248  41.259  68.165  1.00  0.00           H  
ATOM    531  CG2 VAL    36      56.349  38.714  68.657  1.00  0.00           C  
ATOM    532 HG21 VAL    36      56.811  37.752  68.875  1.00  0.00           H  
ATOM    533 HG22 VAL    36      56.353  38.855  67.576  1.00  0.00           H  
ATOM    534 HG23 VAL    36      55.293  38.784  68.919  1.00  0.00           H  
ATOM    535  N   TYR    37      59.569  42.115  68.166  1.00  0.00           N  
ATOM    536  H   TYR    37      58.972  41.995  67.360  1.00  0.00           H  
ATOM    537  CA  TYR    37      60.234  43.461  68.359  1.00  0.00           C  
ATOM    538  HA  TYR    37      61.047  43.392  69.081  1.00  0.00           H  
ATOM    539  C   TYR    37      59.195  44.410  68.993  1.00  0.00           C  
ATOM    540  O   TYR    37      58.056  44.477  68.523  1.00  0.00           O  
ATOM    541  CB  TYR    37      60.854  44.018  67.043  1.00  0.00           C  
ATOM    542  HB2 TYR    37      61.350  44.977  67.193  1.00  0.00           H  
ATOM    543  HB3 TYR    37      60.009  44.274  66.403  1.00  0.00           H  
ATOM    544  CG  TYR    37      61.868  43.129  66.292  1.00  0.00           C  
ATOM    545  CD1 TYR    37      61.343  42.078  65.504  1.00  0.00           C  
ATOM    546  HD1 TYR    37      60.291  41.877  65.365  1.00  0.00           H  
ATOM    547  CD2 TYR    37      63.242  43.282  66.379  1.00  0.00           C  
ATOM    548  HD2 TYR    37      63.700  44.116  66.890  1.00  0.00           H  
ATOM    549  CE1 TYR    37      62.211  41.226  64.753  1.00  0.00           C  
ATOM    550  HE1 TYR    37      61.822  40.545  64.010  1.00  0.00           H  
ATOM    551  CE2 TYR    37      64.094  42.550  65.514  1.00  0.00           C  
ATOM    552  HE2 TYR    37      65.153  42.758  65.488  1.00  0.00           H  
ATOM    553  CZ  TYR    37      63.595  41.493  64.722  1.00  0.00           C  
ATOM    554  OH  TYR    37      64.386  40.895  63.799  1.00  0.00           O  
ATOM    555  HH  TYR    37      63.913  40.260  63.256  1.00  0.00           H  
ATOM    556  N   CYS    38      59.588  45.108  70.005  1.00  0.00           N  
ATOM    557  H   CYS    38      60.513  44.929  70.368  1.00  0.00           H  
ATOM    558  CA  CYS    38      58.893  46.314  70.516  1.00  0.00           C  
ATOM    559  HA  CYS    38      58.678  47.054  69.745  1.00  0.00           H  
ATOM    560  C   CYS    38      59.765  47.202  71.447  1.00  0.00           C  
ATOM    561  O   CYS    38      60.872  46.796  71.811  1.00  0.00           O  
ATOM    562  CB  CYS    38      57.603  45.881  71.240  1.00  0.00           C  
ATOM    563  HB2 CYS    38      56.904  45.442  70.527  1.00  0.00           H  
ATOM    564  HB3 CYS    38      57.059  46.718  71.676  1.00  0.00           H  
ATOM    565  SG  CYS    38      58.052  44.682  72.625  1.00  0.00           S  
ATOM    566  HG  CYS    38      58.744  43.761  71.948  1.00  0.00           H  
ATOM    567  N   PRO    39      59.293  48.424  71.867  1.00  0.00           N  
ATOM    568  CA  PRO    39      59.954  49.395  72.664  1.00  0.00           C  
ATOM    569  HA  PRO    39      60.805  49.737  72.074  1.00  0.00           H  
ATOM    570  C   PRO    39      60.352  48.882  74.014  1.00  0.00           C  
ATOM    571  O   PRO    39      59.499  48.471  74.796  1.00  0.00           O  
ATOM    572  CB  PRO    39      59.055  50.608  72.696  1.00  0.00           C  
ATOM    573  HB2 PRO    39      59.564  51.569  72.762  1.00  0.00           H  
ATOM    574  HB3 PRO    39      58.363  50.422  73.518  1.00  0.00           H  
ATOM    575  CG  PRO    39      58.171  50.565  71.465  1.00  0.00           C  
ATOM    576  HG2 PRO    39      58.779  51.110  70.743  1.00  0.00           H  
ATOM    577  HG3 PRO    39      57.181  50.995  71.615  1.00  0.00           H  
ATOM    578  CD  PRO    39      58.152  49.071  71.199  1.00  0.00           C  
ATOM    579  HD2 PRO    39      57.194  48.676  71.537  1.00  0.00           H  
ATOM    580  HD3 PRO    39      58.155  48.897  70.123  1.00  0.00           H  
ATOM    581  N   ARG    40      61.654  49.009  74.378  1.00  0.00           N  
ATOM    582  H   ARG    40      62.374  49.284  73.724  1.00  0.00           H  
ATOM    583  CA  ARG    40      62.105  48.386  75.610  1.00  0.00           C  
ATOM    584  HA  ARG    40      61.623  47.416  75.727  1.00  0.00           H  
ATOM    585  C   ARG    40      61.625  49.091  76.941  1.00  0.00           C  
ATOM    586  O   ARG    40      61.584  48.379  77.963  1.00  0.00           O  
ATOM    587  CB  ARG    40      63.628  48.263  75.631  1.00  0.00           C  
ATOM    588  HB2 ARG    40      63.918  47.769  74.704  1.00  0.00           H  
ATOM    589  HB3 ARG    40      63.771  47.585  76.473  1.00  0.00           H  
ATOM    590  CG  ARG    40      64.340  49.640  75.813  1.00  0.00           C  
ATOM    591  HG2 ARG    40      64.137  50.132  76.764  1.00  0.00           H  
ATOM    592  HG3 ARG    40      64.042  50.308  75.005  1.00  0.00           H  
ATOM    593  CD  ARG    40      65.822  49.476  75.636  1.00  0.00           C  
ATOM    594  HD2 ARG    40      66.085  49.057  74.664  1.00  0.00           H  
ATOM    595  HD3 ARG    40      66.109  48.742  76.389  1.00  0.00           H  
ATOM    596  NE  ARG    40      66.446  50.828  75.874  1.00  0.00           N  
ATOM    597  HE  ARG    40      65.884  51.648  75.697  1.00  0.00           H  
ATOM    598  CZ  ARG    40      67.693  51.106  76.253  1.00  0.00           C  
ATOM    599  NH1 ARG    40      68.590  50.181  76.451  1.00  0.00           N  
ATOM    600 HH12 ARG    40      68.425  49.235  76.139  1.00  0.00           H  
ATOM    601 HH11 ARG    40      69.503  50.415  76.812  1.00  0.00           H  
ATOM    602  NH2 ARG    40      67.962  52.364  76.512  1.00  0.00           N  
ATOM    603 HH21 ARG    40      68.934  52.538  76.724  1.00  0.00           H  
ATOM    604 HH22 ARG    40      67.243  53.060  76.379  1.00  0.00           H  
ATOM    605  N   HIS    41      61.294  50.379  76.996  1.00  0.00           N  
ATOM    606  H   HIS    41      61.459  50.888  76.140  1.00  0.00           H  
ATOM    607  CA  HIS    41      60.952  51.172  78.209  1.00  0.00           C  
ATOM    608  HA  HIS    41      61.931  51.231  78.683  1.00  0.00           H  
ATOM    609  C   HIS    41      59.963  50.559  79.194  1.00  0.00           C  
ATOM    610  O   HIS    41      59.929  50.924  80.370  1.00  0.00           O  
ATOM    611  CB  HIS    41      60.535  52.585  77.773  1.00  0.00           C  
ATOM    612  HB2 HIS    41      61.434  53.037  77.356  1.00  0.00           H  
ATOM    613  HB3 HIS    41      60.269  53.243  78.600  1.00  0.00           H  
ATOM    614  CG  HIS    41      59.410  52.598  76.741  1.00  0.00           C  
ATOM    615  ND1 HIS    41      58.156  51.944  76.939  1.00  0.00           N  
ATOM    616  CD2 HIS    41      59.340  53.315  75.624  1.00  0.00           C  
ATOM    617  HD2 HIS    41      60.155  53.927  75.268  1.00  0.00           H  
ATOM    618  CE1 HIS    41      57.371  52.280  75.946  1.00  0.00           C  
ATOM    619  HE1 HIS    41      56.338  51.979  75.851  1.00  0.00           H  
ATOM    620  NE2 HIS    41      58.049  53.062  75.135  1.00  0.00           N  
ATOM    621  HE2 HIS    41      57.713  53.460  74.269  1.00  0.00           H  
ATOM    622  N   VAL    42      59.101  49.676  78.785  1.00  0.00           N  
ATOM    623  H   VAL    42      59.132  49.499  77.791  1.00  0.00           H  
ATOM    624  CA  VAL    42      58.112  48.830  79.518  1.00  0.00           C  
ATOM    625  HA  VAL    42      57.578  49.561  80.125  1.00  0.00           H  
ATOM    626  C   VAL    42      58.731  47.894  80.548  1.00  0.00           C  
ATOM    627  O   VAL    42      57.932  47.465  81.368  1.00  0.00           O  
ATOM    628  CB  VAL    42      57.041  48.139  78.616  1.00  0.00           C  
ATOM    629  HB  VAL    42      56.288  47.756  79.306  1.00  0.00           H  
ATOM    630  CG1 VAL    42      56.418  49.187  77.660  1.00  0.00           C  
ATOM    631 HG11 VAL    42      56.110  50.111  78.149  1.00  0.00           H  
ATOM    632 HG12 VAL    42      55.518  48.790  77.189  1.00  0.00           H  
ATOM    633 HG13 VAL    42      57.096  49.459  76.851  1.00  0.00           H  
ATOM    634  CG2 VAL    42      57.535  46.876  77.970  1.00  0.00           C  
ATOM    635 HG21 VAL    42      58.100  46.216  78.629  1.00  0.00           H  
ATOM    636 HG22 VAL    42      58.202  47.089  77.135  1.00  0.00           H  
ATOM    637 HG23 VAL    42      56.677  46.325  77.584  1.00  0.00           H  
ATOM    638  N   ILE    43      59.995  47.590  80.558  1.00  0.00           N  
ATOM    639  H   ILE    43      60.616  47.966  79.856  1.00  0.00           H  
ATOM    640  CA  ILE    43      60.582  46.914  81.742  1.00  0.00           C  
ATOM    641  HA  ILE    43      59.836  46.331  82.281  1.00  0.00           H  
ATOM    642  C   ILE    43      61.054  47.950  82.877  1.00  0.00           C  
ATOM    643  O   ILE    43      61.535  47.479  83.874  1.00  0.00           O  
ATOM    644  CB  ILE    43      61.628  45.911  81.379  1.00  0.00           C  
ATOM    645  HB  ILE    43      61.888  45.336  82.268  1.00  0.00           H  
ATOM    646  CG1 ILE    43      62.919  46.565  80.883  1.00  0.00           C  
ATOM    647 HG12 ILE    43      63.395  46.949  81.785  1.00  0.00           H  
ATOM    648 HG13 ILE    43      62.664  47.347  80.168  1.00  0.00           H  
ATOM    649  CG2 ILE    43      61.067  44.907  80.352  1.00  0.00           C  
ATOM    650 HG21 ILE    43      61.726  44.080  80.085  1.00  0.00           H  
ATOM    651 HG22 ILE    43      60.854  45.378  79.392  1.00  0.00           H  
ATOM    652 HG23 ILE    43      60.121  44.571  80.777  1.00  0.00           H  
ATOM    653  CD1 ILE    43      64.020  45.686  80.168  1.00  0.00           C  
ATOM    654 HD11 ILE    43      64.518  44.983  80.835  1.00  0.00           H  
ATOM    655 HD12 ILE    43      64.800  46.349  79.794  1.00  0.00           H  
ATOM    656 HD13 ILE    43      63.625  45.180  79.287  1.00  0.00           H  
ATOM    657  N   CYS    44      60.946  49.221  82.659  1.00  0.00           N  
ATOM    658  H   CYS    44      60.296  49.528  81.949  1.00  0.00           H  
ATOM    659  CA  CYS    44      61.424  50.286  83.499  1.00  0.00           C  
ATOM    660  HA  CYS    44      61.826  49.841  84.409  1.00  0.00           H  
ATOM    661  C   CYS    44      60.450  51.282  83.958  1.00  0.00           C  
ATOM    662  O   CYS    44      60.499  51.783  85.133  1.00  0.00           O  
ATOM    663  CB  CYS    44      62.551  51.005  82.692  1.00  0.00           C  
ATOM    664  HB2 CYS    44      62.882  51.896  83.224  1.00  0.00           H  
ATOM    665  HB3 CYS    44      62.245  51.327  81.696  1.00  0.00           H  
ATOM    666  SG  CYS    44      63.985  49.757  82.613  1.00  0.00           S  
ATOM    667  HG  CYS    44      64.942  50.542  82.110  1.00  0.00           H  
ATOM    668  N   THR    45      59.578  51.757  83.080  1.00  0.00           N  
ATOM    669  H   THR    45      59.555  51.389  82.139  1.00  0.00           H  
ATOM    670  CA  THR    45      58.713  52.912  83.395  1.00  0.00           C  
ATOM    671  HA  THR    45      59.388  53.724  83.666  1.00  0.00           H  
ATOM    672  C   THR    45      57.639  52.762  84.517  1.00  0.00           C  
ATOM    673  O   THR    45      57.105  53.743  84.959  1.00  0.00           O  
ATOM    674  CB  THR    45      58.036  53.528  82.150  1.00  0.00           C  
ATOM    675  HB  THR    45      57.432  54.383  82.454  1.00  0.00           H  
ATOM    676  OG1 THR    45      57.340  52.526  81.440  1.00  0.00           O  
ATOM    677  HG1 THR    45      56.470  52.448  81.838  1.00  0.00           H  
ATOM    678  CG2 THR    45      59.162  54.135  81.204  1.00  0.00           C  
ATOM    679 HG21 THR    45      59.901  53.337  81.137  1.00  0.00           H  
ATOM    680 HG22 THR    45      59.427  54.993  81.821  1.00  0.00           H  
ATOM    681 HG23 THR    45      58.744  54.474  80.256  1.00  0.00           H  
ATOM    682  N   SER    46      57.365  51.501  84.999  1.00  0.00           N  
ATOM    683  H   SER    46      57.968  50.737  84.730  1.00  0.00           H  
ATOM    684  CA  SER    46      56.568  51.194  86.180  1.00  0.00           C  
ATOM    685  HA  SER    46      56.003  52.117  86.314  1.00  0.00           H  
ATOM    686  C   SER    46      57.357  50.792  87.458  1.00  0.00           C  
ATOM    687  O   SER    46      56.685  50.335  88.343  1.00  0.00           O  
ATOM    688  CB  SER    46      55.563  50.211  85.724  1.00  0.00           C  
ATOM    689  HB2 SER    46      54.982  50.529  84.858  1.00  0.00           H  
ATOM    690  HB3 SER    46      54.855  49.994  86.523  1.00  0.00           H  
ATOM    691  OG  SER    46      56.160  48.968  85.283  1.00  0.00           O  
ATOM    692  HG  SER    46      55.568  48.560  84.647  1.00  0.00           H  
ATOM    693  N   GLU    47      58.632  50.930  87.502  1.00  0.00           N  
ATOM    694  H   GLU    47      59.167  51.085  86.660  1.00  0.00           H  
ATOM    695  CA  GLU    47      59.345  50.749  88.691  1.00  0.00           C  
ATOM    696  HA  GLU    47      58.918  49.898  89.221  1.00  0.00           H  
ATOM    697  C   GLU    47      59.384  51.893  89.606  1.00  0.00           C  
ATOM    698  O   GLU    47      59.374  53.070  89.079  1.00  0.00           O  
ATOM    699  CB  GLU    47      60.789  50.310  88.299  1.00  0.00           C  
ATOM    700  HB2 GLU    47      61.291  50.015  89.220  1.00  0.00           H  
ATOM    701  HB3 GLU    47      61.304  51.194  87.922  1.00  0.00           H  
ATOM    702  CG  GLU    47      60.904  49.035  87.449  1.00  0.00           C  
ATOM    703  HG2 GLU    47      61.955  48.750  87.493  1.00  0.00           H  
ATOM    704  HG3 GLU    47      60.636  49.258  86.416  1.00  0.00           H  
ATOM    705  CD  GLU    47      60.057  47.867  87.858  1.00  0.00           C  
ATOM    706  OE1 GLU    47      59.852  47.689  89.103  1.00  0.00           O  
ATOM    707  OE2 GLU    47      59.497  47.262  87.014  1.00  0.00           O  
ATOM    708  N   ASP    48      59.598  51.650  90.922  1.00  0.00           N  
ATOM    709  H   ASP    48      59.449  50.684  91.176  1.00  0.00           H  
ATOM    710  CA  ASP    48      59.820  52.617  91.959  1.00  0.00           C  
ATOM    711  HA  ASP    48      59.182  53.477  91.756  1.00  0.00           H  
ATOM    712  C   ASP    48      61.285  53.154  91.971  1.00  0.00           C  
ATOM    713  O   ASP    48      61.834  53.337  93.050  1.00  0.00           O  
ATOM    714  CB  ASP    48      59.321  52.113  93.388  1.00  0.00           C  
ATOM    715  HB2 ASP    48      59.349  52.928  94.112  1.00  0.00           H  
ATOM    716  HB3 ASP    48      59.920  51.272  93.737  1.00  0.00           H  
ATOM    717  CG  ASP    48      57.873  51.585  93.528  1.00  0.00           C  
ATOM    718  OD1 ASP    48      57.151  51.414  92.517  1.00  0.00           O  
ATOM    719  OD2 ASP    48      57.469  51.413  94.699  1.00  0.00           O  
ATOM    720  N   MET    49      61.887  53.385  90.819  1.00  0.00           N  
ATOM    721  H   MET    49      61.354  53.223  89.977  1.00  0.00           H  
ATOM    722  CA  MET    49      63.264  53.638  90.590  1.00  0.00           C  
ATOM    723  HA  MET    49      63.806  53.852  91.511  1.00  0.00           H  
ATOM    724  C   MET    49      63.450  54.933  89.745  1.00  0.00           C  
ATOM    725  O   MET    49      62.678  55.235  88.867  1.00  0.00           O  
ATOM    726  CB  MET    49      63.845  52.464  89.743  1.00  0.00           C  
ATOM    727  HB2 MET    49      64.847  52.664  89.364  1.00  0.00           H  
ATOM    728  HB3 MET    49      63.259  52.269  88.845  1.00  0.00           H  
ATOM    729  CG  MET    49      63.862  51.113  90.504  1.00  0.00           C  
ATOM    730  HG2 MET    49      62.886  50.967  90.968  1.00  0.00           H  
ATOM    731  HG3 MET    49      64.721  51.149  91.174  1.00  0.00           H  
ATOM    732  SD  MET    49      64.165  49.620  89.464  1.00  0.00           S  
ATOM    733  CE  MET    49      63.465  48.410  90.534  1.00  0.00           C  
ATOM    734  HE1 MET    49      62.568  48.825  90.992  1.00  0.00           H  
ATOM    735  HE2 MET    49      64.099  48.320  91.417  1.00  0.00           H  
ATOM    736  HE3 MET    49      63.353  47.423  90.085  1.00  0.00           H  
ATOM    737  N   LEU    50      64.452  55.720  90.056  1.00  0.00           N  
ATOM    738  H   LEU    50      65.114  55.402  90.749  1.00  0.00           H  
ATOM    739  CA  LEU    50      64.935  56.783  89.222  1.00  0.00           C  
ATOM    740  HA  LEU    50      64.095  57.004  88.564  1.00  0.00           H  
ATOM    741  C   LEU    50      66.159  56.329  88.400  1.00  0.00           C  
ATOM    742  O   LEU    50      67.176  55.967  89.096  1.00  0.00           O  
ATOM    743  CB  LEU    50      65.178  57.920  90.232  1.00  0.00           C  
ATOM    744  HB2 LEU    50      65.891  57.575  90.980  1.00  0.00           H  
ATOM    745  HB3 LEU    50      64.280  58.218  90.773  1.00  0.00           H  
ATOM    746  CG  LEU    50      65.823  59.168  89.670  1.00  0.00           C  
ATOM    747  HG  LEU    50      66.843  59.047  89.305  1.00  0.00           H  
ATOM    748  CD1 LEU    50      65.180  59.776  88.392  1.00  0.00           C  
ATOM    749 HD11 LEU    50      65.714  60.663  88.054  1.00  0.00           H  
ATOM    750 HD12 LEU    50      64.125  60.011  88.536  1.00  0.00           H  
ATOM    751 HD13 LEU    50      65.259  58.972  87.660  1.00  0.00           H  
ATOM    752  CD2 LEU    50      65.833  60.278  90.660  1.00  0.00           C  
ATOM    753 HD21 LEU    50      64.846  60.460  91.087  1.00  0.00           H  
ATOM    754 HD22 LEU    50      66.259  61.172  90.205  1.00  0.00           H  
ATOM    755 HD23 LEU    50      66.579  60.031  91.415  1.00  0.00           H  
ATOM    756  N   ASN    51      66.048  56.442  87.142  1.00  0.00           N  
ATOM    757  H   ASN    51      65.197  56.861  86.795  1.00  0.00           H  
ATOM    758  CA  ASN    51      67.053  55.999  86.179  1.00  0.00           C  
ATOM    759  HA  ASN    51      66.551  56.103  85.217  1.00  0.00           H  
ATOM    760  C   ASN    51      67.445  54.515  86.224  1.00  0.00           C  
ATOM    761  O   ASN    51      68.669  54.182  86.209  1.00  0.00           O  
ATOM    762  CB  ASN    51      68.282  56.985  86.091  1.00  0.00           C  
ATOM    763  HB2 ASN    51      69.002  56.580  85.380  1.00  0.00           H  
ATOM    764  HB3 ASN    51      68.754  57.048  87.071  1.00  0.00           H  
ATOM    765  CG  ASN    51      67.932  58.387  85.657  1.00  0.00           C  
ATOM    766  OD1 ASN    51      67.069  58.700  84.887  1.00  0.00           O  
ATOM    767  ND2 ASN    51      68.723  59.340  85.976  1.00  0.00           N  
ATOM    768 HD22 ASN    51      68.507  60.285  85.694  1.00  0.00           H  
ATOM    769 HD21 ASN    51      69.514  59.135  86.570  1.00  0.00           H  
ATOM    770  N   PRO    52      66.458  53.604  86.137  1.00  0.00           N  
ATOM    771  CA  PRO    52      66.713  52.164  86.138  1.00  0.00           C  
ATOM    772  HA  PRO    52      67.305  51.852  86.998  1.00  0.00           H  
ATOM    773  C   PRO    52      67.573  51.651  84.992  1.00  0.00           C  
ATOM    774  O   PRO    52      67.277  52.123  83.849  1.00  0.00           O  
ATOM    775  CB  PRO    52      65.389  51.365  86.097  1.00  0.00           C  
ATOM    776  HB2 PRO    52      65.046  51.108  87.099  1.00  0.00           H  
ATOM    777  HB3 PRO    52      65.416  50.464  85.485  1.00  0.00           H  
ATOM    778  CG  PRO    52      64.442  52.463  85.520  1.00  0.00           C  
ATOM    779  HG2 PRO    52      63.442  52.328  85.934  1.00  0.00           H  
ATOM    780  HG3 PRO    52      64.428  52.556  84.434  1.00  0.00           H  
ATOM    781  CD  PRO    52      65.020  53.844  85.935  1.00  0.00           C  
ATOM    782  HD2 PRO    52      64.851  54.523  85.100  1.00  0.00           H  
ATOM    783  HD3 PRO    52      64.525  54.009  86.892  1.00  0.00           H  
ATOM    784  N   ASN    53      68.503  50.789  85.249  1.00  0.00           N  
ATOM    785  H   ASN    53      68.505  50.396  86.180  1.00  0.00           H  
ATOM    786  CA  ASN    53      69.372  50.237  84.208  1.00  0.00           C  
ATOM    787  HA  ASN    53      69.688  50.922  83.421  1.00  0.00           H  
ATOM    788  C   ASN    53      68.613  49.062  83.511  1.00  0.00           C  
ATOM    789  O   ASN    53      68.453  48.007  84.015  1.00  0.00           O  
ATOM    790  CB  ASN    53      70.689  49.746  84.804  1.00  0.00           C  
ATOM    791  HB2 ASN    53      70.551  48.859  85.422  1.00  0.00           H  
ATOM    792  HB3 ASN    53      71.218  50.597  85.233  1.00  0.00           H  
ATOM    793  CG  ASN    53      71.584  49.321  83.703  1.00  0.00           C  
ATOM    794  OD1 ASN    53      71.676  48.170  83.306  1.00  0.00           O  
ATOM    795  ND2 ASN    53      72.344  50.252  83.115  1.00  0.00           N  
ATOM    796 HD22 ASN    53      72.261  51.188  83.485  1.00  0.00           H  
ATOM    797 HD21 ASN    53      73.171  49.887  82.664  1.00  0.00           H  
ATOM    798  N   TYR    54      68.241  49.290  82.230  1.00  0.00           N  
ATOM    799  H   TYR    54      68.650  50.114  81.813  1.00  0.00           H  
ATOM    800  CA  TYR    54      67.550  48.448  81.329  1.00  0.00           C  
ATOM    801  HA  TYR    54      66.481  48.314  81.495  1.00  0.00           H  
ATOM    802  C   TYR    54      68.180  47.051  81.247  1.00  0.00           C  
ATOM    803  O   TYR    54      67.541  46.020  81.340  1.00  0.00           O  
ATOM    804  CB  TYR    54      67.600  49.036  79.916  1.00  0.00           C  
ATOM    805  HB2 TYR    54      67.359  48.324  79.127  1.00  0.00           H  
ATOM    806  HB3 TYR    54      68.590  49.432  79.688  1.00  0.00           H  
ATOM    807  CG  TYR    54      66.474  50.119  79.776  1.00  0.00           C  
ATOM    808  CD1 TYR    54      65.119  49.775  79.583  1.00  0.00           C  
ATOM    809  HD1 TYR    54      64.831  48.741  79.703  1.00  0.00           H  
ATOM    810  CD2 TYR    54      66.888  51.469  79.632  1.00  0.00           C  
ATOM    811  HD2 TYR    54      67.947  51.674  79.697  1.00  0.00           H  
ATOM    812  CE1 TYR    54      64.174  50.779  79.331  1.00  0.00           C  
ATOM    813  HE1 TYR    54      63.183  50.360  79.237  1.00  0.00           H  
ATOM    814  CE2 TYR    54      65.940  52.499  79.367  1.00  0.00           C  
ATOM    815  HE2 TYR    54      66.246  53.525  79.223  1.00  0.00           H  
ATOM    816  CZ  TYR    54      64.551  52.130  79.239  1.00  0.00           C  
ATOM    817  OH  TYR    54      63.556  52.993  78.927  1.00  0.00           O  
ATOM    818  HH  TYR    54      63.909  53.853  78.688  1.00  0.00           H  
ATOM    819  N   GLU    55      69.493  46.972  81.189  1.00  0.00           N  
ATOM    820  H   GLU    55      69.927  47.884  81.223  1.00  0.00           H  
ATOM    821  CA  GLU    55      70.221  45.730  81.177  1.00  0.00           C  
ATOM    822  HA  GLU    55      69.826  45.090  80.388  1.00  0.00           H  
ATOM    823  C   GLU    55      69.983  44.876  82.474  1.00  0.00           C  
ATOM    824  O   GLU    55      69.556  43.735  82.373  1.00  0.00           O  
ATOM    825  CB  GLU    55      71.755  45.839  80.808  1.00  0.00           C  
ATOM    826  HB2 GLU    55      72.274  44.957  81.182  1.00  0.00           H  
ATOM    827  HB3 GLU    55      72.209  46.704  81.291  1.00  0.00           H  
ATOM    828  CG  GLU    55      71.930  45.880  79.309  1.00  0.00           C  
ATOM    829  HG2 GLU    55      71.243  46.598  78.862  1.00  0.00           H  
ATOM    830  HG3 GLU    55      71.597  44.887  79.007  1.00  0.00           H  
ATOM    831  CD  GLU    55      73.384  46.092  78.943  1.00  0.00           C  
ATOM    832  OE1 GLU    55      74.144  46.746  79.690  1.00  0.00           O  
ATOM    833  OE2 GLU    55      73.730  45.577  77.900  1.00  0.00           O  
ATOM    834  N   ASP    56      70.155  45.468  83.674  1.00  0.00           N  
ATOM    835  H   ASP    56      70.413  46.431  83.516  1.00  0.00           H  
ATOM    836  CA  ASP    56      69.912  44.951  85.046  1.00  0.00           C  
ATOM    837  HA  ASP    56      70.458  44.011  85.118  1.00  0.00           H  
ATOM    838  C   ASP    56      68.473  44.553  85.185  1.00  0.00           C  
ATOM    839  O   ASP    56      68.220  43.391  85.453  1.00  0.00           O  
ATOM    840  CB  ASP    56      70.480  45.877  86.166  1.00  0.00           C  
ATOM    841  HB2 ASP    56      70.010  46.861  86.135  1.00  0.00           H  
ATOM    842  HB3 ASP    56      71.544  46.054  86.011  1.00  0.00           H  
ATOM    843  CG  ASP    56      70.470  45.407  87.611  1.00  0.00           C  
ATOM    844  OD1 ASP    56      70.660  44.253  87.941  1.00  0.00           O  
ATOM    845  OD2 ASP    56      70.338  46.251  88.512  1.00  0.00           O  
ATOM    846  N   LEU    57      67.542  45.482  84.856  1.00  0.00           N  
ATOM    847  H   LEU    57      67.943  46.338  84.501  1.00  0.00           H  
ATOM    848  CA  LEU    57      66.013  45.307  84.901  1.00  0.00           C  
ATOM    849  HA  LEU    57      65.713  44.933  85.879  1.00  0.00           H  
ATOM    850  C   LEU    57      65.542  44.086  84.064  1.00  0.00           C  
ATOM    851  O   LEU    57      64.706  43.365  84.580  1.00  0.00           O  
ATOM    852  CB  LEU    57      65.228  46.563  84.726  1.00  0.00           C  
ATOM    853  HB2 LEU    57      64.338  46.447  84.107  1.00  0.00           H  
ATOM    854  HB3 LEU    57      65.828  47.259  84.140  1.00  0.00           H  
ATOM    855  CG  LEU    57      64.864  47.198  86.007  1.00  0.00           C  
ATOM    856  HG  LEU    57      64.478  48.193  85.787  1.00  0.00           H  
ATOM    857  CD1 LEU    57      63.732  46.480  86.753  1.00  0.00           C  
ATOM    858 HD11 LEU    57      64.094  45.473  86.958  1.00  0.00           H  
ATOM    859 HD12 LEU    57      62.829  46.467  86.143  1.00  0.00           H  
ATOM    860 HD13 LEU    57      63.631  46.997  87.708  1.00  0.00           H  
ATOM    861  CD2 LEU    57      66.120  47.413  86.858  1.00  0.00           C  
ATOM    862 HD21 LEU    57      66.554  46.454  87.143  1.00  0.00           H  
ATOM    863 HD22 LEU    57      65.779  47.944  87.747  1.00  0.00           H  
ATOM    864 HD23 LEU    57      66.786  48.093  86.328  1.00  0.00           H  
ATOM    865  N   LEU    58      66.108  43.895  82.851  1.00  0.00           N  
ATOM    866  H   LEU    58      66.761  44.601  82.544  1.00  0.00           H  
ATOM    867  CA  LEU    58      65.762  42.707  81.976  1.00  0.00           C  
ATOM    868  HA  LEU    58      64.698  42.582  81.774  1.00  0.00           H  
ATOM    869  C   LEU    58      66.172  41.431  82.685  1.00  0.00           C  
ATOM    870  O   LEU    58      65.342  40.464  82.552  1.00  0.00           O  
ATOM    871  CB  LEU    58      66.441  42.897  80.558  1.00  0.00           C  
ATOM    872  HB2 LEU    58      67.507  42.728  80.715  1.00  0.00           H  
ATOM    873  HB3 LEU    58      66.146  43.897  80.241  1.00  0.00           H  
ATOM    874  CG  LEU    58      65.927  41.889  79.541  1.00  0.00           C  
ATOM    875  HG  LEU    58      66.187  40.880  79.860  1.00  0.00           H  
ATOM    876  CD1 LEU    58      64.480  42.060  79.172  1.00  0.00           C  
ATOM    877 HD11 LEU    58      64.332  43.015  78.669  1.00  0.00           H  
ATOM    878 HD12 LEU    58      63.871  42.054  80.076  1.00  0.00           H  
ATOM    879 HD13 LEU    58      64.219  41.279  78.457  1.00  0.00           H  
ATOM    880  CD2 LEU    58      66.571  42.093  78.175  1.00  0.00           C  
ATOM    881 HD21 LEU    58      67.660  42.080  78.215  1.00  0.00           H  
ATOM    882 HD22 LEU    58      66.439  43.148  77.935  1.00  0.00           H  
ATOM    883 HD23 LEU    58      66.190  41.376  77.448  1.00  0.00           H  
ATOM    884  N   ILE    59      67.318  41.261  83.286  1.00  0.00           N  
ATOM    885  H   ILE    59      67.998  42.005  83.218  1.00  0.00           H  
ATOM    886  CA  ILE    59      67.761  40.050  83.964  1.00  0.00           C  
ATOM    887  HA  ILE    59      67.521  39.178  83.356  1.00  0.00           H  
ATOM    888  C   ILE    59      67.066  39.785  85.260  1.00  0.00           C  
ATOM    889  O   ILE    59      66.527  38.699  85.499  1.00  0.00           O  
ATOM    890  CB  ILE    59      69.340  40.169  84.088  1.00  0.00           C  
ATOM    891  HB  ILE    59      69.610  41.016  84.719  1.00  0.00           H  
ATOM    892  CG1 ILE    59      70.050  40.396  82.705  1.00  0.00           C  
ATOM    893 HG12 ILE    59      69.675  41.174  82.040  1.00  0.00           H  
ATOM    894 HG13 ILE    59      69.995  39.454  82.159  1.00  0.00           H  
ATOM    895  CG2 ILE    59      69.729  38.886  84.836  1.00  0.00           C  
ATOM    896 HG21 ILE    59      70.813  38.861  84.942  1.00  0.00           H  
ATOM    897 HG22 ILE    59      69.316  37.993  84.367  1.00  0.00           H  
ATOM    898 HG23 ILE    59      69.364  38.907  85.863  1.00  0.00           H  
ATOM    899  CD1 ILE    59      71.566  40.762  82.902  1.00  0.00           C  
ATOM    900 HD11 ILE    59      71.594  41.586  83.615  1.00  0.00           H  
ATOM    901 HD12 ILE    59      71.871  40.931  81.869  1.00  0.00           H  
ATOM    902 HD13 ILE    59      71.983  39.861  83.353  1.00  0.00           H  
ATOM    903  N   ARG    60      66.795  40.924  85.992  1.00  0.00           N  
ATOM    904  H   ARG    60      67.294  41.756  85.713  1.00  0.00           H  
ATOM    905  CA  ARG    60      66.006  40.918  87.213  1.00  0.00           C  
ATOM    906  HA  ARG    60      66.517  40.278  87.931  1.00  0.00           H  
ATOM    907  C   ARG    60      64.530  40.442  86.991  1.00  0.00           C  
ATOM    908  O   ARG    60      63.940  40.100  88.001  1.00  0.00           O  
ATOM    909  CB  ARG    60      66.024  42.377  87.738  1.00  0.00           C  
ATOM    910  HB2 ARG    60      65.077  42.557  88.246  1.00  0.00           H  
ATOM    911  HB3 ARG    60      66.017  43.084  86.909  1.00  0.00           H  
ATOM    912  CG  ARG    60      67.267  42.657  88.604  1.00  0.00           C  
ATOM    913  HG2 ARG    60      68.113  42.360  87.985  1.00  0.00           H  
ATOM    914  HG3 ARG    60      67.307  42.025  89.492  1.00  0.00           H  
ATOM    915  CD  ARG    60      67.339  44.166  88.887  1.00  0.00           C  
ATOM    916  HD2 ARG    60      66.361  44.407  89.304  1.00  0.00           H  
ATOM    917  HD3 ARG    60      67.382  44.780  87.987  1.00  0.00           H  
ATOM    918  NE  ARG    60      68.381  44.399  89.867  1.00  0.00           N  
ATOM    919  HE  ARG    60      69.327  44.477  89.524  1.00  0.00           H  
ATOM    920  CZ  ARG    60      68.409  44.245  91.239  1.00  0.00           C  
ATOM    921  NH1 ARG    60      69.508  44.423  91.958  1.00  0.00           N  
ATOM    922 HH12 ARG    60      70.332  44.680  91.434  1.00  0.00           H  
ATOM    923 HH11 ARG    60      69.493  44.166  92.935  1.00  0.00           H  
ATOM    924  NH2 ARG    60      67.423  44.030  92.015  1.00  0.00           N  
ATOM    925 HH21 ARG    60      67.528  44.129  93.015  1.00  0.00           H  
ATOM    926 HH22 ARG    60      66.565  43.667  91.624  1.00  0.00           H  
ATOM    927  N   LYS    61      63.821  40.432  85.800  1.00  0.00           N  
ATOM    928  H   LYS    61      64.294  40.612  84.927  1.00  0.00           H  
ATOM    929  CA  LYS    61      62.393  40.016  85.744  1.00  0.00           C  
ATOM    930  HA  LYS    61      61.989  40.171  86.744  1.00  0.00           H  
ATOM    931  C   LYS    61      62.215  38.480  85.438  1.00  0.00           C  
ATOM    932  O   LYS    61      63.051  37.914  84.720  1.00  0.00           O  
ATOM    933  CB  LYS    61      61.591  40.955  84.813  1.00  0.00           C  
ATOM    934  HB2 LYS    61      60.788  40.498  84.234  1.00  0.00           H  
ATOM    935  HB3 LYS    61      62.238  41.363  84.036  1.00  0.00           H  
ATOM    936  CG  LYS    61      61.062  42.081  85.695  1.00  0.00           C  
ATOM    937  HG2 LYS    61      61.709  42.382  86.519  1.00  0.00           H  
ATOM    938  HG3 LYS    61      60.132  41.698  86.114  1.00  0.00           H  
ATOM    939  CD  LYS    61      60.887  43.386  84.846  1.00  0.00           C  
ATOM    940  HD2 LYS    61      59.990  43.294  84.234  1.00  0.00           H  
ATOM    941  HD3 LYS    61      61.823  43.659  84.358  1.00  0.00           H  
ATOM    942  CE  LYS    61      60.538  44.460  85.828  1.00  0.00           C  
ATOM    943  HE2 LYS    61      61.401  44.586  86.481  1.00  0.00           H  
ATOM    944  HE3 LYS    61      59.714  44.102  86.445  1.00  0.00           H  
ATOM    945  NZ  LYS    61      60.003  45.634  85.161  1.00  0.00           N  
ATOM    946  HZ3 LYS    61      59.575  46.280  85.809  1.00  0.00           H  
ATOM    947  HZ1 LYS    61      59.384  45.399  84.398  1.00  0.00           H  
ATOM    948  HZ2 LYS    61      60.735  46.177  84.725  1.00  0.00           H  
ATOM    949  N   SER    62      61.170  37.795  85.922  1.00  0.00           N  
ATOM    950  H   SER    62      60.586  38.226  86.624  1.00  0.00           H  
ATOM    951  CA  SER    62      60.738  36.540  85.340  1.00  0.00           C  
ATOM    952  HA  SER    62      61.555  35.889  85.028  1.00  0.00           H  
ATOM    953  C   SER    62      59.956  36.604  84.051  1.00  0.00           C  
ATOM    954  O   SER    62      59.252  37.565  83.719  1.00  0.00           O  
ATOM    955  CB  SER    62      59.938  35.719  86.444  1.00  0.00           C  
ATOM    956  HB2 SER    62      60.675  35.308  87.134  1.00  0.00           H  
ATOM    957  HB3 SER    62      59.335  34.927  85.999  1.00  0.00           H  
ATOM    958  OG  SER    62      59.064  36.550  87.231  1.00  0.00           O  
ATOM    959  HG  SER    62      58.324  36.600  86.622  1.00  0.00           H  
ATOM    960  N   ASN    63      59.975  35.499  83.277  1.00  0.00           N  
ATOM    961  H   ASN    63      60.609  34.804  83.645  1.00  0.00           H  
ATOM    962  CA  ASN    63      59.272  35.226  82.027  1.00  0.00           C  
ATOM    963  HA  ASN    63      59.671  35.991  81.361  1.00  0.00           H  
ATOM    964  C   ASN    63      57.803  35.596  82.096  1.00  0.00           C  
ATOM    965  O   ASN    63      57.225  36.126  81.175  1.00  0.00           O  
ATOM    966  CB  ASN    63      59.524  33.792  81.584  1.00  0.00           C  
ATOM    967  HB2 ASN    63      59.108  33.077  82.294  1.00  0.00           H  
ATOM    968  HB3 ASN    63      60.594  33.608  81.683  1.00  0.00           H  
ATOM    969  CG  ASN    63      59.124  33.348  80.212  1.00  0.00           C  
ATOM    970  OD1 ASN    63      57.949  33.189  79.938  1.00  0.00           O  
ATOM    971  ND2 ASN    63      59.996  33.271  79.278  1.00  0.00           N  
ATOM    972 HD22 ASN    63      60.995  33.277  79.426  1.00  0.00           H  
ATOM    973 HD21 ASN    63      59.648  33.166  78.336  1.00  0.00           H  
ATOM    974  N   HIS    64      57.136  35.346  83.207  1.00  0.00           N  
ATOM    975  H   HIS    64      57.637  34.838  83.921  1.00  0.00           H  
ATOM    976  CA  HIS    64      55.713  35.722  83.540  1.00  0.00           C  
ATOM    977  HA  HIS    64      55.156  35.453  82.643  1.00  0.00           H  
ATOM    978  C   HIS    64      55.454  37.275  83.681  1.00  0.00           C  
ATOM    979  O   HIS    64      54.371  37.721  84.045  1.00  0.00           O  
ATOM    980  CB  HIS    64      55.076  34.855  84.619  1.00  0.00           C  
ATOM    981  HB2 HIS    64      55.166  33.817  84.298  1.00  0.00           H  
ATOM    982  HB3 HIS    64      54.002  35.041  84.649  1.00  0.00           H  
ATOM    983  CG  HIS    64      55.631  34.947  85.988  1.00  0.00           C  
ATOM    984  ND1 HIS    64      56.408  33.959  86.594  1.00  0.00           N  
ATOM    985  CD2 HIS    64      55.491  35.940  86.919  1.00  0.00           C  
ATOM    986  HD2 HIS    64      54.948  36.863  86.778  1.00  0.00           H  
ATOM    987  CE1 HIS    64      56.786  34.359  87.836  1.00  0.00           C  
ATOM    988  HE1 HIS    64      57.508  33.787  88.399  1.00  0.00           H  
ATOM    989  NE2 HIS    64      56.198  35.581  88.090  1.00  0.00           N  
ATOM    990  HE2 HIS    64      56.276  36.064  88.974  1.00  0.00           H  
ATOM    991  N   ASN    65      56.425  38.125  83.309  1.00  0.00           N  
ATOM    992  H   ASN    65      57.372  37.776  83.289  1.00  0.00           H  
ATOM    993  CA  ASN    65      56.278  39.491  82.989  1.00  0.00           C  
ATOM    994  HA  ASN    65      55.456  39.787  83.640  1.00  0.00           H  
ATOM    995  C   ASN    65      55.976  39.752  81.519  1.00  0.00           C  
ATOM    996  O   ASN    65      55.740  40.924  81.135  1.00  0.00           O  
ATOM    997  CB  ASN    65      57.562  40.205  83.437  1.00  0.00           C  
ATOM    998  HB2 ASN    65      58.493  39.849  82.995  1.00  0.00           H  
ATOM    999  HB3 ASN    65      57.805  39.915  84.459  1.00  0.00           H  
ATOM   1000  CG  ASN    65      57.675  41.664  83.274  1.00  0.00           C  
ATOM   1001  OD1 ASN    65      57.132  42.404  84.071  1.00  0.00           O  
ATOM   1002  ND2 ASN    65      58.305  42.123  82.246  1.00  0.00           N  
ATOM   1003 HD22 ASN    65      58.706  41.473  81.585  1.00  0.00           H  
ATOM   1004 HD21 ASN    65      58.322  43.133  82.252  1.00  0.00           H  
ATOM   1005  N   PHE    66      56.090  38.803  80.585  1.00  0.00           N  
ATOM   1006  H   PHE    66      56.341  37.848  80.797  1.00  0.00           H  
ATOM   1007  CA  PHE    66      55.944  39.072  79.178  1.00  0.00           C  
ATOM   1008  HA  PHE    66      55.596  40.103  79.112  1.00  0.00           H  
ATOM   1009  C   PHE    66      54.973  38.076  78.515  1.00  0.00           C  
ATOM   1010  O   PHE    66      55.212  36.875  78.250  1.00  0.00           O  
ATOM   1011  CB  PHE    66      57.325  38.999  78.482  1.00  0.00           C  
ATOM   1012  HB2 PHE    66      57.092  39.379  77.487  1.00  0.00           H  
ATOM   1013  HB3 PHE    66      57.745  38.002  78.353  1.00  0.00           H  
ATOM   1014  CG  PHE    66      58.516  39.776  79.112  1.00  0.00           C  
ATOM   1015  CD1 PHE    66      58.807  41.071  78.829  1.00  0.00           C  
ATOM   1016  HD1 PHE    66      58.195  41.547  78.077  1.00  0.00           H  
ATOM   1017  CD2 PHE    66      59.182  39.131  80.128  1.00  0.00           C  
ATOM   1018  HD2 PHE    66      58.883  38.153  80.472  1.00  0.00           H  
ATOM   1019  CE1 PHE    66      59.750  41.719  79.588  1.00  0.00           C  
ATOM   1020  HE1 PHE    66      59.864  42.778  79.409  1.00  0.00           H  
ATOM   1021  CE2 PHE    66      60.250  39.732  80.773  1.00  0.00           C  
ATOM   1022  HE2 PHE    66      60.791  39.078  81.441  1.00  0.00           H  
ATOM   1023  CZ  PHE    66      60.582  41.095  80.513  1.00  0.00           C  
ATOM   1024  HZ  PHE    66      61.386  41.625  81.002  1.00  0.00           H  
ATOM   1025  N   LEU    67      53.765  38.595  78.198  1.00  0.00           N  
ATOM   1026  H   LEU    67      53.520  39.572  78.274  1.00  0.00           H  
ATOM   1027  CA  LEU    67      52.681  37.860  77.441  1.00  0.00           C  
ATOM   1028  HA  LEU    67      53.056  36.859  77.227  1.00  0.00           H  
ATOM   1029  C   LEU    67      52.628  38.450  75.991  1.00  0.00           C  
ATOM   1030  O   LEU    67      52.863  39.660  75.784  1.00  0.00           O  
ATOM   1031  CB  LEU    67      51.351  37.780  78.208  1.00  0.00           C  
ATOM   1032  HB2 LEU    67      50.552  37.690  77.472  1.00  0.00           H  
ATOM   1033  HB3 LEU    67      51.253  38.762  78.670  1.00  0.00           H  
ATOM   1034  CG  LEU    67      51.080  36.553  79.251  1.00  0.00           C  
ATOM   1035  HG  LEU    67      51.278  35.590  78.780  1.00  0.00           H  
ATOM   1036  CD1 LEU    67      51.894  36.671  80.515  1.00  0.00           C  
ATOM   1037 HD11 LEU    67      52.063  37.683  80.884  1.00  0.00           H  
ATOM   1038 HD12 LEU    67      52.846  36.291  80.144  1.00  0.00           H  
ATOM   1039 HD13 LEU    67      51.666  35.872  81.220  1.00  0.00           H  
ATOM   1040  CD2 LEU    67      49.639  36.614  79.704  1.00  0.00           C  
ATOM   1041 HD21 LEU    67      49.334  37.469  80.307  1.00  0.00           H  
ATOM   1042 HD22 LEU    67      49.541  35.815  80.439  1.00  0.00           H  
ATOM   1043 HD23 LEU    67      49.012  36.431  78.831  1.00  0.00           H  
ATOM   1044  N   VAL    68      52.351  37.549  75.048  1.00  0.00           N  
ATOM   1045  H   VAL    68      52.327  36.607  75.412  1.00  0.00           H  
ATOM   1046  CA  VAL    68      52.171  37.823  73.604  1.00  0.00           C  
ATOM   1047  HA  VAL    68      52.007  38.884  73.414  1.00  0.00           H  
ATOM   1048  C   VAL    68      50.875  37.069  73.026  1.00  0.00           C  
ATOM   1049  O   VAL    68      50.758  35.861  72.960  1.00  0.00           O  
ATOM   1050  CB  VAL    68      53.411  37.425  72.716  1.00  0.00           C  
ATOM   1051  HB  VAL    68      53.612  36.358  72.804  1.00  0.00           H  
ATOM   1052  CG1 VAL    68      53.147  37.856  71.275  1.00  0.00           C  
ATOM   1053 HG11 VAL    68      54.087  37.816  70.724  1.00  0.00           H  
ATOM   1054 HG12 VAL    68      52.997  38.935  71.245  1.00  0.00           H  
ATOM   1055 HG13 VAL    68      52.270  37.391  70.823  1.00  0.00           H  
ATOM   1056  CG2 VAL    68      54.642  38.224  73.112  1.00  0.00           C  
ATOM   1057 HG21 VAL    68      54.872  38.055  74.164  1.00  0.00           H  
ATOM   1058 HG22 VAL    68      54.343  39.272  73.081  1.00  0.00           H  
ATOM   1059 HG23 VAL    68      55.508  38.120  72.458  1.00  0.00           H  
ATOM   1060  N   GLN    69      49.899  37.916  72.665  1.00  0.00           N  
ATOM   1061  H   GLN    69      50.208  38.878  72.653  1.00  0.00           H  
ATOM   1062  CA  GLN    69      48.595  37.682  72.074  1.00  0.00           C  
ATOM   1063  HA  GLN    69      48.433  36.607  71.994  1.00  0.00           H  
ATOM   1064  C   GLN    69      48.641  38.096  70.597  1.00  0.00           C  
ATOM   1065  O   GLN    69      48.834  39.285  70.292  1.00  0.00           O  
ATOM   1066  CB  GLN    69      47.424  38.280  72.873  1.00  0.00           C  
ATOM   1067  HB2 GLN    69      47.276  39.343  72.683  1.00  0.00           H  
ATOM   1068  HB3 GLN    69      47.509  38.185  73.955  1.00  0.00           H  
ATOM   1069  CG  GLN    69      46.071  37.636  72.425  1.00  0.00           C  
ATOM   1070  HG2 GLN    69      45.919  37.471  71.358  1.00  0.00           H  
ATOM   1071  HG3 GLN    69      45.313  38.371  72.696  1.00  0.00           H  
ATOM   1072  CD  GLN    69      45.734  36.329  73.073  1.00  0.00           C  
ATOM   1073  OE1 GLN    69      46.395  35.786  73.956  1.00  0.00           O  
ATOM   1074  NE2 GLN    69      44.758  35.682  72.604  1.00  0.00           N  
ATOM   1075 HE22 GLN    69      44.261  36.074  71.817  1.00  0.00           H  
ATOM   1076 HE21 GLN    69      44.430  34.862  73.095  1.00  0.00           H  
ATOM   1077  N   ALA    70      48.478  37.149  69.671  1.00  0.00           N  
ATOM   1078  H   ALA    70      48.337  36.172  69.885  1.00  0.00           H  
ATOM   1079  CA  ALA    70      48.344  37.365  68.214  1.00  0.00           C  
ATOM   1080  HA  ALA    70      48.412  38.439  68.041  1.00  0.00           H  
ATOM   1081  C   ALA    70      46.907  36.957  67.809  1.00  0.00           C  
ATOM   1082  O   ALA    70      46.700  35.760  67.507  1.00  0.00           O  
ATOM   1083  CB  ALA    70      49.495  36.627  67.551  1.00  0.00           C  
ATOM   1084  HB1 ALA    70      49.430  36.628  66.463  1.00  0.00           H  
ATOM   1085  HB2 ALA    70      49.488  35.577  67.841  1.00  0.00           H  
ATOM   1086  HB3 ALA    70      50.457  37.023  67.877  1.00  0.00           H  
ATOM   1087  N   GLY    71      45.924  37.881  67.860  1.00  0.00           N  
ATOM   1088  H   GLY    71      46.157  38.839  68.080  1.00  0.00           H  
ATOM   1089  CA  GLY    71      44.483  37.522  67.577  1.00  0.00           C  
ATOM   1090  HA2 GLY    71      44.308  37.166  66.562  1.00  0.00           H  
ATOM   1091  HA3 GLY    71      43.754  38.321  67.714  1.00  0.00           H  
ATOM   1092  C   GLY    71      43.931  36.401  68.435  1.00  0.00           C  
ATOM   1093  O   GLY    71      44.075  36.430  69.661  1.00  0.00           O  
ATOM   1094  N   ASN    72      43.464  35.305  67.782  1.00  0.00           N  
ATOM   1095  H   ASN    72      43.357  35.429  66.785  1.00  0.00           H  
ATOM   1096  CA  ASN    72      42.852  34.081  68.365  1.00  0.00           C  
ATOM   1097  HA  ASN    72      42.082  34.311  69.101  1.00  0.00           H  
ATOM   1098  C   ASN    72      43.817  33.265  69.202  1.00  0.00           C  
ATOM   1099  O   ASN    72      43.348  32.362  69.877  1.00  0.00           O  
ATOM   1100  CB  ASN    72      42.130  33.331  67.261  1.00  0.00           C  
ATOM   1101  HB2 ASN    72      41.437  33.998  66.747  1.00  0.00           H  
ATOM   1102  HB3 ASN    72      41.518  32.525  67.666  1.00  0.00           H  
ATOM   1103  CG  ASN    72      43.167  32.725  66.231  1.00  0.00           C  
ATOM   1104  OD1 ASN    72      44.241  33.237  65.979  1.00  0.00           O  
ATOM   1105  ND2 ASN    72      42.731  31.693  65.609  1.00  0.00           N  
ATOM   1106 HD22 ASN    72      41.876  31.237  65.892  1.00  0.00           H  
ATOM   1107 HD21 ASN    72      43.430  31.166  65.104  1.00  0.00           H  
ATOM   1108  N   VAL    73      45.100  33.417  69.000  1.00  0.00           N  
ATOM   1109  H   VAL    73      45.408  34.113  68.337  1.00  0.00           H  
ATOM   1110  CA  VAL    73      46.107  32.632  69.599  1.00  0.00           C  
ATOM   1111  HA  VAL    73      45.512  31.953  70.210  1.00  0.00           H  
ATOM   1112  C   VAL    73      47.062  33.422  70.505  1.00  0.00           C  
ATOM   1113  O   VAL    73      47.434  34.567  70.221  1.00  0.00           O  
ATOM   1114  CB  VAL    73      46.919  31.741  68.617  1.00  0.00           C  
ATOM   1115  HB  VAL    73      47.681  31.314  69.269  1.00  0.00           H  
ATOM   1116  CG1 VAL    73      46.084  30.571  67.970  1.00  0.00           C  
ATOM   1117 HG11 VAL    73      45.392  30.994  67.242  1.00  0.00           H  
ATOM   1118 HG12 VAL    73      45.656  30.007  68.799  1.00  0.00           H  
ATOM   1119 HG13 VAL    73      46.725  29.949  67.344  1.00  0.00           H  
ATOM   1120  CG2 VAL    73      47.767  32.541  67.644  1.00  0.00           C  
ATOM   1121 HG21 VAL    73      47.093  33.143  67.036  1.00  0.00           H  
ATOM   1122 HG22 VAL    73      48.367  31.906  66.992  1.00  0.00           H  
ATOM   1123 HG23 VAL    73      48.430  33.207  68.197  1.00  0.00           H  
ATOM   1124  N   GLN    74      47.366  32.770  71.589  1.00  0.00           N  
ATOM   1125  H   GLN    74      46.975  31.841  71.655  1.00  0.00           H  
ATOM   1126  CA  GLN    74      48.518  33.157  72.441  1.00  0.00           C  
ATOM   1127  HA  GLN    74      48.414  34.242  72.435  1.00  0.00           H  
ATOM   1128  C   GLN    74      49.850  32.673  71.811  1.00  0.00           C  
ATOM   1129  O   GLN    74      49.940  31.534  71.297  1.00  0.00           O  
ATOM   1130  CB  GLN    74      48.168  32.628  73.810  1.00  0.00           C  
ATOM   1131  HB2 GLN    74      48.320  31.548  73.812  1.00  0.00           H  
ATOM   1132  HB3 GLN    74      47.208  33.036  74.125  1.00  0.00           H  
ATOM   1133  CG  GLN    74      49.112  33.187  74.843  1.00  0.00           C  
ATOM   1134  HG2 GLN    74      49.079  34.274  74.907  1.00  0.00           H  
ATOM   1135  HG3 GLN    74      50.128  32.902  74.567  1.00  0.00           H  
ATOM   1136  CD  GLN    74      48.963  32.669  76.262  1.00  0.00           C  
ATOM   1137  NE2 GLN    74      49.879  32.964  77.133  1.00  0.00           N  
ATOM   1138 HE22 GLN    74      50.726  33.485  76.959  1.00  0.00           H  
ATOM   1139 HE21 GLN    74      49.737  32.547  78.042  1.00  0.00           H  
ATOM   1140  OE1 GLN    74      48.092  31.808  76.629  1.00  0.00           O  
ATOM   1141  N   LEU    75      50.920  33.474  71.727  1.00  0.00           N  
ATOM   1142  H   LEU    75      50.882  34.378  72.175  1.00  0.00           H  
ATOM   1143  CA  LEU    75      52.259  32.912  71.510  1.00  0.00           C  
ATOM   1144  HA  LEU    75      52.158  32.003  70.918  1.00  0.00           H  
ATOM   1145  C   LEU    75      52.907  32.636  72.854  1.00  0.00           C  
ATOM   1146  O   LEU    75      52.649  33.368  73.840  1.00  0.00           O  
ATOM   1147  CB  LEU    75      53.133  33.838  70.685  1.00  0.00           C  
ATOM   1148  HB2 LEU    75      54.069  33.316  70.484  1.00  0.00           H  
ATOM   1149  HB3 LEU    75      53.380  34.753  71.222  1.00  0.00           H  
ATOM   1150  CG  LEU    75      52.446  34.259  69.355  1.00  0.00           C  
ATOM   1151  HG  LEU    75      51.496  34.746  69.575  1.00  0.00           H  
ATOM   1152  CD1 LEU    75      53.306  35.243  68.572  1.00  0.00           C  
ATOM   1153 HD11 LEU    75      54.288  34.798  68.411  1.00  0.00           H  
ATOM   1154 HD12 LEU    75      53.150  36.204  69.063  1.00  0.00           H  
ATOM   1155 HD13 LEU    75      52.898  35.402  67.574  1.00  0.00           H  
ATOM   1156  CD2 LEU    75      52.395  33.059  68.405  1.00  0.00           C  
ATOM   1157 HD21 LEU    75      51.838  33.378  67.525  1.00  0.00           H  
ATOM   1158 HD22 LEU    75      51.923  32.173  68.830  1.00  0.00           H  
ATOM   1159 HD23 LEU    75      53.419  32.772  68.166  1.00  0.00           H  
ATOM   1160  N   ARG    76      53.863  31.711  72.902  1.00  0.00           N  
ATOM   1161  H   ARG    76      54.081  31.213  72.051  1.00  0.00           H  
ATOM   1162  CA  ARG    76      54.656  31.488  74.083  1.00  0.00           C  
ATOM   1163  HA  ARG    76      54.116  31.919  74.926  1.00  0.00           H  
ATOM   1164  C   ARG    76      56.018  32.221  74.064  1.00  0.00           C  
ATOM   1165  O   ARG    76      56.862  31.906  73.183  1.00  0.00           O  
ATOM   1166  CB  ARG    76      54.939  29.980  74.365  1.00  0.00           C  
ATOM   1167  HB2 ARG    76      55.490  29.555  73.525  1.00  0.00           H  
ATOM   1168  HB3 ARG    76      53.984  29.458  74.309  1.00  0.00           H  
ATOM   1169  CG  ARG    76      55.464  29.541  75.704  1.00  0.00           C  
ATOM   1170  HG2 ARG    76      54.927  30.023  76.520  1.00  0.00           H  
ATOM   1171  HG3 ARG    76      56.490  29.904  75.764  1.00  0.00           H  
ATOM   1172  CD  ARG    76      55.316  28.015  75.985  1.00  0.00           C  
ATOM   1173  HD2 ARG    76      54.263  27.735  75.999  1.00  0.00           H  
ATOM   1174  HD3 ARG    76      55.604  27.860  77.024  1.00  0.00           H  
ATOM   1175  NE  ARG    76      56.123  27.238  75.073  1.00  0.00           N  
ATOM   1176  HE  ARG    76      57.116  27.250  75.261  1.00  0.00           H  
ATOM   1177  CZ  ARG    76      55.834  26.562  74.006  1.00  0.00           C  
ATOM   1178  NH1 ARG    76      54.596  26.395  73.543  1.00  0.00           N  
ATOM   1179 HH12 ARG    76      53.896  26.933  74.033  1.00  0.00           H  
ATOM   1180 HH11 ARG    76      54.515  25.848  72.698  1.00  0.00           H  
ATOM   1181  NH2 ARG    76      56.807  25.986  73.333  1.00  0.00           N  
ATOM   1182 HH21 ARG    76      56.599  25.480  72.484  1.00  0.00           H  
ATOM   1183 HH22 ARG    76      57.763  25.989  73.659  1.00  0.00           H  
ATOM   1184  N   VAL    77      56.299  33.155  75.044  1.00  0.00           N  
ATOM   1185  H   VAL    77      55.625  33.568  75.672  1.00  0.00           H  
ATOM   1186  CA  VAL    77      57.622  33.697  75.349  1.00  0.00           C  
ATOM   1187  HA  VAL    77      57.992  33.992  74.367  1.00  0.00           H  
ATOM   1188  C   VAL    77      58.650  32.659  75.710  1.00  0.00           C  
ATOM   1189  O   VAL    77      58.738  32.258  76.876  1.00  0.00           O  
ATOM   1190  CB  VAL    77      57.583  35.072  76.145  1.00  0.00           C  
ATOM   1191  HB  VAL    77      57.243  34.930  77.170  1.00  0.00           H  
ATOM   1192  CG1 VAL    77      58.971  35.786  76.166  1.00  0.00           C  
ATOM   1193 HG11 VAL    77      58.823  36.770  76.610  1.00  0.00           H  
ATOM   1194 HG12 VAL    77      59.356  35.806  75.147  1.00  0.00           H  
ATOM   1195 HG13 VAL    77      59.667  35.209  76.777  1.00  0.00           H  
ATOM   1196  CG2 VAL    77      56.565  36.027  75.405  1.00  0.00           C  
ATOM   1197 HG21 VAL    77      56.400  36.971  75.923  1.00  0.00           H  
ATOM   1198 HG22 VAL    77      55.553  35.635  75.510  1.00  0.00           H  
ATOM   1199 HG23 VAL    77      56.786  36.187  74.350  1.00  0.00           H  
ATOM   1200  N   ILE    78      59.397  32.139  74.717  1.00  0.00           N  
ATOM   1201  H   ILE    78      59.179  32.500  73.799  1.00  0.00           H  
ATOM   1202  CA  ILE    78      60.756  31.482  74.746  1.00  0.00           C  
ATOM   1203  HA  ILE    78      60.525  30.556  75.273  1.00  0.00           H  
ATOM   1204  C   ILE    78      61.772  32.363  75.468  1.00  0.00           C  
ATOM   1205  O   ILE    78      62.324  31.880  76.425  1.00  0.00           O  
ATOM   1206  CB  ILE    78      61.180  30.861  73.418  1.00  0.00           C  
ATOM   1207  HB  ILE    78      61.114  31.532  72.561  1.00  0.00           H  
ATOM   1208  CG1 ILE    78      60.325  29.606  73.064  1.00  0.00           C  
ATOM   1209 HG12 ILE    78      59.350  30.030  72.826  1.00  0.00           H  
ATOM   1210 HG13 ILE    78      60.185  29.043  73.987  1.00  0.00           H  
ATOM   1211  CG2 ILE    78      62.646  30.369  73.444  1.00  0.00           C  
ATOM   1212 HG21 ILE    78      62.906  30.216  72.397  1.00  0.00           H  
ATOM   1213 HG22 ILE    78      62.723  29.480  74.069  1.00  0.00           H  
ATOM   1214 HG23 ILE    78      63.378  31.112  73.761  1.00  0.00           H  
ATOM   1215  CD1 ILE    78      60.685  28.695  71.923  1.00  0.00           C  
ATOM   1216 HD11 ILE    78      61.618  28.143  72.038  1.00  0.00           H  
ATOM   1217 HD12 ILE    78      60.772  29.161  70.942  1.00  0.00           H  
ATOM   1218 HD13 ILE    78      59.947  27.894  71.971  1.00  0.00           H  
ATOM   1219  N   GLY    79      61.940  33.598  75.109  1.00  0.00           N  
ATOM   1220  H   GLY    79      61.477  33.956  74.286  1.00  0.00           H  
ATOM   1221  CA  GLY    79      62.851  34.461  75.815  1.00  0.00           C  
ATOM   1222  HA2 GLY    79      63.865  34.065  75.759  1.00  0.00           H  
ATOM   1223  HA3 GLY    79      62.525  34.467  76.855  1.00  0.00           H  
ATOM   1224  C   GLY    79      62.907  35.921  75.443  1.00  0.00           C  
ATOM   1225  O   GLY    79      62.279  36.354  74.491  1.00  0.00           O  
ATOM   1226  N   HIS    80      63.668  36.758  76.160  1.00  0.00           N  
ATOM   1227  H   HIS    80      64.180  36.320  76.913  1.00  0.00           H  
ATOM   1228  CA  HIS    80      63.854  38.213  76.025  1.00  0.00           C  
ATOM   1229  HA  HIS    80      63.475  38.457  75.032  1.00  0.00           H  
ATOM   1230  C   HIS    80      65.202  38.722  75.931  1.00  0.00           C  
ATOM   1231  O   HIS    80      65.937  38.485  76.881  1.00  0.00           O  
ATOM   1232  CB  HIS    80      62.836  39.016  76.886  1.00  0.00           C  
ATOM   1233  HB2 HIS    80      61.834  39.001  76.458  1.00  0.00           H  
ATOM   1234  HB3 HIS    80      63.146  40.055  76.770  1.00  0.00           H  
ATOM   1235  CG  HIS    80      62.700  38.443  78.224  1.00  0.00           C  
ATOM   1236  ND1 HIS    80      63.471  38.649  79.342  1.00  0.00           N  
ATOM   1237  HD2 HIS    80      64.211  39.327  79.451  1.00  0.00           H  
ATOM   1238  CD2 HIS    80      61.761  37.530  78.696  1.00  0.00           C  
ATOM   1239  HD2 HIS    80      61.027  37.078  78.044  1.00  0.00           H  
ATOM   1240  CE1 HIS    80      63.102  37.839  80.375  1.00  0.00           C  
ATOM   1241  HE1 HIS    80      63.385  38.006  81.404  1.00  0.00           H  
ATOM   1242  NE2 HIS    80      62.077  37.104  80.011  1.00  0.00           N  
ATOM   1243  N   SER    81      65.492  39.577  74.925  1.00  0.00           N  
ATOM   1244  H   SER    81      64.839  39.732  74.170  1.00  0.00           H  
ATOM   1245  CA  SER    81      66.873  40.142  74.656  1.00  0.00           C  
ATOM   1246  HA  SER    81      67.342  40.325  75.622  1.00  0.00           H  
ATOM   1247  C   SER    81      66.694  41.555  74.024  1.00  0.00           C  
ATOM   1248  O   SER    81      65.626  42.109  73.826  1.00  0.00           O  
ATOM   1249  CB  SER    81      67.723  39.242  73.789  1.00  0.00           C  
ATOM   1250  HB2 SER    81      67.719  38.223  74.176  1.00  0.00           H  
ATOM   1251  HB3 SER    81      68.704  39.715  73.840  1.00  0.00           H  
ATOM   1252  OG  SER    81      67.240  39.241  72.381  1.00  0.00           O  
ATOM   1253  HG  SER    81      66.470  38.681  72.261  1.00  0.00           H  
ATOM   1254  N   MET    82      67.830  42.206  73.656  1.00  0.00           N  
ATOM   1255  H   MET    82      68.605  41.575  73.513  1.00  0.00           H  
ATOM   1256  CA  MET    82      67.820  43.603  73.088  1.00  0.00           C  
ATOM   1257  HA  MET    82      66.778  43.809  72.843  1.00  0.00           H  
ATOM   1258  C   MET    82      68.599  43.726  71.763  1.00  0.00           C  
ATOM   1259  O   MET    82      69.463  42.857  71.442  1.00  0.00           O  
ATOM   1260  CB  MET    82      68.352  44.533  74.204  1.00  0.00           C  
ATOM   1261  HB2 MET    82      68.812  45.399  73.727  1.00  0.00           H  
ATOM   1262  HB3 MET    82      69.058  43.897  74.736  1.00  0.00           H  
ATOM   1263  CG  MET    82      67.209  45.127  75.013  1.00  0.00           C  
ATOM   1264  HG2 MET    82      66.794  44.270  75.544  1.00  0.00           H  
ATOM   1265  HG3 MET    82      66.423  45.388  74.304  1.00  0.00           H  
ATOM   1266  SD  MET    82      67.679  46.505  76.090  1.00  0.00           S  
ATOM   1267  CE  MET    82      68.630  45.748  77.424  1.00  0.00           C  
ATOM   1268  HE1 MET    82      68.001  45.187  78.114  1.00  0.00           H  
ATOM   1269  HE2 MET    82      68.968  46.661  77.915  1.00  0.00           H  
ATOM   1270  HE3 MET    82      69.455  45.138  77.056  1.00  0.00           H  
ATOM   1271  N   GLN    83      68.278  44.727  71.003  1.00  0.00           N  
ATOM   1272  H   GLN    83      67.396  45.166  71.225  1.00  0.00           H  
ATOM   1273  CA  GLN    83      68.975  45.258  69.834  1.00  0.00           C  
ATOM   1274  HA  GLN    83      70.018  44.961  69.938  1.00  0.00           H  
ATOM   1275  C   GLN    83      68.856  46.848  69.890  1.00  0.00           C  
ATOM   1276  O   GLN    83      67.846  47.468  69.486  1.00  0.00           O  
ATOM   1277  CB  GLN    83      68.355  44.630  68.594  1.00  0.00           C  
ATOM   1278  HB2 GLN    83      67.272  44.730  68.673  1.00  0.00           H  
ATOM   1279  HB3 GLN    83      68.605  43.569  68.581  1.00  0.00           H  
ATOM   1280  CG  GLN    83      68.686  45.350  67.278  1.00  0.00           C  
ATOM   1281  HG2 GLN    83      69.725  45.678  67.269  1.00  0.00           H  
ATOM   1282  HG3 GLN    83      68.083  46.251  67.163  1.00  0.00           H  
ATOM   1283  CD  GLN    83      68.537  44.472  66.038  1.00  0.00           C  
ATOM   1284  OE1 GLN    83      67.479  43.875  65.791  1.00  0.00           O  
ATOM   1285  NE2 GLN    83      69.548  44.254  65.262  1.00  0.00           N  
ATOM   1286 HE22 GLN    83      70.347  44.871  65.232  1.00  0.00           H  
ATOM   1287 HE21 GLN    83      69.355  43.704  64.437  1.00  0.00           H  
ATOM   1288  N   ASN    84      69.933  47.488  70.392  1.00  0.00           N  
ATOM   1289  H   ASN    84      70.709  46.923  70.707  1.00  0.00           H  
ATOM   1290  CA  ASN    84      69.952  48.915  70.778  1.00  0.00           C  
ATOM   1291  HA  ASN    84      70.856  49.035  71.375  1.00  0.00           H  
ATOM   1292  C   ASN    84      68.760  49.262  71.758  1.00  0.00           C  
ATOM   1293  O   ASN    84      68.805  48.994  72.931  1.00  0.00           O  
ATOM   1294  CB  ASN    84      70.210  49.760  69.556  1.00  0.00           C  
ATOM   1295  HB2 ASN    84      69.369  49.662  68.870  1.00  0.00           H  
ATOM   1296  HB3 ASN    84      71.074  49.371  69.018  1.00  0.00           H  
ATOM   1297  CG  ASN    84      70.427  51.168  69.942  1.00  0.00           C  
ATOM   1298  OD1 ASN    84      70.210  51.698  71.071  1.00  0.00           O  
ATOM   1299  ND2 ASN    84      71.030  51.953  69.103  1.00  0.00           N  
ATOM   1300 HD22 ASN    84      71.218  51.612  68.171  1.00  0.00           H  
ATOM   1301 HD21 ASN    84      71.465  52.781  69.486  1.00  0.00           H  
ATOM   1302  N   CYS    85      67.665  49.954  71.279  1.00  0.00           N  
ATOM   1303  H   CYS    85      67.712  50.244  70.312  1.00  0.00           H  
ATOM   1304  CA  CYS    85      66.519  50.242  72.125  1.00  0.00           C  
ATOM   1305  HA  CYS    85      66.824  50.016  73.147  1.00  0.00           H  
ATOM   1306  C   CYS    85      65.302  49.380  71.860  1.00  0.00           C  
ATOM   1307  O   CYS    85      64.325  49.513  72.618  1.00  0.00           O  
ATOM   1308  CB  CYS    85      66.186  51.754  72.099  1.00  0.00           C  
ATOM   1309  HB2 CYS    85      65.252  51.946  72.628  1.00  0.00           H  
ATOM   1310  HB3 CYS    85      66.099  52.078  71.062  1.00  0.00           H  
ATOM   1311  SG  CYS    85      67.442  52.724  72.939  1.00  0.00           S  
ATOM   1312  HG  CYS    85      66.791  52.794  74.104  1.00  0.00           H  
ATOM   1313  N   VAL    86      65.342  48.456  70.902  1.00  0.00           N  
ATOM   1314  H   VAL    86      66.143  48.229  70.329  1.00  0.00           H  
ATOM   1315  CA  VAL    86      64.261  47.460  70.922  1.00  0.00           C  
ATOM   1316  HA  VAL    86      63.432  47.905  71.473  1.00  0.00           H  
ATOM   1317  C   VAL    86      64.494  46.234  71.743  1.00  0.00           C  
ATOM   1318  O   VAL    86      65.534  45.603  71.810  1.00  0.00           O  
ATOM   1319  CB  VAL    86      63.656  47.212  69.458  1.00  0.00           C  
ATOM   1320  HB  VAL    86      62.754  46.600  69.504  1.00  0.00           H  
ATOM   1321  CG1 VAL    86      63.104  48.505  68.822  1.00  0.00           C  
ATOM   1322 HG11 VAL    86      62.768  48.325  67.800  1.00  0.00           H  
ATOM   1323 HG12 VAL    86      63.888  49.262  68.797  1.00  0.00           H  
ATOM   1324 HG13 VAL    86      62.185  48.751  69.352  1.00  0.00           H  
ATOM   1325  CG2 VAL    86      64.596  46.548  68.527  1.00  0.00           C  
ATOM   1326 HG21 VAL    86      64.075  46.093  67.684  1.00  0.00           H  
ATOM   1327 HG22 VAL    86      65.077  45.712  69.035  1.00  0.00           H  
ATOM   1328 HG23 VAL    86      65.375  47.251  68.229  1.00  0.00           H  
ATOM   1329  N   LEU    87      63.363  45.872  72.391  1.00  0.00           N  
ATOM   1330  H   LEU    87      62.511  46.375  72.185  1.00  0.00           H  
ATOM   1331  CA  LEU    87      63.168  44.615  73.117  1.00  0.00           C  
ATOM   1332  HA  LEU    87      64.172  44.429  73.498  1.00  0.00           H  
ATOM   1333  C   LEU    87      62.774  43.538  72.076  1.00  0.00           C  
ATOM   1334  O   LEU    87      62.006  43.837  71.120  1.00  0.00           O  
ATOM   1335  CB  LEU    87      62.037  44.781  74.186  1.00  0.00           C  
ATOM   1336  HB2 LEU    87      61.045  44.792  73.735  1.00  0.00           H  
ATOM   1337  HB3 LEU    87      62.201  45.702  74.746  1.00  0.00           H  
ATOM   1338  CG  LEU    87      61.989  43.653  75.235  1.00  0.00           C  
ATOM   1339  HG  LEU    87      62.081  42.689  74.735  1.00  0.00           H  
ATOM   1340  CD1 LEU    87      63.200  43.645  76.109  1.00  0.00           C  
ATOM   1341 HD11 LEU    87      63.340  42.634  76.492  1.00  0.00           H  
ATOM   1342 HD12 LEU    87      63.278  44.457  76.832  1.00  0.00           H  
ATOM   1343 HD13 LEU    87      63.995  43.606  75.365  1.00  0.00           H  
ATOM   1344  CD2 LEU    87      60.754  43.539  76.102  1.00  0.00           C  
ATOM   1345 HD21 LEU    87      60.399  44.471  76.543  1.00  0.00           H  
ATOM   1346 HD22 LEU    87      60.840  42.781  76.880  1.00  0.00           H  
ATOM   1347 HD23 LEU    87      60.017  43.203  75.372  1.00  0.00           H  
ATOM   1348  N   LYS    88      63.237  42.311  72.277  1.00  0.00           N  
ATOM   1349  H   LYS    88      63.872  42.068  73.024  1.00  0.00           H  
ATOM   1350  CA  LYS    88      62.859  41.191  71.356  1.00  0.00           C  
ATOM   1351  HA  LYS    88      62.178  41.509  70.567  1.00  0.00           H  
ATOM   1352  C   LYS    88      62.328  40.088  72.280  1.00  0.00           C  
ATOM   1353  O   LYS    88      63.061  39.549  73.122  1.00  0.00           O  
ATOM   1354  CB  LYS    88      64.069  40.881  70.541  1.00  0.00           C  
ATOM   1355  HB2 LYS    88      63.671  40.295  69.712  1.00  0.00           H  
ATOM   1356  HB3 LYS    88      64.728  40.245  71.131  1.00  0.00           H  
ATOM   1357  CG  LYS    88      64.864  42.055  69.851  1.00  0.00           C  
ATOM   1358  HG2 LYS    88      65.396  42.609  70.624  1.00  0.00           H  
ATOM   1359  HG3 LYS    88      64.150  42.592  69.228  1.00  0.00           H  
ATOM   1360  CD  LYS    88      66.027  41.528  68.896  1.00  0.00           C  
ATOM   1361  HD2 LYS    88      66.498  42.348  68.353  1.00  0.00           H  
ATOM   1362  HD3 LYS    88      65.659  40.947  68.050  1.00  0.00           H  
ATOM   1363  CE  LYS    88      67.066  40.625  69.504  1.00  0.00           C  
ATOM   1364  HE2 LYS    88      66.458  39.818  69.911  1.00  0.00           H  
ATOM   1365  HE3 LYS    88      67.612  41.077  70.332  1.00  0.00           H  
ATOM   1366  NZ  LYS    88      67.992  40.042  68.520  1.00  0.00           N  
ATOM   1367  HZ3 LYS    88      67.398  39.391  68.026  1.00  0.00           H  
ATOM   1368  HZ1 LYS    88      68.793  39.626  68.972  1.00  0.00           H  
ATOM   1369  HZ2 LYS    88      68.298  40.588  67.727  1.00  0.00           H  
ATOM   1370  N   LEU    89      61.047  39.805  72.083  1.00  0.00           N  
ATOM   1371  H   LEU    89      60.443  40.265  71.416  1.00  0.00           H  
ATOM   1372  CA  LEU    89      60.403  38.618  72.627  1.00  0.00           C  
ATOM   1373  HA  LEU    89      60.926  38.258  73.513  1.00  0.00           H  
ATOM   1374  C   LEU    89      60.544  37.504  71.608  1.00  0.00           C  
ATOM   1375  O   LEU    89      59.692  37.404  70.710  1.00  0.00           O  
ATOM   1376  CB  LEU    89      58.978  38.879  73.058  1.00  0.00           C  
ATOM   1377  HB2 LEU    89      58.877  37.882  73.488  1.00  0.00           H  
ATOM   1378  HB3 LEU    89      58.282  39.044  72.236  1.00  0.00           H  
ATOM   1379  CG  LEU    89      58.783  40.034  73.991  1.00  0.00           C  
ATOM   1380  HG  LEU    89      59.050  40.933  73.436  1.00  0.00           H  
ATOM   1381  CD1 LEU    89      57.281  40.209  74.417  1.00  0.00           C  
ATOM   1382 HD11 LEU    89      56.693  40.457  73.534  1.00  0.00           H  
ATOM   1383 HD12 LEU    89      57.344  41.053  75.103  1.00  0.00           H  
ATOM   1384 HD13 LEU    89      56.923  39.280  74.860  1.00  0.00           H  
ATOM   1385  CD2 LEU    89      59.612  40.025  75.277  1.00  0.00           C  
ATOM   1386 HD21 LEU    89      59.440  39.070  75.774  1.00  0.00           H  
ATOM   1387 HD22 LEU    89      59.270  40.821  75.939  1.00  0.00           H  
ATOM   1388 HD23 LEU    89      60.656  40.160  74.994  1.00  0.00           H  
ATOM   1389  N   LYS    90      61.534  36.583  71.711  1.00  0.00           N  
ATOM   1390  H   LYS    90      62.084  36.682  72.552  1.00  0.00           H  
ATOM   1391  CA  LYS    90      61.510  35.259  71.111  1.00  0.00           C  
ATOM   1392  HA  LYS    90      61.312  35.337  70.042  1.00  0.00           H  
ATOM   1393  C   LYS    90      60.362  34.359  71.575  1.00  0.00           C  
ATOM   1394  O   LYS    90      60.027  34.463  72.777  1.00  0.00           O  
ATOM   1395  CB  LYS    90      62.990  34.706  71.283  1.00  0.00           C  
ATOM   1396  HB2 LYS    90      63.302  34.483  72.303  1.00  0.00           H  
ATOM   1397  HB3 LYS    90      63.712  35.456  70.961  1.00  0.00           H  
ATOM   1398  CG  LYS    90      63.209  33.462  70.322  1.00  0.00           C  
ATOM   1399  HG2 LYS    90      63.315  33.848  69.308  1.00  0.00           H  
ATOM   1400  HG3 LYS    90      62.358  32.788  70.424  1.00  0.00           H  
ATOM   1401  CD  LYS    90      64.481  32.710  70.697  1.00  0.00           C  
ATOM   1402  HD2 LYS    90      64.454  32.479  71.762  1.00  0.00           H  
ATOM   1403  HD3 LYS    90      65.375  33.314  70.545  1.00  0.00           H  
ATOM   1404  CE  LYS    90      64.709  31.349  69.887  1.00  0.00           C  
ATOM   1405  HE2 LYS    90      64.627  31.538  68.817  1.00  0.00           H  
ATOM   1406  HE3 LYS    90      63.860  30.712  70.135  1.00  0.00           H  
ATOM   1407  NZ  LYS    90      66.022  30.768  70.187  1.00  0.00           N  
ATOM   1408  HZ3 LYS    90      66.291  30.748  71.161  1.00  0.00           H  
ATOM   1409  HZ1 LYS    90      66.789  30.989  69.568  1.00  0.00           H  
ATOM   1410  HZ2 LYS    90      65.992  29.759  70.216  1.00  0.00           H  
ATOM   1411  N   VAL    91      59.665  33.674  70.703  1.00  0.00           N  
ATOM   1412  H   VAL    91      60.051  33.545  69.779  1.00  0.00           H  
ATOM   1413  CA  VAL    91      58.329  33.145  70.890  1.00  0.00           C  
ATOM   1414  HA  VAL    91      58.093  33.019  71.946  1.00  0.00           H  
ATOM   1415  C   VAL    91      58.261  31.793  70.086  1.00  0.00           C  
ATOM   1416  O   VAL    91      59.140  31.450  69.333  1.00  0.00           O  
ATOM   1417  CB  VAL    91      57.233  34.049  70.277  1.00  0.00           C  
ATOM   1418  HB  VAL    91      56.385  33.388  70.098  1.00  0.00           H  
ATOM   1419  CG1 VAL    91      56.879  35.141  71.218  1.00  0.00           C  
ATOM   1420 HG11 VAL    91      57.748  35.783  71.362  1.00  0.00           H  
ATOM   1421 HG12 VAL    91      56.618  34.814  72.225  1.00  0.00           H  
ATOM   1422 HG13 VAL    91      56.039  35.749  70.882  1.00  0.00           H  
ATOM   1423  CG2 VAL    91      57.585  34.746  68.947  1.00  0.00           C  
ATOM   1424 HG21 VAL    91      58.417  35.439  69.066  1.00  0.00           H  
ATOM   1425 HG22 VAL    91      56.782  35.418  68.643  1.00  0.00           H  
ATOM   1426 HG23 VAL    91      57.758  34.067  68.113  1.00  0.00           H  
ATOM   1427  N   ASP    92      57.288  30.956  70.422  1.00  0.00           N  
ATOM   1428  H   ASP    92      56.842  31.208  71.292  1.00  0.00           H  
ATOM   1429  CA  ASP    92      57.386  29.494  70.069  1.00  0.00           C  
ATOM   1430  HA  ASP    92      58.335  29.077  70.406  1.00  0.00           H  
ATOM   1431  C   ASP    92      57.324  29.164  68.581  1.00  0.00           C  
ATOM   1432  O   ASP    92      57.980  28.264  68.059  1.00  0.00           O  
ATOM   1433  CB  ASP    92      56.366  28.631  70.766  1.00  0.00           C  
ATOM   1434  HB2 ASP    92      56.644  28.604  71.820  1.00  0.00           H  
ATOM   1435  HB3 ASP    92      56.476  27.647  70.310  1.00  0.00           H  
ATOM   1436  CG  ASP    92      54.881  29.064  70.688  1.00  0.00           C  
ATOM   1437  OD1 ASP    92      54.024  28.165  70.583  1.00  0.00           O  
ATOM   1438  OD2 ASP    92      54.582  30.304  70.677  1.00  0.00           O  
ATOM   1439  N   THR    93      56.636  29.992  67.792  1.00  0.00           N  
ATOM   1440  H   THR    93      56.030  30.707  68.168  1.00  0.00           H  
ATOM   1441  CA  THR    93      56.601  29.842  66.354  1.00  0.00           C  
ATOM   1442  HA  THR    93      57.246  28.988  66.147  1.00  0.00           H  
ATOM   1443  C   THR    93      56.967  31.158  65.649  1.00  0.00           C  
ATOM   1444  O   THR    93      56.680  32.226  66.131  1.00  0.00           O  
ATOM   1445  CB  THR    93      55.280  29.298  65.801  1.00  0.00           C  
ATOM   1446  HB  THR    93      55.295  29.411  64.717  1.00  0.00           H  
ATOM   1447  OG1 THR    93      54.060  29.893  66.367  1.00  0.00           O  
ATOM   1448  HG1 THR    93      53.599  30.402  65.696  1.00  0.00           H  
ATOM   1449  CG2 THR    93      55.128  27.809  66.054  1.00  0.00           C  
ATOM   1450 HG21 THR    93      56.057  27.301  65.796  1.00  0.00           H  
ATOM   1451 HG22 THR    93      54.316  27.528  65.383  1.00  0.00           H  
ATOM   1452 HG23 THR    93      54.881  27.702  67.111  1.00  0.00           H  
ATOM   1453  N   ALA    94      57.459  31.009  64.409  1.00  0.00           N  
ATOM   1454  H   ALA    94      57.539  30.083  64.013  1.00  0.00           H  
ATOM   1455  CA  ALA    94      57.552  32.173  63.482  1.00  0.00           C  
ATOM   1456  HA  ALA    94      57.915  33.091  63.945  1.00  0.00           H  
ATOM   1457  C   ALA    94      56.187  32.447  62.811  1.00  0.00           C  
ATOM   1458  O   ALA    94      55.483  31.560  62.363  1.00  0.00           O  
ATOM   1459  CB  ALA    94      58.551  31.908  62.424  1.00  0.00           C  
ATOM   1460  HB1 ALA    94      58.344  31.108  61.714  1.00  0.00           H  
ATOM   1461  HB2 ALA    94      59.550  31.914  62.859  1.00  0.00           H  
ATOM   1462  HB3 ALA    94      58.482  32.828  61.843  1.00  0.00           H  
ATOM   1463  N   ASN    95      55.997  33.805  62.718  1.00  0.00           N  
ATOM   1464  H   ASN    95      56.595  34.552  63.040  1.00  0.00           H  
ATOM   1465  CA  ASN    95      54.759  34.384  62.124  1.00  0.00           C  
ATOM   1466  HA  ASN    95      54.007  34.110  62.864  1.00  0.00           H  
ATOM   1467  C   ASN    95      54.392  33.702  60.790  1.00  0.00           C  
ATOM   1468  O   ASN    95      55.074  34.086  59.806  1.00  0.00           O  
ATOM   1469  CB  ASN    95      54.881  35.992  62.090  1.00  0.00           C  
ATOM   1470  HB2 ASN    95      55.632  36.277  61.354  1.00  0.00           H  
ATOM   1471  HB3 ASN    95      55.139  36.415  63.061  1.00  0.00           H  
ATOM   1472  CG  ASN    95      53.504  36.564  61.671  1.00  0.00           C  
ATOM   1473  OD1 ASN    95      52.564  35.895  61.318  1.00  0.00           O  
ATOM   1474  ND2 ASN    95      53.365  37.811  61.676  1.00  0.00           N  
ATOM   1475 HD22 ASN    95      54.166  38.375  61.921  1.00  0.00           H  
ATOM   1476 HD21 ASN    95      52.499  38.250  61.398  1.00  0.00           H  
ATOM   1477  N   PRO    96      53.243  32.977  60.757  1.00  0.00           N  
ATOM   1478  CA  PRO    96      52.645  32.476  59.477  1.00  0.00           C  
ATOM   1479  HA  PRO    96      53.282  31.757  58.962  1.00  0.00           H  
ATOM   1480  C   PRO    96      52.284  33.523  58.392  1.00  0.00           C  
ATOM   1481  O   PRO    96      52.233  33.146  57.196  1.00  0.00           O  
ATOM   1482  CB  PRO    96      51.363  31.830  59.922  1.00  0.00           C  
ATOM   1483  HB2 PRO    96      51.474  30.759  60.094  1.00  0.00           H  
ATOM   1484  HB3 PRO    96      50.547  31.912  59.204  1.00  0.00           H  
ATOM   1485  CG  PRO    96      51.016  32.550  61.278  1.00  0.00           C  
ATOM   1486  HG2 PRO    96      50.365  31.951  61.915  1.00  0.00           H  
ATOM   1487  HG3 PRO    96      50.571  33.488  60.948  1.00  0.00           H  
ATOM   1488  CD  PRO    96      52.390  32.920  61.871  1.00  0.00           C  
ATOM   1489  HD2 PRO    96      52.311  33.838  62.453  1.00  0.00           H  
ATOM   1490  HD3 PRO    96      52.799  32.179  62.558  1.00  0.00           H  
ATOM   1491  N   LYS    97      52.121  34.770  58.830  1.00  0.00           N  
ATOM   1492  H   LYS    97      52.158  34.968  59.820  1.00  0.00           H  
ATOM   1493  CA  LYS    97      51.725  35.923  57.984  1.00  0.00           C  
ATOM   1494  HA  LYS    97      51.478  35.600  56.972  1.00  0.00           H  
ATOM   1495  C   LYS    97      53.060  36.753  57.838  1.00  0.00           C  
ATOM   1496  O   LYS    97      52.959  37.931  57.421  1.00  0.00           O  
ATOM   1497  CB  LYS    97      50.567  36.672  58.590  1.00  0.00           C  
ATOM   1498  HB2 LYS    97      50.569  37.698  58.223  1.00  0.00           H  
ATOM   1499  HB3 LYS    97      50.628  36.759  59.675  1.00  0.00           H  
ATOM   1500  CG  LYS    97      49.235  36.145  58.164  1.00  0.00           C  
ATOM   1501  HG2 LYS    97      49.024  35.183  58.631  1.00  0.00           H  
ATOM   1502  HG3 LYS    97      49.296  35.962  57.091  1.00  0.00           H  
ATOM   1503  CD  LYS    97      48.204  37.309  58.584  1.00  0.00           C  
ATOM   1504  HD2 LYS    97      48.108  38.148  57.896  1.00  0.00           H  
ATOM   1505  HD3 LYS    97      48.347  37.742  59.574  1.00  0.00           H  
ATOM   1506  CE  LYS    97      46.785  36.761  58.709  1.00  0.00           C  
ATOM   1507  HE2 LYS    97      46.789  36.030  59.517  1.00  0.00           H  
ATOM   1508  HE3 LYS    97      46.450  36.383  57.743  1.00  0.00           H  
ATOM   1509  NZ  LYS    97      45.854  37.883  59.069  1.00  0.00           N  
ATOM   1510  HZ3 LYS    97      45.873  38.616  58.374  1.00  0.00           H  
ATOM   1511  HZ1 LYS    97      46.237  38.307  59.902  1.00  0.00           H  
ATOM   1512  HZ2 LYS    97      44.909  37.531  59.137  1.00  0.00           H  
ATOM   1513  N   THR    98      54.276  36.236  58.045  1.00  0.00           N  
ATOM   1514  H   THR    98      54.326  35.240  58.206  1.00  0.00           H  
ATOM   1515  CA  THR    98      55.527  36.893  57.556  1.00  0.00           C  
ATOM   1516  HA  THR    98      55.513  37.898  57.979  1.00  0.00           H  
ATOM   1517  C   THR    98      55.569  37.097  55.974  1.00  0.00           C  
ATOM   1518  O   THR    98      55.512  36.196  55.146  1.00  0.00           O  
ATOM   1519  CB  THR    98      56.798  36.140  57.970  1.00  0.00           C  
ATOM   1520  HB  THR    98      56.845  35.132  57.558  1.00  0.00           H  
ATOM   1521  OG1 THR    98      57.052  36.035  59.408  1.00  0.00           O  
ATOM   1522  HG1 THR    98      56.426  35.437  59.823  1.00  0.00           H  
ATOM   1523  CG2 THR    98      58.115  36.844  57.619  1.00  0.00           C  
ATOM   1524 HG21 THR    98      58.499  36.510  56.655  1.00  0.00           H  
ATOM   1525 HG22 THR    98      58.881  36.654  58.371  1.00  0.00           H  
ATOM   1526 HG23 THR    98      57.857  37.903  57.629  1.00  0.00           H  
ATOM   1527  N   PRO    99      55.596  38.407  55.639  1.00  0.00           N  
ATOM   1528  CA  PRO    99      55.915  38.833  54.303  1.00  0.00           C  
ATOM   1529  HA  PRO    99      55.411  38.215  53.560  1.00  0.00           H  
ATOM   1530  C   PRO    99      57.465  38.739  54.041  1.00  0.00           C  
ATOM   1531  O   PRO    99      58.349  38.488  54.889  1.00  0.00           O  
ATOM   1532  CB  PRO    99      55.357  40.257  54.177  1.00  0.00           C  
ATOM   1533  HB2 PRO    99      54.305  40.366  53.912  1.00  0.00           H  
ATOM   1534  HB3 PRO    99      55.909  40.853  53.451  1.00  0.00           H  
ATOM   1535  CG  PRO    99      55.711  40.821  55.572  1.00  0.00           C  
ATOM   1536  HG2 PRO    99      55.023  41.606  55.886  1.00  0.00           H  
ATOM   1537  HG3 PRO    99      56.733  41.200  55.568  1.00  0.00           H  
ATOM   1538  CD  PRO    99      55.642  39.559  56.475  1.00  0.00           C  
ATOM   1539  HD2 PRO    99      56.506  39.614  57.139  1.00  0.00           H  
ATOM   1540  HD3 PRO    99      54.690  39.663  56.996  1.00  0.00           H  
ATOM   1541  N   LYS   100      57.802  39.023  52.834  1.00  0.00           N  
ATOM   1542  H   LYS   100      57.034  39.233  52.211  1.00  0.00           H  
ATOM   1543  CA  LYS   100      59.114  39.509  52.409  1.00  0.00           C  
ATOM   1544  HA  LYS   100      59.844  38.884  52.924  1.00  0.00           H  
ATOM   1545  C   LYS   100      59.311  40.931  52.935  1.00  0.00           C  
ATOM   1546  O   LYS   100      58.484  41.817  52.782  1.00  0.00           O  
ATOM   1547  CB  LYS   100      59.245  39.319  50.909  1.00  0.00           C  
ATOM   1548  HB2 LYS   100      59.854  40.167  50.594  1.00  0.00           H  
ATOM   1549  HB3 LYS   100      58.284  39.419  50.404  1.00  0.00           H  
ATOM   1550  CG  LYS   100      59.908  38.039  50.491  1.00  0.00           C  
ATOM   1551  HG2 LYS   100      60.981  38.145  50.649  1.00  0.00           H  
ATOM   1552  HG3 LYS   100      59.702  37.879  49.433  1.00  0.00           H  
ATOM   1553  CD  LYS   100      59.541  36.773  51.206  1.00  0.00           C  
ATOM   1554  HD2 LYS   100      59.369  36.812  52.281  1.00  0.00           H  
ATOM   1555  HD3 LYS   100      60.280  35.973  51.161  1.00  0.00           H  
ATOM   1556  CE  LYS   100      58.302  36.055  50.727  1.00  0.00           C  
ATOM   1557  HE2 LYS   100      58.343  35.969  49.641  1.00  0.00           H  
ATOM   1558  HE3 LYS   100      57.417  36.629  51.001  1.00  0.00           H  
ATOM   1559  NZ  LYS   100      58.152  34.728  51.335  1.00  0.00           N  
ATOM   1560  HZ3 LYS   100      58.813  34.640  52.094  1.00  0.00           H  
ATOM   1561  HZ1 LYS   100      58.342  33.991  50.671  1.00  0.00           H  
ATOM   1562  HZ2 LYS   100      57.194  34.626  51.640  1.00  0.00           H  
ATOM   1563  N   TYR   101      60.410  41.177  53.678  1.00  0.00           N  
ATOM   1564  H   TYR   101      61.073  40.464  53.946  1.00  0.00           H  
ATOM   1565  CA  TYR   101      60.676  42.500  54.203  1.00  0.00           C  
ATOM   1566  HA  TYR   101      60.087  43.187  53.596  1.00  0.00           H  
ATOM   1567  C   TYR   101      62.160  42.923  54.092  1.00  0.00           C  
ATOM   1568  O   TYR   101      63.050  42.113  53.756  1.00  0.00           O  
ATOM   1569  CB  TYR   101      60.222  42.685  55.630  1.00  0.00           C  
ATOM   1570  HB2 TYR   101      59.153  42.475  55.675  1.00  0.00           H  
ATOM   1571  HB3 TYR   101      60.366  43.750  55.812  1.00  0.00           H  
ATOM   1572  CG  TYR   101      60.840  41.736  56.643  1.00  0.00           C  
ATOM   1573  CD1 TYR   101      62.017  42.145  57.302  1.00  0.00           C  
ATOM   1574  HD1 TYR   101      62.516  43.091  57.153  1.00  0.00           H  
ATOM   1575  CD2 TYR   101      60.208  40.544  56.894  1.00  0.00           C  
ATOM   1576  HD2 TYR   101      59.268  40.252  56.450  1.00  0.00           H  
ATOM   1577  CE1 TYR   101      62.678  41.212  58.172  1.00  0.00           C  
ATOM   1578  HE1 TYR   101      63.544  41.604  58.686  1.00  0.00           H  
ATOM   1579  CE2 TYR   101      60.900  39.607  57.677  1.00  0.00           C  
ATOM   1580  HE2 TYR   101      60.431  38.634  57.698  1.00  0.00           H  
ATOM   1581  CZ  TYR   101      62.096  39.928  58.353  1.00  0.00           C  
ATOM   1582  OH  TYR   101      62.579  38.971  59.163  1.00  0.00           O  
ATOM   1583  HH  TYR   101      61.979  38.238  59.005  1.00  0.00           H  
ATOM   1584  N   LYS   102      62.524  44.116  54.437  1.00  0.00           N  
ATOM   1585  H   LYS   102      61.820  44.731  54.819  1.00  0.00           H  
ATOM   1586  CA  LYS   102      63.822  44.724  54.503  1.00  0.00           C  
ATOM   1587  HA  LYS   102      64.504  43.956  54.867  1.00  0.00           H  
ATOM   1588  C   LYS   102      63.898  45.889  55.512  1.00  0.00           C  
ATOM   1589  O   LYS   102      63.174  46.916  55.428  1.00  0.00           O  
ATOM   1590  CB  LYS   102      64.521  45.017  53.211  1.00  0.00           C  
ATOM   1591  HB2 LYS   102      64.838  44.087  52.741  1.00  0.00           H  
ATOM   1592  HB3 LYS   102      65.421  45.626  53.289  1.00  0.00           H  
ATOM   1593  CG  LYS   102      63.665  45.727  52.137  1.00  0.00           C  
ATOM   1594  HG2 LYS   102      63.208  46.611  52.582  1.00  0.00           H  
ATOM   1595  HG3 LYS   102      62.777  45.109  52.008  1.00  0.00           H  
ATOM   1596  CD  LYS   102      64.454  46.052  50.884  1.00  0.00           C  
ATOM   1597  HD2 LYS   102      64.905  45.152  50.466  1.00  0.00           H  
ATOM   1598  HD3 LYS   102      65.137  46.872  51.107  1.00  0.00           H  
ATOM   1599  CE  LYS   102      63.455  46.475  49.774  1.00  0.00           C  
ATOM   1600  HE2 LYS   102      63.102  47.482  49.994  1.00  0.00           H  
ATOM   1601  HE3 LYS   102      62.615  45.786  49.687  1.00  0.00           H  
ATOM   1602  NZ  LYS   102      64.180  46.435  48.509  1.00  0.00           N  
ATOM   1603  HZ3 LYS   102      65.089  46.843  48.677  1.00  0.00           H  
ATOM   1604  HZ1 LYS   102      63.804  46.999  47.760  1.00  0.00           H  
ATOM   1605  HZ2 LYS   102      64.369  45.543  48.076  1.00  0.00           H  
ATOM   1606  N   PHE   103      64.745  45.709  56.531  1.00  0.00           N  
ATOM   1607  H   PHE   103      65.259  44.848  56.649  1.00  0.00           H  
ATOM   1608  CA  PHE   103      65.039  46.824  57.450  1.00  0.00           C  
ATOM   1609  HA  PHE   103      64.137  47.378  57.711  1.00  0.00           H  
ATOM   1610  C   PHE   103      65.969  47.865  56.817  1.00  0.00           C  
ATOM   1611  O   PHE   103      67.027  47.546  56.265  1.00  0.00           O  
ATOM   1612  CB  PHE   103      65.693  46.282  58.685  1.00  0.00           C  
ATOM   1613  HB2 PHE   103      65.660  47.094  59.411  1.00  0.00           H  
ATOM   1614  HB3 PHE   103      66.675  45.849  58.493  1.00  0.00           H  
ATOM   1615  CG  PHE   103      64.855  45.241  59.431  1.00  0.00           C  
ATOM   1616  CD1 PHE   103      65.466  44.023  59.692  1.00  0.00           C  
ATOM   1617  HD1 PHE   103      66.416  43.790  59.236  1.00  0.00           H  
ATOM   1618  CD2 PHE   103      63.560  45.555  59.899  1.00  0.00           C  
ATOM   1619  HD2 PHE   103      63.149  46.494  59.560  1.00  0.00           H  
ATOM   1620  CE1 PHE   103      64.779  43.137  60.562  1.00  0.00           C  
ATOM   1621  HE1 PHE   103      65.292  42.249  60.901  1.00  0.00           H  
ATOM   1622  CE2 PHE   103      62.821  44.543  60.547  1.00  0.00           C  
ATOM   1623  HE2 PHE   103      61.777  44.704  60.771  1.00  0.00           H  
ATOM   1624  CZ  PHE   103      63.437  43.331  60.893  1.00  0.00           C  
ATOM   1625  HZ  PHE   103      62.904  42.683  61.573  1.00  0.00           H  
ATOM   1626  N   VAL   104      65.475  49.104  56.734  1.00  0.00           N  
ATOM   1627  H   VAL   104      64.500  49.222  56.972  1.00  0.00           H  
ATOM   1628  CA  VAL   104      66.169  50.313  56.222  1.00  0.00           C  
ATOM   1629  HA  VAL   104      67.255  50.227  56.272  1.00  0.00           H  
ATOM   1630  C   VAL   104      65.957  51.484  57.244  1.00  0.00           C  
ATOM   1631  O   VAL   104      64.989  51.618  57.994  1.00  0.00           O  
ATOM   1632  CB  VAL   104      65.771  50.618  54.738  1.00  0.00           C  
ATOM   1633  HB  VAL   104      66.303  51.481  54.337  1.00  0.00           H  
ATOM   1634  CG1 VAL   104      65.949  49.441  53.657  1.00  0.00           C  
ATOM   1635 HG11 VAL   104      65.962  50.041  52.748  1.00  0.00           H  
ATOM   1636 HG12 VAL   104      65.097  48.769  53.547  1.00  0.00           H  
ATOM   1637 HG13 VAL   104      66.872  48.875  53.779  1.00  0.00           H  
ATOM   1638  CG2 VAL   104      64.249  50.993  54.753  1.00  0.00           C  
ATOM   1639 HG21 VAL   104      63.946  51.224  53.732  1.00  0.00           H  
ATOM   1640 HG22 VAL   104      64.126  51.951  55.259  1.00  0.00           H  
ATOM   1641 HG23 VAL   104      63.667  50.270  55.324  1.00  0.00           H  
ATOM   1642  N   ARG   105      66.814  52.519  57.053  1.00  0.00           N  
ATOM   1643  H   ARG   105      67.431  52.438  56.258  1.00  0.00           H  
ATOM   1644  CA  ARG   105      66.729  53.751  57.779  1.00  0.00           C  
ATOM   1645  HA  ARG   105      65.823  53.713  58.383  1.00  0.00           H  
ATOM   1646  C   ARG   105      66.448  54.834  56.728  1.00  0.00           C  
ATOM   1647  O   ARG   105      67.164  54.922  55.674  1.00  0.00           O  
ATOM   1648  CB  ARG   105      68.012  53.940  58.573  1.00  0.00           C  
ATOM   1649  HB2 ARG   105      68.854  53.879  57.884  1.00  0.00           H  
ATOM   1650  HB3 ARG   105      68.146  53.081  59.230  1.00  0.00           H  
ATOM   1651  CG  ARG   105      68.097  55.232  59.399  1.00  0.00           C  
ATOM   1652  HG2 ARG   105      67.234  55.225  60.065  1.00  0.00           H  
ATOM   1653  HG3 ARG   105      67.986  56.098  58.746  1.00  0.00           H  
ATOM   1654  CD  ARG   105      69.354  55.373  60.246  1.00  0.00           C  
ATOM   1655  HD2 ARG   105      70.195  55.602  59.591  1.00  0.00           H  
ATOM   1656  HD3 ARG   105      69.706  54.382  60.533  1.00  0.00           H  
ATOM   1657  NE  ARG   105      69.184  56.281  61.435  1.00  0.00           N  
ATOM   1658  HE  ARG   105      69.345  57.259  61.242  1.00  0.00           H  
ATOM   1659  CZ  ARG   105      68.668  55.982  62.625  1.00  0.00           C  
ATOM   1660  NH1 ARG   105      68.154  54.834  62.913  1.00  0.00           N  
ATOM   1661 HH12 ARG   105      68.064  54.280  62.074  1.00  0.00           H  
ATOM   1662 HH11 ARG   105      67.656  54.710  63.783  1.00  0.00           H  
ATOM   1663  NH2 ARG   105      68.755  56.845  63.615  1.00  0.00           N  
ATOM   1664 HH21 ARG   105      68.427  56.536  64.519  1.00  0.00           H  
ATOM   1665 HH22 ARG   105      69.357  57.653  63.539  1.00  0.00           H  
ATOM   1666  N   ILE   106      65.416  55.634  56.954  1.00  0.00           N  
ATOM   1667  H   ILE   106      65.029  55.713  57.883  1.00  0.00           H  
ATOM   1668  CA  ILE   106      65.064  56.695  56.056  1.00  0.00           C  
ATOM   1669  HA  ILE   106      65.349  56.319  55.073  1.00  0.00           H  
ATOM   1670  C   ILE   106      65.871  57.930  56.321  1.00  0.00           C  
ATOM   1671  O   ILE   106      65.900  58.392  57.481  1.00  0.00           O  
ATOM   1672  CB  ILE   106      63.574  56.924  55.933  1.00  0.00           C  
ATOM   1673  HB  ILE   106      63.557  57.912  55.473  1.00  0.00           H  
ATOM   1674  CG1 ILE   106      62.889  56.980  57.316  1.00  0.00           C  
ATOM   1675 HG12 ILE   106      63.344  57.709  57.988  1.00  0.00           H  
ATOM   1676 HG13 ILE   106      62.947  55.958  57.690  1.00  0.00           H  
ATOM   1677  CG2 ILE   106      62.961  55.972  54.865  1.00  0.00           C  
ATOM   1678 HG21 ILE   106      61.945  56.326  54.691  1.00  0.00           H  
ATOM   1679 HG22 ILE   106      62.935  54.960  55.271  1.00  0.00           H  
ATOM   1680 HG23 ILE   106      63.502  55.937  53.919  1.00  0.00           H  
ATOM   1681  CD1 ILE   106      61.453  57.544  57.209  1.00  0.00           C  
ATOM   1682 HD11 ILE   106      61.228  57.613  58.273  1.00  0.00           H  
ATOM   1683 HD12 ILE   106      60.850  56.764  56.743  1.00  0.00           H  
ATOM   1684 HD13 ILE   106      61.362  58.507  56.706  1.00  0.00           H  
ATOM   1685  N   GLN   107      66.461  58.494  55.305  1.00  0.00           N  
ATOM   1686  H   GLN   107      66.600  57.904  54.498  1.00  0.00           H  
ATOM   1687  CA  GLN   107      66.948  59.875  55.260  1.00  0.00           C  
ATOM   1688  HA  GLN   107      67.827  59.921  55.903  1.00  0.00           H  
ATOM   1689  C   GLN   107      65.755  60.781  55.658  1.00  0.00           C  
ATOM   1690  O   GLN   107      64.642  60.598  55.210  1.00  0.00           O  
ATOM   1691  CB  GLN   107      67.553  60.320  53.834  1.00  0.00           C  
ATOM   1692  HB2 GLN   107      67.636  61.405  53.765  1.00  0.00           H  
ATOM   1693  HB3 GLN   107      66.815  59.927  53.135  1.00  0.00           H  
ATOM   1694  CG  GLN   107      68.887  59.614  53.553  1.00  0.00           C  
ATOM   1695  HG2 GLN   107      68.924  58.630  54.019  1.00  0.00           H  
ATOM   1696  HG3 GLN   107      69.713  60.239  53.894  1.00  0.00           H  
ATOM   1697  CD  GLN   107      69.097  59.512  52.076  1.00  0.00           C  
ATOM   1698  OE1 GLN   107      69.788  60.233  51.419  1.00  0.00           O  
ATOM   1699  NE2 GLN   107      68.612  58.490  51.450  1.00  0.00           N  
ATOM   1700 HE22 GLN   107      67.997  57.892  51.982  1.00  0.00           H  
ATOM   1701 HE21 GLN   107      68.721  58.370  50.453  1.00  0.00           H  
ATOM   1702  N   PRO   108      66.180  61.899  56.403  1.00  0.00           N  
ATOM   1703  CA  PRO   108      65.472  63.174  56.305  1.00  0.00           C  
ATOM   1704  HA  PRO   108      64.558  63.113  56.896  1.00  0.00           H  
ATOM   1705  C   PRO   108      65.137  63.531  54.811  1.00  0.00           C  
ATOM   1706  O   PRO   108      66.085  63.574  53.994  1.00  0.00           O  
ATOM   1707  CB  PRO   108      66.378  64.241  56.935  1.00  0.00           C  
ATOM   1708  HB2 PRO   108      66.353  64.298  58.023  1.00  0.00           H  
ATOM   1709  HB3 PRO   108      66.210  65.230  56.506  1.00  0.00           H  
ATOM   1710  CG  PRO   108      67.825  63.760  56.584  1.00  0.00           C  
ATOM   1711  HG2 PRO   108      68.606  64.209  57.197  1.00  0.00           H  
ATOM   1712  HG3 PRO   108      68.026  63.978  55.535  1.00  0.00           H  
ATOM   1713  CD  PRO   108      67.497  62.305  56.892  1.00  0.00           C  
ATOM   1714  HD2 PRO   108      68.286  61.709  56.433  1.00  0.00           H  
ATOM   1715  HD3 PRO   108      67.452  62.057  57.952  1.00  0.00           H  
ATOM   1716  N   GLY   109      63.878  63.804  54.565  1.00  0.00           N  
ATOM   1717  H   GLY   109      63.201  63.624  55.292  1.00  0.00           H  
ATOM   1718  CA  GLY   109      63.319  64.065  53.206  1.00  0.00           C  
ATOM   1719  HA2 GLY   109      64.194  63.958  52.564  1.00  0.00           H  
ATOM   1720  HA3 GLY   109      62.945  65.087  53.140  1.00  0.00           H  
ATOM   1721  C   GLY   109      62.421  63.082  52.563  1.00  0.00           C  
ATOM   1722  O   GLY   109      61.837  63.420  51.508  1.00  0.00           O  
ATOM   1723  N   GLN   110      62.289  61.848  53.085  1.00  0.00           N  
ATOM   1724  H   GLN   110      62.948  61.566  53.796  1.00  0.00           H  
ATOM   1725  CA  GLN   110      61.542  60.724  52.490  1.00  0.00           C  
ATOM   1726  HA  GLN   110      61.289  61.045  51.480  1.00  0.00           H  
ATOM   1727  C   GLN   110      60.177  60.444  53.228  1.00  0.00           C  
ATOM   1728  O   GLN   110      60.029  60.557  54.459  1.00  0.00           O  
ATOM   1729  CB  GLN   110      62.365  59.422  52.427  1.00  0.00           C  
ATOM   1730  HB2 GLN   110      61.746  58.701  51.893  1.00  0.00           H  
ATOM   1731  HB3 GLN   110      62.653  58.983  53.382  1.00  0.00           H  
ATOM   1732  CG  GLN   110      63.590  59.609  51.577  1.00  0.00           C  
ATOM   1733  HG2 GLN   110      64.188  60.444  51.943  1.00  0.00           H  
ATOM   1734  HG3 GLN   110      63.326  59.899  50.560  1.00  0.00           H  
ATOM   1735  CD  GLN   110      64.465  58.365  51.386  1.00  0.00           C  
ATOM   1736  OE1 GLN   110      64.219  57.300  51.883  1.00  0.00           O  
ATOM   1737  NE2 GLN   110      65.473  58.420  50.533  1.00  0.00           N  
ATOM   1738 HE22 GLN   110      65.688  59.265  50.024  1.00  0.00           H  
ATOM   1739 HE21 GLN   110      65.965  57.562  50.328  1.00  0.00           H  
ATOM   1740  N   THR   111      59.228  60.073  52.387  1.00  0.00           N  
ATOM   1741  H   THR   111      59.461  60.126  51.406  1.00  0.00           H  
ATOM   1742  CA  THR   111      57.942  59.537  52.763  1.00  0.00           C  
ATOM   1743  HA  THR   111      57.521  60.183  53.534  1.00  0.00           H  
ATOM   1744  C   THR   111      57.955  58.104  53.213  1.00  0.00           C  
ATOM   1745  O   THR   111      58.806  57.236  52.943  1.00  0.00           O  
ATOM   1746  CB  THR   111      57.056  59.694  51.518  1.00  0.00           C  
ATOM   1747  HB  THR   111      56.249  58.967  51.595  1.00  0.00           H  
ATOM   1748  OG1 THR   111      57.716  59.496  50.301  1.00  0.00           O  
ATOM   1749  HG1 THR   111      57.185  59.949  49.641  1.00  0.00           H  
ATOM   1750  CG2 THR   111      56.485  61.064  51.488  1.00  0.00           C  
ATOM   1751 HG21 THR   111      56.002  61.268  50.532  1.00  0.00           H  
ATOM   1752 HG22 THR   111      57.235  61.842  51.634  1.00  0.00           H  
ATOM   1753 HG23 THR   111      55.763  61.208  52.292  1.00  0.00           H  
ATOM   1754  N   PHE   112      56.931  57.807  54.009  1.00  0.00           N  
ATOM   1755  H   PHE   112      56.324  58.541  54.344  1.00  0.00           H  
ATOM   1756  CA  PHE   112      56.682  56.587  54.616  1.00  0.00           C  
ATOM   1757  HA  PHE   112      56.750  55.769  53.898  1.00  0.00           H  
ATOM   1758  C   PHE   112      55.199  56.509  55.011  1.00  0.00           C  
ATOM   1759  O   PHE   112      54.534  57.582  55.146  1.00  0.00           O  
ATOM   1760  CB  PHE   112      57.660  56.309  55.726  1.00  0.00           C  
ATOM   1761  HB2 PHE   112      58.696  56.451  55.416  1.00  0.00           H  
ATOM   1762  HB3 PHE   112      57.633  55.245  55.961  1.00  0.00           H  
ATOM   1763  CG  PHE   112      57.496  57.150  56.999  1.00  0.00           C  
ATOM   1764  CD1 PHE   112      56.802  56.578  58.117  1.00  0.00           C  
ATOM   1765  HD1 PHE   112      56.257  55.657  57.968  1.00  0.00           H  
ATOM   1766  CD2 PHE   112      58.251  58.284  57.103  1.00  0.00           C  
ATOM   1767  HD2 PHE   112      58.882  58.566  56.273  1.00  0.00           H  
ATOM   1768  CE1 PHE   112      56.747  57.227  59.334  1.00  0.00           C  
ATOM   1769  HE1 PHE   112      56.190  56.913  60.204  1.00  0.00           H  
ATOM   1770  CE2 PHE   112      58.131  58.996  58.323  1.00  0.00           C  
ATOM   1771  HE2 PHE   112      58.549  59.983  58.458  1.00  0.00           H  
ATOM   1772  CZ  PHE   112      57.396  58.535  59.442  1.00  0.00           C  
ATOM   1773  HZ  PHE   112      57.293  59.097  60.359  1.00  0.00           H  
ATOM   1774  N   SER   113      54.659  55.323  55.217  1.00  0.00           N  
ATOM   1775  H   SER   113      55.163  54.495  54.934  1.00  0.00           H  
ATOM   1776  CA  SER   113      53.344  55.247  55.767  1.00  0.00           C  
ATOM   1777  HA  SER   113      52.827  56.204  55.842  1.00  0.00           H  
ATOM   1778  C   SER   113      53.313  54.716  57.175  1.00  0.00           C  
ATOM   1779  O   SER   113      54.293  54.095  57.610  1.00  0.00           O  
ATOM   1780  CB  SER   113      52.367  54.458  54.901  1.00  0.00           C  
ATOM   1781  HB2 SER   113      51.323  54.614  55.174  1.00  0.00           H  
ATOM   1782  HB3 SER   113      52.537  53.414  55.165  1.00  0.00           H  
ATOM   1783  OG  SER   113      52.502  54.787  53.496  1.00  0.00           O  
ATOM   1784  HG  SER   113      52.633  55.735  53.414  1.00  0.00           H  
ATOM   1785  N   VAL   114      52.278  54.916  57.993  1.00  0.00           N  
ATOM   1786  H   VAL   114      51.554  55.550  57.688  1.00  0.00           H  
ATOM   1787  CA  VAL   114      52.320  54.555  59.483  1.00  0.00           C  
ATOM   1788  HA  VAL   114      53.196  53.920  59.616  1.00  0.00           H  
ATOM   1789  C   VAL   114      51.048  53.841  59.747  1.00  0.00           C  
ATOM   1790  O   VAL   114      49.964  54.389  59.490  1.00  0.00           O  
ATOM   1791  CB  VAL   114      52.503  55.769  60.406  1.00  0.00           C  
ATOM   1792  HB  VAL   114      51.504  56.205  60.387  1.00  0.00           H  
ATOM   1793  CG1 VAL   114      52.698  55.250  61.804  1.00  0.00           C  
ATOM   1794 HG11 VAL   114      51.817  54.658  62.053  1.00  0.00           H  
ATOM   1795 HG12 VAL   114      52.688  56.157  62.407  1.00  0.00           H  
ATOM   1796 HG13 VAL   114      53.579  54.623  61.944  1.00  0.00           H  
ATOM   1797  CG2 VAL   114      53.620  56.701  59.925  1.00  0.00           C  
ATOM   1798 HG21 VAL   114      54.405  56.012  59.614  1.00  0.00           H  
ATOM   1799 HG22 VAL   114      53.984  57.278  60.776  1.00  0.00           H  
ATOM   1800 HG23 VAL   114      53.347  57.317  59.068  1.00  0.00           H  
ATOM   1801  N   LEU   115      51.094  52.539  60.205  1.00  0.00           N  
ATOM   1802  H   LEU   115      52.006  52.148  60.391  1.00  0.00           H  
ATOM   1803  CA  LEU   115      49.937  51.786  60.662  1.00  0.00           C  
ATOM   1804  HA  LEU   115      49.011  52.164  60.228  1.00  0.00           H  
ATOM   1805  C   LEU   115      49.852  52.001  62.150  1.00  0.00           C  
ATOM   1806  O   LEU   115      50.630  51.459  62.952  1.00  0.00           O  
ATOM   1807  CB  LEU   115      50.018  50.291  60.262  1.00  0.00           C  
ATOM   1808  HB2 LEU   115      50.841  49.792  60.773  1.00  0.00           H  
ATOM   1809  HB3 LEU   115      50.216  50.322  59.191  1.00  0.00           H  
ATOM   1810  CG  LEU   115      48.799  49.385  60.431  1.00  0.00           C  
ATOM   1811  HG  LEU   115      48.521  49.253  61.477  1.00  0.00           H  
ATOM   1812  CD1 LEU   115      47.580  49.945  59.771  1.00  0.00           C  
ATOM   1813 HD11 LEU   115      47.723  50.145  58.709  1.00  0.00           H  
ATOM   1814 HD12 LEU   115      47.126  50.771  60.318  1.00  0.00           H  
ATOM   1815 HD13 LEU   115      46.844  49.159  59.942  1.00  0.00           H  
ATOM   1816  CD2 LEU   115      49.072  48.029  59.871  1.00  0.00           C  
ATOM   1817 HD21 LEU   115      48.172  47.434  60.027  1.00  0.00           H  
ATOM   1818 HD22 LEU   115      49.931  47.625  60.408  1.00  0.00           H  
ATOM   1819 HD23 LEU   115      49.324  47.979  58.812  1.00  0.00           H  
ATOM   1820  N   ALA   116      48.829  52.752  62.445  1.00  0.00           N  
ATOM   1821  H   ALA   116      48.293  53.213  61.724  1.00  0.00           H  
ATOM   1822  CA  ALA   116      48.412  52.999  63.874  1.00  0.00           C  
ATOM   1823  HA  ALA   116      49.350  53.275  64.355  1.00  0.00           H  
ATOM   1824  C   ALA   116      47.886  51.717  64.386  1.00  0.00           C  
ATOM   1825  O   ALA   116      47.232  50.902  63.725  1.00  0.00           O  
ATOM   1826  CB  ALA   116      47.609  54.343  63.997  1.00  0.00           C  
ATOM   1827  HB1 ALA   116      47.433  54.682  65.018  1.00  0.00           H  
ATOM   1828  HB2 ALA   116      46.609  54.148  63.611  1.00  0.00           H  
ATOM   1829  HB3 ALA   116      48.042  55.222  63.519  1.00  0.00           H  
ATOM   1830  N   CYS   117      48.196  51.473  65.643  1.00  0.00           N  
ATOM   1831  H   CYS   117      48.889  52.114  66.002  1.00  0.00           H  
ATOM   1832  CA  CYS   117      47.972  50.220  66.385  1.00  0.00           C  
ATOM   1833  HA  CYS   117      47.238  49.642  65.823  1.00  0.00           H  
ATOM   1834  C   CYS   117      47.454  50.542  67.764  1.00  0.00           C  
ATOM   1835  O   CYS   117      47.946  51.366  68.581  1.00  0.00           O  
ATOM   1836  CB  CYS   117      49.320  49.444  66.419  1.00  0.00           C  
ATOM   1837  HB2 CYS   117      49.108  48.511  66.941  1.00  0.00           H  
ATOM   1838  HB3 CYS   117      50.123  50.013  66.889  1.00  0.00           H  
ATOM   1839  SG  CYS   117      49.862  48.894  64.765  1.00  0.00           S  
ATOM   1840  HG  CYS   117      50.003  50.119  64.252  1.00  0.00           H  
ATOM   1841  N   TYR   118      46.290  49.941  68.100  1.00  0.00           N  
ATOM   1842  H   TYR   118      45.878  49.296  67.440  1.00  0.00           H  
ATOM   1843  CA  TYR   118      45.645  50.040  69.407  1.00  0.00           C  
ATOM   1844  HA  TYR   118      46.390  50.600  69.973  1.00  0.00           H  
ATOM   1845  C   TYR   118      45.666  48.721  70.069  1.00  0.00           C  
ATOM   1846  O   TYR   118      45.022  47.792  69.546  1.00  0.00           O  
ATOM   1847  CB  TYR   118      44.229  50.714  69.383  1.00  0.00           C  
ATOM   1848  HB2 TYR   118      43.621  50.347  68.556  1.00  0.00           H  
ATOM   1849  HB3 TYR   118      44.276  51.803  69.356  1.00  0.00           H  
ATOM   1850  CG  TYR   118      43.431  50.556  70.625  1.00  0.00           C  
ATOM   1851  CD1 TYR   118      42.177  49.956  70.547  1.00  0.00           C  
ATOM   1852  HD1 TYR   118      41.897  49.699  69.536  1.00  0.00           H  
ATOM   1853  CD2 TYR   118      43.941  50.871  71.906  1.00  0.00           C  
ATOM   1854  HD2 TYR   118      44.904  51.360  71.922  1.00  0.00           H  
ATOM   1855  CE1 TYR   118      41.416  49.642  71.736  1.00  0.00           C  
ATOM   1856  HE1 TYR   118      40.511  49.054  71.775  1.00  0.00           H  
ATOM   1857  CE2 TYR   118      43.211  50.570  73.101  1.00  0.00           C  
ATOM   1858  HE2 TYR   118      43.601  50.792  74.083  1.00  0.00           H  
ATOM   1859  CZ  TYR   118      41.911  49.992  72.980  1.00  0.00           C  
ATOM   1860  OH  TYR   118      41.199  49.767  74.127  1.00  0.00           O  
ATOM   1861  HH  TYR   118      41.710  50.038  74.893  1.00  0.00           H  
ATOM   1862  N   ASN   119      46.349  48.610  71.167  1.00  0.00           N  
ATOM   1863  H   ASN   119      46.868  49.448  71.392  1.00  0.00           H  
ATOM   1864  CA  ASN   119      46.598  47.421  72.062  1.00  0.00           C  
ATOM   1865  HA  ASN   119      47.546  47.603  72.569  1.00  0.00           H  
ATOM   1866  C   ASN   119      46.701  46.103  71.280  1.00  0.00           C  
ATOM   1867  O   ASN   119      46.006  45.120  71.548  1.00  0.00           O  
ATOM   1868  CB  ASN   119      45.400  47.361  73.071  1.00  0.00           C  
ATOM   1869  HB2 ASN   119      45.374  46.407  73.597  1.00  0.00           H  
ATOM   1870  HB3 ASN   119      44.406  47.390  72.625  1.00  0.00           H  
ATOM   1871  CG  ASN   119      45.498  48.465  74.168  1.00  0.00           C  
ATOM   1872  ND2 ASN   119      44.601  48.483  75.078  1.00  0.00           N  
ATOM   1873 HD22 ASN   119      43.933  47.729  75.162  1.00  0.00           H  
ATOM   1874 HD21 ASN   119      44.467  49.345  75.586  1.00  0.00           H  
ATOM   1875  OD1 ASN   119      46.261  49.393  74.117  1.00  0.00           O  
ATOM   1876  N   GLY   120      47.494  46.103  70.237  1.00  0.00           N  
ATOM   1877  H   GLY   120      48.091  46.883  70.003  1.00  0.00           H  
ATOM   1878  CA  GLY   120      47.862  44.984  69.427  1.00  0.00           C  
ATOM   1879  HA2 GLY   120      47.279  44.119  69.742  1.00  0.00           H  
ATOM   1880  HA3 GLY   120      48.925  44.780  69.559  1.00  0.00           H  
ATOM   1881  C   GLY   120      47.379  45.069  67.960  1.00  0.00           C  
ATOM   1882  O   GLY   120      48.006  44.475  67.100  1.00  0.00           O  
ATOM   1883  N   SER   121      46.208  45.649  67.730  1.00  0.00           N  
ATOM   1884  H   SER   121      45.845  46.279  68.431  1.00  0.00           H  
ATOM   1885  CA  SER   121      45.539  45.670  66.430  1.00  0.00           C  
ATOM   1886  HA  SER   121      45.974  44.879  65.819  1.00  0.00           H  
ATOM   1887  C   SER   121      45.755  46.935  65.602  1.00  0.00           C  
ATOM   1888  O   SER   121      45.969  48.048  66.130  1.00  0.00           O  
ATOM   1889  CB  SER   121      43.993  45.383  66.580  1.00  0.00           C  
ATOM   1890  HB2 SER   121      43.514  46.325  66.847  1.00  0.00           H  
ATOM   1891  HB3 SER   121      43.802  44.729  67.431  1.00  0.00           H  
ATOM   1892  OG  SER   121      43.375  44.855  65.422  1.00  0.00           O  
ATOM   1893  HG  SER   121      43.592  43.949  65.189  1.00  0.00           H  
ATOM   1894  N   PRO   122      45.989  46.766  64.281  1.00  0.00           N  
ATOM   1895  CA  PRO   122      45.838  47.793  63.204  1.00  0.00           C  
ATOM   1896  HA  PRO   122      46.692  48.470  63.205  1.00  0.00           H  
ATOM   1897  C   PRO   122      44.599  48.668  63.303  1.00  0.00           C  
ATOM   1898  O   PRO   122      43.441  48.214  63.117  1.00  0.00           O  
ATOM   1899  CB  PRO   122      45.686  46.876  61.917  1.00  0.00           C  
ATOM   1900  HB2 PRO   122      46.060  47.336  61.002  1.00  0.00           H  
ATOM   1901  HB3 PRO   122      44.670  46.505  61.786  1.00  0.00           H  
ATOM   1902  CG  PRO   122      46.422  45.590  62.280  1.00  0.00           C  
ATOM   1903  HG2 PRO   122      47.497  45.771  62.274  1.00  0.00           H  
ATOM   1904  HG3 PRO   122      46.133  44.711  61.705  1.00  0.00           H  
ATOM   1905  CD  PRO   122      46.146  45.423  63.788  1.00  0.00           C  
ATOM   1906  HD2 PRO   122      45.258  44.801  63.901  1.00  0.00           H  
ATOM   1907  HD3 PRO   122      47.061  44.995  64.197  1.00  0.00           H  
ATOM   1908  N   SER   123      44.644  49.933  63.597  1.00  0.00           N  
ATOM   1909  H   SER   123      45.518  50.367  63.857  1.00  0.00           H  
ATOM   1910  CA  SER   123      43.452  50.819  63.632  1.00  0.00           C  
ATOM   1911  HA  SER   123      42.599  50.142  63.593  1.00  0.00           H  
ATOM   1912  C   SER   123      43.342  51.684  62.330  1.00  0.00           C  
ATOM   1913  O   SER   123      42.318  51.652  61.647  1.00  0.00           O  
ATOM   1914  CB  SER   123      43.479  51.693  64.923  1.00  0.00           C  
ATOM   1915  HB2 SER   123      42.992  51.096  65.694  1.00  0.00           H  
ATOM   1916  HB3 SER   123      42.962  52.639  64.764  1.00  0.00           H  
ATOM   1917  OG  SER   123      44.820  52.076  65.278  1.00  0.00           O  
ATOM   1918  HG  SER   123      44.799  52.914  65.747  1.00  0.00           H  
ATOM   1919  N   GLY   124      44.409  52.227  61.771  1.00  0.00           N  
ATOM   1920  H   GLY   124      45.223  52.293  62.365  1.00  0.00           H  
ATOM   1921  CA  GLY   124      44.456  52.871  60.470  1.00  0.00           C  
ATOM   1922  HA2 GLY   124      43.783  53.722  60.373  1.00  0.00           H  
ATOM   1923  HA3 GLY   124      44.106  52.297  59.613  1.00  0.00           H  
ATOM   1924  C   GLY   124      45.829  53.379  59.968  1.00  0.00           C  
ATOM   1925  O   GLY   124      46.798  53.450  60.719  1.00  0.00           O  
ATOM   1926  N   VAL   125      45.889  53.782  58.716  1.00  0.00           N  
ATOM   1927  H   VAL   125      45.020  53.838  58.204  1.00  0.00           H  
ATOM   1928  CA  VAL   125      47.142  53.875  57.998  1.00  0.00           C  
ATOM   1929  HA  VAL   125      47.943  53.846  58.736  1.00  0.00           H  
ATOM   1930  C   VAL   125      47.328  55.263  57.325  1.00  0.00           C  
ATOM   1931  O   VAL   125      46.547  55.715  56.505  1.00  0.00           O  
ATOM   1932  CB  VAL   125      47.331  52.707  57.030  1.00  0.00           C  
ATOM   1933  HB  VAL   125      47.132  51.779  57.565  1.00  0.00           H  
ATOM   1934  CG1 VAL   125      46.480  52.805  55.767  1.00  0.00           C  
ATOM   1935 HG11 VAL   125      45.424  52.920  56.013  1.00  0.00           H  
ATOM   1936 HG12 VAL   125      46.579  51.937  55.116  1.00  0.00           H  
ATOM   1937 HG13 VAL   125      46.813  53.625  55.130  1.00  0.00           H  
ATOM   1938  CG2 VAL   125      48.771  52.746  56.602  1.00  0.00           C  
ATOM   1939 HG21 VAL   125      49.446  52.512  57.425  1.00  0.00           H  
ATOM   1940 HG22 VAL   125      48.998  53.730  56.193  1.00  0.00           H  
ATOM   1941 HG23 VAL   125      48.981  52.069  55.774  1.00  0.00           H  
ATOM   1942  N   TYR   126      48.215  56.099  57.745  1.00  0.00           N  
ATOM   1943  H   TYR   126      48.903  55.716  58.378  1.00  0.00           H  
ATOM   1944  CA  TYR   126      48.351  57.449  57.406  1.00  0.00           C  
ATOM   1945  HA  TYR   126      47.555  57.728  56.716  1.00  0.00           H  
ATOM   1946  C   TYR   126      49.589  57.764  56.602  1.00  0.00           C  
ATOM   1947  O   TYR   126      50.590  57.105  56.806  1.00  0.00           O  
ATOM   1948  CB  TYR   126      48.204  58.362  58.622  1.00  0.00           C  
ATOM   1949  HB2 TYR   126      47.231  58.116  59.048  1.00  0.00           H  
ATOM   1950  HB3 TYR   126      48.164  59.392  58.268  1.00  0.00           H  
ATOM   1951  CG  TYR   126      49.185  58.265  59.744  1.00  0.00           C  
ATOM   1952  CD1 TYR   126      48.865  57.626  60.914  1.00  0.00           C  
ATOM   1953  HD1 TYR   126      47.989  56.997  60.979  1.00  0.00           H  
ATOM   1954  CD2 TYR   126      50.310  59.031  59.607  1.00  0.00           C  
ATOM   1955  HD2 TYR   126      50.498  59.634  58.731  1.00  0.00           H  
ATOM   1956  CE1 TYR   126      49.707  57.643  62.038  1.00  0.00           C  
ATOM   1957  HE1 TYR   126      49.505  57.055  62.921  1.00  0.00           H  
ATOM   1958  CE2 TYR   126      51.165  59.113  60.736  1.00  0.00           C  
ATOM   1959  HE2 TYR   126      52.031  59.757  60.711  1.00  0.00           H  
ATOM   1960  CZ  TYR   126      50.866  58.415  61.916  1.00  0.00           C  
ATOM   1961  OH  TYR   126      51.579  58.666  63.055  1.00  0.00           O  
ATOM   1962  HH  TYR   126      52.244  59.355  62.987  1.00  0.00           H  
ATOM   1963  N   GLN   127      49.613  58.801  55.750  1.00  0.00           N  
ATOM   1964  H   GLN   127      48.825  59.432  55.779  1.00  0.00           H  
ATOM   1965  CA  GLN   127      50.799  59.215  55.054  1.00  0.00           C  
ATOM   1966  HA  GLN   127      51.339  58.276  54.940  1.00  0.00           H  
ATOM   1967  C   GLN   127      51.758  60.151  55.822  1.00  0.00           C  
ATOM   1968  O   GLN   127      51.392  61.094  56.441  1.00  0.00           O  
ATOM   1969  CB  GLN   127      50.498  59.608  53.617  1.00  0.00           C  
ATOM   1970  HB2 GLN   127      50.119  60.623  53.735  1.00  0.00           H  
ATOM   1971  HB3 GLN   127      49.794  58.961  53.094  1.00  0.00           H  
ATOM   1972  CG  GLN   127      51.759  59.795  52.725  1.00  0.00           C  
ATOM   1973  HG2 GLN   127      52.420  60.554  53.143  1.00  0.00           H  
ATOM   1974  HG3 GLN   127      51.490  60.138  51.726  1.00  0.00           H  
ATOM   1975  CD  GLN   127      52.557  58.531  52.574  1.00  0.00           C  
ATOM   1976  OE1 GLN   127      52.265  57.456  53.060  1.00  0.00           O  
ATOM   1977  NE2 GLN   127      53.504  58.531  51.714  1.00  0.00           N  
ATOM   1978 HE22 GLN   127      53.597  59.257  51.018  1.00  0.00           H  
ATOM   1979 HE21 GLN   127      53.948  57.651  51.496  1.00  0.00           H  
ATOM   1980  N   CYS   128      53.083  59.971  55.763  1.00  0.00           N  
ATOM   1981  H   CYS   128      53.405  59.181  55.224  1.00  0.00           H  
ATOM   1982  CA  CYS   128      54.065  60.750  56.488  1.00  0.00           C  
ATOM   1983  HA  CYS   128      53.576  61.700  56.707  1.00  0.00           H  
ATOM   1984  C   CYS   128      55.455  60.913  55.829  1.00  0.00           C  
ATOM   1985  O   CYS   128      55.799  60.295  54.810  1.00  0.00           O  
ATOM   1986  CB  CYS   128      54.279  60.018  57.847  1.00  0.00           C  
ATOM   1987  HB2 CYS   128      55.082  59.291  57.725  1.00  0.00           H  
ATOM   1988  HB3 CYS   128      53.396  59.442  58.124  1.00  0.00           H  
ATOM   1989  SG  CYS   128      54.697  61.232  59.127  1.00  0.00           S  
ATOM   1990  HG  CYS   128      53.427  61.633  59.232  1.00  0.00           H  
ATOM   1991  N   ALA   129      56.379  61.676  56.392  1.00  0.00           N  
ATOM   1992  H   ALA   129      56.154  61.976  57.331  1.00  0.00           H  
ATOM   1993  CA  ALA   129      57.738  61.962  55.961  1.00  0.00           C  
ATOM   1994  HA  ALA   129      58.167  61.099  55.453  1.00  0.00           H  
ATOM   1995  C   ALA   129      58.663  62.215  57.160  1.00  0.00           C  
ATOM   1996  O   ALA   129      58.150  62.672  58.190  1.00  0.00           O  
ATOM   1997  CB  ALA   129      57.809  63.162  55.018  1.00  0.00           C  
ATOM   1998  HB1 ALA   129      57.323  62.945  54.067  1.00  0.00           H  
ATOM   1999  HB2 ALA   129      58.818  63.565  54.941  1.00  0.00           H  
ATOM   2000  HB3 ALA   129      57.175  63.931  55.460  1.00  0.00           H  
ATOM   2001  N   MET   130      59.964  61.892  57.090  1.00  0.00           N  
ATOM   2002  H   MET   130      60.375  61.391  56.315  1.00  0.00           H  
ATOM   2003  CA  MET   130      60.891  62.382  57.965  1.00  0.00           C  
ATOM   2004  HA  MET   130      60.346  62.636  58.874  1.00  0.00           H  
ATOM   2005  C   MET   130      61.429  63.775  57.436  1.00  0.00           C  
ATOM   2006  O   MET   130      61.811  63.907  56.272  1.00  0.00           O  
ATOM   2007  CB  MET   130      61.919  61.301  58.322  1.00  0.00           C  
ATOM   2008  HB2 MET   130      62.743  61.937  58.644  1.00  0.00           H  
ATOM   2009  HB3 MET   130      62.444  60.742  57.547  1.00  0.00           H  
ATOM   2010  CG  MET   130      61.588  60.399  59.561  1.00  0.00           C  
ATOM   2011  HG2 MET   130      62.449  59.738  59.666  1.00  0.00           H  
ATOM   2012  HG3 MET   130      60.759  59.703  59.433  1.00  0.00           H  
ATOM   2013  SD  MET   130      61.358  61.306  61.169  1.00  0.00           S  
ATOM   2014  CE  MET   130      61.181  59.861  62.342  1.00  0.00           C  
ATOM   2015  HE1 MET   130      60.602  60.230  63.189  1.00  0.00           H  
ATOM   2016  HE2 MET   130      62.196  59.689  62.700  1.00  0.00           H  
ATOM   2017  HE3 MET   130      60.727  59.011  61.831  1.00  0.00           H  
ATOM   2018  N   ARG   131      61.592  64.687  58.380  1.00  0.00           N  
ATOM   2019  H   ARG   131      61.293  64.513  59.329  1.00  0.00           H  
ATOM   2020  CA  ARG   131      62.391  65.924  58.132  1.00  0.00           C  
ATOM   2021  HA  ARG   131      62.807  65.934  57.124  1.00  0.00           H  
ATOM   2022  C   ARG   131      63.591  65.953  59.163  1.00  0.00           C  
ATOM   2023  O   ARG   131      63.600  65.120  60.090  1.00  0.00           O  
ATOM   2024  CB  ARG   131      61.439  67.171  58.260  1.00  0.00           C  
ATOM   2025  HB2 ARG   131      62.066  68.037  58.049  1.00  0.00           H  
ATOM   2026  HB3 ARG   131      61.004  67.064  59.254  1.00  0.00           H  
ATOM   2027  CG  ARG   131      60.318  67.156  57.230  1.00  0.00           C  
ATOM   2028  HG2 ARG   131      59.711  66.252  57.279  1.00  0.00           H  
ATOM   2029  HG3 ARG   131      60.819  67.141  56.262  1.00  0.00           H  
ATOM   2030  CD  ARG   131      59.262  68.286  57.301  1.00  0.00           C  
ATOM   2031  HD2 ARG   131      59.748  69.261  57.269  1.00  0.00           H  
ATOM   2032  HD3 ARG   131      58.749  68.266  58.263  1.00  0.00           H  
ATOM   2033  NE  ARG   131      58.322  68.184  56.164  1.00  0.00           N  
ATOM   2034  HE  ARG   131      58.381  68.936  55.492  1.00  0.00           H  
ATOM   2035  CZ  ARG   131      57.275  67.496  56.236  1.00  0.00           C  
ATOM   2036  NH1 ARG   131      56.999  66.417  56.937  1.00  0.00           N  
ATOM   2037 HH12 ARG   131      57.550  66.007  57.676  1.00  0.00           H  
ATOM   2038 HH11 ARG   131      56.055  66.071  56.834  1.00  0.00           H  
ATOM   2039  NH2 ARG   131      56.342  67.758  55.333  1.00  0.00           N  
ATOM   2040 HH21 ARG   131      55.573  67.126  55.160  1.00  0.00           H  
ATOM   2041 HH22 ARG   131      56.656  68.559  54.804  1.00  0.00           H  
ATOM   2042  N   PRO   132      64.543  66.895  59.099  1.00  0.00           N  
ATOM   2043  CA  PRO   132      65.703  66.965  60.040  1.00  0.00           C  
ATOM   2044  HA  PRO   132      66.341  66.103  59.846  1.00  0.00           H  
ATOM   2045  C   PRO   132      65.469  67.102  61.543  1.00  0.00           C  
ATOM   2046  O   PRO   132      66.399  66.887  62.359  1.00  0.00           O  
ATOM   2047  CB  PRO   132      66.436  68.227  59.573  1.00  0.00           C  
ATOM   2048  HB2 PRO   132      67.458  68.260  59.949  1.00  0.00           H  
ATOM   2049  HB3 PRO   132      65.933  69.145  59.876  1.00  0.00           H  
ATOM   2050  CG  PRO   132      66.331  68.046  58.091  1.00  0.00           C  
ATOM   2051  HG2 PRO   132      66.851  67.166  57.712  1.00  0.00           H  
ATOM   2052  HG3 PRO   132      66.629  68.970  57.595  1.00  0.00           H  
ATOM   2053  CD  PRO   132      64.858  67.775  57.995  1.00  0.00           C  
ATOM   2054  HD2 PRO   132      64.304  68.680  58.246  1.00  0.00           H  
ATOM   2055  HD3 PRO   132      64.583  67.316  57.046  1.00  0.00           H  
ATOM   2056  N   ASN   133      64.273  67.590  61.947  1.00  0.00           N  
ATOM   2057  H   ASN   133      63.639  68.089  61.339  1.00  0.00           H  
ATOM   2058  CA  ASN   133      63.880  67.490  63.330  1.00  0.00           C  
ATOM   2059  HA  ASN   133      64.766  67.782  63.895  1.00  0.00           H  
ATOM   2060  C   ASN   133      63.620  66.076  63.956  1.00  0.00           C  
ATOM   2061  O   ASN   133      63.869  65.992  65.174  1.00  0.00           O  
ATOM   2062  CB  ASN   133      62.762  68.538  63.600  1.00  0.00           C  
ATOM   2063  HB2 ASN   133      62.855  69.422  62.970  1.00  0.00           H  
ATOM   2064  HB3 ASN   133      62.841  68.812  64.653  1.00  0.00           H  
ATOM   2065  CG  ASN   133      61.419  67.922  63.253  1.00  0.00           C  
ATOM   2066  OD1 ASN   133      60.816  67.161  63.987  1.00  0.00           O  
ATOM   2067  ND2 ASN   133      60.976  68.222  62.093  1.00  0.00           N  
ATOM   2068 HD22 ASN   133      61.444  68.949  61.571  1.00  0.00           H  
ATOM   2069 HD21 ASN   133      60.066  67.880  61.821  1.00  0.00           H  
ATOM   2070  N   PHE   134      63.257  65.047  63.157  1.00  0.00           N  
ATOM   2071  H   PHE   134      63.130  65.281  62.182  1.00  0.00           H  
ATOM   2072  CA  PHE   134      62.978  63.625  63.419  1.00  0.00           C  
ATOM   2073  HA  PHE   134      62.604  63.176  62.499  1.00  0.00           H  
ATOM   2074  C   PHE   134      61.790  63.449  64.352  1.00  0.00           C  
ATOM   2075  O   PHE   134      61.798  62.477  65.107  1.00  0.00           O  
ATOM   2076  CB  PHE   134      64.272  62.934  63.835  1.00  0.00           C  
ATOM   2077  HB2 PHE   134      63.901  61.916  63.956  1.00  0.00           H  
ATOM   2078  HB3 PHE   134      64.659  63.269  64.797  1.00  0.00           H  
ATOM   2079  CG  PHE   134      65.410  62.946  62.827  1.00  0.00           C  
ATOM   2080  CD1 PHE   134      66.479  63.837  63.048  1.00  0.00           C  
ATOM   2081  HD1 PHE   134      66.494  64.396  63.972  1.00  0.00           H  
ATOM   2082  CD2 PHE   134      65.342  62.086  61.699  1.00  0.00           C  
ATOM   2083  HD2 PHE   134      64.521  61.389  61.616  1.00  0.00           H  
ATOM   2084  CE1 PHE   134      67.448  63.862  62.011  1.00  0.00           C  
ATOM   2085  HE1 PHE   134      68.221  64.594  62.192  1.00  0.00           H  
ATOM   2086  CE2 PHE   134      66.208  62.292  60.653  1.00  0.00           C  
ATOM   2087  HE2 PHE   134      66.023  61.711  59.762  1.00  0.00           H  
ATOM   2088  CZ  PHE   134      67.292  63.074  60.804  1.00  0.00           C  
ATOM   2089  HZ  PHE   134      67.972  63.233  59.980  1.00  0.00           H  
ATOM   2090  N   THR   135      60.849  64.369  64.479  1.00  0.00           N  
ATOM   2091  H   THR   135      60.937  65.329  64.177  1.00  0.00           H  
ATOM   2092  CA  THR   135      59.611  64.181  65.220  1.00  0.00           C  
ATOM   2093  HA  THR   135      59.709  63.155  65.576  1.00  0.00           H  
ATOM   2094  C   THR   135      58.314  64.277  64.407  1.00  0.00           C  
ATOM   2095  O   THR   135      58.306  64.974  63.367  1.00  0.00           O  
ATOM   2096  CB  THR   135      59.409  65.113  66.419  1.00  0.00           C  
ATOM   2097  HB  THR   135      58.495  64.723  66.866  1.00  0.00           H  
ATOM   2098  OG1 THR   135      59.157  66.493  66.091  1.00  0.00           O  
ATOM   2099  HG1 THR   135      59.687  66.726  65.325  1.00  0.00           H  
ATOM   2100  CG2 THR   135      60.538  65.123  67.414  1.00  0.00           C  
ATOM   2101 HG21 THR   135      60.595  64.139  67.879  1.00  0.00           H  
ATOM   2102 HG22 THR   135      60.514  66.029  68.020  1.00  0.00           H  
ATOM   2103 HG23 THR   135      61.499  65.223  66.909  1.00  0.00           H  
ATOM   2104  N   ILE   136      57.275  63.554  64.770  1.00  0.00           N  
ATOM   2105  H   ILE   136      57.368  62.933  65.561  1.00  0.00           H  
ATOM   2106  CA  ILE   136      56.086  63.328  63.982  1.00  0.00           C  
ATOM   2107  HA  ILE   136      56.124  64.137  63.252  1.00  0.00           H  
ATOM   2108  C   ILE   136      54.762  63.451  64.749  1.00  0.00           C  
ATOM   2109  O   ILE   136      54.679  63.227  65.932  1.00  0.00           O  
ATOM   2110  CB  ILE   136      56.193  62.028  63.042  1.00  0.00           C  
ATOM   2111  HB  ILE   136      55.296  61.996  62.424  1.00  0.00           H  
ATOM   2112  CG1 ILE   136      56.200  60.784  63.996  1.00  0.00           C  
ATOM   2113 HG12 ILE   136      55.441  60.969  64.756  1.00  0.00           H  
ATOM   2114 HG13 ILE   136      57.162  60.803  64.508  1.00  0.00           H  
ATOM   2115  CG2 ILE   136      57.502  61.925  62.204  1.00  0.00           C  
ATOM   2116 HG21 ILE   136      57.801  62.875  61.762  1.00  0.00           H  
ATOM   2117 HG22 ILE   136      57.401  61.068  61.538  1.00  0.00           H  
ATOM   2118 HG23 ILE   136      58.275  61.776  62.957  1.00  0.00           H  
ATOM   2119  CD1 ILE   136      55.836  59.455  63.248  1.00  0.00           C  
ATOM   2120 HD11 ILE   136      56.601  59.122  62.547  1.00  0.00           H  
ATOM   2121 HD12 ILE   136      54.884  59.685  62.770  1.00  0.00           H  
ATOM   2122 HD13 ILE   136      55.753  58.637  63.964  1.00  0.00           H  
ATOM   2123  N   LYS   137      53.694  63.756  64.000  1.00  0.00           N  
ATOM   2124  H   LYS   137      53.818  63.917  63.010  1.00  0.00           H  
ATOM   2125  CA  LYS   137      52.318  63.713  64.474  1.00  0.00           C  
ATOM   2126  HA  LYS   137      52.323  63.725  65.564  1.00  0.00           H  
ATOM   2127  C   LYS   137      51.670  62.302  64.206  1.00  0.00           C  
ATOM   2128  O   LYS   137      51.987  61.698  63.126  1.00  0.00           O  
ATOM   2129  CB  LYS   137      51.518  64.908  63.945  1.00  0.00           C  
ATOM   2130  HB2 LYS   137      50.454  64.671  63.960  1.00  0.00           H  
ATOM   2131  HB3 LYS   137      51.636  64.977  62.864  1.00  0.00           H  
ATOM   2132  CG  LYS   137      51.862  66.307  64.603  1.00  0.00           C  
ATOM   2133  HG2 LYS   137      52.915  66.327  64.886  1.00  0.00           H  
ATOM   2134  HG3 LYS   137      51.263  66.477  65.498  1.00  0.00           H  
ATOM   2135  CD  LYS   137      51.737  67.389  63.485  1.00  0.00           C  
ATOM   2136  HD2 LYS   137      50.721  67.318  63.097  1.00  0.00           H  
ATOM   2137  HD3 LYS   137      52.511  67.215  62.738  1.00  0.00           H  
ATOM   2138  CE  LYS   137      51.943  68.833  64.097  1.00  0.00           C  
ATOM   2139  HE2 LYS   137      52.871  68.926  64.661  1.00  0.00           H  
ATOM   2140  HE3 LYS   137      51.081  69.075  64.719  1.00  0.00           H  
ATOM   2141  NZ  LYS   137      52.129  69.827  63.082  1.00  0.00           N  
ATOM   2142  HZ3 LYS   137      51.460  69.647  62.347  1.00  0.00           H  
ATOM   2143  HZ1 LYS   137      53.033  69.672  62.659  1.00  0.00           H  
ATOM   2144  HZ2 LYS   137      52.090  70.789  63.388  1.00  0.00           H  
ATOM   2145  N   GLY   138      50.959  61.824  65.241  1.00  0.00           N  
ATOM   2146  H   GLY   138      50.832  62.436  66.035  1.00  0.00           H  
ATOM   2147  CA  GLY   138      50.366  60.507  65.323  1.00  0.00           C  
ATOM   2148  HA2 GLY   138      50.957  59.953  66.053  1.00  0.00           H  
ATOM   2149  HA3 GLY   138      50.508  60.057  64.341  1.00  0.00           H  
ATOM   2150  C   GLY   138      48.822  60.490  65.530  1.00  0.00           C  
ATOM   2151  O   GLY   138      48.236  61.549  65.776  1.00  0.00           O  
ATOM   2152  N   SER   139      48.222  59.256  65.561  1.00  0.00           N  
ATOM   2153  H   SER   139      48.778  58.421  65.440  1.00  0.00           H  
ATOM   2154  CA  SER   139      46.762  59.161  65.773  1.00  0.00           C  
ATOM   2155  HA  SER   139      46.383  60.150  66.028  1.00  0.00           H  
ATOM   2156  C   SER   139      46.395  58.075  66.824  1.00  0.00           C  
ATOM   2157  O   SER   139      45.350  57.353  66.826  1.00  0.00           O  
ATOM   2158  CB  SER   139      46.166  58.632  64.401  1.00  0.00           C  
ATOM   2159  HB2 SER   139      46.338  59.399  63.646  1.00  0.00           H  
ATOM   2160  HB3 SER   139      45.114  58.458  64.628  1.00  0.00           H  
ATOM   2161  OG  SER   139      46.745  57.396  64.127  1.00  0.00           O  
ATOM   2162  HG  SER   139      45.977  56.878  63.873  1.00  0.00           H  
ATOM   2163  N   PHE   140      47.253  57.924  67.792  1.00  0.00           N  
ATOM   2164  H   PHE   140      47.978  58.626  67.754  1.00  0.00           H  
ATOM   2165  CA  PHE   140      47.356  56.839  68.807  1.00  0.00           C  
ATOM   2166  HA  PHE   140      47.001  55.917  68.346  1.00  0.00           H  
ATOM   2167  C   PHE   140      46.514  57.045  70.044  1.00  0.00           C  
ATOM   2168  O   PHE   140      46.398  58.236  70.434  1.00  0.00           O  
ATOM   2169  CB  PHE   140      48.810  56.667  69.295  1.00  0.00           C  
ATOM   2170  HB2 PHE   140      48.879  55.830  69.990  1.00  0.00           H  
ATOM   2171  HB3 PHE   140      48.954  57.578  69.876  1.00  0.00           H  
ATOM   2172  CG  PHE   140      49.877  56.599  68.215  1.00  0.00           C  
ATOM   2173  CD1 PHE   140      49.586  55.924  66.979  1.00  0.00           C  
ATOM   2174  HD1 PHE   140      48.656  55.381  66.889  1.00  0.00           H  
ATOM   2175  CD2 PHE   140      51.099  57.306  68.288  1.00  0.00           C  
ATOM   2176  HD2 PHE   140      51.373  57.815  69.200  1.00  0.00           H  
ATOM   2177  CE1 PHE   140      50.358  56.245  65.779  1.00  0.00           C  
ATOM   2178  HE1 PHE   140      50.114  55.778  64.836  1.00  0.00           H  
ATOM   2179  CE2 PHE   140      51.892  57.560  67.099  1.00  0.00           C  
ATOM   2180  HE2 PHE   140      52.866  58.021  67.166  1.00  0.00           H  
ATOM   2181  CZ  PHE   140      51.540  57.016  65.893  1.00  0.00           C  
ATOM   2182  HZ  PHE   140      52.115  57.136  64.986  1.00  0.00           H  
ATOM   2183  N   LEU   141      45.888  56.007  70.645  1.00  0.00           N  
ATOM   2184  H   LEU   141      46.029  55.079  70.273  1.00  0.00           H  
ATOM   2185  CA  LEU   141      45.115  56.139  71.888  1.00  0.00           C  
ATOM   2186  HA  LEU   141      44.669  57.133  71.887  1.00  0.00           H  
ATOM   2187  C   LEU   141      45.961  56.195  73.153  1.00  0.00           C  
ATOM   2188  O   LEU   141      46.870  55.334  73.269  1.00  0.00           O  
ATOM   2189  CB  LEU   141      43.990  55.086  71.984  1.00  0.00           C  
ATOM   2190  HB2 LEU   141      43.375  55.393  72.830  1.00  0.00           H  
ATOM   2191  HB3 LEU   141      44.320  54.075  72.222  1.00  0.00           H  
ATOM   2192  CG  LEU   141      43.121  54.905  70.757  1.00  0.00           C  
ATOM   2193  HG  LEU   141      43.573  54.232  70.028  1.00  0.00           H  
ATOM   2194  CD1 LEU   141      41.878  54.134  71.158  1.00  0.00           C  
ATOM   2195 HD11 LEU   141      41.410  54.641  72.002  1.00  0.00           H  
ATOM   2196 HD12 LEU   141      42.270  53.156  71.437  1.00  0.00           H  
ATOM   2197 HD13 LEU   141      41.276  53.903  70.280  1.00  0.00           H  
ATOM   2198  CD2 LEU   141      42.761  56.211  70.003  1.00  0.00           C  
ATOM   2199 HD21 LEU   141      42.081  56.832  70.586  1.00  0.00           H  
ATOM   2200 HD22 LEU   141      42.343  56.037  69.011  1.00  0.00           H  
ATOM   2201 HD23 LEU   141      43.641  56.832  69.835  1.00  0.00           H  
ATOM   2202  N   ASN   142      45.527  56.976  74.088  1.00  0.00           N  
ATOM   2203  H   ASN   142      44.758  57.601  73.891  1.00  0.00           H  
ATOM   2204  CA  ASN   142      45.779  56.899  75.519  1.00  0.00           C  
ATOM   2205  HA  ASN   142      45.515  57.851  75.979  1.00  0.00           H  
ATOM   2206  C   ASN   142      47.338  56.901  75.902  1.00  0.00           C  
ATOM   2207  O   ASN   142      47.774  56.254  76.899  1.00  0.00           O  
ATOM   2208  CB  ASN   142      45.043  55.672  76.095  1.00  0.00           C  
ATOM   2209  HB2 ASN   142      45.192  55.567  77.169  1.00  0.00           H  
ATOM   2210  HB3 ASN   142      45.555  54.827  75.634  1.00  0.00           H  
ATOM   2211  CG  ASN   142      43.575  55.562  75.817  1.00  0.00           C  
ATOM   2212  OD1 ASN   142      42.656  56.276  76.177  1.00  0.00           O  
ATOM   2213  ND2 ASN   142      43.248  54.437  75.247  1.00  0.00           N  
ATOM   2214 HD22 ASN   142      43.986  53.831  74.918  1.00  0.00           H  
ATOM   2215 HD21 ASN   142      42.286  54.139  75.167  1.00  0.00           H  
ATOM   2216  N   GLY   143      48.138  57.678  75.137  1.00  0.00           N  
ATOM   2217  H   GLY   143      47.734  58.341  74.491  1.00  0.00           H  
ATOM   2218  CA  GLY   143      49.602  57.726  75.216  1.00  0.00           C  
ATOM   2219  HA2 GLY   143      49.810  57.884  76.275  1.00  0.00           H  
ATOM   2220  HA3 GLY   143      50.018  58.553  74.641  1.00  0.00           H  
ATOM   2221  C   GLY   143      50.395  56.447  74.836  1.00  0.00           C  
ATOM   2222  O   GLY   143      51.575  56.305  75.214  1.00  0.00           O  
ATOM   2223  N   SER   144      49.776  55.582  74.004  1.00  0.00           N  
ATOM   2224  H   SER   144      48.785  55.693  73.847  1.00  0.00           H  
ATOM   2225  CA  SER   144      50.344  54.231  73.634  1.00  0.00           C  
ATOM   2226  HA  SER   144      50.916  53.873  74.489  1.00  0.00           H  
ATOM   2227  C   SER   144      51.412  54.189  72.562  1.00  0.00           C  
ATOM   2228  O   SER   144      51.768  55.204  71.916  1.00  0.00           O  
ATOM   2229  CB  SER   144      49.159  53.276  73.273  1.00  0.00           C  
ATOM   2230  HB2 SER   144      48.344  53.344  73.993  1.00  0.00           H  
ATOM   2231  HB3 SER   144      49.525  52.249  73.267  1.00  0.00           H  
ATOM   2232  OG  SER   144      48.579  53.612  72.011  1.00  0.00           O  
ATOM   2233  HG  SER   144      48.064  54.367  72.304  1.00  0.00           H  
ATOM   2234  N   CYS   145      52.018  53.054  72.331  1.00  0.00           N  
ATOM   2235  H   CYS   145      51.662  52.198  72.731  1.00  0.00           H  
ATOM   2236  CA  CYS   145      53.274  52.999  71.538  1.00  0.00           C  
ATOM   2237  HA  CYS   145      53.282  53.865  70.877  1.00  0.00           H  
ATOM   2238  C   CYS   145      53.437  51.770  70.523  1.00  0.00           C  
ATOM   2239  O   CYS   145      52.668  50.838  70.624  1.00  0.00           O  
ATOM   2240  CB  CYS   145      54.487  53.180  72.421  1.00  0.00           C  
ATOM   2241  HB2 CYS   145      54.338  54.031  73.086  1.00  0.00           H  
ATOM   2242  HB3 CYS   145      55.372  53.374  71.815  1.00  0.00           H  
ATOM   2243  SG  CYS   145      54.888  51.831  73.499  1.00  0.00           S  
ATOM   2244  HG  CYS   145      53.678  51.646  74.034  1.00  0.00           H  
ATOM   2245  N   GLY   146      54.463  51.823  69.725  1.00  0.00           N  
ATOM   2246  H   GLY   146      55.005  52.674  69.683  1.00  0.00           H  
ATOM   2247  CA  GLY   146      54.844  50.732  68.901  1.00  0.00           C  
ATOM   2248  HA2 GLY   146      54.611  49.878  69.538  1.00  0.00           H  
ATOM   2249  HA3 GLY   146      55.927  50.721  68.777  1.00  0.00           H  
ATOM   2250  C   GLY   146      54.015  50.679  67.574  1.00  0.00           C  
ATOM   2251  O   GLY   146      54.197  49.708  66.912  1.00  0.00           O  
ATOM   2252  N   SER   147      53.345  51.749  67.118  1.00  0.00           N  
ATOM   2253  H   SER   147      53.078  52.434  67.810  1.00  0.00           H  
ATOM   2254  CA  SER   147      52.896  51.936  65.698  1.00  0.00           C  
ATOM   2255  HA  SER   147      52.233  51.087  65.532  1.00  0.00           H  
ATOM   2256  C   SER   147      54.021  52.012  64.599  1.00  0.00           C  
ATOM   2257  O   SER   147      55.129  52.434  64.951  1.00  0.00           O  
ATOM   2258  CB  SER   147      52.041  53.185  65.509  1.00  0.00           C  
ATOM   2259  HB2 SER   147      51.776  53.386  64.471  1.00  0.00           H  
ATOM   2260  HB3 SER   147      52.548  54.083  65.862  1.00  0.00           H  
ATOM   2261  OG  SER   147      50.812  52.961  66.194  1.00  0.00           O  
ATOM   2262  HG  SER   147      50.931  53.301  67.083  1.00  0.00           H  
ATOM   2263  N   VAL   148      53.867  51.427  63.404  1.00  0.00           N  
ATOM   2264  H   VAL   148      52.954  51.097  63.128  1.00  0.00           H  
ATOM   2265  CA  VAL   148      55.025  51.184  62.552  1.00  0.00           C  
ATOM   2266  HA  VAL   148      55.909  51.528  63.088  1.00  0.00           H  
ATOM   2267  C   VAL   148      54.908  51.980  61.297  1.00  0.00           C  
ATOM   2268  O   VAL   148      53.835  52.187  60.729  1.00  0.00           O  
ATOM   2269  CB  VAL   148      55.280  49.720  62.347  1.00  0.00           C  
ATOM   2270  HB  VAL   148      56.127  49.780  61.664  1.00  0.00           H  
ATOM   2271  CG1 VAL   148      55.788  48.988  63.505  1.00  0.00           C  
ATOM   2272 HG11 VAL   148      55.008  48.911  64.262  1.00  0.00           H  
ATOM   2273 HG12 VAL   148      56.642  49.499  63.950  1.00  0.00           H  
ATOM   2274 HG13 VAL   148      56.164  48.018  63.177  1.00  0.00           H  
ATOM   2275  CG2 VAL   148      54.119  49.081  61.585  1.00  0.00           C  
ATOM   2276 HG21 VAL   148      53.218  49.032  62.196  1.00  0.00           H  
ATOM   2277 HG22 VAL   148      54.355  48.050  61.320  1.00  0.00           H  
ATOM   2278 HG23 VAL   148      53.855  49.541  60.632  1.00  0.00           H  
ATOM   2279  N   GLY   149      56.035  52.556  60.890  1.00  0.00           N  
ATOM   2280  H   GLY   149      56.868  52.209  61.344  1.00  0.00           H  
ATOM   2281  CA  GLY   149      56.313  53.212  59.597  1.00  0.00           C  
ATOM   2282  HA2 GLY   149      56.942  54.070  59.834  1.00  0.00           H  
ATOM   2283  HA3 GLY   149      55.304  53.446  59.259  1.00  0.00           H  
ATOM   2284  C   GLY   149      57.070  52.306  58.540  1.00  0.00           C  
ATOM   2285  O   GLY   149      58.180  51.807  58.827  1.00  0.00           O  
ATOM   2286  N   PHE   150      56.537  52.099  57.350  1.00  0.00           N  
ATOM   2287  H   PHE   150      55.758  52.703  57.129  1.00  0.00           H  
ATOM   2288  CA  PHE   150      56.802  51.262  56.214  1.00  0.00           C  
ATOM   2289  HA  PHE   150      57.851  51.009  56.370  1.00  0.00           H  
ATOM   2290  C   PHE   150      56.792  51.888  54.779  1.00  0.00           C  
ATOM   2291  O   PHE   150      56.055  52.837  54.564  1.00  0.00           O  
ATOM   2292  CB  PHE   150      55.997  49.957  56.197  1.00  0.00           C  
ATOM   2293  HB2 PHE   150      56.055  49.457  57.164  1.00  0.00           H  
ATOM   2294  HB3 PHE   150      56.371  49.259  55.448  1.00  0.00           H  
ATOM   2295  CG  PHE   150      54.554  50.180  55.864  1.00  0.00           C  
ATOM   2296  CD1 PHE   150      53.680  50.763  56.841  1.00  0.00           C  
ATOM   2297  HD1 PHE   150      54.061  50.980  57.828  1.00  0.00           H  
ATOM   2298  CD2 PHE   150      54.038  49.742  54.602  1.00  0.00           C  
ATOM   2299  HD2 PHE   150      54.634  49.441  53.753  1.00  0.00           H  
ATOM   2300  CE1 PHE   150      52.328  50.940  56.605  1.00  0.00           C  
ATOM   2301  HE1 PHE   150      51.779  51.339  57.446  1.00  0.00           H  
ATOM   2302  CE2 PHE   150      52.691  50.017  54.326  1.00  0.00           C  
ATOM   2303  HE2 PHE   150      52.369  49.853  53.308  1.00  0.00           H  
ATOM   2304  CZ  PHE   150      51.816  50.574  55.291  1.00  0.00           C  
ATOM   2305  HZ  PHE   150      50.779  50.716  55.027  1.00  0.00           H  
ATOM   2306  N   ASN   151      57.612  51.427  53.834  1.00  0.00           N  
ATOM   2307  H   ASN   151      58.267  50.675  53.996  1.00  0.00           H  
ATOM   2308  CA  ASN   151      57.403  51.665  52.372  1.00  0.00           C  
ATOM   2309  HA  ASN   151      56.452  52.196  52.326  1.00  0.00           H  
ATOM   2310  C   ASN   151      57.246  50.329  51.708  1.00  0.00           C  
ATOM   2311  O   ASN   151      57.639  49.277  52.244  1.00  0.00           O  
ATOM   2312  CB  ASN   151      58.567  52.448  51.800  1.00  0.00           C  
ATOM   2313  HB2 ASN   151      58.548  52.478  50.711  1.00  0.00           H  
ATOM   2314  HB3 ASN   151      59.569  52.141  52.101  1.00  0.00           H  
ATOM   2315  CG  ASN   151      58.509  53.894  52.231  1.00  0.00           C  
ATOM   2316  OD1 ASN   151      57.602  54.631  51.943  1.00  0.00           O  
ATOM   2317  ND2 ASN   151      59.464  54.412  52.895  1.00  0.00           N  
ATOM   2318 HD22 ASN   151      60.271  53.872  53.171  1.00  0.00           H  
ATOM   2319 HD21 ASN   151      59.314  55.384  53.125  1.00  0.00           H  
ATOM   2320  N   ILE   152      56.592  50.380  50.523  1.00  0.00           N  
ATOM   2321  H   ILE   152      56.101  51.203  50.206  1.00  0.00           H  
ATOM   2322  CA  ILE   152      56.674  49.201  49.647  1.00  0.00           C  
ATOM   2323  HA  ILE   152      57.128  48.391  50.218  1.00  0.00           H  
ATOM   2324  C   ILE   152      57.668  49.590  48.563  1.00  0.00           C  
ATOM   2325  O   ILE   152      57.647  50.665  47.950  1.00  0.00           O  
ATOM   2326  CB  ILE   152      55.311  48.795  49.009  1.00  0.00           C  
ATOM   2327  HB  ILE   152      54.918  49.592  48.376  1.00  0.00           H  
ATOM   2328  CG1 ILE   152      54.197  48.592  50.027  1.00  0.00           C  
ATOM   2329 HG12 ILE   152      53.329  48.283  49.445  1.00  0.00           H  
ATOM   2330 HG13 ILE   152      53.930  49.589  50.377  1.00  0.00           H  
ATOM   2331  CG2 ILE   152      55.491  47.530  48.061  1.00  0.00           C  
ATOM   2332 HG21 ILE   152      56.213  47.753  47.275  1.00  0.00           H  
ATOM   2333 HG22 ILE   152      54.551  47.262  47.578  1.00  0.00           H  
ATOM   2334 HG23 ILE   152      55.642  46.588  48.588  1.00  0.00           H  
ATOM   2335  CD1 ILE   152      54.442  47.557  51.099  1.00  0.00           C  
ATOM   2336 HD11 ILE   152      54.845  46.660  50.627  1.00  0.00           H  
ATOM   2337 HD12 ILE   152      53.497  47.448  51.630  1.00  0.00           H  
ATOM   2338 HD13 ILE   152      55.216  48.019  51.712  1.00  0.00           H  
ATOM   2339  N   ASP   153      58.587  48.669  48.350  1.00  0.00           N  
ATOM   2340  H   ASP   153      58.659  47.883  48.981  1.00  0.00           H  
ATOM   2341  CA  ASP   153      59.469  48.653  47.181  1.00  0.00           C  
ATOM   2342  HA  ASP   153      59.450  49.572  46.596  1.00  0.00           H  
ATOM   2343  C   ASP   153      59.090  47.547  46.285  1.00  0.00           C  
ATOM   2344  O   ASP   153      59.426  46.414  46.635  1.00  0.00           O  
ATOM   2345  CB  ASP   153      60.894  48.528  47.782  1.00  0.00           C  
ATOM   2346  HB2 ASP   153      61.091  47.572  48.268  1.00  0.00           H  
ATOM   2347  HB3 ASP   153      61.065  49.335  48.495  1.00  0.00           H  
ATOM   2348  CG  ASP   153      62.073  48.753  46.760  1.00  0.00           C  
ATOM   2349  OD1 ASP   153      63.213  48.461  47.032  1.00  0.00           O  
ATOM   2350  OD2 ASP   153      61.808  49.246  45.602  1.00  0.00           O  
ATOM   2351  N   TYR   154      58.253  47.814  45.293  1.00  0.00           N  
ATOM   2352  H   TYR   154      57.929  48.771  45.296  1.00  0.00           H  
ATOM   2353  CA  TYR   154      57.555  46.962  44.360  1.00  0.00           C  
ATOM   2354  HA  TYR   154      56.944  47.659  43.788  1.00  0.00           H  
ATOM   2355  C   TYR   154      56.560  45.961  45.016  1.00  0.00           C  
ATOM   2356  O   TYR   154      55.356  46.177  44.895  1.00  0.00           O  
ATOM   2357  CB  TYR   154      58.491  46.309  43.342  1.00  0.00           C  
ATOM   2358  HB2 TYR   154      59.052  45.532  43.861  1.00  0.00           H  
ATOM   2359  HB3 TYR   154      59.285  47.010  43.083  1.00  0.00           H  
ATOM   2360  CG  TYR   154      57.839  45.783  42.055  1.00  0.00           C  
ATOM   2361  CD1 TYR   154      57.724  44.338  41.899  1.00  0.00           C  
ATOM   2362  HD1 TYR   154      58.053  43.748  42.742  1.00  0.00           H  
ATOM   2363  CD2 TYR   154      57.167  46.596  41.193  1.00  0.00           C  
ATOM   2364  HD2 TYR   154      57.046  47.664  41.299  1.00  0.00           H  
ATOM   2365  CE1 TYR   154      57.123  43.791  40.839  1.00  0.00           C  
ATOM   2366  HE1 TYR   154      57.064  42.719  40.724  1.00  0.00           H  
ATOM   2367  CE2 TYR   154      56.458  46.083  40.108  1.00  0.00           C  
ATOM   2368  HE2 TYR   154      55.948  46.721  39.401  1.00  0.00           H  
ATOM   2369  CZ  TYR   154      56.464  44.677  39.904  1.00  0.00           C  
ATOM   2370  OH  TYR   154      55.706  44.109  38.845  1.00  0.00           O  
ATOM   2371  HH  TYR   154      55.741  43.151  38.898  1.00  0.00           H  
ATOM   2372  N   ASP   155      57.054  44.986  45.805  1.00  0.00           N  
ATOM   2373  H   ASP   155      57.991  44.669  45.601  1.00  0.00           H  
ATOM   2374  CA  ASP   155      56.260  44.014  46.452  1.00  0.00           C  
ATOM   2375  HA  ASP   155      55.278  44.477  46.541  1.00  0.00           H  
ATOM   2376  C   ASP   155      56.800  43.652  47.844  1.00  0.00           C  
ATOM   2377  O   ASP   155      56.150  42.808  48.531  1.00  0.00           O  
ATOM   2378  CB  ASP   155      56.096  42.818  45.481  1.00  0.00           C  
ATOM   2379  HB2 ASP   155      55.519  43.118  44.605  1.00  0.00           H  
ATOM   2380  HB3 ASP   155      55.418  42.144  46.005  1.00  0.00           H  
ATOM   2381  CG  ASP   155      57.382  42.085  44.942  1.00  0.00           C  
ATOM   2382  OD1 ASP   155      57.170  41.199  44.025  1.00  0.00           O  
ATOM   2383  OD2 ASP   155      58.503  42.313  45.528  1.00  0.00           O  
ATOM   2384  N   CYS   156      57.882  44.232  48.310  1.00  0.00           N  
ATOM   2385  H   CYS   156      58.289  44.954  47.733  1.00  0.00           H  
ATOM   2386  CA  CYS   156      58.690  43.876  49.486  1.00  0.00           C  
ATOM   2387  HA  CYS   156      58.296  42.973  49.952  1.00  0.00           H  
ATOM   2388  C   CYS   156      58.607  45.097  50.485  1.00  0.00           C  
ATOM   2389  O   CYS   156      58.554  46.277  50.215  1.00  0.00           O  
ATOM   2390  CB  CYS   156      60.139  43.538  49.134  1.00  0.00           C  
ATOM   2391  HB2 CYS   156      60.684  44.381  48.710  1.00  0.00           H  
ATOM   2392  HB3 CYS   156      60.150  42.731  48.401  1.00  0.00           H  
ATOM   2393  SG  CYS   156      61.114  43.000  50.564  1.00  0.00           S  
ATOM   2394  HG  CYS   156      60.995  41.704  50.261  1.00  0.00           H  
ATOM   2395  N   VAL   157      58.666  44.723  51.746  1.00  0.00           N  
ATOM   2396  H   VAL   157      58.922  43.790  52.036  1.00  0.00           H  
ATOM   2397  CA  VAL   157      58.255  45.658  52.829  1.00  0.00           C  
ATOM   2398  HA  VAL   157      57.753  46.457  52.284  1.00  0.00           H  
ATOM   2399  C   VAL   157      59.476  46.318  53.469  1.00  0.00           C  
ATOM   2400  O   VAL   157      60.145  45.737  54.345  1.00  0.00           O  
ATOM   2401  CB  VAL   157      57.231  44.995  53.697  1.00  0.00           C  
ATOM   2402  HB  VAL   157      57.714  44.091  54.067  1.00  0.00           H  
ATOM   2403  CG1 VAL   157      56.707  45.799  54.884  1.00  0.00           C  
ATOM   2404 HG11 VAL   157      56.017  45.133  55.403  1.00  0.00           H  
ATOM   2405 HG12 VAL   157      56.069  46.628  54.577  1.00  0.00           H  
ATOM   2406 HG13 VAL   157      57.499  46.183  55.526  1.00  0.00           H  
ATOM   2407  CG2 VAL   157      55.948  44.686  52.765  1.00  0.00           C  
ATOM   2408 HG21 VAL   157      55.317  45.573  52.804  1.00  0.00           H  
ATOM   2409 HG22 VAL   157      55.507  43.831  53.278  1.00  0.00           H  
ATOM   2410 HG23 VAL   157      56.146  44.547  51.702  1.00  0.00           H  
ATOM   2411  N   SER   158      59.727  47.527  53.100  1.00  0.00           N  
ATOM   2412  H   SER   158      59.088  47.954  52.445  1.00  0.00           H  
ATOM   2413  CA  SER   158      60.771  48.412  53.701  1.00  0.00           C  
ATOM   2414  HA  SER   158      61.628  47.775  53.921  1.00  0.00           H  
ATOM   2415  C   SER   158      60.459  48.899  55.046  1.00  0.00           C  
ATOM   2416  O   SER   158      60.051  50.066  55.190  1.00  0.00           O  
ATOM   2417  CB  SER   158      61.168  49.482  52.639  1.00  0.00           C  
ATOM   2418  HB2 SER   158      61.937  50.106  53.096  1.00  0.00           H  
ATOM   2419  HB3 SER   158      60.302  50.104  52.414  1.00  0.00           H  
ATOM   2420  OG  SER   158      61.568  48.811  51.438  1.00  0.00           O  
ATOM   2421  HG  SER   158      61.749  49.521  50.818  1.00  0.00           H  
ATOM   2422  N   PHE   159      60.487  48.043  56.126  1.00  0.00           N  
ATOM   2423  H   PHE   159      60.841  47.117  55.934  1.00  0.00           H  
ATOM   2424  CA  PHE   159      60.223  48.405  57.533  1.00  0.00           C  
ATOM   2425  HA  PHE   159      59.229  48.851  57.525  1.00  0.00           H  
ATOM   2426  C   PHE   159      61.326  49.453  57.927  1.00  0.00           C  
ATOM   2427  O   PHE   159      62.512  49.110  57.889  1.00  0.00           O  
ATOM   2428  CB  PHE   159      60.179  47.179  58.437  1.00  0.00           C  
ATOM   2429  HB2 PHE   159      60.393  47.462  59.468  1.00  0.00           H  
ATOM   2430  HB3 PHE   159      60.868  46.359  58.234  1.00  0.00           H  
ATOM   2431  CG  PHE   159      58.779  46.571  58.554  1.00  0.00           C  
ATOM   2432  CD1 PHE   159      57.776  47.271  59.134  1.00  0.00           C  
ATOM   2433  HD1 PHE   159      58.030  48.230  59.560  1.00  0.00           H  
ATOM   2434  CD2 PHE   159      58.524  45.268  58.125  1.00  0.00           C  
ATOM   2435  HD2 PHE   159      59.313  44.637  57.744  1.00  0.00           H  
ATOM   2436  CE1 PHE   159      56.468  46.715  59.233  1.00  0.00           C  
ATOM   2437  HE1 PHE   159      55.660  47.257  59.701  1.00  0.00           H  
ATOM   2438  CE2 PHE   159      57.189  44.749  58.091  1.00  0.00           C  
ATOM   2439  HE2 PHE   159      56.999  43.749  57.730  1.00  0.00           H  
ATOM   2440  CZ  PHE   159      56.127  45.546  58.538  1.00  0.00           C  
ATOM   2441  HZ  PHE   159      55.151  45.089  58.611  1.00  0.00           H  
ATOM   2442  N   CYS   160      60.966  50.672  58.260  1.00  0.00           N  
ATOM   2443  H   CYS   160      59.988  50.919  58.225  1.00  0.00           H  
ATOM   2444  CA  CYS   160      61.906  51.760  58.484  1.00  0.00           C  
ATOM   2445  HA  CYS   160      62.910  51.370  58.319  1.00  0.00           H  
ATOM   2446  C   CYS   160      61.804  52.481  59.883  1.00  0.00           C  
ATOM   2447  O   CYS   160      62.757  52.927  60.423  1.00  0.00           O  
ATOM   2448  CB  CYS   160      61.700  52.768  57.313  1.00  0.00           C  
ATOM   2449  HB2 CYS   160      61.741  52.122  56.436  1.00  0.00           H  
ATOM   2450  HB3 CYS   160      62.486  53.523  57.326  1.00  0.00           H  
ATOM   2451  SG  CYS   160      60.119  53.734  57.223  1.00  0.00           S  
ATOM   2452  HG  CYS   160      60.383  54.106  55.967  1.00  0.00           H  
ATOM   2453  N   TYR   161      60.613  52.528  60.498  1.00  0.00           N  
ATOM   2454  H   TYR   161      59.839  52.129  59.986  1.00  0.00           H  
ATOM   2455  CA  TYR   161      60.358  53.244  61.758  1.00  0.00           C  
ATOM   2456  HA  TYR   161      61.325  53.363  62.247  1.00  0.00           H  
ATOM   2457  C   TYR   161      59.389  52.458  62.658  1.00  0.00           C  
ATOM   2458  O   TYR   161      58.456  51.898  62.118  1.00  0.00           O  
ATOM   2459  CB  TYR   161      59.709  54.609  61.339  1.00  0.00           C  
ATOM   2460  HB2 TYR   161      58.965  54.568  60.543  1.00  0.00           H  
ATOM   2461  HB3 TYR   161      60.519  55.257  61.005  1.00  0.00           H  
ATOM   2462  CG  TYR   161      59.077  55.382  62.573  1.00  0.00           C  
ATOM   2463  CD1 TYR   161      59.915  56.125  63.502  1.00  0.00           C  
ATOM   2464  HD1 TYR   161      60.947  56.197  63.193  1.00  0.00           H  
ATOM   2465  CD2 TYR   161      57.716  55.258  62.892  1.00  0.00           C  
ATOM   2466  HD2 TYR   161      57.128  54.724  62.160  1.00  0.00           H  
ATOM   2467  CE1 TYR   161      59.299  56.795  64.573  1.00  0.00           C  
ATOM   2468  HE1 TYR   161      59.758  57.474  65.277  1.00  0.00           H  
ATOM   2469  CE2 TYR   161      57.113  55.964  63.966  1.00  0.00           C  
ATOM   2470  HE2 TYR   161      56.062  55.873  64.197  1.00  0.00           H  
ATOM   2471  CZ  TYR   161      57.941  56.687  64.855  1.00  0.00           C  
ATOM   2472  OH  TYR   161      57.416  57.474  65.840  1.00  0.00           O  
ATOM   2473  HH  TYR   161      58.048  58.179  66.003  1.00  0.00           H  
ATOM   2474  N   MET   162      59.460  52.590  63.980  1.00  0.00           N  
ATOM   2475  H   MET   162      60.276  53.025  64.387  1.00  0.00           H  
ATOM   2476  CA  MET   162      58.420  52.186  64.954  1.00  0.00           C  
ATOM   2477  HA  MET   162      57.463  52.128  64.435  1.00  0.00           H  
ATOM   2478  C   MET   162      58.290  53.184  66.124  1.00  0.00           C  
ATOM   2479  O   MET   162      59.362  53.665  66.546  1.00  0.00           O  
ATOM   2480  CB  MET   162      58.775  50.778  65.559  1.00  0.00           C  
ATOM   2481  HB2 MET   162      59.685  50.839  66.155  1.00  0.00           H  
ATOM   2482  HB3 MET   162      58.881  50.079  64.729  1.00  0.00           H  
ATOM   2483  CG  MET   162      57.805  50.163  66.472  1.00  0.00           C  
ATOM   2484  HG2 MET   162      56.829  49.993  66.017  1.00  0.00           H  
ATOM   2485  HG3 MET   162      57.573  50.752  67.359  1.00  0.00           H  
ATOM   2486  SD  MET   162      58.434  48.688  67.089  1.00  0.00           S  
ATOM   2487  CE  MET   162      56.920  47.745  67.099  1.00  0.00           C  
ATOM   2488  HE1 MET   162      56.144  48.238  67.684  1.00  0.00           H  
ATOM   2489  HE2 MET   162      57.158  46.829  67.640  1.00  0.00           H  
ATOM   2490  HE3 MET   162      56.620  47.601  66.061  1.00  0.00           H  
ATOM   2491  N   HIS   163      57.095  53.584  66.473  1.00  0.00           N  
ATOM   2492  H   HIS   163      56.362  53.196  65.896  1.00  0.00           H  
ATOM   2493  CA  HIS   163      56.918  54.557  67.578  1.00  0.00           C  
ATOM   2494  HA  HIS   163      57.483  55.482  67.464  1.00  0.00           H  
ATOM   2495  C   HIS   163      57.331  54.106  68.996  1.00  0.00           C  
ATOM   2496  O   HIS   163      57.058  53.010  69.455  1.00  0.00           O  
ATOM   2497  CB  HIS   163      55.375  54.844  67.630  1.00  0.00           C  
ATOM   2498  HB2 HIS   163      54.820  53.923  67.806  1.00  0.00           H  
ATOM   2499  HB3 HIS   163      55.174  55.335  66.678  1.00  0.00           H  
ATOM   2500  CG  HIS   163      55.015  55.738  68.742  1.00  0.00           C  
ATOM   2501  ND1 HIS   163      54.565  55.361  69.990  1.00  0.00           N  
ATOM   2502  CD2 HIS   163      54.984  57.121  68.645  1.00  0.00           C  
ATOM   2503  HD2 HIS   163      55.152  57.735  67.772  1.00  0.00           H  
ATOM   2504  CE1 HIS   163      54.173  56.478  70.629  1.00  0.00           C  
ATOM   2505  HE1 HIS   163      53.922  56.469  71.679  1.00  0.00           H  
ATOM   2506  NE2 HIS   163      54.429  57.565  69.859  1.00  0.00           N  
ATOM   2507  HE2 HIS   163      54.432  58.522  70.182  1.00  0.00           H  
ATOM   2508  N   HIS   164      58.053  55.048  69.709  1.00  0.00           N  
ATOM   2509  H   HIS   164      58.215  55.931  69.246  1.00  0.00           H  
ATOM   2510  CA  HIS   164      58.468  54.821  71.109  1.00  0.00           C  
ATOM   2511  HA  HIS   164      58.222  53.811  71.436  1.00  0.00           H  
ATOM   2512  C   HIS   164      57.673  55.676  72.153  1.00  0.00           C  
ATOM   2513  O   HIS   164      57.082  55.068  73.032  1.00  0.00           O  
ATOM   2514  CB  HIS   164      59.998  55.046  71.302  1.00  0.00           C  
ATOM   2515  HB2 HIS   164      60.247  55.248  72.344  1.00  0.00           H  
ATOM   2516  HB3 HIS   164      60.235  55.937  70.721  1.00  0.00           H  
ATOM   2517  CG  HIS   164      60.793  53.902  70.839  1.00  0.00           C  
ATOM   2518  ND1 HIS   164      61.681  53.249  71.704  1.00  0.00           N  
ATOM   2519  CD2 HIS   164      60.784  53.293  69.598  1.00  0.00           C  
ATOM   2520  HD2 HIS   164      60.124  53.588  68.796  1.00  0.00           H  
ATOM   2521  CE1 HIS   164      62.211  52.237  70.954  1.00  0.00           C  
ATOM   2522  HE1 HIS   164      62.848  51.506  71.431  1.00  0.00           H  
ATOM   2523  NE2 HIS   164      61.730  52.304  69.687  1.00  0.00           N  
ATOM   2524  HE2 HIS   164      62.179  51.712  69.003  1.00  0.00           H  
ATOM   2525  N   MET   165      57.647  56.993  71.902  1.00  0.00           N  
ATOM   2526  H   MET   165      58.224  57.383  71.171  1.00  0.00           H  
ATOM   2527  CA  MET   165      57.000  57.924  72.882  1.00  0.00           C  
ATOM   2528  HA  MET   165      56.114  57.415  73.261  1.00  0.00           H  
ATOM   2529  C   MET   165      56.706  59.313  72.418  1.00  0.00           C  
ATOM   2530  O   MET   165      57.346  59.797  71.486  1.00  0.00           O  
ATOM   2531  CB  MET   165      57.873  58.053  74.193  1.00  0.00           C  
ATOM   2532  HB2 MET   165      58.355  57.124  74.496  1.00  0.00           H  
ATOM   2533  HB3 MET   165      57.038  58.225  74.873  1.00  0.00           H  
ATOM   2534  CG  MET   165      58.938  59.158  74.260  1.00  0.00           C  
ATOM   2535  HG2 MET   165      59.311  59.192  75.284  1.00  0.00           H  
ATOM   2536  HG3 MET   165      58.560  60.172  74.124  1.00  0.00           H  
ATOM   2537  SD  MET   165      60.274  58.855  73.072  1.00  0.00           S  
ATOM   2538  CE  MET   165      61.578  59.811  73.944  1.00  0.00           C  
ATOM   2539  HE1 MET   165      61.536  59.388  74.947  1.00  0.00           H  
ATOM   2540  HE2 MET   165      61.253  60.848  74.026  1.00  0.00           H  
ATOM   2541  HE3 MET   165      62.518  59.701  73.403  1.00  0.00           H  
ATOM   2542  N   GLU   166      55.758  59.960  73.184  1.00  0.00           N  
ATOM   2543  H   GLU   166      55.287  59.487  73.942  1.00  0.00           H  
ATOM   2544  CA  GLU   166      55.363  61.362  72.967  1.00  0.00           C  
ATOM   2545  HA  GLU   166      55.620  61.582  71.931  1.00  0.00           H  
ATOM   2546  C   GLU   166      56.224  62.304  73.815  1.00  0.00           C  
ATOM   2547  O   GLU   166      56.175  62.160  75.043  1.00  0.00           O  
ATOM   2548  CB  GLU   166      53.850  61.516  73.240  1.00  0.00           C  
ATOM   2549  HB2 GLU   166      53.698  61.413  74.315  1.00  0.00           H  
ATOM   2550  HB3 GLU   166      53.252  60.705  72.825  1.00  0.00           H  
ATOM   2551  CG  GLU   166      53.321  62.864  72.694  1.00  0.00           C  
ATOM   2552  HG2 GLU   166      53.398  62.833  71.607  1.00  0.00           H  
ATOM   2553  HG3 GLU   166      53.909  63.595  73.249  1.00  0.00           H  
ATOM   2554  CD  GLU   166      51.855  63.049  73.032  1.00  0.00           C  
ATOM   2555  OE1 GLU   166      51.566  64.162  73.512  1.00  0.00           O  
ATOM   2556  OE2 GLU   166      51.035  62.121  72.743  1.00  0.00           O  
ATOM   2557  N   LEU   167      56.873  63.337  73.226  1.00  0.00           N  
ATOM   2558  H   LEU   167      56.550  63.490  72.282  1.00  0.00           H  
ATOM   2559  CA  LEU   167      57.625  64.466  73.788  1.00  0.00           C  
ATOM   2560  HA  LEU   167      58.289  64.201  74.611  1.00  0.00           H  
ATOM   2561  C   LEU   167      56.607  65.400  74.443  1.00  0.00           C  
ATOM   2562  O   LEU   167      55.574  65.756  73.837  1.00  0.00           O  
ATOM   2563  CB  LEU   167      58.472  65.325  72.775  1.00  0.00           C  
ATOM   2564  HB2 LEU   167      59.077  65.981  73.402  1.00  0.00           H  
ATOM   2565  HB3 LEU   167      57.820  65.951  72.167  1.00  0.00           H  
ATOM   2566  CG  LEU   167      59.414  64.478  71.882  1.00  0.00           C  
ATOM   2567  HG  LEU   167      58.807  64.080  71.069  1.00  0.00           H  
ATOM   2568  CD1 LEU   167      60.524  65.457  71.353  1.00  0.00           C  
ATOM   2569 HD11 LEU   167      61.127  65.872  72.160  1.00  0.00           H  
ATOM   2570 HD12 LEU   167      60.072  66.232  70.733  1.00  0.00           H  
ATOM   2571 HD13 LEU   167      61.116  64.791  70.724  1.00  0.00           H  
ATOM   2572  CD2 LEU   167      60.216  63.395  72.670  1.00  0.00           C  
ATOM   2573 HD21 LEU   167      59.501  62.618  72.940  1.00  0.00           H  
ATOM   2574 HD22 LEU   167      60.459  63.960  73.570  1.00  0.00           H  
ATOM   2575 HD23 LEU   167      61.044  63.019  72.069  1.00  0.00           H  
ATOM   2576  N   PRO   168      56.970  65.926  75.662  1.00  0.00           N  
ATOM   2577  CA  PRO   168      56.221  66.927  76.453  1.00  0.00           C  
ATOM   2578  HA  PRO   168      55.656  66.282  77.126  1.00  0.00           H  
ATOM   2579  C   PRO   168      55.281  67.863  75.666  1.00  0.00           C  
ATOM   2580  O   PRO   168      54.145  68.004  76.024  1.00  0.00           O  
ATOM   2581  CB  PRO   168      57.208  67.592  77.418  1.00  0.00           C  
ATOM   2582  HB2 PRO   168      56.780  67.801  78.398  1.00  0.00           H  
ATOM   2583  HB3 PRO   168      57.634  68.537  77.080  1.00  0.00           H  
ATOM   2584  CG  PRO   168      58.368  66.633  77.625  1.00  0.00           C  
ATOM   2585  HG2 PRO   168      58.346  66.109  78.580  1.00  0.00           H  
ATOM   2586  HG3 PRO   168      59.273  67.241  77.615  1.00  0.00           H  
ATOM   2587  CD  PRO   168      58.142  65.597  76.472  1.00  0.00           C  
ATOM   2588  HD2 PRO   168      59.020  65.540  75.829  1.00  0.00           H  
ATOM   2589  HD3 PRO   168      57.969  64.643  76.972  1.00  0.00           H  
ATOM   2590  N   THR   169      55.808  68.600  74.697  1.00  0.00           N  
ATOM   2591  H   THR   169      56.772  68.575  74.397  1.00  0.00           H  
ATOM   2592  CA  THR   169      54.988  69.628  74.098  1.00  0.00           C  
ATOM   2593  HA  THR   169      54.281  70.035  74.820  1.00  0.00           H  
ATOM   2594  C   THR   169      54.060  69.191  72.848  1.00  0.00           C  
ATOM   2595  O   THR   169      53.572  70.074  72.138  1.00  0.00           O  
ATOM   2596  CB  THR   169      55.809  70.827  73.738  1.00  0.00           C  
ATOM   2597  HB  THR   169      55.202  71.603  73.271  1.00  0.00           H  
ATOM   2598  OG1 THR   169      56.942  70.600  72.902  1.00  0.00           O  
ATOM   2599  HG1 THR   169      57.788  70.934  73.209  1.00  0.00           H  
ATOM   2600  CG2 THR   169      56.258  71.475  75.010  1.00  0.00           C  
ATOM   2601 HG21 THR   169      56.809  70.766  75.628  1.00  0.00           H  
ATOM   2602 HG22 THR   169      55.377  71.795  75.566  1.00  0.00           H  
ATOM   2603 HG23 THR   169      56.814  72.400  74.858  1.00  0.00           H  
ATOM   2604  N   GLY   170      53.912  67.934  72.511  1.00  0.00           N  
ATOM   2605  H   GLY   170      54.394  67.317  73.148  1.00  0.00           H  
ATOM   2606  CA  GLY   170      52.836  67.413  71.658  1.00  0.00           C  
ATOM   2607  HA2 GLY   170      52.390  68.323  71.257  1.00  0.00           H  
ATOM   2608  HA3 GLY   170      52.210  66.878  72.372  1.00  0.00           H  
ATOM   2609  C   GLY   170      53.157  66.564  70.444  1.00  0.00           C  
ATOM   2610  O   GLY   170      52.282  66.108  69.714  1.00  0.00           O  
ATOM   2611  N   VAL   171      54.440  66.225  70.249  1.00  0.00           N  
ATOM   2612  H   VAL   171      55.200  66.652  70.758  1.00  0.00           H  
ATOM   2613  CA  VAL   171      54.934  65.346  69.108  1.00  0.00           C  
ATOM   2614  HA  VAL   171      54.129  65.203  68.387  1.00  0.00           H  
ATOM   2615  C   VAL   171      55.614  64.029  69.568  1.00  0.00           C  
ATOM   2616  O   VAL   171      55.992  63.933  70.693  1.00  0.00           O  
ATOM   2617  CB  VAL   171      55.845  66.109  68.131  1.00  0.00           C  
ATOM   2618  HB  VAL   171      56.068  65.477  67.271  1.00  0.00           H  
ATOM   2619  CG1 VAL   171      55.247  67.384  67.561  1.00  0.00           C  
ATOM   2620 HG11 VAL   171      54.411  67.144  66.904  1.00  0.00           H  
ATOM   2621 HG12 VAL   171      55.994  67.992  67.050  1.00  0.00           H  
ATOM   2622 HG13 VAL   171      54.979  68.082  68.354  1.00  0.00           H  
ATOM   2623  CG2 VAL   171      57.099  66.518  68.945  1.00  0.00           C  
ATOM   2624 HG21 VAL   171      57.704  65.649  69.204  1.00  0.00           H  
ATOM   2625 HG22 VAL   171      56.771  67.103  69.805  1.00  0.00           H  
ATOM   2626 HG23 VAL   171      57.732  67.101  68.276  1.00  0.00           H  
ATOM   2627  N   HIS   172      55.867  63.068  68.612  1.00  0.00           N  
ATOM   2628  H   HIS   172      55.459  63.167  67.694  1.00  0.00           H  
ATOM   2629  CA  HIS   172      56.452  61.787  68.963  1.00  0.00           C  
ATOM   2630  HA  HIS   172      56.430  61.655  70.045  1.00  0.00           H  
ATOM   2631  C   HIS   172      57.919  61.513  68.472  1.00  0.00           C  
ATOM   2632  O   HIS   172      58.329  62.110  67.498  1.00  0.00           O  
ATOM   2633  CB  HIS   172      55.579  60.696  68.256  1.00  0.00           C  
ATOM   2634  HB2 HIS   172      56.054  59.720  68.351  1.00  0.00           H  
ATOM   2635  HB3 HIS   172      55.682  60.791  67.175  1.00  0.00           H  
ATOM   2636  CG  HIS   172      54.167  60.563  68.649  1.00  0.00           C  
ATOM   2637  ND1 HIS   172      53.716  60.612  69.976  1.00  0.00           N  
ATOM   2638  CD2 HIS   172      53.160  60.751  67.806  1.00  0.00           C  
ATOM   2639  HD2 HIS   172      53.190  60.863  66.732  1.00  0.00           H  
ATOM   2640  CE1 HIS   172      52.386  60.764  69.877  1.00  0.00           C  
ATOM   2641  HE1 HIS   172      51.750  60.873  70.743  1.00  0.00           H  
ATOM   2642  NE2 HIS   172      52.008  60.762  68.608  1.00  0.00           N  
ATOM   2643  HE2 HIS   172      51.030  60.829  68.365  1.00  0.00           H  
ATOM   2644  N   ALA   173      58.627  60.593  69.124  1.00  0.00           N  
ATOM   2645  H   ALA   173      58.205  60.156  69.930  1.00  0.00           H  
ATOM   2646  CA  ALA   173      59.834  59.983  68.761  1.00  0.00           C  
ATOM   2647  HA  ALA   173      59.967  60.319  67.733  1.00  0.00           H  
ATOM   2648  C   ALA   173      59.900  58.431  68.742  1.00  0.00           C  
ATOM   2649  O   ALA   173      58.935  57.777  69.126  1.00  0.00           O  
ATOM   2650  CB  ALA   173      60.905  60.630  69.625  1.00  0.00           C  
ATOM   2651  HB1 ALA   173      60.803  61.703  69.461  1.00  0.00           H  
ATOM   2652  HB2 ALA   173      61.902  60.258  69.390  1.00  0.00           H  
ATOM   2653  HB3 ALA   173      60.763  60.351  70.669  1.00  0.00           H  
ATOM   2654  N   GLY   174      60.944  57.835  68.197  1.00  0.00           N  
ATOM   2655  H   GLY   174      61.804  58.364  68.168  1.00  0.00           H  
ATOM   2656  CA  GLY   174      61.027  56.416  67.897  1.00  0.00           C  
ATOM   2657  HA2 GLY   174      60.236  56.299  67.156  1.00  0.00           H  
ATOM   2658  HA3 GLY   174      60.918  55.814  68.799  1.00  0.00           H  
ATOM   2659  C   GLY   174      62.344  56.000  67.264  1.00  0.00           C  
ATOM   2660  O   GLY   174      63.369  56.688  67.278  1.00  0.00           O  
ATOM   2661  N   THR   175      62.333  54.723  66.904  1.00  0.00           N  
ATOM   2662  H   THR   175      61.463  54.212  66.934  1.00  0.00           H  
ATOM   2663  CA  THR   175      63.501  53.983  66.323  1.00  0.00           C  
ATOM   2664  HA  THR   175      64.361  54.650  66.373  1.00  0.00           H  
ATOM   2665  C   THR   175      63.311  53.500  64.890  1.00  0.00           C  
ATOM   2666  O   THR   175      62.163  53.196  64.487  1.00  0.00           O  
ATOM   2667  CB  THR   175      63.996  52.928  67.322  1.00  0.00           C  
ATOM   2668  HB  THR   175      64.890  52.552  66.825  1.00  0.00           H  
ATOM   2669  OG1 THR   175      63.067  51.897  67.384  1.00  0.00           O  
ATOM   2670  HG1 THR   175      63.192  51.433  66.553  1.00  0.00           H  
ATOM   2671  CG2 THR   175      64.354  53.373  68.718  1.00  0.00           C  
ATOM   2672 HG21 THR   175      65.213  54.037  68.634  1.00  0.00           H  
ATOM   2673 HG22 THR   175      64.588  52.499  69.326  1.00  0.00           H  
ATOM   2674 HG23 THR   175      63.576  53.988  69.170  1.00  0.00           H  
ATOM   2675  N   ASP   176      64.431  53.233  64.215  1.00  0.00           N  
ATOM   2676  H   ASP   176      65.301  53.253  64.727  1.00  0.00           H  
ATOM   2677  CA  ASP   176      64.312  52.270  63.129  1.00  0.00           C  
ATOM   2678  HA  ASP   176      63.387  52.430  62.575  1.00  0.00           H  
ATOM   2679  C   ASP   176      63.968  50.785  63.768  1.00  0.00           C  
ATOM   2680  O   ASP   176      63.984  50.522  64.958  1.00  0.00           O  
ATOM   2681  CB  ASP   176      65.450  52.290  62.097  1.00  0.00           C  
ATOM   2682  HB2 ASP   176      65.545  53.323  61.764  1.00  0.00           H  
ATOM   2683  HB3 ASP   176      65.394  51.598  61.256  1.00  0.00           H  
ATOM   2684  CG  ASP   176      66.904  52.005  62.562  1.00  0.00           C  
ATOM   2685  OD1 ASP   176      67.783  52.148  61.659  1.00  0.00           O  
ATOM   2686  OD2 ASP   176      67.134  51.631  63.773  1.00  0.00           O  
ATOM   2687  N   LEU   177      63.704  49.774  62.923  1.00  0.00           N  
ATOM   2688  H   LEU   177      63.615  50.069  61.961  1.00  0.00           H  
ATOM   2689  CA  LEU   177      63.547  48.362  63.330  1.00  0.00           C  
ATOM   2690  HA  LEU   177      63.069  48.435  64.307  1.00  0.00           H  
ATOM   2691  C   LEU   177      64.924  47.616  63.760  1.00  0.00           C  
ATOM   2692  O   LEU   177      64.872  46.757  64.604  1.00  0.00           O  
ATOM   2693  CB  LEU   177      62.586  47.522  62.467  1.00  0.00           C  
ATOM   2694  HB2 LEU   177      63.005  46.517  62.436  1.00  0.00           H  
ATOM   2695  HB3 LEU   177      62.591  47.831  61.421  1.00  0.00           H  
ATOM   2696  CG  LEU   177      61.189  47.572  63.089  1.00  0.00           C  
ATOM   2697  HG  LEU   177      60.578  46.889  62.500  1.00  0.00           H  
ATOM   2698  CD1 LEU   177      61.088  47.231  64.566  1.00  0.00           C  
ATOM   2699 HD11 LEU   177      61.764  46.445  64.901  1.00  0.00           H  
ATOM   2700 HD12 LEU   177      60.082  46.940  64.870  1.00  0.00           H  
ATOM   2701 HD13 LEU   177      61.364  48.032  65.252  1.00  0.00           H  
ATOM   2702  CD2 LEU   177      60.476  48.892  62.980  1.00  0.00           C  
ATOM   2703 HD21 LEU   177      60.821  49.730  63.587  1.00  0.00           H  
ATOM   2704 HD22 LEU   177      59.427  48.633  63.121  1.00  0.00           H  
ATOM   2705 HD23 LEU   177      60.693  49.383  62.031  1.00  0.00           H  
ATOM   2706  N   GLU   178      66.081  48.062  63.356  1.00  0.00           N  
ATOM   2707  H   GLU   178      66.050  48.789  62.657  1.00  0.00           H  
ATOM   2708  CA  GLU   178      67.416  47.841  63.939  1.00  0.00           C  
ATOM   2709  HA  GLU   178      67.594  46.770  64.028  1.00  0.00           H  
ATOM   2710  C   GLU   178      67.654  48.442  65.333  1.00  0.00           C  
ATOM   2711  O   GLU   178      68.766  48.385  65.905  1.00  0.00           O  
ATOM   2712  CB  GLU   178      68.447  48.322  62.910  1.00  0.00           C  
ATOM   2713  HB2 GLU   178      69.457  48.409  63.312  1.00  0.00           H  
ATOM   2714  HB3 GLU   178      68.225  49.276  62.432  1.00  0.00           H  
ATOM   2715  CG  GLU   178      68.492  47.263  61.804  1.00  0.00           C  
ATOM   2716  HG2 GLU   178      67.611  47.410  61.180  1.00  0.00           H  
ATOM   2717  HG3 GLU   178      68.499  46.332  62.370  1.00  0.00           H  
ATOM   2718  CD  GLU   178      69.663  47.512  60.864  1.00  0.00           C  
ATOM   2719  OE1 GLU   178      70.137  48.665  60.710  1.00  0.00           O  
ATOM   2720  OE2 GLU   178      70.287  46.498  60.452  1.00  0.00           O  
ATOM   2721  N   GLY   179      66.592  49.101  65.883  1.00  0.00           N  
ATOM   2722  H   GLY   179      65.728  49.063  65.363  1.00  0.00           H  
ATOM   2723  CA  GLY   179      66.546  49.727  67.229  1.00  0.00           C  
ATOM   2724  HA2 GLY   179      67.086  49.066  67.906  1.00  0.00           H  
ATOM   2725  HA3 GLY   179      65.516  49.853  67.562  1.00  0.00           H  
ATOM   2726  C   GLY   179      67.186  51.050  67.523  1.00  0.00           C  
ATOM   2727  O   GLY   179      67.328  51.338  68.724  1.00  0.00           O  
ATOM   2728  N   ASN   180      67.740  51.704  66.554  1.00  0.00           N  
ATOM   2729  H   ASN   180      67.742  51.368  65.602  1.00  0.00           H  
ATOM   2730  CA  ASN   180      68.422  52.967  66.784  1.00  0.00           C  
ATOM   2731  HA  ASN   180      68.680  53.021  67.842  1.00  0.00           H  
ATOM   2732  C   ASN   180      67.476  54.120  66.448  1.00  0.00           C  
ATOM   2733  O   ASN   180      66.777  54.245  65.428  1.00  0.00           O  
ATOM   2734  CB  ASN   180      69.791  53.161  66.043  1.00  0.00           C  
ATOM   2735  HB2 ASN   180      70.469  53.710  66.697  1.00  0.00           H  
ATOM   2736  HB3 ASN   180      69.671  53.634  65.068  1.00  0.00           H  
ATOM   2737  CG  ASN   180      70.545  51.866  65.746  1.00  0.00           C  
ATOM   2738  ND2 ASN   180      70.097  51.183  64.754  1.00  0.00           N  
ATOM   2739 HD22 ASN   180      69.250  51.476  64.287  1.00  0.00           H  
ATOM   2740 HD21 ASN   180      70.668  50.412  64.441  1.00  0.00           H  
ATOM   2741  OD1 ASN   180      71.578  51.539  66.359  1.00  0.00           O  
ATOM   2742  N   PHE   181      67.422  54.987  67.460  1.00  0.00           N  
ATOM   2743  H   PHE   181      68.001  54.805  68.267  1.00  0.00           H  
ATOM   2744  CA  PHE   181      66.526  56.240  67.529  1.00  0.00           C  
ATOM   2745  HA  PHE   181      65.510  55.861  67.421  1.00  0.00           H  
ATOM   2746  C   PHE   181      66.714  57.184  66.422  1.00  0.00           C  
ATOM   2747  O   PHE   181      67.879  57.431  66.117  1.00  0.00           O  
ATOM   2748  CB  PHE   181      66.694  57.005  68.899  1.00  0.00           C  
ATOM   2749  HB2 PHE   181      66.772  58.087  68.800  1.00  0.00           H  
ATOM   2750  HB3 PHE   181      67.618  56.713  69.398  1.00  0.00           H  
ATOM   2751  CG  PHE   181      65.532  56.758  69.892  1.00  0.00           C  
ATOM   2752  CD1 PHE   181      65.598  55.582  70.689  1.00  0.00           C  
ATOM   2753  HD1 PHE   181      66.436  54.902  70.657  1.00  0.00           H  
ATOM   2754  CD2 PHE   181      64.383  57.513  69.942  1.00  0.00           C  
ATOM   2755  HD2 PHE   181      64.312  58.440  69.392  1.00  0.00           H  
ATOM   2756  CE1 PHE   181      64.463  55.231  71.521  1.00  0.00           C  
ATOM   2757  HE1 PHE   181      64.452  54.281  72.035  1.00  0.00           H  
ATOM   2758  CE2 PHE   181      63.371  57.199  70.799  1.00  0.00           C  
ATOM   2759  HE2 PHE   181      62.419  57.709  70.804  1.00  0.00           H  
ATOM   2760  CZ  PHE   181      63.428  56.108  71.644  1.00  0.00           C  
ATOM   2761  HZ  PHE   181      62.542  55.899  72.225  1.00  0.00           H  
ATOM   2762  N   TYR   182      65.706  57.641  65.797  1.00  0.00           N  
ATOM   2763  H   TYR   182      64.806  57.275  66.073  1.00  0.00           H  
ATOM   2764  CA  TYR   182      65.706  58.803  64.934  1.00  0.00           C  
ATOM   2765  HA  TYR   182      66.616  58.771  64.335  1.00  0.00           H  
ATOM   2766  C   TYR   182      65.751  60.049  65.827  1.00  0.00           C  
ATOM   2767  O   TYR   182      64.861  60.225  66.711  1.00  0.00           O  
ATOM   2768  CB  TYR   182      64.531  58.773  64.038  1.00  0.00           C  
ATOM   2769  HB2 TYR   182      64.569  59.768  63.596  1.00  0.00           H  
ATOM   2770  HB3 TYR   182      63.675  58.671  64.704  1.00  0.00           H  
ATOM   2771  CG  TYR   182      64.433  57.809  62.986  1.00  0.00           C  
ATOM   2772  CD1 TYR   182      65.210  58.004  61.782  1.00  0.00           C  
ATOM   2773  HD1 TYR   182      65.940  58.786  61.633  1.00  0.00           H  
ATOM   2774  CD2 TYR   182      63.651  56.641  62.998  1.00  0.00           C  
ATOM   2775  HD2 TYR   182      63.204  56.387  63.948  1.00  0.00           H  
ATOM   2776  CE1 TYR   182      64.993  57.166  60.658  1.00  0.00           C  
ATOM   2777  HE1 TYR   182      65.600  57.340  59.782  1.00  0.00           H  
ATOM   2778  CE2 TYR   182      63.574  55.633  62.002  1.00  0.00           C  
ATOM   2779  HE2 TYR   182      63.040  54.706  62.148  1.00  0.00           H  
ATOM   2780  CZ  TYR   182      64.264  55.933  60.765  1.00  0.00           C  
ATOM   2781  OH  TYR   182      64.470  54.990  59.808  1.00  0.00           O  
ATOM   2782  HH  TYR   182      64.119  54.107  59.940  1.00  0.00           H  
ATOM   2783  N   GLY   183      66.729  60.912  65.549  1.00  0.00           N  
ATOM   2784  H   GLY   183      67.261  60.719  64.712  1.00  0.00           H  
ATOM   2785  CA  GLY   183      67.000  62.173  66.187  1.00  0.00           C  
ATOM   2786  HA2 GLY   183      66.070  62.731  66.299  1.00  0.00           H  
ATOM   2787  HA3 GLY   183      67.665  62.726  65.524  1.00  0.00           H  
ATOM   2788  C   GLY   183      67.697  62.047  67.626  1.00  0.00           C  
ATOM   2789  O   GLY   183      67.897  60.931  68.158  1.00  0.00           O  
ATOM   2790  N   PRO   184      68.009  63.246  68.173  1.00  0.00           N  
ATOM   2791  CA  PRO   184      68.830  63.408  69.416  1.00  0.00           C  
ATOM   2792  HA  PRO   184      69.805  62.951  69.243  1.00  0.00           H  
ATOM   2793  C   PRO   184      68.233  62.810  70.697  1.00  0.00           C  
ATOM   2794  O   PRO   184      68.662  63.142  71.819  1.00  0.00           O  
ATOM   2795  CB  PRO   184      68.982  64.932  69.595  1.00  0.00           C  
ATOM   2796  HB2 PRO   184      69.927  65.280  70.012  1.00  0.00           H  
ATOM   2797  HB3 PRO   184      68.138  65.354  70.142  1.00  0.00           H  
ATOM   2798  CG  PRO   184      68.741  65.535  68.147  1.00  0.00           C  
ATOM   2799  HG2 PRO   184      69.667  65.436  67.580  1.00  0.00           H  
ATOM   2800  HG3 PRO   184      68.412  66.574  68.120  1.00  0.00           H  
ATOM   2801  CD  PRO   184      67.685  64.529  67.625  1.00  0.00           C  
ATOM   2802  HD2 PRO   184      66.687  64.779  67.986  1.00  0.00           H  
ATOM   2803  HD3 PRO   184      67.557  64.486  66.543  1.00  0.00           H  
ATOM   2804  N   PHE   185      67.219  61.911  70.642  1.00  0.00           N  
ATOM   2805  H   PHE   185      67.022  61.506  69.738  1.00  0.00           H  
ATOM   2806  CA  PHE   185      66.370  61.613  71.781  1.00  0.00           C  
ATOM   2807  HA  PHE   185      66.547  62.437  72.473  1.00  0.00           H  
ATOM   2808  C   PHE   185      66.806  60.283  72.522  1.00  0.00           C  
ATOM   2809  O   PHE   185      67.248  59.357  71.811  1.00  0.00           O  
ATOM   2810  CB  PHE   185      64.851  61.450  71.343  1.00  0.00           C  
ATOM   2811  HB2 PHE   185      64.322  61.228  72.269  1.00  0.00           H  
ATOM   2812  HB3 PHE   185      64.708  60.660  70.606  1.00  0.00           H  
ATOM   2813  CG  PHE   185      64.365  62.681  70.694  1.00  0.00           C  
ATOM   2814  CD1 PHE   185      63.920  62.705  69.342  1.00  0.00           C  
ATOM   2815  HD1 PHE   185      64.083  61.837  68.719  1.00  0.00           H  
ATOM   2816  CD2 PHE   185      64.272  63.804  71.446  1.00  0.00           C  
ATOM   2817  HD2 PHE   185      64.620  63.767  72.468  1.00  0.00           H  
ATOM   2818  CE1 PHE   185      63.536  63.942  68.756  1.00  0.00           C  
ATOM   2819  HE1 PHE   185      63.163  63.900  67.743  1.00  0.00           H  
ATOM   2820  CE2 PHE   185      63.821  65.057  70.933  1.00  0.00           C  
ATOM   2821  HE2 PHE   185      63.936  65.903  71.594  1.00  0.00           H  
ATOM   2822  CZ  PHE   185      63.443  65.085  69.573  1.00  0.00           C  
ATOM   2823  HZ  PHE   185      63.141  66.049  69.192  1.00  0.00           H  
ATOM   2824  N   VAL   186      66.639  60.183  73.823  1.00  0.00           N  
ATOM   2825  H   VAL   186      66.235  60.966  74.317  1.00  0.00           H  
ATOM   2826  CA  VAL   186      66.991  58.944  74.518  1.00  0.00           C  
ATOM   2827  HA  VAL   186      67.308  58.143  73.850  1.00  0.00           H  
ATOM   2828  C   VAL   186      65.754  58.372  75.221  1.00  0.00           C  
ATOM   2829  O   VAL   186      64.850  59.160  75.565  1.00  0.00           O  
ATOM   2830  CB  VAL   186      68.126  59.100  75.603  1.00  0.00           C  
ATOM   2831  HB  VAL   186      68.163  58.158  76.150  1.00  0.00           H  
ATOM   2832  CG1 VAL   186      69.400  59.315  74.836  1.00  0.00           C  
ATOM   2833 HG11 VAL   186      70.269  59.225  75.489  1.00  0.00           H  
ATOM   2834 HG12 VAL   186      69.421  60.213  74.219  1.00  0.00           H  
ATOM   2835 HG13 VAL   186      69.606  58.548  74.089  1.00  0.00           H  
ATOM   2836  CG2 VAL   186      67.880  60.261  76.637  1.00  0.00           C  
ATOM   2837 HG21 VAL   186      66.933  60.051  77.135  1.00  0.00           H  
ATOM   2838 HG22 VAL   186      67.794  61.251  76.189  1.00  0.00           H  
ATOM   2839 HG23 VAL   186      68.755  60.193  77.282  1.00  0.00           H  
ATOM   2840  N   ASP   187      65.632  57.044  75.402  1.00  0.00           N  
ATOM   2841  H   ASP   187      66.312  56.355  75.117  1.00  0.00           H  
ATOM   2842  CA  ASP   187      64.372  56.443  76.032  1.00  0.00           C  
ATOM   2843  HA  ASP   187      63.471  57.000  75.775  1.00  0.00           H  
ATOM   2844  C   ASP   187      64.302  56.574  77.517  1.00  0.00           C  
ATOM   2845  O   ASP   187      64.254  55.599  78.277  1.00  0.00           O  
ATOM   2846  CB  ASP   187      64.024  55.059  75.446  1.00  0.00           C  
ATOM   2847  HB2 ASP   187      63.565  55.087  74.458  1.00  0.00           H  
ATOM   2848  HB3 ASP   187      63.317  54.579  76.124  1.00  0.00           H  
ATOM   2849  CG  ASP   187      65.136  53.980  75.330  1.00  0.00           C  
ATOM   2850  OD1 ASP   187      64.731  52.860  75.030  1.00  0.00           O  
ATOM   2851  OD2 ASP   187      66.327  54.287  75.434  1.00  0.00           O  
ATOM   2852  N   ARG   188      64.145  57.823  77.952  1.00  0.00           N  
ATOM   2853  H   ARG   188      64.124  58.549  77.250  1.00  0.00           H  
ATOM   2854  CA  ARG   188      63.893  58.451  79.279  1.00  0.00           C  
ATOM   2855  HA  ARG   188      63.555  57.619  79.897  1.00  0.00           H  
ATOM   2856  C   ARG   188      62.708  59.402  79.341  1.00  0.00           C  
ATOM   2857  O   ARG   188      62.560  60.333  78.538  1.00  0.00           O  
ATOM   2858  CB  ARG   188      65.172  59.107  79.885  1.00  0.00           C  
ATOM   2859  HB2 ARG   188      64.846  59.499  80.848  1.00  0.00           H  
ATOM   2860  HB3 ARG   188      65.465  59.962  79.275  1.00  0.00           H  
ATOM   2861  CG  ARG   188      66.368  58.197  80.003  1.00  0.00           C  
ATOM   2862  HG2 ARG   188      67.157  58.846  80.384  1.00  0.00           H  
ATOM   2863  HG3 ARG   188      66.630  57.870  78.997  1.00  0.00           H  
ATOM   2864  CD  ARG   188      66.015  56.806  80.793  1.00  0.00           C  
ATOM   2865  HD2 ARG   188      65.807  56.016  80.071  1.00  0.00           H  
ATOM   2866  HD3 ARG   188      65.257  57.070  81.530  1.00  0.00           H  
ATOM   2867  NE  ARG   188      67.133  56.386  81.654  1.00  0.00           N  
ATOM   2868  HE  ARG   188      67.888  57.035  81.820  1.00  0.00           H  
ATOM   2869  CZ  ARG   188      67.279  55.221  82.312  1.00  0.00           C  
ATOM   2870  NH1 ARG   188      66.316  54.299  82.246  1.00  0.00           N  
ATOM   2871 HH12 ARG   188      65.400  54.509  81.876  1.00  0.00           H  
ATOM   2872 HH11 ARG   188      66.528  53.396  82.646  1.00  0.00           H  
ATOM   2873  NH2 ARG   188      68.313  54.923  83.035  1.00  0.00           N  
ATOM   2874 HH21 ARG   188      68.383  53.961  83.335  1.00  0.00           H  
ATOM   2875 HH22 ARG   188      69.133  55.488  83.203  1.00  0.00           H  
ATOM   2876  N   GLN   189      62.033  59.330  80.532  1.00  0.00           N  
ATOM   2877  H   GLN   189      62.276  58.578  81.161  1.00  0.00           H  
ATOM   2878  CA  GLN   189      60.832  60.193  80.768  1.00  0.00           C  
ATOM   2879  HA  GLN   189      60.419  60.438  79.790  1.00  0.00           H  
ATOM   2880  C   GLN   189      61.261  61.569  81.280  1.00  0.00           C  
ATOM   2881  O   GLN   189      61.414  61.789  82.471  1.00  0.00           O  
ATOM   2882  CB  GLN   189      59.832  59.468  81.678  1.00  0.00           C  
ATOM   2883  HB2 GLN   189      59.028  60.161  81.923  1.00  0.00           H  
ATOM   2884  HB3 GLN   189      60.338  59.134  82.584  1.00  0.00           H  
ATOM   2885  CG  GLN   189      59.199  58.185  81.064  1.00  0.00           C  
ATOM   2886  HG2 GLN   189      59.887  57.344  81.154  1.00  0.00           H  
ATOM   2887  HG3 GLN   189      58.924  58.464  80.047  1.00  0.00           H  
ATOM   2888  CD  GLN   189      57.863  57.725  81.632  1.00  0.00           C  
ATOM   2889  NE2 GLN   189      57.913  57.312  82.875  1.00  0.00           N  
ATOM   2890 HE22 GLN   189      58.810  57.107  83.293  1.00  0.00           H  
ATOM   2891 HE21 GLN   189      57.068  56.954  83.296  1.00  0.00           H  
ATOM   2892  OE1 GLN   189      56.794  57.742  81.100  1.00  0.00           O  
ATOM   2893  N   THR   190      61.661  62.380  80.377  1.00  0.00           N  
ATOM   2894  H   THR   190      61.441  62.108  79.430  1.00  0.00           H  
ATOM   2895  CA  THR   190      62.289  63.680  80.669  1.00  0.00           C  
ATOM   2896  HA  THR   190      61.926  63.981  81.652  1.00  0.00           H  
ATOM   2897  C   THR   190      61.771  64.769  79.703  1.00  0.00           C  
ATOM   2898  O   THR   190      61.129  64.472  78.698  1.00  0.00           O  
ATOM   2899  CB  THR   190      63.832  63.649  80.800  1.00  0.00           C  
ATOM   2900  HB  THR   190      64.178  62.832  81.433  1.00  0.00           H  
ATOM   2901  OG1 THR   190      64.253  64.830  81.407  1.00  0.00           O  
ATOM   2902  HG1 THR   190      65.158  64.769  81.721  1.00  0.00           H  
ATOM   2903  CG2 THR   190      64.532  63.491  79.381  1.00  0.00           C  
ATOM   2904 HG21 THR   190      63.976  62.764  78.790  1.00  0.00           H  
ATOM   2905 HG22 THR   190      65.561  63.222  79.621  1.00  0.00           H  
ATOM   2906 HG23 THR   190      64.614  64.465  78.898  1.00  0.00           H  
ATOM   2907  N   ALA   191      62.232  66.026  79.958  1.00  0.00           N  
ATOM   2908  H   ALA   191      62.998  66.171  80.600  1.00  0.00           H  
ATOM   2909  CA  ALA   191      61.634  67.281  79.396  1.00  0.00           C  
ATOM   2910  HA  ALA   191      60.593  67.075  79.147  1.00  0.00           H  
ATOM   2911  C   ALA   191      62.407  67.599  78.083  1.00  0.00           C  
ATOM   2912  O   ALA   191      62.779  68.750  77.855  1.00  0.00           O  
ATOM   2913  CB  ALA   191      61.755  68.387  80.448  1.00  0.00           C  
ATOM   2914  HB1 ALA   191      61.071  69.156  80.090  1.00  0.00           H  
ATOM   2915  HB2 ALA   191      62.781  68.739  80.347  1.00  0.00           H  
ATOM   2916  HB3 ALA   191      61.459  67.970  81.411  1.00  0.00           H  
ATOM   2917  N   GLN   192      62.723  66.538  77.306  1.00  0.00           N  
ATOM   2918  H   GLN   192      62.349  65.630  77.541  1.00  0.00           H  
ATOM   2919  CA  GLN   192      63.432  66.683  75.990  1.00  0.00           C  
ATOM   2920  HA  GLN   192      64.235  67.407  76.129  1.00  0.00           H  
ATOM   2921  C   GLN   192      62.480  67.135  74.874  1.00  0.00           C  
ATOM   2922  O   GLN   192      61.258  66.939  74.963  1.00  0.00           O  
ATOM   2923  CB  GLN   192      64.134  65.385  75.552  1.00  0.00           C  
ATOM   2924  HB2 GLN   192      64.734  65.111  76.420  1.00  0.00           H  
ATOM   2925  HB3 GLN   192      64.742  65.733  74.717  1.00  0.00           H  
ATOM   2926  CG  GLN   192      63.223  64.206  75.211  1.00  0.00           C  
ATOM   2927  HG2 GLN   192      62.905  64.389  74.184  1.00  0.00           H  
ATOM   2928  HG3 GLN   192      62.296  64.283  75.779  1.00  0.00           H  
ATOM   2929  CD  GLN   192      63.937  62.829  75.356  1.00  0.00           C  
ATOM   2930  OE1 GLN   192      65.120  62.610  74.942  1.00  0.00           O  
ATOM   2931  NE2 GLN   192      63.345  61.851  75.986  1.00  0.00           N  
ATOM   2932 HE22 GLN   192      62.410  62.008  76.336  1.00  0.00           H  
ATOM   2933 HE21 GLN   192      63.888  61.011  76.124  1.00  0.00           H  
ATOM   2934  N   ALA   193      62.953  67.801  73.795  1.00  0.00           N  
ATOM   2935  H   ALA   193      63.960  67.773  73.720  1.00  0.00           H  
ATOM   2936  CA  ALA   193      62.169  68.676  72.963  1.00  0.00           C  
ATOM   2937  HA  ALA   193      61.139  68.321  72.959  1.00  0.00           H  
ATOM   2938  C   ALA   193      62.789  68.636  71.569  1.00  0.00           C  
ATOM   2939  O   ALA   193      63.969  68.799  71.419  1.00  0.00           O  
ATOM   2940  CB  ALA   193      62.273  70.096  73.602  1.00  0.00           C  
ATOM   2941  HB1 ALA   193      63.224  70.282  74.101  1.00  0.00           H  
ATOM   2942  HB2 ALA   193      61.520  70.187  74.385  1.00  0.00           H  
ATOM   2943  HB3 ALA   193      62.128  70.907  72.888  1.00  0.00           H  
ATOM   2944  N   ALA   194      61.914  68.593  70.566  1.00  0.00           N  
ATOM   2945  H   ALA   194      60.939  68.584  70.829  1.00  0.00           H  
ATOM   2946  CA  ALA   194      62.215  69.072  69.165  1.00  0.00           C  
ATOM   2947  HA  ALA   194      63.127  68.538  68.899  1.00  0.00           H  
ATOM   2948  C   ALA   194      62.726  70.516  69.040  1.00  0.00           C  
ATOM   2949  O   ALA   194      62.386  71.427  69.761  1.00  0.00           O  
ATOM   2950  CB  ALA   194      61.119  68.691  68.218  1.00  0.00           C  
ATOM   2951  HB1 ALA   194      60.435  69.507  67.987  1.00  0.00           H  
ATOM   2952  HB2 ALA   194      60.451  67.941  68.641  1.00  0.00           H  
ATOM   2953  HB3 ALA   194      61.690  68.363  67.349  1.00  0.00           H  
ATOM   2954  N   GLY   195      63.767  70.621  68.224  1.00  0.00           N  
ATOM   2955  H   GLY   195      64.002  69.792  67.697  1.00  0.00           H  
ATOM   2956  CA  GLY   195      64.306  71.828  67.593  1.00  0.00           C  
ATOM   2957  HA2 GLY   195      65.393  71.828  67.512  1.00  0.00           H  
ATOM   2958  HA3 GLY   195      64.016  72.602  68.304  1.00  0.00           H  
ATOM   2959  C   GLY   195      63.744  72.118  66.243  1.00  0.00           C  
ATOM   2960  O   GLY   195      62.769  71.491  65.769  1.00  0.00           O  
ATOM   2961  N   THR   196      64.071  73.264  65.654  1.00  0.00           N  
ATOM   2962  H   THR   196      64.923  73.725  65.939  1.00  0.00           H  
ATOM   2963  CA  THR   196      63.506  73.720  64.410  1.00  0.00           C  
ATOM   2964  HA  THR   196      62.484  73.356  64.301  1.00  0.00           H  
ATOM   2965  C   THR   196      64.304  73.210  63.200  1.00  0.00           C  
ATOM   2966  O   THR   196      65.444  72.740  63.263  1.00  0.00           O  
ATOM   2967  CB  THR   196      63.408  75.220  64.350  1.00  0.00           C  
ATOM   2968  HB  THR   196      63.194  75.508  63.320  1.00  0.00           H  
ATOM   2969  OG1 THR   196      64.630  75.677  64.748  1.00  0.00           O  
ATOM   2970  HG1 THR   196      65.301  75.773  64.069  1.00  0.00           H  
ATOM   2971  CG2 THR   196      62.352  75.798  65.338  1.00  0.00           C  
ATOM   2972 HG21 THR   196      62.429  76.873  65.172  1.00  0.00           H  
ATOM   2973 HG22 THR   196      62.604  75.297  66.273  1.00  0.00           H  
ATOM   2974 HG23 THR   196      61.393  75.393  65.015  1.00  0.00           H  
ATOM   2975  N   ASP   197      63.784  73.334  61.977  1.00  0.00           N  
ATOM   2976  H   ASP   197      62.786  73.486  61.951  1.00  0.00           H  
ATOM   2977  CA  ASP   197      64.401  73.030  60.675  1.00  0.00           C  
ATOM   2978  HA  ASP   197      65.439  73.341  60.794  1.00  0.00           H  
ATOM   2979  C   ASP   197      63.832  73.989  59.551  1.00  0.00           C  
ATOM   2980  O   ASP   197      63.010  74.854  59.783  1.00  0.00           O  
ATOM   2981  CB  ASP   197      64.231  71.536  60.322  1.00  0.00           C  
ATOM   2982  HB2 ASP   197      64.809  71.113  61.143  1.00  0.00           H  
ATOM   2983  HB3 ASP   197      64.781  71.279  59.416  1.00  0.00           H  
ATOM   2984  CG  ASP   197      62.780  70.852  60.228  1.00  0.00           C  
ATOM   2985  OD1 ASP   197      61.913  71.571  59.819  1.00  0.00           O  
ATOM   2986  OD2 ASP   197      62.672  69.624  60.421  1.00  0.00           O  
ATOM   2987  N   THR   198      64.393  73.833  58.369  1.00  0.00           N  
ATOM   2988  H   THR   198      65.237  73.284  58.297  1.00  0.00           H  
ATOM   2989  CA  THR   198      64.048  74.508  57.047  1.00  0.00           C  
ATOM   2990  HA  THR   198      63.461  75.382  57.332  1.00  0.00           H  
ATOM   2991  C   THR   198      63.163  73.602  56.159  1.00  0.00           C  
ATOM   2992  O   THR   198      63.400  72.384  56.059  1.00  0.00           O  
ATOM   2993  CB  THR   198      65.325  75.005  56.262  1.00  0.00           C  
ATOM   2994  HB  THR   198      65.093  75.135  55.205  1.00  0.00           H  
ATOM   2995  OG1 THR   198      66.502  74.175  56.327  1.00  0.00           O  
ATOM   2996  HG1 THR   198      66.321  73.320  55.930  1.00  0.00           H  
ATOM   2997  CG2 THR   198      65.913  76.306  56.810  1.00  0.00           C  
ATOM   2998 HG21 THR   198      66.805  76.616  56.264  1.00  0.00           H  
ATOM   2999 HG22 THR   198      66.158  76.255  57.871  1.00  0.00           H  
ATOM   3000 HG23 THR   198      65.182  77.112  56.742  1.00  0.00           H  
ATOM   3001  N   THR   199      62.240  74.192  55.410  1.00  0.00           N  
ATOM   3002  H   THR   199      62.145  75.194  55.494  1.00  0.00           H  
ATOM   3003  CA  THR   199      61.347  73.587  54.301  1.00  0.00           C  
ATOM   3004  HA  THR   199      60.706  72.929  54.887  1.00  0.00           H  
ATOM   3005  C   THR   199      62.173  72.830  53.244  1.00  0.00           C  
ATOM   3006  O   THR   199      63.098  73.470  52.654  1.00  0.00           O  
ATOM   3007  CB  THR   199      60.540  74.613  53.578  1.00  0.00           C  
ATOM   3008  HB  THR   199      61.202  74.908  52.764  1.00  0.00           H  
ATOM   3009  OG1 THR   199      60.319  75.842  54.268  1.00  0.00           O  
ATOM   3010  HG1 THR   199      61.104  76.391  54.205  1.00  0.00           H  
ATOM   3011  CG2 THR   199      59.245  74.119  52.995  1.00  0.00           C  
ATOM   3012 HG21 THR   199      59.306  73.666  52.005  1.00  0.00           H  
ATOM   3013 HG22 THR   199      58.632  75.003  52.818  1.00  0.00           H  
ATOM   3014 HG23 THR   199      58.820  73.351  53.641  1.00  0.00           H  
ATOM   3015  N   ILE   200      61.812  71.587  52.970  1.00  0.00           N  
ATOM   3016  H   ILE   200      60.933  71.258  53.344  1.00  0.00           H  
ATOM   3017  CA  ILE   200      62.518  70.593  52.144  1.00  0.00           C  
ATOM   3018  HA  ILE   200      63.567  70.729  52.405  1.00  0.00           H  
ATOM   3019  C   ILE   200      62.271  70.917  50.606  1.00  0.00           C  
ATOM   3020  O   ILE   200      61.390  70.360  50.011  1.00  0.00           O  
ATOM   3021  CB  ILE   200      62.119  69.193  52.551  1.00  0.00           C  
ATOM   3022  HB  ILE   200      61.064  69.019  52.343  1.00  0.00           H  
ATOM   3023  CG1 ILE   200      62.178  68.942  54.054  1.00  0.00           C  
ATOM   3024 HG12 ILE   200      61.887  67.910  54.252  1.00  0.00           H  
ATOM   3025 HG13 ILE   200      61.436  69.581  54.533  1.00  0.00           H  
ATOM   3026  CG2 ILE   200      62.974  68.216  51.736  1.00  0.00           C  
ATOM   3027 HG21 ILE   200      63.978  68.623  51.855  1.00  0.00           H  
ATOM   3028 HG22 ILE   200      62.824  68.253  50.657  1.00  0.00           H  
ATOM   3029 HG23 ILE   200      62.872  67.213  52.150  1.00  0.00           H  
ATOM   3030  CD1 ILE   200      63.540  69.180  54.754  1.00  0.00           C  
ATOM   3031 HD11 ILE   200      64.096  69.973  54.252  1.00  0.00           H  
ATOM   3032 HD12 ILE   200      64.170  68.318  54.536  1.00  0.00           H  
ATOM   3033 HD13 ILE   200      63.395  69.485  55.790  1.00  0.00           H  
ATOM   3034  N   THR   201      62.916  71.964  49.938  1.00  0.00           N  
ATOM   3035  H   THR   201      63.343  72.581  50.614  1.00  0.00           H  
ATOM   3036  CA  THR   201      62.631  72.620  48.681  1.00  0.00           C  
ATOM   3037  HA  THR   201      61.748  73.259  48.720  1.00  0.00           H  
ATOM   3038  C   THR   201      62.350  71.640  47.545  1.00  0.00           C  
ATOM   3039  O   THR   201      61.386  71.898  46.813  1.00  0.00           O  
ATOM   3040  CB  THR   201      63.797  73.515  48.388  1.00  0.00           C  
ATOM   3041  HB  THR   201      64.728  72.951  48.327  1.00  0.00           H  
ATOM   3042  OG1 THR   201      63.937  74.404  49.466  1.00  0.00           O  
ATOM   3043  HG1 THR   201      64.866  74.637  49.390  1.00  0.00           H  
ATOM   3044  CG2 THR   201      63.520  74.326  47.150  1.00  0.00           C  
ATOM   3045 HG21 THR   201      62.479  74.499  46.875  1.00  0.00           H  
ATOM   3046 HG22 THR   201      63.975  73.869  46.271  1.00  0.00           H  
ATOM   3047 HG23 THR   201      64.067  75.268  47.203  1.00  0.00           H  
ATOM   3048  N   VAL   202      63.106  70.540  47.397  1.00  0.00           N  
ATOM   3049  H   VAL   202      63.875  70.537  48.052  1.00  0.00           H  
ATOM   3050  CA  VAL   202      62.921  69.514  46.445  1.00  0.00           C  
ATOM   3051  HA  VAL   202      62.963  70.091  45.521  1.00  0.00           H  
ATOM   3052  C   VAL   202      61.548  68.870  46.454  1.00  0.00           C  
ATOM   3053  O   VAL   202      60.884  68.735  45.381  1.00  0.00           O  
ATOM   3054  CB  VAL   202      64.094  68.413  46.526  1.00  0.00           C  
ATOM   3055  HB  VAL   202      64.995  68.926  46.864  1.00  0.00           H  
ATOM   3056  CG1 VAL   202      63.935  67.220  47.504  1.00  0.00           C  
ATOM   3057 HG11 VAL   202      63.070  66.598  47.275  1.00  0.00           H  
ATOM   3058 HG12 VAL   202      63.709  67.665  48.473  1.00  0.00           H  
ATOM   3059 HG13 VAL   202      64.828  66.612  47.645  1.00  0.00           H  
ATOM   3060  CG2 VAL   202      64.370  67.833  45.154  1.00  0.00           C  
ATOM   3061 HG21 VAL   202      64.736  68.598  44.469  1.00  0.00           H  
ATOM   3062 HG22 VAL   202      63.407  67.375  44.927  1.00  0.00           H  
ATOM   3063 HG23 VAL   202      65.187  67.118  45.257  1.00  0.00           H  
ATOM   3064  N   ASN   203      60.912  68.485  47.601  1.00  0.00           N  
ATOM   3065  H   ASN   203      61.429  68.544  48.466  1.00  0.00           H  
ATOM   3066  CA  ASN   203      59.469  68.146  47.675  1.00  0.00           C  
ATOM   3067  HA  ASN   203      59.329  67.300  47.001  1.00  0.00           H  
ATOM   3068  C   ASN   203      58.465  69.189  47.214  1.00  0.00           C  
ATOM   3069  O   ASN   203      57.482  68.859  46.498  1.00  0.00           O  
ATOM   3070  CB  ASN   203      59.227  67.577  49.108  1.00  0.00           C  
ATOM   3071  HB2 ASN   203      58.157  67.405  49.221  1.00  0.00           H  
ATOM   3072  HB3 ASN   203      59.659  68.334  49.762  1.00  0.00           H  
ATOM   3073  CG  ASN   203      59.924  66.260  49.261  1.00  0.00           C  
ATOM   3074  OD1 ASN   203      60.646  65.706  48.394  1.00  0.00           O  
ATOM   3075  ND2 ASN   203      60.064  65.748  50.463  1.00  0.00           N  
ATOM   3076 HD22 ASN   203      59.521  66.097  51.241  1.00  0.00           H  
ATOM   3077 HD21 ASN   203      60.741  65.051  50.737  1.00  0.00           H  
ATOM   3078  N   VAL   204      58.751  70.428  47.468  1.00  0.00           N  
ATOM   3079  H   VAL   204      59.409  70.583  48.218  1.00  0.00           H  
ATOM   3080  CA  VAL   204      57.916  71.575  47.067  1.00  0.00           C  
ATOM   3081  HA  VAL   204      56.906  71.363  47.419  1.00  0.00           H  
ATOM   3082  C   VAL   204      57.953  71.637  45.483  1.00  0.00           C  
ATOM   3083  O   VAL   204      56.922  71.822  44.785  1.00  0.00           O  
ATOM   3084  CB  VAL   204      58.394  72.877  47.726  1.00  0.00           C  
ATOM   3085  HB  VAL   204      59.296  73.282  47.265  1.00  0.00           H  
ATOM   3086  CG1 VAL   204      57.285  73.872  47.469  1.00  0.00           C  
ATOM   3087 HG11 VAL   204      57.015  73.886  46.413  1.00  0.00           H  
ATOM   3088 HG12 VAL   204      57.539  74.858  47.860  1.00  0.00           H  
ATOM   3089 HG13 VAL   204      56.402  73.468  47.965  1.00  0.00           H  
ATOM   3090  CG2 VAL   204      58.651  72.722  49.168  1.00  0.00           C  
ATOM   3091 HG21 VAL   204      57.726  72.620  49.735  1.00  0.00           H  
ATOM   3092 HG22 VAL   204      59.240  73.529  49.604  1.00  0.00           H  
ATOM   3093 HG23 VAL   204      59.220  71.817  49.381  1.00  0.00           H  
ATOM   3094  N   LEU   205      59.197  71.501  44.886  1.00  0.00           N  
ATOM   3095  H   LEU   205      60.049  71.447  45.426  1.00  0.00           H  
ATOM   3096  CA  LEU   205      59.352  71.406  43.431  1.00  0.00           C  
ATOM   3097  HA  LEU   205      58.898  72.281  42.966  1.00  0.00           H  
ATOM   3098  C   LEU   205      58.612  70.228  42.757  1.00  0.00           C  
ATOM   3099  O   LEU   205      57.917  70.466  41.816  1.00  0.00           O  
ATOM   3100  CB  LEU   205      60.807  71.481  42.989  1.00  0.00           C  
ATOM   3101  HB2 LEU   205      60.754  71.441  41.901  1.00  0.00           H  
ATOM   3102  HB3 LEU   205      61.395  70.647  43.371  1.00  0.00           H  
ATOM   3103  CG  LEU   205      61.400  72.808  43.367  1.00  0.00           C  
ATOM   3104  HG  LEU   205      61.380  72.953  44.447  1.00  0.00           H  
ATOM   3105  CD1 LEU   205      62.855  72.874  42.854  1.00  0.00           C  
ATOM   3106 HD11 LEU   205      62.895  72.594  41.801  1.00  0.00           H  
ATOM   3107 HD12 LEU   205      63.483  72.095  43.286  1.00  0.00           H  
ATOM   3108 HD13 LEU   205      63.479  73.746  43.048  1.00  0.00           H  
ATOM   3109  CD2 LEU   205      60.675  74.012  42.725  1.00  0.00           C  
ATOM   3110 HD21 LEU   205      60.897  74.964  43.208  1.00  0.00           H  
ATOM   3111 HD22 LEU   205      59.596  73.911  42.606  1.00  0.00           H  
ATOM   3112 HD23 LEU   205      61.044  74.076  41.702  1.00  0.00           H  
ATOM   3113  N   ALA   206      58.697  69.008  43.360  1.00  0.00           N  
ATOM   3114  H   ALA   206      59.303  68.904  44.161  1.00  0.00           H  
ATOM   3115  CA  ALA   206      57.812  67.784  43.034  1.00  0.00           C  
ATOM   3116  HA  ALA   206      57.973  67.527  41.987  1.00  0.00           H  
ATOM   3117  C   ALA   206      56.214  68.084  43.124  1.00  0.00           C  
ATOM   3118  O   ALA   206      55.404  67.669  42.327  1.00  0.00           O  
ATOM   3119  CB  ALA   206      58.293  66.610  43.871  1.00  0.00           C  
ATOM   3120  HB1 ALA   206      58.344  66.851  44.933  1.00  0.00           H  
ATOM   3121  HB2 ALA   206      59.270  66.296  43.503  1.00  0.00           H  
ATOM   3122  HB3 ALA   206      57.645  65.750  43.706  1.00  0.00           H  
ATOM   3123  N   TRP   207      55.854  68.962  44.099  1.00  0.00           N  
ATOM   3124  H   TRP   207      56.524  69.286  44.783  1.00  0.00           H  
ATOM   3125  CA  TRP   207      54.473  69.237  44.277  1.00  0.00           C  
ATOM   3126  HA  TRP   207      53.927  68.302  44.156  1.00  0.00           H  
ATOM   3127  C   TRP   207      53.970  70.274  43.196  1.00  0.00           C  
ATOM   3128  O   TRP   207      52.928  70.058  42.545  1.00  0.00           O  
ATOM   3129  CB  TRP   207      54.260  69.646  45.769  1.00  0.00           C  
ATOM   3130  HB2 TRP   207      55.077  70.142  46.293  1.00  0.00           H  
ATOM   3131  HB3 TRP   207      54.232  68.671  46.255  1.00  0.00           H  
ATOM   3132  CG  TRP   207      53.002  70.453  46.168  1.00  0.00           C  
ATOM   3133  CD1 TRP   207      51.745  69.992  46.375  1.00  0.00           C  
ATOM   3134  HD1 TRP   207      51.320  69.023  46.163  1.00  0.00           H  
ATOM   3135  CD2 TRP   207      53.038  71.881  46.532  1.00  0.00           C  
ATOM   3136  NE1 TRP   207      51.028  70.971  46.997  1.00  0.00           N  
ATOM   3137  HE1 TRP   207      50.028  70.838  47.047  1.00  0.00           H  
ATOM   3138  CE2 TRP   207      51.775  72.151  47.058  1.00  0.00           C  
ATOM   3139  CE3 TRP   207      54.021  72.919  46.504  1.00  0.00           C  
ATOM   3140  HE3 TRP   207      55.034  72.780  46.156  1.00  0.00           H  
ATOM   3141  CZ2 TRP   207      51.389  73.429  47.439  1.00  0.00           C  
ATOM   3142  HZ2 TRP   207      50.409  73.689  47.812  1.00  0.00           H  
ATOM   3143  CZ3 TRP   207      53.651  74.192  46.861  1.00  0.00           C  
ATOM   3144  HZ3 TRP   207      54.388  74.972  46.978  1.00  0.00           H  
ATOM   3145  CH2 TRP   207      52.285  74.471  47.317  1.00  0.00           C  
ATOM   3146  HH2 TRP   207      51.941  75.454  47.601  1.00  0.00           H  
ATOM   3147  N   LEU   208      54.823  71.264  42.828  1.00  0.00           N  
ATOM   3148  H   LEU   208      55.727  71.359  43.269  1.00  0.00           H  
ATOM   3149  CA  LEU   208      54.569  72.222  41.734  1.00  0.00           C  
ATOM   3150  HA  LEU   208      53.605  72.722  41.829  1.00  0.00           H  
ATOM   3151  C   LEU   208      54.560  71.498  40.386  1.00  0.00           C  
ATOM   3152  O   LEU   208      53.733  71.767  39.541  1.00  0.00           O  
ATOM   3153  CB  LEU   208      55.659  73.323  41.751  1.00  0.00           C  
ATOM   3154  HB2 LEU   208      55.660  73.812  40.777  1.00  0.00           H  
ATOM   3155  HB3 LEU   208      56.686  72.969  41.835  1.00  0.00           H  
ATOM   3156  CG  LEU   208      55.639  74.446  42.817  1.00  0.00           C  
ATOM   3157  HG  LEU   208      56.136  74.100  43.723  1.00  0.00           H  
ATOM   3158  CD1 LEU   208      56.368  75.673  42.270  1.00  0.00           C  
ATOM   3159 HD11 LEU   208      55.840  76.238  41.502  1.00  0.00           H  
ATOM   3160 HD12 LEU   208      57.308  75.406  41.787  1.00  0.00           H  
ATOM   3161 HD13 LEU   208      56.628  76.375  43.063  1.00  0.00           H  
ATOM   3162  CD2 LEU   208      54.210  74.969  43.235  1.00  0.00           C  
ATOM   3163 HD21 LEU   208      53.793  74.114  43.766  1.00  0.00           H  
ATOM   3164 HD22 LEU   208      53.723  75.138  42.274  1.00  0.00           H  
ATOM   3165 HD23 LEU   208      54.336  75.873  43.831  1.00  0.00           H  
ATOM   3166  N   TYR   209      55.433  70.488  40.169  1.00  0.00           N  
ATOM   3167  H   TYR   209      56.105  70.237  40.880  1.00  0.00           H  
ATOM   3168  CA  TYR   209      55.298  69.537  39.051  1.00  0.00           C  
ATOM   3169  HA  TYR   209      55.152  70.270  38.257  1.00  0.00           H  
ATOM   3170  C   TYR   209      54.030  68.730  38.986  1.00  0.00           C  
ATOM   3171  O   TYR   209      53.375  68.700  37.954  1.00  0.00           O  
ATOM   3172  CB  TYR   209      56.576  68.638  38.786  1.00  0.00           C  
ATOM   3173  HB2 TYR   209      56.167  67.887  38.110  1.00  0.00           H  
ATOM   3174  HB3 TYR   209      56.891  68.174  39.720  1.00  0.00           H  
ATOM   3175  CG  TYR   209      57.781  69.315  38.138  1.00  0.00           C  
ATOM   3176  CD1 TYR   209      57.740  69.694  36.818  1.00  0.00           C  
ATOM   3177  HD1 TYR   209      56.771  69.611  36.349  1.00  0.00           H  
ATOM   3178  CD2 TYR   209      58.939  69.356  38.809  1.00  0.00           C  
ATOM   3179  HD2 TYR   209      58.994  68.909  39.791  1.00  0.00           H  
ATOM   3180  CE1 TYR   209      58.896  70.211  36.165  1.00  0.00           C  
ATOM   3181  HE1 TYR   209      58.921  70.447  35.111  1.00  0.00           H  
ATOM   3182  CE2 TYR   209      60.142  69.861  38.204  1.00  0.00           C  
ATOM   3183  HE2 TYR   209      61.071  69.948  38.747  1.00  0.00           H  
ATOM   3184  CZ  TYR   209      60.113  70.362  36.935  1.00  0.00           C  
ATOM   3185  OH  TYR   209      61.254  70.841  36.351  1.00  0.00           O  
ATOM   3186  HH  TYR   209      61.103  71.130  35.448  1.00  0.00           H  
ATOM   3187  N   ALA   210      53.681  68.031  40.043  1.00  0.00           N  
ATOM   3188  H   ALA   210      54.232  68.170  40.877  1.00  0.00           H  
ATOM   3189  CA  ALA   210      52.288  67.484  40.238  1.00  0.00           C  
ATOM   3190  HA  ALA   210      52.134  66.710  39.486  1.00  0.00           H  
ATOM   3191  C   ALA   210      51.153  68.462  39.939  1.00  0.00           C  
ATOM   3192  O   ALA   210      50.201  68.042  39.284  1.00  0.00           O  
ATOM   3193  CB  ALA   210      52.237  66.781  41.635  1.00  0.00           C  
ATOM   3194  HB1 ALA   210      52.826  65.868  41.717  1.00  0.00           H  
ATOM   3195  HB2 ALA   210      51.204  66.513  41.856  1.00  0.00           H  
ATOM   3196  HB3 ALA   210      52.516  67.515  42.391  1.00  0.00           H  
ATOM   3197  N   ALA   211      51.164  69.736  40.325  1.00  0.00           N  
ATOM   3198  H   ALA   211      51.837  69.974  41.040  1.00  0.00           H  
ATOM   3199  CA  ALA   211      50.277  70.682  39.743  1.00  0.00           C  
ATOM   3200  HA  ALA   211      49.301  70.271  40.002  1.00  0.00           H  
ATOM   3201  C   ALA   211      50.238  70.938  38.256  1.00  0.00           C  
ATOM   3202  O   ALA   211      49.077  70.862  37.799  1.00  0.00           O  
ATOM   3203  CB  ALA   211      50.329  71.981  40.489  1.00  0.00           C  
ATOM   3204  HB1 ALA   211      51.295  72.468  40.356  1.00  0.00           H  
ATOM   3205  HB2 ALA   211      50.162  71.833  41.556  1.00  0.00           H  
ATOM   3206  HB3 ALA   211      49.525  72.539  40.008  1.00  0.00           H  
ATOM   3207  N   VAL   212      51.364  71.086  37.605  1.00  0.00           N  
ATOM   3208  H   VAL   212      52.220  71.098  38.142  1.00  0.00           H  
ATOM   3209  CA  VAL   212      51.441  70.988  36.081  1.00  0.00           C  
ATOM   3210  HA  VAL   212      50.847  71.730  35.548  1.00  0.00           H  
ATOM   3211  C   VAL   212      50.816  69.687  35.593  1.00  0.00           C  
ATOM   3212  O   VAL   212      49.921  69.832  34.737  1.00  0.00           O  
ATOM   3213  CB  VAL   212      52.882  71.245  35.570  1.00  0.00           C  
ATOM   3214  HB  VAL   212      53.497  70.466  36.020  1.00  0.00           H  
ATOM   3215  CG1 VAL   212      53.066  71.094  34.071  1.00  0.00           C  
ATOM   3216 HG11 VAL   212      52.465  71.851  33.567  1.00  0.00           H  
ATOM   3217 HG12 VAL   212      52.712  70.094  33.821  1.00  0.00           H  
ATOM   3218 HG13 VAL   212      54.090  71.228  33.723  1.00  0.00           H  
ATOM   3219  CG2 VAL   212      53.422  72.593  35.945  1.00  0.00           C  
ATOM   3220 HG21 VAL   212      52.737  73.389  35.653  1.00  0.00           H  
ATOM   3221 HG22 VAL   212      54.432  72.804  35.594  1.00  0.00           H  
ATOM   3222 HG23 VAL   212      53.461  72.577  37.034  1.00  0.00           H  
ATOM   3223  N   ILE   213      51.124  68.544  36.137  1.00  0.00           N  
ATOM   3224  H   ILE   213      52.002  68.488  36.634  1.00  0.00           H  
ATOM   3225  CA  ILE   213      50.479  67.236  35.768  1.00  0.00           C  
ATOM   3226  HA  ILE   213      50.724  66.979  34.738  1.00  0.00           H  
ATOM   3227  C   ILE   213      48.902  67.151  35.963  1.00  0.00           C  
ATOM   3228  O   ILE   213      48.249  66.688  34.997  1.00  0.00           O  
ATOM   3229  CB  ILE   213      51.246  66.119  36.518  1.00  0.00           C  
ATOM   3230  HB  ILE   213      51.471  66.461  37.528  1.00  0.00           H  
ATOM   3231  CG1 ILE   213      52.550  65.706  35.747  1.00  0.00           C  
ATOM   3232 HG12 ILE   213      53.064  66.623  35.461  1.00  0.00           H  
ATOM   3233 HG13 ILE   213      52.271  65.147  34.854  1.00  0.00           H  
ATOM   3234  CG2 ILE   213      50.428  64.815  36.747  1.00  0.00           C  
ATOM   3235 HG21 ILE   213      51.051  64.111  37.299  1.00  0.00           H  
ATOM   3236 HG22 ILE   213      50.147  64.289  35.834  1.00  0.00           H  
ATOM   3237 HG23 ILE   213      49.459  64.996  37.211  1.00  0.00           H  
ATOM   3238  CD1 ILE   213      53.571  64.944  36.617  1.00  0.00           C  
ATOM   3239 HD11 ILE   213      53.788  65.396  37.585  1.00  0.00           H  
ATOM   3240 HD12 ILE   213      54.522  64.904  36.085  1.00  0.00           H  
ATOM   3241 HD13 ILE   213      53.195  63.926  36.719  1.00  0.00           H  
ATOM   3242  N   ASN   214      48.379  67.719  37.097  1.00  0.00           N  
ATOM   3243  H   ASN   214      49.122  68.019  37.711  1.00  0.00           H  
ATOM   3244  CA  ASN   214      46.984  68.040  37.396  1.00  0.00           C  
ATOM   3245  HA  ASN   214      46.333  67.167  37.446  1.00  0.00           H  
ATOM   3246  C   ASN   214      46.356  68.981  36.328  1.00  0.00           C  
ATOM   3247  O   ASN   214      45.165  68.924  36.117  1.00  0.00           O  
ATOM   3248  CB  ASN   214      46.823  68.674  38.855  1.00  0.00           C  
ATOM   3249  HB2 ASN   214      47.168  69.708  38.847  1.00  0.00           H  
ATOM   3250  HB3 ASN   214      47.554  68.251  39.544  1.00  0.00           H  
ATOM   3251  CG  ASN   214      45.436  68.646  39.475  1.00  0.00           C  
ATOM   3252  OD1 ASN   214      44.698  67.693  39.593  1.00  0.00           O  
ATOM   3253  ND2 ASN   214      44.979  69.698  40.065  1.00  0.00           N  
ATOM   3254 HD22 ASN   214      45.348  70.638  40.056  1.00  0.00           H  
ATOM   3255 HD21 ASN   214      44.050  69.630  40.453  1.00  0.00           H  
ATOM   3256  N   GLY   215      47.174  69.826  35.650  1.00  0.00           N  
ATOM   3257  H   GLY   215      48.156  69.789  35.883  1.00  0.00           H  
ATOM   3258  CA  GLY   215      46.812  70.792  34.574  1.00  0.00           C  
ATOM   3259  HA2 GLY   215      45.984  70.332  34.033  1.00  0.00           H  
ATOM   3260  HA3 GLY   215      47.634  70.925  33.871  1.00  0.00           H  
ATOM   3261  C   GLY   215      46.463  72.134  35.116  1.00  0.00           C  
ATOM   3262  O   GLY   215      45.476  72.714  34.636  1.00  0.00           O  
ATOM   3263  N   ASP   216      47.122  72.567  36.244  1.00  0.00           N  
ATOM   3264  H   ASP   216      47.739  71.894  36.675  1.00  0.00           H  
ATOM   3265  CA  ASP   216      47.193  73.932  36.747  1.00  0.00           C  
ATOM   3266  HA  ASP   216      46.426  74.412  36.139  1.00  0.00           H  
ATOM   3267  C   ASP   216      48.437  74.718  36.297  1.00  0.00           C  
ATOM   3268  O   ASP   216      49.439  74.120  36.032  1.00  0.00           O  
ATOM   3269  CB  ASP   216      46.882  74.046  38.255  1.00  0.00           C  
ATOM   3270  HB2 ASP   216      46.692  75.103  38.442  1.00  0.00           H  
ATOM   3271  HB3 ASP   216      47.782  73.816  38.824  1.00  0.00           H  
ATOM   3272  CG  ASP   216      45.632  73.284  38.791  1.00  0.00           C  
ATOM   3273  OD1 ASP   216      45.817  72.641  39.848  1.00  0.00           O  
ATOM   3274  OD2 ASP   216      44.590  73.389  38.134  1.00  0.00           O  
ATOM   3275  N   ARG   217      48.306  76.015  36.135  1.00  0.00           N  
ATOM   3276  H   ARG   217      47.461  76.513  36.377  1.00  0.00           H  
ATOM   3277  CA  ARG   217      49.387  76.846  35.545  1.00  0.00           C  
ATOM   3278  HA  ARG   217      50.271  76.211  35.487  1.00  0.00           H  
ATOM   3279  C   ARG   217      49.750  78.152  36.269  1.00  0.00           C  
ATOM   3280  O   ARG   217      50.895  78.660  36.142  1.00  0.00           O  
ATOM   3281  CB  ARG   217      49.087  77.216  34.124  1.00  0.00           C  
ATOM   3282  HB2 ARG   217      49.833  77.903  33.726  1.00  0.00           H  
ATOM   3283  HB3 ARG   217      48.182  77.788  33.920  1.00  0.00           H  
ATOM   3284  CG  ARG   217      49.060  75.905  33.305  1.00  0.00           C  
ATOM   3285  HG2 ARG   217      48.177  75.309  33.537  1.00  0.00           H  
ATOM   3286  HG3 ARG   217      49.970  75.346  33.524  1.00  0.00           H  
ATOM   3287  CD  ARG   217      49.103  76.216  31.845  1.00  0.00           C  
ATOM   3288  HD2 ARG   217      48.196  76.751  31.564  1.00  0.00           H  
ATOM   3289  HD3 ARG   217      49.053  75.241  31.361  1.00  0.00           H  
ATOM   3290  NE  ARG   217      50.297  77.020  31.479  1.00  0.00           N  
ATOM   3291  HE  ARG   217      50.179  78.020  31.555  1.00  0.00           H  
ATOM   3292  CZ  ARG   217      51.495  76.567  31.201  1.00  0.00           C  
ATOM   3293  NH1 ARG   217      52.470  77.408  31.182  1.00  0.00           N  
ATOM   3294 HH12 ARG   217      52.414  78.377  31.463  1.00  0.00           H  
ATOM   3295 HH11 ARG   217      53.414  77.191  30.898  1.00  0.00           H  
ATOM   3296  NH2 ARG   217      51.782  75.338  30.888  1.00  0.00           N  
ATOM   3297 HH21 ARG   217      52.717  75.122  30.573  1.00  0.00           H  
ATOM   3298 HH22 ARG   217      51.043  74.650  30.864  1.00  0.00           H  
ATOM   3299  N   TRP   218      48.836  78.775  36.928  1.00  0.00           N  
ATOM   3300  H   TRP   218      47.947  78.315  37.060  1.00  0.00           H  
ATOM   3301  CA  TRP   218      48.935  80.164  37.406  1.00  0.00           C  
ATOM   3302  HA  TRP   218      48.833  80.852  36.566  1.00  0.00           H  
ATOM   3303  C   TRP   218      50.299  80.573  38.118  1.00  0.00           C  
ATOM   3304  O   TRP   218      50.704  81.692  37.886  1.00  0.00           O  
ATOM   3305  CB  TRP   218      47.731  80.620  38.312  1.00  0.00           C  
ATOM   3306  HB2 TRP   218      46.839  80.218  37.832  1.00  0.00           H  
ATOM   3307  HB3 TRP   218      47.767  81.706  38.395  1.00  0.00           H  
ATOM   3308  CG  TRP   218      47.753  80.203  39.754  1.00  0.00           C  
ATOM   3309  CD1 TRP   218      46.932  79.276  40.354  1.00  0.00           C  
ATOM   3310  HD1 TRP   218      46.155  78.730  39.838  1.00  0.00           H  
ATOM   3311  CD2 TRP   218      48.577  80.665  40.850  1.00  0.00           C  
ATOM   3312  NE1 TRP   218      47.276  79.100  41.668  1.00  0.00           N  
ATOM   3313  HE1 TRP   218      46.704  78.563  42.304  1.00  0.00           H  
ATOM   3314  CE2 TRP   218      48.218  80.019  42.123  1.00  0.00           C  
ATOM   3315  CE3 TRP   218      49.545  81.710  41.055  1.00  0.00           C  
ATOM   3316  HE3 TRP   218      49.833  82.289  40.190  1.00  0.00           H  
ATOM   3317  CZ2 TRP   218      48.762  80.386  43.335  1.00  0.00           C  
ATOM   3318  HZ2 TRP   218      48.478  79.886  44.249  1.00  0.00           H  
ATOM   3319  CZ3 TRP   218      50.129  82.063  42.257  1.00  0.00           C  
ATOM   3320  HZ3 TRP   218      50.948  82.766  42.302  1.00  0.00           H  
ATOM   3321  CH2 TRP   218      49.694  81.378  43.374  1.00  0.00           C  
ATOM   3322  HH2 TRP   218      50.138  81.591  44.336  1.00  0.00           H  
ATOM   3323  N   PHE   219      50.949  79.694  38.872  1.00  0.00           N  
ATOM   3324  H   PHE   219      50.716  78.713  38.825  1.00  0.00           H  
ATOM   3325  CA  PHE   219      52.212  79.882  39.502  1.00  0.00           C  
ATOM   3326  HA  PHE   219      52.181  80.817  40.060  1.00  0.00           H  
ATOM   3327  C   PHE   219      53.442  79.912  38.592  1.00  0.00           C  
ATOM   3328  O   PHE   219      54.547  80.225  39.039  1.00  0.00           O  
ATOM   3329  CB  PHE   219      52.289  78.769  40.583  1.00  0.00           C  
ATOM   3330  HB2 PHE   219      51.485  78.981  41.288  1.00  0.00           H  
ATOM   3331  HB3 PHE   219      53.148  78.972  41.222  1.00  0.00           H  
ATOM   3332  CG  PHE   219      52.217  77.331  40.207  1.00  0.00           C  
ATOM   3333  CD1 PHE   219      53.369  76.593  39.825  1.00  0.00           C  
ATOM   3334  HD1 PHE   219      54.371  76.993  39.884  1.00  0.00           H  
ATOM   3335  CD2 PHE   219      50.869  76.802  40.096  1.00  0.00           C  
ATOM   3336  HD2 PHE   219      49.980  77.289  40.469  1.00  0.00           H  
ATOM   3337  CE1 PHE   219      53.188  75.299  39.318  1.00  0.00           C  
ATOM   3338  HE1 PHE   219      54.095  74.757  39.095  1.00  0.00           H  
ATOM   3339  CE2 PHE   219      50.803  75.446  39.641  1.00  0.00           C  
ATOM   3340  HE2 PHE   219      49.850  74.956  39.503  1.00  0.00           H  
ATOM   3341  CZ  PHE   219      51.932  74.757  39.182  1.00  0.00           C  
ATOM   3342  HZ  PHE   219      51.866  73.750  38.799  1.00  0.00           H  
ATOM   3343  N   LEU   220      53.329  79.702  37.311  1.00  0.00           N  
ATOM   3344  H   LEU   220      52.449  79.529  36.847  1.00  0.00           H  
ATOM   3345  CA  LEU   220      54.482  79.517  36.443  1.00  0.00           C  
ATOM   3346  HA  LEU   220      55.298  79.030  36.977  1.00  0.00           H  
ATOM   3347  C   LEU   220      55.043  80.857  35.961  1.00  0.00           C  
ATOM   3348  O   LEU   220      54.361  81.871  35.902  1.00  0.00           O  
ATOM   3349  CB  LEU   220      54.114  78.586  35.302  1.00  0.00           C  
ATOM   3350  HB2 LEU   220      55.003  78.373  34.709  1.00  0.00           H  
ATOM   3351  HB3 LEU   220      53.406  79.080  34.636  1.00  0.00           H  
ATOM   3352  CG  LEU   220      53.830  77.143  35.730  1.00  0.00           C  
ATOM   3353  HG  LEU   220      53.167  77.197  36.594  1.00  0.00           H  
ATOM   3354  CD1 LEU   220      53.118  76.449  34.637  1.00  0.00           C  
ATOM   3355 HD11 LEU   220      53.780  76.176  33.815  1.00  0.00           H  
ATOM   3356 HD12 LEU   220      52.285  77.045  34.265  1.00  0.00           H  
ATOM   3357 HD13 LEU   220      52.592  75.582  35.036  1.00  0.00           H  
ATOM   3358  CD2 LEU   220      54.930  76.266  36.283  1.00  0.00           C  
ATOM   3359 HD21 LEU   220      55.468  76.866  37.018  1.00  0.00           H  
ATOM   3360 HD22 LEU   220      55.536  75.823  35.493  1.00  0.00           H  
ATOM   3361 HD23 LEU   220      54.405  75.486  36.835  1.00  0.00           H  
ATOM   3362  N   ASN   221      56.358  80.920  35.657  1.00  0.00           N  
ATOM   3363  H   ASN   221      56.820  80.026  35.754  1.00  0.00           H  
ATOM   3364  CA  ASN   221      57.213  82.170  35.441  1.00  0.00           C  
ATOM   3365  HA  ASN   221      56.527  82.922  35.048  1.00  0.00           H  
ATOM   3366  C   ASN   221      58.373  81.910  34.410  1.00  0.00           C  
ATOM   3367  O   ASN   221      59.169  80.958  34.516  1.00  0.00           O  
ATOM   3368  CB  ASN   221      57.847  82.675  36.754  1.00  0.00           C  
ATOM   3369  HB2 ASN   221      58.530  81.929  37.159  1.00  0.00           H  
ATOM   3370  HB3 ASN   221      57.077  82.810  37.514  1.00  0.00           H  
ATOM   3371  CG  ASN   221      58.728  83.935  36.682  1.00  0.00           C  
ATOM   3372  OD1 ASN   221      58.817  84.713  35.757  1.00  0.00           O  
ATOM   3373  ND2 ASN   221      59.478  84.096  37.709  1.00  0.00           N  
ATOM   3374 HD22 ASN   221      59.446  83.560  38.564  1.00  0.00           H  
ATOM   3375 HD21 ASN   221      60.114  84.881  37.707  1.00  0.00           H  
ATOM   3376  N   ARG   222      58.262  82.765  33.385  1.00  0.00           N  
ATOM   3377  H   ARG   222      57.602  83.515  33.539  1.00  0.00           H  
ATOM   3378  CA  ARG   222      59.112  82.685  32.197  1.00  0.00           C  
ATOM   3379  HA  ARG   222      59.512  81.712  31.913  1.00  0.00           H  
ATOM   3380  C   ARG   222      60.451  83.480  32.303  1.00  0.00           C  
ATOM   3381  O   ARG   222      61.284  83.179  31.446  1.00  0.00           O  
ATOM   3382  CB  ARG   222      58.353  83.004  30.949  1.00  0.00           C  
ATOM   3383  HB2 ARG   222      58.835  83.852  30.463  1.00  0.00           H  
ATOM   3384  HB3 ARG   222      57.316  83.321  31.065  1.00  0.00           H  
ATOM   3385  CG  ARG   222      58.451  81.788  30.035  1.00  0.00           C  
ATOM   3386  HG2 ARG   222      59.486  81.452  30.104  1.00  0.00           H  
ATOM   3387  HG3 ARG   222      58.111  81.989  29.019  1.00  0.00           H  
ATOM   3388  CD  ARG   222      57.661  80.627  30.656  1.00  0.00           C  
ATOM   3389  HD2 ARG   222      57.903  80.379  31.690  1.00  0.00           H  
ATOM   3390  HD3 ARG   222      58.035  79.761  30.110  1.00  0.00           H  
ATOM   3391  NE  ARG   222      56.268  80.863  30.248  1.00  0.00           N  
ATOM   3392  HE  ARG   222      56.106  81.488  29.472  1.00  0.00           H  
ATOM   3393  CZ  ARG   222      55.122  80.506  30.820  1.00  0.00           C  
ATOM   3394  NH1 ARG   222      55.032  79.685  31.771  1.00  0.00           N  
ATOM   3395 HH12 ARG   222      55.781  79.051  32.010  1.00  0.00           H  
ATOM   3396 HH11 ARG   222      54.171  79.520  32.273  1.00  0.00           H  
ATOM   3397  NH2 ARG   222      54.002  81.069  30.460  1.00  0.00           N  
ATOM   3398 HH21 ARG   222      53.127  80.879  30.927  1.00  0.00           H  
ATOM   3399 HH22 ARG   222      54.063  81.761  29.727  1.00  0.00           H  
ATOM   3400  N   PHE   223      60.693  84.324  33.343  1.00  0.00           N  
ATOM   3401  H   PHE   223      60.014  84.415  34.085  1.00  0.00           H  
ATOM   3402  CA  PHE   223      61.930  85.006  33.531  1.00  0.00           C  
ATOM   3403  HA  PHE   223      62.310  85.323  32.559  1.00  0.00           H  
ATOM   3404  C   PHE   223      62.964  83.944  34.020  1.00  0.00           C  
ATOM   3405  O   PHE   223      62.783  83.203  35.018  1.00  0.00           O  
ATOM   3406  CB  PHE   223      61.854  86.232  34.472  1.00  0.00           C  
ATOM   3407  HB2 PHE   223      61.282  85.923  35.347  1.00  0.00           H  
ATOM   3408  HB3 PHE   223      61.301  86.986  33.911  1.00  0.00           H  
ATOM   3409  CG  PHE   223      63.210  86.843  34.762  1.00  0.00           C  
ATOM   3410  CD1 PHE   223      63.781  86.556  36.026  1.00  0.00           C  
ATOM   3411  HD1 PHE   223      63.341  85.884  36.749  1.00  0.00           H  
ATOM   3412  CD2 PHE   223      63.888  87.652  33.862  1.00  0.00           C  
ATOM   3413  HD2 PHE   223      63.410  87.810  32.906  1.00  0.00           H  
ATOM   3414  CE1 PHE   223      65.059  87.109  36.295  1.00  0.00           C  
ATOM   3415  HE1 PHE   223      65.608  86.910  37.203  1.00  0.00           H  
ATOM   3416  CE2 PHE   223      65.160  88.185  34.156  1.00  0.00           C  
ATOM   3417  HE2 PHE   223      65.767  88.646  33.392  1.00  0.00           H  
ATOM   3418  CZ  PHE   223      65.724  87.915  35.364  1.00  0.00           C  
ATOM   3419  HZ  PHE   223      66.634  88.448  35.596  1.00  0.00           H  
ATOM   3420  N   THR   224      63.977  83.655  33.218  1.00  0.00           N  
ATOM   3421  H   THR   224      64.144  84.327  32.484  1.00  0.00           H  
ATOM   3422  CA  THR   224      65.034  82.753  33.608  1.00  0.00           C  
ATOM   3423  HA  THR   224      64.546  81.869  34.019  1.00  0.00           H  
ATOM   3424  C   THR   224      65.983  83.245  34.762  1.00  0.00           C  
ATOM   3425  O   THR   224      66.445  84.367  34.848  1.00  0.00           O  
ATOM   3426  CB  THR   224      65.877  82.155  32.501  1.00  0.00           C  
ATOM   3427  HB  THR   224      66.441  81.354  32.978  1.00  0.00           H  
ATOM   3428  OG1 THR   224      66.699  83.199  31.912  1.00  0.00           O  
ATOM   3429  HG1 THR   224      66.443  84.038  32.301  1.00  0.00           H  
ATOM   3430  CG2 THR   224      64.950  81.514  31.402  1.00  0.00           C  
ATOM   3431 HG21 THR   224      64.405  82.232  30.789  1.00  0.00           H  
ATOM   3432 HG22 THR   224      64.154  80.962  31.900  1.00  0.00           H  
ATOM   3433 HG23 THR   224      65.559  80.899  30.739  1.00  0.00           H  
ATOM   3434  N   THR   225      66.251  82.291  35.644  1.00  0.00           N  
ATOM   3435  H   THR   225      65.800  81.436  35.352  1.00  0.00           H  
ATOM   3436  CA  THR   225      67.255  82.489  36.746  1.00  0.00           C  
ATOM   3437  HA  THR   225      67.734  83.426  36.462  1.00  0.00           H  
ATOM   3438  C   THR   225      68.287  81.368  36.757  1.00  0.00           C  
ATOM   3439  O   THR   225      68.023  80.283  36.228  1.00  0.00           O  
ATOM   3440  CB  THR   225      66.662  82.640  38.197  1.00  0.00           C  
ATOM   3441  HB  THR   225      67.457  82.345  38.882  1.00  0.00           H  
ATOM   3442  OG1 THR   225      65.428  81.930  38.440  1.00  0.00           O  
ATOM   3443  HG1 THR   225      65.674  81.075  38.800  1.00  0.00           H  
ATOM   3444  CG2 THR   225      66.378  84.099  38.468  1.00  0.00           C  
ATOM   3445 HG21 THR   225      67.333  84.601  38.623  1.00  0.00           H  
ATOM   3446 HG22 THR   225      65.773  84.177  39.371  1.00  0.00           H  
ATOM   3447 HG23 THR   225      65.804  84.426  37.600  1.00  0.00           H  
ATOM   3448  N   THR   226      69.441  81.690  37.432  1.00  0.00           N  
ATOM   3449  H   THR   226      69.670  82.642  37.682  1.00  0.00           H  
ATOM   3450  CA  THR   226      70.482  80.664  37.757  1.00  0.00           C  
ATOM   3451  HA  THR   226      70.585  79.927  36.961  1.00  0.00           H  
ATOM   3452  C   THR   226      70.221  79.929  39.039  1.00  0.00           C  
ATOM   3453  O   THR   226      69.335  80.345  39.812  1.00  0.00           O  
ATOM   3454  CB  THR   226      71.842  81.383  37.943  1.00  0.00           C  
ATOM   3455  HB  THR   226      72.550  80.623  38.274  1.00  0.00           H  
ATOM   3456  OG1 THR   226      71.747  82.348  38.997  1.00  0.00           O  
ATOM   3457  HG1 THR   226      72.586  82.814  39.007  1.00  0.00           H  
ATOM   3458  CG2 THR   226      72.362  82.074  36.739  1.00  0.00           C  
ATOM   3459 HG21 THR   226      73.206  82.727  36.962  1.00  0.00           H  
ATOM   3460 HG22 THR   226      71.685  82.814  36.312  1.00  0.00           H  
ATOM   3461 HG23 THR   226      72.520  81.382  35.913  1.00  0.00           H  
ATOM   3462  N   LEU   227      71.044  78.916  39.329  1.00  0.00           N  
ATOM   3463  H   LEU   227      71.878  78.800  38.772  1.00  0.00           H  
ATOM   3464  CA  LEU   227      70.918  78.199  40.558  1.00  0.00           C  
ATOM   3465  HA  LEU   227      69.857  77.967  40.652  1.00  0.00           H  
ATOM   3466  C   LEU   227      71.265  79.093  41.764  1.00  0.00           C  
ATOM   3467  O   LEU   227      70.486  79.089  42.728  1.00  0.00           O  
ATOM   3468  CB  LEU   227      71.702  76.817  40.626  1.00  0.00           C  
ATOM   3469  HB2 LEU   227      72.775  77.001  40.662  1.00  0.00           H  
ATOM   3470  HB3 LEU   227      71.596  76.259  39.696  1.00  0.00           H  
ATOM   3471  CG  LEU   227      71.316  75.883  41.747  1.00  0.00           C  
ATOM   3472  HG  LEU   227      71.894  76.016  42.661  1.00  0.00           H  
ATOM   3473  CD1 LEU   227      69.771  75.761  41.958  1.00  0.00           C  
ATOM   3474 HD11 LEU   227      69.511  74.885  42.553  1.00  0.00           H  
ATOM   3475 HD12 LEU   227      69.134  75.551  41.099  1.00  0.00           H  
ATOM   3476 HD13 LEU   227      69.304  76.637  42.408  1.00  0.00           H  
ATOM   3477  CD2 LEU   227      71.783  74.470  41.334  1.00  0.00           C  
ATOM   3478 HD21 LEU   227      71.569  73.720  42.095  1.00  0.00           H  
ATOM   3479 HD22 LEU   227      72.840  74.617  41.113  1.00  0.00           H  
ATOM   3480 HD23 LEU   227      71.379  74.298  40.336  1.00  0.00           H  
ATOM   3481  N   ASN   228      72.308  79.924  41.653  1.00  0.00           N  
ATOM   3482  H   ASN   228      72.855  79.776  40.816  1.00  0.00           H  
ATOM   3483  CA  ASN   228      72.710  80.822  42.707  1.00  0.00           C  
ATOM   3484  HA  ASN   228      72.805  80.223  43.613  1.00  0.00           H  
ATOM   3485  C   ASN   228      71.686  81.851  43.150  1.00  0.00           C  
ATOM   3486  O   ASN   228      71.520  81.996  44.371  1.00  0.00           O  
ATOM   3487  CB  ASN   228      74.053  81.406  42.362  1.00  0.00           C  
ATOM   3488  HB2 ASN   228      73.850  82.269  41.729  1.00  0.00           H  
ATOM   3489  HB3 ASN   228      74.684  80.677  41.853  1.00  0.00           H  
ATOM   3490  CG  ASN   228      74.780  81.855  43.631  1.00  0.00           C  
ATOM   3491  ND2 ASN   228      74.925  83.094  43.868  1.00  0.00           N  
ATOM   3492 HD22 ASN   228      74.381  83.723  43.294  1.00  0.00           H  
ATOM   3493 HD21 ASN   228      75.397  83.260  44.745  1.00  0.00           H  
ATOM   3494  OD1 ASN   228      75.260  81.030  44.427  1.00  0.00           O  
ATOM   3495  N   ASP   229      71.023  82.455  42.151  1.00  0.00           N  
ATOM   3496  H   ASP   229      71.231  82.192  41.198  1.00  0.00           H  
ATOM   3497  CA  ASP   229      69.912  83.431  42.330  1.00  0.00           C  
ATOM   3498  HA  ASP   229      70.119  84.182  43.092  1.00  0.00           H  
ATOM   3499  C   ASP   229      68.592  82.789  42.753  1.00  0.00           C  
ATOM   3500  O   ASP   229      67.762  83.471  43.323  1.00  0.00           O  
ATOM   3501  CB  ASP   229      69.634  84.294  41.100  1.00  0.00           C  
ATOM   3502  HB2 ASP   229      68.856  85.041  41.255  1.00  0.00           H  
ATOM   3503  HB3 ASP   229      69.309  83.529  40.395  1.00  0.00           H  
ATOM   3504  CG  ASP   229      70.758  84.980  40.312  1.00  0.00           C  
ATOM   3505  OD1 ASP   229      71.963  84.838  40.715  1.00  0.00           O  
ATOM   3506  OD2 ASP   229      70.450  85.811  39.400  1.00  0.00           O  
ATOM   3507  N   PHE   230      68.456  81.454  42.681  1.00  0.00           N  
ATOM   3508  H   PHE   230      69.227  80.960  42.255  1.00  0.00           H  
ATOM   3509  CA  PHE   230      67.380  80.678  43.347  1.00  0.00           C  
ATOM   3510  HA  PHE   230      66.573  81.402  43.450  1.00  0.00           H  
ATOM   3511  C   PHE   230      67.785  80.379  44.824  1.00  0.00           C  
ATOM   3512  O   PHE   230      66.988  80.639  45.736  1.00  0.00           O  
ATOM   3513  CB  PHE   230      66.892  79.532  42.498  1.00  0.00           C  
ATOM   3514  HB2 PHE   230      67.732  79.061  41.986  1.00  0.00           H  
ATOM   3515  HB3 PHE   230      66.327  79.949  41.664  1.00  0.00           H  
ATOM   3516  CG  PHE   230      66.046  78.585  43.347  1.00  0.00           C  
ATOM   3517  CD1 PHE   230      66.526  77.458  44.019  1.00  0.00           C  
ATOM   3518  HD1 PHE   230      67.590  77.280  43.985  1.00  0.00           H  
ATOM   3519  CD2 PHE   230      64.694  78.908  43.400  1.00  0.00           C  
ATOM   3520  HD2 PHE   230      64.278  79.747  42.862  1.00  0.00           H  
ATOM   3521  CE1 PHE   230      65.672  76.668  44.743  1.00  0.00           C  
ATOM   3522  HE1 PHE   230      66.047  75.909  45.414  1.00  0.00           H  
ATOM   3523  CE2 PHE   230      63.825  78.167  44.185  1.00  0.00           C  
ATOM   3524  HE2 PHE   230      62.780  78.434  44.250  1.00  0.00           H  
ATOM   3525  CZ  PHE   230      64.294  76.932  44.791  1.00  0.00           C  
ATOM   3526  HZ  PHE   230      63.597  76.298  45.318  1.00  0.00           H  
ATOM   3527  N   ASN   231      68.951  79.751  45.108  1.00  0.00           N  
ATOM   3528  H   ASN   231      69.468  79.484  44.283  1.00  0.00           H  
ATOM   3529  CA  ASN   231      69.376  79.454  46.509  1.00  0.00           C  
ATOM   3530  HA  ASN   231      68.618  78.786  46.918  1.00  0.00           H  
ATOM   3531  C   ASN   231      69.406  80.761  47.334  1.00  0.00           C  
ATOM   3532  O   ASN   231      68.939  80.728  48.511  1.00  0.00           O  
ATOM   3533  CB  ASN   231      70.662  78.758  46.488  1.00  0.00           C  
ATOM   3534  HB2 ASN   231      71.100  78.782  47.486  1.00  0.00           H  
ATOM   3535  HB3 ASN   231      71.385  79.272  45.854  1.00  0.00           H  
ATOM   3536  CG  ASN   231      70.477  77.382  45.957  1.00  0.00           C  
ATOM   3537  OD1 ASN   231      69.433  76.748  45.934  1.00  0.00           O  
ATOM   3538  ND2 ASN   231      71.490  76.768  45.446  1.00  0.00           N  
ATOM   3539 HD22 ASN   231      72.351  77.292  45.389  1.00  0.00           H  
ATOM   3540 HD21 ASN   231      71.299  75.905  44.957  1.00  0.00           H  
ATOM   3541  N   LEU   232      69.724  81.918  46.765  1.00  0.00           N  
ATOM   3542  H   LEU   232      70.322  81.786  45.962  1.00  0.00           H  
ATOM   3543  CA  LEU   232      69.541  83.265  47.281  1.00  0.00           C  
ATOM   3544  HA  LEU   232      70.329  83.283  48.034  1.00  0.00           H  
ATOM   3545  C   LEU   232      68.214  83.535  47.982  1.00  0.00           C  
ATOM   3546  O   LEU   232      68.211  84.196  49.023  1.00  0.00           O  
ATOM   3547  CB  LEU   232      69.672  84.321  46.183  1.00  0.00           C  
ATOM   3548  HB2 LEU   232      68.934  85.115  46.298  1.00  0.00           H  
ATOM   3549  HB3 LEU   232      69.620  83.818  45.217  1.00  0.00           H  
ATOM   3550  CG  LEU   232      71.011  85.066  46.107  1.00  0.00           C  
ATOM   3551  HG  LEU   232      71.782  84.339  45.851  1.00  0.00           H  
ATOM   3552  CD1 LEU   232      71.023  86.144  45.072  1.00  0.00           C  
ATOM   3553 HD11 LEU   232      71.119  85.717  44.073  1.00  0.00           H  
ATOM   3554 HD12 LEU   232      71.849  86.846  45.193  1.00  0.00           H  
ATOM   3555 HD13 LEU   232      70.110  86.731  45.167  1.00  0.00           H  
ATOM   3556  CD2 LEU   232      71.510  85.628  47.438  1.00  0.00           C  
ATOM   3557 HD21 LEU   232      72.558  85.914  47.357  1.00  0.00           H  
ATOM   3558 HD22 LEU   232      71.545  84.818  48.167  1.00  0.00           H  
ATOM   3559 HD23 LEU   232      70.866  86.415  47.830  1.00  0.00           H  
ATOM   3560  N   VAL   233      67.148  82.983  47.382  1.00  0.00           N  
ATOM   3561  H   VAL   233      67.024  82.358  46.598  1.00  0.00           H  
ATOM   3562  CA  VAL   233      65.842  83.107  48.119  1.00  0.00           C  
ATOM   3563  HA  VAL   233      65.933  84.115  48.524  1.00  0.00           H  
ATOM   3564  C   VAL   233      65.539  82.036  49.192  1.00  0.00           C  
ATOM   3565  O   VAL   233      64.977  82.452  50.229  1.00  0.00           O  
ATOM   3566  CB  VAL   233      64.766  83.132  47.086  1.00  0.00           C  
ATOM   3567  HB  VAL   233      64.694  82.178  46.563  1.00  0.00           H  
ATOM   3568  CG1 VAL   233      63.305  83.534  47.566  1.00  0.00           C  
ATOM   3569 HG11 VAL   233      63.168  82.862  48.413  1.00  0.00           H  
ATOM   3570 HG12 VAL   233      62.617  83.356  46.739  1.00  0.00           H  
ATOM   3571 HG13 VAL   233      63.253  84.592  47.824  1.00  0.00           H  
ATOM   3572  CG2 VAL   233      65.015  84.121  45.917  1.00  0.00           C  
ATOM   3573 HG21 VAL   233      65.155  85.072  46.430  1.00  0.00           H  
ATOM   3574 HG22 VAL   233      64.141  84.250  45.279  1.00  0.00           H  
ATOM   3575 HG23 VAL   233      65.913  83.870  45.353  1.00  0.00           H  
ATOM   3576  N   ALA   234      65.886  80.741  48.864  1.00  0.00           N  
ATOM   3577  H   ALA   234      66.246  80.566  47.937  1.00  0.00           H  
ATOM   3578  CA  ALA   234      65.755  79.658  49.865  1.00  0.00           C  
ATOM   3579  HA  ALA   234      64.708  79.447  50.087  1.00  0.00           H  
ATOM   3580  C   ALA   234      66.429  79.968  51.210  1.00  0.00           C  
ATOM   3581  O   ALA   234      65.815  79.932  52.212  1.00  0.00           O  
ATOM   3582  CB  ALA   234      66.388  78.411  49.189  1.00  0.00           C  
ATOM   3583  HB1 ALA   234      67.408  78.562  48.837  1.00  0.00           H  
ATOM   3584  HB2 ALA   234      65.774  78.287  48.296  1.00  0.00           H  
ATOM   3585  HB3 ALA   234      66.331  77.598  49.913  1.00  0.00           H  
ATOM   3586  N   MET   235      67.724  80.395  51.118  1.00  0.00           N  
ATOM   3587  H   MET   235      68.197  80.442  50.227  1.00  0.00           H  
ATOM   3588  CA  MET   235      68.469  80.816  52.281  1.00  0.00           C  
ATOM   3589  HA  MET   235      68.430  79.958  52.952  1.00  0.00           H  
ATOM   3590  C   MET   235      67.851  82.042  53.038  1.00  0.00           C  
ATOM   3591  O   MET   235      67.915  82.071  54.280  1.00  0.00           O  
ATOM   3592  CB  MET   235      69.896  81.116  51.754  1.00  0.00           C  
ATOM   3593  HB2 MET   235      70.472  81.653  52.507  1.00  0.00           H  
ATOM   3594  HB3 MET   235      69.776  81.779  50.897  1.00  0.00           H  
ATOM   3595  CG  MET   235      70.595  79.838  51.275  1.00  0.00           C  
ATOM   3596  HG2 MET   235      69.882  79.091  50.926  1.00  0.00           H  
ATOM   3597  HG3 MET   235      70.913  79.340  52.191  1.00  0.00           H  
ATOM   3598  SD  MET   235      71.916  79.910  50.122  1.00  0.00           S  
ATOM   3599  CE  MET   235      73.208  80.690  51.164  1.00  0.00           C  
ATOM   3600  HE1 MET   235      72.853  81.443  51.868  1.00  0.00           H  
ATOM   3601  HE2 MET   235      74.137  80.945  50.655  1.00  0.00           H  
ATOM   3602  HE3 MET   235      73.585  79.842  51.735  1.00  0.00           H  
ATOM   3603  N   LYS   236      67.248  83.033  52.418  1.00  0.00           N  
ATOM   3604  H   LYS   236      67.233  82.867  51.422  1.00  0.00           H  
ATOM   3605  CA  LYS   236      66.594  84.226  53.020  1.00  0.00           C  
ATOM   3606  HA  LYS   236      67.311  84.661  53.715  1.00  0.00           H  
ATOM   3607  C   LYS   236      65.271  83.856  53.710  1.00  0.00           C  
ATOM   3608  O   LYS   236      64.932  84.442  54.746  1.00  0.00           O  
ATOM   3609  CB  LYS   236      66.502  85.226  51.919  1.00  0.00           C  
ATOM   3610  HB2 LYS   236      65.785  85.052  51.117  1.00  0.00           H  
ATOM   3611  HB3 LYS   236      67.468  85.452  51.467  1.00  0.00           H  
ATOM   3612  CG  LYS   236      66.204  86.633  52.645  1.00  0.00           C  
ATOM   3613  HG2 LYS   236      66.835  86.755  53.525  1.00  0.00           H  
ATOM   3614  HG3 LYS   236      65.191  86.652  53.047  1.00  0.00           H  
ATOM   3615  CD  LYS   236      66.622  87.816  51.718  1.00  0.00           C  
ATOM   3616  HD2 LYS   236      66.405  87.522  50.691  1.00  0.00           H  
ATOM   3617  HD3 LYS   236      67.704  87.892  51.816  1.00  0.00           H  
ATOM   3618  CE  LYS   236      65.897  89.150  51.929  1.00  0.00           C  
ATOM   3619  HE2 LYS   236      64.990  89.103  52.531  1.00  0.00           H  
ATOM   3620  HE3 LYS   236      65.735  89.569  50.936  1.00  0.00           H  
ATOM   3621  NZ  LYS   236      66.721  90.164  52.575  1.00  0.00           N  
ATOM   3622  HZ3 LYS   236      67.284  89.738  53.298  1.00  0.00           H  
ATOM   3623  HZ1 LYS   236      66.271  90.997  52.926  1.00  0.00           H  
ATOM   3624  HZ2 LYS   236      67.439  90.482  51.941  1.00  0.00           H  
ATOM   3625  N   TYR   237      64.460  83.032  53.052  1.00  0.00           N  
ATOM   3626  H   TYR   237      64.696  82.700  52.128  1.00  0.00           H  
ATOM   3627  CA  TYR   237      63.098  82.806  53.498  1.00  0.00           C  
ATOM   3628  HA  TYR   237      63.005  83.622  54.215  1.00  0.00           H  
ATOM   3629  C   TYR   237      62.766  81.493  54.218  1.00  0.00           C  
ATOM   3630  O   TYR   237      61.580  81.229  54.438  1.00  0.00           O  
ATOM   3631  CB  TYR   237      62.112  83.167  52.310  1.00  0.00           C  
ATOM   3632  HB2 TYR   237      61.128  82.920  52.708  1.00  0.00           H  
ATOM   3633  HB3 TYR   237      62.226  82.560  51.412  1.00  0.00           H  
ATOM   3634  CG  TYR   237      62.163  84.730  52.010  1.00  0.00           C  
ATOM   3635  CD1 TYR   237      61.934  85.637  53.016  1.00  0.00           C  
ATOM   3636  HD1 TYR   237      61.577  85.364  53.999  1.00  0.00           H  
ATOM   3637  CD2 TYR   237      62.699  85.187  50.788  1.00  0.00           C  
ATOM   3638  HD2 TYR   237      63.110  84.477  50.085  1.00  0.00           H  
ATOM   3639  CE1 TYR   237      61.945  86.994  52.773  1.00  0.00           C  
ATOM   3640  HE1 TYR   237      61.726  87.751  53.512  1.00  0.00           H  
ATOM   3641  CE2 TYR   237      62.747  86.595  50.482  1.00  0.00           C  
ATOM   3642  HE2 TYR   237      63.026  86.968  49.507  1.00  0.00           H  
ATOM   3643  CZ  TYR   237      62.263  87.486  51.472  1.00  0.00           C  
ATOM   3644  OH  TYR   237      62.141  88.842  51.288  1.00  0.00           O  
ATOM   3645  HH  TYR   237      61.761  89.220  52.085  1.00  0.00           H  
ATOM   3646  N   ASN   238      63.772  80.729  54.702  1.00  0.00           N  
ATOM   3647  H   ASN   238      64.647  81.205  54.538  1.00  0.00           H  
ATOM   3648  CA  ASN   238      63.686  79.494  55.478  1.00  0.00           C  
ATOM   3649  HA  ASN   238      64.712  79.362  55.821  1.00  0.00           H  
ATOM   3650  C   ASN   238      63.350  78.242  54.699  1.00  0.00           C  
ATOM   3651  O   ASN   238      62.470  77.455  55.125  1.00  0.00           O  
ATOM   3652  CB  ASN   238      62.969  79.717  56.844  1.00  0.00           C  
ATOM   3653  HB2 ASN   238      61.888  79.688  56.705  1.00  0.00           H  
ATOM   3654  HB3 ASN   238      63.016  80.737  57.226  1.00  0.00           H  
ATOM   3655  CG  ASN   238      63.524  78.923  57.958  1.00  0.00           C  
ATOM   3656  ND2 ASN   238      62.892  77.816  58.212  1.00  0.00           N  
ATOM   3657 HD22 ASN   238      61.912  77.802  57.965  1.00  0.00           H  
ATOM   3658 HD21 ASN   238      63.199  77.280  59.012  1.00  0.00           H  
ATOM   3659  OD1 ASN   238      64.673  79.187  58.363  1.00  0.00           O  
ATOM   3660  N   TYR   239      64.103  77.933  53.608  1.00  0.00           N  
ATOM   3661  H   TYR   239      64.807  78.590  53.304  1.00  0.00           H  
ATOM   3662  CA  TYR   239      64.038  76.673  52.838  1.00  0.00           C  
ATOM   3663  HA  TYR   239      63.343  75.958  53.279  1.00  0.00           H  
ATOM   3664  C   TYR   239      65.553  76.087  52.806  1.00  0.00           C  
ATOM   3665  O   TYR   239      66.476  76.670  53.271  1.00  0.00           O  
ATOM   3666  CB  TYR   239      63.453  77.061  51.450  1.00  0.00           C  
ATOM   3667  HB2 TYR   239      63.791  76.446  50.617  1.00  0.00           H  
ATOM   3668  HB3 TYR   239      63.714  78.098  51.238  1.00  0.00           H  
ATOM   3669  CG  TYR   239      61.904  77.088  51.330  1.00  0.00           C  
ATOM   3670  CD1 TYR   239      61.209  76.281  50.371  1.00  0.00           C  
ATOM   3671  HD1 TYR   239      61.853  75.592  49.845  1.00  0.00           H  
ATOM   3672  CD2 TYR   239      61.139  77.972  52.071  1.00  0.00           C  
ATOM   3673  HD2 TYR   239      61.665  78.656  52.721  1.00  0.00           H  
ATOM   3674  CE1 TYR   239      59.803  76.320  50.270  1.00  0.00           C  
ATOM   3675  HE1 TYR   239      59.266  75.659  49.605  1.00  0.00           H  
ATOM   3676  CE2 TYR   239      59.737  78.001  52.007  1.00  0.00           C  
ATOM   3677  HE2 TYR   239      59.159  78.717  52.572  1.00  0.00           H  
ATOM   3678  CZ  TYR   239      59.066  77.210  51.113  1.00  0.00           C  
ATOM   3679  OH  TYR   239      57.717  77.222  51.112  1.00  0.00           O  
ATOM   3680  HH  TYR   239      57.343  77.989  51.552  1.00  0.00           H  
ATOM   3681  N   GLU   240      65.670  74.936  52.206  1.00  0.00           N  
ATOM   3682  H   GLU   240      64.812  74.478  51.932  1.00  0.00           H  
ATOM   3683  CA  GLU   240      66.849  74.233  51.792  1.00  0.00           C  
ATOM   3684  HA  GLU   240      67.635  74.324  52.543  1.00  0.00           H  
ATOM   3685  C   GLU   240      67.388  74.717  50.387  1.00  0.00           C  
ATOM   3686  O   GLU   240      66.736  74.702  49.328  1.00  0.00           O  
ATOM   3687  CB  GLU   240      66.693  72.724  51.874  1.00  0.00           C  
ATOM   3688  HB2 GLU   240      67.490  72.382  51.214  1.00  0.00           H  
ATOM   3689  HB3 GLU   240      65.799  72.369  51.361  1.00  0.00           H  
ATOM   3690  CG  GLU   240      66.757  72.056  53.235  1.00  0.00           C  
ATOM   3691  HG2 GLU   240      65.945  72.340  53.904  1.00  0.00           H  
ATOM   3692  HG3 GLU   240      67.731  72.304  53.657  1.00  0.00           H  
ATOM   3693  CD  GLU   240      66.716  70.510  53.075  1.00  0.00           C  
ATOM   3694  OE1 GLU   240      67.144  69.754  53.959  1.00  0.00           O  
ATOM   3695  OE2 GLU   240      66.327  70.017  52.019  1.00  0.00           O  
ATOM   3696  N   PRO   241      68.713  74.982  50.368  1.00  0.00           N  
ATOM   3697  CA  PRO   241      69.463  75.232  49.098  1.00  0.00           C  
ATOM   3698  HA  PRO   241      68.988  76.100  48.640  1.00  0.00           H  
ATOM   3699  C   PRO   241      69.514  74.020  48.145  1.00  0.00           C  
ATOM   3700  O   PRO   241      69.701  72.876  48.588  1.00  0.00           O  
ATOM   3701  CB  PRO   241      70.867  75.652  49.513  1.00  0.00           C  
ATOM   3702  HB2 PRO   241      71.043  76.727  49.557  1.00  0.00           H  
ATOM   3703  HB3 PRO   241      71.656  75.169  48.936  1.00  0.00           H  
ATOM   3704  CG  PRO   241      70.999  75.039  50.899  1.00  0.00           C  
ATOM   3705  HG2 PRO   241      71.708  75.584  51.522  1.00  0.00           H  
ATOM   3706  HG3 PRO   241      71.236  73.975  50.914  1.00  0.00           H  
ATOM   3707  CD  PRO   241      69.565  75.224  51.491  1.00  0.00           C  
ATOM   3708  HD2 PRO   241      69.477  74.460  52.263  1.00  0.00           H  
ATOM   3709  HD3 PRO   241      69.404  76.194  51.962  1.00  0.00           H  
ATOM   3710  N   LEU   242      69.415  74.186  46.822  1.00  0.00           N  
ATOM   3711  H   LEU   242      69.305  75.078  46.360  1.00  0.00           H  
ATOM   3712  CA  LEU   242      69.490  73.118  45.858  1.00  0.00           C  
ATOM   3713  HA  LEU   242      69.500  72.193  46.435  1.00  0.00           H  
ATOM   3714  C   LEU   242      70.869  73.010  45.107  1.00  0.00           C  
ATOM   3715  O   LEU   242      71.524  74.037  44.917  1.00  0.00           O  
ATOM   3716  CB  LEU   242      68.247  73.028  44.932  1.00  0.00           C  
ATOM   3717  HB2 LEU   242      68.465  72.264  44.185  1.00  0.00           H  
ATOM   3718  HB3 LEU   242      68.067  73.933  44.352  1.00  0.00           H  
ATOM   3719  CG  LEU   242      66.935  72.607  45.634  1.00  0.00           C  
ATOM   3720  HG  LEU   242      66.602  73.449  46.240  1.00  0.00           H  
ATOM   3721  CD1 LEU   242      65.878  72.436  44.564  1.00  0.00           C  
ATOM   3722 HD11 LEU   242      66.265  71.825  43.748  1.00  0.00           H  
ATOM   3723 HD12 LEU   242      65.539  73.418  44.233  1.00  0.00           H  
ATOM   3724 HD13 LEU   242      65.049  71.900  45.027  1.00  0.00           H  
ATOM   3725  CD2 LEU   242      66.995  71.350  46.505  1.00  0.00           C  
ATOM   3726 HD21 LEU   242      66.999  70.411  45.950  1.00  0.00           H  
ATOM   3727 HD22 LEU   242      66.124  71.277  47.156  1.00  0.00           H  
ATOM   3728 HD23 LEU   242      67.800  71.406  47.239  1.00  0.00           H  
ATOM   3729  N   THR   243      71.211  71.811  44.614  1.00  0.00           N  
ATOM   3730  H   THR   243      70.508  71.098  44.746  1.00  0.00           H  
ATOM   3731  CA  THR   243      72.516  71.572  43.957  1.00  0.00           C  
ATOM   3732  HA  THR   243      73.081  72.493  43.814  1.00  0.00           H  
ATOM   3733  C   THR   243      72.311  70.915  42.575  1.00  0.00           C  
ATOM   3734  O   THR   243      71.165  70.548  42.200  1.00  0.00           O  
ATOM   3735  CB  THR   243      73.403  70.704  44.906  1.00  0.00           C  
ATOM   3736  HB  THR   243      74.442  70.790  44.587  1.00  0.00           H  
ATOM   3737  OG1 THR   243      73.010  69.342  44.975  1.00  0.00           O  
ATOM   3738  HG1 THR   243      73.228  68.925  45.812  1.00  0.00           H  
ATOM   3739  CG2 THR   243      73.514  71.154  46.359  1.00  0.00           C  
ATOM   3740 HG21 THR   243      72.739  70.694  46.971  1.00  0.00           H  
ATOM   3741 HG22 THR   243      73.411  72.237  46.437  1.00  0.00           H  
ATOM   3742 HG23 THR   243      74.467  70.902  46.824  1.00  0.00           H  
ATOM   3743  N   GLN   244      73.291  70.978  41.718  1.00  0.00           N  
ATOM   3744  H   GLN   244      74.067  71.540  42.038  1.00  0.00           H  
ATOM   3745  CA  GLN   244      73.443  70.241  40.465  1.00  0.00           C  
ATOM   3746  HA  GLN   244      72.708  70.527  39.713  1.00  0.00           H  
ATOM   3747  C   GLN   244      73.186  68.759  40.527  1.00  0.00           C  
ATOM   3748  O   GLN   244      72.735  68.184  39.551  1.00  0.00           O  
ATOM   3749  CB  GLN   244      74.901  70.626  39.927  1.00  0.00           C  
ATOM   3750  HB2 GLN   244      75.016  69.866  39.155  1.00  0.00           H  
ATOM   3751  HB3 GLN   244      75.747  70.601  40.614  1.00  0.00           H  
ATOM   3752  CG  GLN   244      74.916  71.987  39.148  1.00  0.00           C  
ATOM   3753  HG2 GLN   244      74.874  72.813  39.858  1.00  0.00           H  
ATOM   3754  HG3 GLN   244      73.957  72.148  38.656  1.00  0.00           H  
ATOM   3755  CD  GLN   244      76.130  72.155  38.194  1.00  0.00           C  
ATOM   3756  OE1 GLN   244      76.484  71.232  37.483  1.00  0.00           O  
ATOM   3757  NE2 GLN   244      76.775  73.286  38.327  1.00  0.00           N  
ATOM   3758 HE22 GLN   244      76.231  73.983  38.815  1.00  0.00           H  
ATOM   3759 HE21 GLN   244      77.663  73.463  37.879  1.00  0.00           H  
ATOM   3760  N   ASP   245      73.359  68.185  41.758  1.00  0.00           N  
ATOM   3761  H   ASP   245      73.875  68.737  42.429  1.00  0.00           H  
ATOM   3762  CA  ASP   245      72.879  66.780  42.076  1.00  0.00           C  
ATOM   3763  HA  ASP   245      73.337  66.234  41.251  1.00  0.00           H  
ATOM   3764  C   ASP   245      71.365  66.612  42.162  1.00  0.00           C  
ATOM   3765  O   ASP   245      70.851  65.755  41.407  1.00  0.00           O  
ATOM   3766  CB  ASP   245      73.656  66.219  43.292  1.00  0.00           C  
ATOM   3767  HB2 ASP   245      73.419  65.164  43.431  1.00  0.00           H  
ATOM   3768  HB3 ASP   245      73.246  66.695  44.183  1.00  0.00           H  
ATOM   3769  CG  ASP   245      75.182  66.323  43.229  1.00  0.00           C  
ATOM   3770  OD1 ASP   245      75.693  66.996  44.116  1.00  0.00           O  
ATOM   3771  OD2 ASP   245      75.704  66.001  42.124  1.00  0.00           O  
ATOM   3772  N   HIS   246      70.683  67.552  42.909  1.00  0.00           N  
ATOM   3773  H   HIS   246      71.235  68.244  43.396  1.00  0.00           H  
ATOM   3774  CA  HIS   246      69.165  67.575  42.959  1.00  0.00           C  
ATOM   3775  HA  HIS   246      68.696  66.608  43.139  1.00  0.00           H  
ATOM   3776  C   HIS   246      68.566  67.990  41.588  1.00  0.00           C  
ATOM   3777  O   HIS   246      67.410  67.625  41.326  1.00  0.00           O  
ATOM   3778  CB  HIS   246      68.629  68.552  44.078  1.00  0.00           C  
ATOM   3779  HB2 HIS   246      67.608  68.198  44.224  1.00  0.00           H  
ATOM   3780  HB3 HIS   246      68.816  69.570  43.736  1.00  0.00           H  
ATOM   3781  CG  HIS   246      69.399  68.491  45.366  1.00  0.00           C  
ATOM   3782  ND1 HIS   246      69.496  69.619  46.166  1.00  0.00           N  
ATOM   3783  CD2 HIS   246      70.153  67.522  45.962  1.00  0.00           C  
ATOM   3784  HD2 HIS   246      70.447  66.537  45.632  1.00  0.00           H  
ATOM   3785  CE1 HIS   246      70.251  69.350  47.205  1.00  0.00           C  
ATOM   3786  HE1 HIS   246      70.449  69.923  48.098  1.00  0.00           H  
ATOM   3787  NE2 HIS   246      70.616  68.054  47.136  1.00  0.00           N  
ATOM   3788  HE2 HIS   246      71.284  67.578  47.726  1.00  0.00           H  
ATOM   3789  N   VAL   247      69.333  68.800  40.785  1.00  0.00           N  
ATOM   3790  H   VAL   247      70.159  69.268  41.129  1.00  0.00           H  
ATOM   3791  CA  VAL   247      68.998  69.078  39.369  1.00  0.00           C  
ATOM   3792  HA  VAL   247      68.011  69.510  39.538  1.00  0.00           H  
ATOM   3793  C   VAL   247      68.843  67.806  38.615  1.00  0.00           C  
ATOM   3794  O   VAL   247      67.942  67.642  37.827  1.00  0.00           O  
ATOM   3795  CB  VAL   247      69.899  70.133  38.788  1.00  0.00           C  
ATOM   3796  HB  VAL   247      70.920  69.904  39.095  1.00  0.00           H  
ATOM   3797  CG1 VAL   247      69.885  70.205  37.267  1.00  0.00           C  
ATOM   3798 HG11 VAL   247      68.884  70.213  36.836  1.00  0.00           H  
ATOM   3799 HG12 VAL   247      70.395  69.326  36.872  1.00  0.00           H  
ATOM   3800 HG13 VAL   247      70.363  71.145  36.992  1.00  0.00           H  
ATOM   3801  CG2 VAL   247      69.756  71.565  39.293  1.00  0.00           C  
ATOM   3802 HG21 VAL   247      70.535  72.217  38.898  1.00  0.00           H  
ATOM   3803 HG22 VAL   247      69.785  71.618  40.381  1.00  0.00           H  
ATOM   3804 HG23 VAL   247      68.752  71.887  39.018  1.00  0.00           H  
ATOM   3805  N   ASP   248      69.704  66.792  38.746  1.00  0.00           N  
ATOM   3806  H   ASP   248      70.138  66.819  39.658  1.00  0.00           H  
ATOM   3807  CA  ASP   248      69.659  65.433  38.108  1.00  0.00           C  
ATOM   3808  HA  ASP   248      69.459  65.674  37.064  1.00  0.00           H  
ATOM   3809  C   ASP   248      68.466  64.561  38.555  1.00  0.00           C  
ATOM   3810  O   ASP   248      67.709  63.925  37.786  1.00  0.00           O  
ATOM   3811  CB  ASP   248      71.044  64.729  38.297  1.00  0.00           C  
ATOM   3812  HB2 ASP   248      71.191  64.264  39.271  1.00  0.00           H  
ATOM   3813  HB3 ASP   248      71.859  65.444  38.185  1.00  0.00           H  
ATOM   3814  CG  ASP   248      71.230  63.650  37.201  1.00  0.00           C  
ATOM   3815  OD1 ASP   248      71.179  63.954  35.943  1.00  0.00           O  
ATOM   3816  OD2 ASP   248      71.648  62.532  37.576  1.00  0.00           O  
ATOM   3817  N   ILE   249      68.242  64.614  39.847  1.00  0.00           N  
ATOM   3818  H   ILE   249      68.826  65.212  40.413  1.00  0.00           H  
ATOM   3819  CA  ILE   249      67.054  63.910  40.460  1.00  0.00           C  
ATOM   3820  HA  ILE   249      67.024  62.932  39.979  1.00  0.00           H  
ATOM   3821  C   ILE   249      65.700  64.541  39.974  1.00  0.00           C  
ATOM   3822  O   ILE   249      64.696  63.854  39.950  1.00  0.00           O  
ATOM   3823  CB  ILE   249      67.108  63.562  41.947  1.00  0.00           C  
ATOM   3824  HB  ILE   249      66.227  62.954  42.152  1.00  0.00           H  
ATOM   3825  CG1 ILE   249      67.227  64.744  42.889  1.00  0.00           C  
ATOM   3826 HG12 ILE   249      66.643  65.584  42.515  1.00  0.00           H  
ATOM   3827 HG13 ILE   249      68.262  65.085  42.914  1.00  0.00           H  
ATOM   3828  CG2 ILE   249      68.277  62.594  42.148  1.00  0.00           C  
ATOM   3829 HG21 ILE   249      68.122  61.803  41.414  1.00  0.00           H  
ATOM   3830 HG22 ILE   249      68.357  62.159  43.145  1.00  0.00           H  
ATOM   3831 HG23 ILE   249      69.250  63.015  41.898  1.00  0.00           H  
ATOM   3832  CD1 ILE   249      66.727  64.469  44.346  1.00  0.00           C  
ATOM   3833 HD11 ILE   249      65.683  64.157  44.339  1.00  0.00           H  
ATOM   3834 HD12 ILE   249      66.801  65.355  44.977  1.00  0.00           H  
ATOM   3835 HD13 ILE   249      67.359  63.717  44.819  1.00  0.00           H  
ATOM   3836  N   LEU   250      65.635  65.868  39.695  1.00  0.00           N  
ATOM   3837  H   LEU   250      66.397  66.449  40.013  1.00  0.00           H  
ATOM   3838  CA  LEU   250      64.466  66.492  39.074  1.00  0.00           C  
ATOM   3839  HA  LEU   250      63.629  65.876  39.402  1.00  0.00           H  
ATOM   3840  C   LEU   250      64.466  66.389  37.467  1.00  0.00           C  
ATOM   3841  O   LEU   250      63.481  66.853  36.887  1.00  0.00           O  
ATOM   3842  CB  LEU   250      64.304  67.872  39.647  1.00  0.00           C  
ATOM   3843  HB2 LEU   250      63.421  68.351  39.224  1.00  0.00           H  
ATOM   3844  HB3 LEU   250      65.171  68.450  39.329  1.00  0.00           H  
ATOM   3845  CG  LEU   250      64.050  68.114  41.145  1.00  0.00           C  
ATOM   3846  HG  LEU   250      64.728  67.458  41.692  1.00  0.00           H  
ATOM   3847  CD1 LEU   250      64.322  69.607  41.432  1.00  0.00           C  
ATOM   3848 HD11 LEU   250      64.252  69.863  42.489  1.00  0.00           H  
ATOM   3849 HD12 LEU   250      63.735  70.212  40.740  1.00  0.00           H  
ATOM   3850 HD13 LEU   250      65.361  69.866  41.231  1.00  0.00           H  
ATOM   3851  CD2 LEU   250      62.660  67.798  41.557  1.00  0.00           C  
ATOM   3852 HD21 LEU   250      62.456  67.855  42.627  1.00  0.00           H  
ATOM   3853 HD22 LEU   250      62.411  66.771  41.292  1.00  0.00           H  
ATOM   3854 HD23 LEU   250      61.895  68.341  41.001  1.00  0.00           H  
ATOM   3855  N   GLY   251      65.416  65.692  36.800  1.00  0.00           N  
ATOM   3856  H   GLY   251      66.100  65.184  37.342  1.00  0.00           H  
ATOM   3857  CA  GLY   251      65.367  65.491  35.370  1.00  0.00           C  
ATOM   3858  HA2 GLY   251      66.287  64.993  35.064  1.00  0.00           H  
ATOM   3859  HA3 GLY   251      65.368  66.486  34.924  1.00  0.00           H  
ATOM   3860  C   GLY   251      64.123  64.706  34.924  1.00  0.00           C  
ATOM   3861  O   GLY   251      63.571  65.142  33.947  1.00  0.00           O  
ATOM   3862  N   PRO   252      63.717  63.502  35.418  1.00  0.00           N  
ATOM   3863  CA  PRO   252      62.516  62.761  34.965  1.00  0.00           C  
ATOM   3864  HA  PRO   252      62.585  62.489  33.912  1.00  0.00           H  
ATOM   3865  C   PRO   252      61.233  63.588  35.072  1.00  0.00           C  
ATOM   3866  O   PRO   252      60.470  63.562  34.165  1.00  0.00           O  
ATOM   3867  CB  PRO   252      62.507  61.482  35.767  1.00  0.00           C  
ATOM   3868  HB2 PRO   252      62.784  60.664  35.102  1.00  0.00           H  
ATOM   3869  HB3 PRO   252      61.471  61.447  36.104  1.00  0.00           H  
ATOM   3870  CG  PRO   252      63.563  61.638  36.816  1.00  0.00           C  
ATOM   3871  HG2 PRO   252      64.088  60.693  36.958  1.00  0.00           H  
ATOM   3872  HG3 PRO   252      63.059  62.014  37.706  1.00  0.00           H  
ATOM   3873  CD  PRO   252      64.429  62.790  36.431  1.00  0.00           C  
ATOM   3874  HD2 PRO   252      64.526  63.431  37.307  1.00  0.00           H  
ATOM   3875  HD3 PRO   252      65.421  62.517  36.069  1.00  0.00           H  
ATOM   3876  N   LEU   253      61.002  64.361  36.135  1.00  0.00           N  
ATOM   3877  H   LEU   253      61.703  64.296  36.859  1.00  0.00           H  
ATOM   3878  CA  LEU   253      59.878  65.349  36.196  1.00  0.00           C  
ATOM   3879  HA  LEU   253      58.967  64.893  35.808  1.00  0.00           H  
ATOM   3880  C   LEU   253      60.018  66.498  35.143  1.00  0.00           C  
ATOM   3881  O   LEU   253      59.127  66.696  34.357  1.00  0.00           O  
ATOM   3882  CB  LEU   253      59.516  65.842  37.643  1.00  0.00           C  
ATOM   3883  HB2 LEU   253      58.798  66.652  37.516  1.00  0.00           H  
ATOM   3884  HB3 LEU   253      60.355  66.073  38.299  1.00  0.00           H  
ATOM   3885  CG  LEU   253      58.756  64.735  38.425  1.00  0.00           C  
ATOM   3886  HG  LEU   253      59.365  63.838  38.309  1.00  0.00           H  
ATOM   3887  CD1 LEU   253      58.745  65.065  39.920  1.00  0.00           C  
ATOM   3888 HD11 LEU   253      59.770  65.277  40.223  1.00  0.00           H  
ATOM   3889 HD12 LEU   253      58.293  64.275  40.521  1.00  0.00           H  
ATOM   3890 HD13 LEU   253      58.255  66.028  40.066  1.00  0.00           H  
ATOM   3891  CD2 LEU   253      57.378  64.421  37.819  1.00  0.00           C  
ATOM   3892 HD21 LEU   253      56.750  65.306  37.723  1.00  0.00           H  
ATOM   3893 HD22 LEU   253      56.757  63.759  38.422  1.00  0.00           H  
ATOM   3894 HD23 LEU   253      57.500  64.028  36.809  1.00  0.00           H  
ATOM   3895  N   SER   254      61.230  67.049  35.043  1.00  0.00           N  
ATOM   3896  H   SER   254      61.901  66.718  35.722  1.00  0.00           H  
ATOM   3897  CA  SER   254      61.555  67.933  33.964  1.00  0.00           C  
ATOM   3898  HA  SER   254      60.890  68.771  34.172  1.00  0.00           H  
ATOM   3899  C   SER   254      61.240  67.523  32.542  1.00  0.00           C  
ATOM   3900  O   SER   254      60.530  68.292  31.910  1.00  0.00           O  
ATOM   3901  CB  SER   254      62.890  68.629  34.154  1.00  0.00           C  
ATOM   3902  HB2 SER   254      63.778  68.041  33.922  1.00  0.00           H  
ATOM   3903  HB3 SER   254      62.984  69.004  35.173  1.00  0.00           H  
ATOM   3904  OG  SER   254      62.934  69.785  33.291  1.00  0.00           O  
ATOM   3905  HG  SER   254      62.173  70.357  33.411  1.00  0.00           H  
ATOM   3906  N   ALA   255      61.870  66.401  32.120  1.00  0.00           N  
ATOM   3907  H   ALA   255      62.599  65.967  32.667  1.00  0.00           H  
ATOM   3908  CA  ALA   255      61.617  65.678  30.826  1.00  0.00           C  
ATOM   3909  HA  ALA   255      62.075  66.219  29.997  1.00  0.00           H  
ATOM   3910  C   ALA   255      60.124  65.511  30.598  1.00  0.00           C  
ATOM   3911  O   ALA   255      59.650  65.881  29.551  1.00  0.00           O  
ATOM   3912  CB  ALA   255      62.391  64.331  30.945  1.00  0.00           C  
ATOM   3913  HB1 ALA   255      63.295  64.540  31.516  1.00  0.00           H  
ATOM   3914  HB2 ALA   255      62.643  63.932  29.963  1.00  0.00           H  
ATOM   3915  HB3 ALA   255      61.792  63.630  31.526  1.00  0.00           H  
ATOM   3916  N   GLN   256      59.373  64.854  31.480  1.00  0.00           N  
ATOM   3917  H   GLN   256      59.899  64.498  32.266  1.00  0.00           H  
ATOM   3918  CA  GLN   256      57.988  64.415  31.204  1.00  0.00           C  
ATOM   3919  HA  GLN   256      57.853  64.036  30.190  1.00  0.00           H  
ATOM   3920  C   GLN   256      56.947  65.544  31.263  1.00  0.00           C  
ATOM   3921  O   GLN   256      55.767  65.430  30.822  1.00  0.00           O  
ATOM   3922  CB  GLN   256      57.732  63.210  32.172  1.00  0.00           C  
ATOM   3923  HB2 GLN   256      58.627  62.600  32.294  1.00  0.00           H  
ATOM   3924  HB3 GLN   256      56.971  62.508  31.831  1.00  0.00           H  
ATOM   3925  CG  GLN   256      57.405  63.698  33.568  1.00  0.00           C  
ATOM   3926  HG2 GLN   256      56.542  64.345  33.723  1.00  0.00           H  
ATOM   3927  HG3 GLN   256      58.144  64.307  34.089  1.00  0.00           H  
ATOM   3928  CD  GLN   256      57.229  62.413  34.407  1.00  0.00           C  
ATOM   3929  OE1 GLN   256      58.103  61.740  34.820  1.00  0.00           O  
ATOM   3930  NE2 GLN   256      56.055  62.037  34.792  1.00  0.00           N  
ATOM   3931 HE22 GLN   256      55.187  62.461  34.497  1.00  0.00           H  
ATOM   3932 HE21 GLN   256      56.029  61.202  35.359  1.00  0.00           H  
ATOM   3933  N   THR   257      57.261  66.708  31.696  1.00  0.00           N  
ATOM   3934  H   THR   257      58.139  66.644  32.192  1.00  0.00           H  
ATOM   3935  CA  THR   257      56.461  67.952  31.793  1.00  0.00           C  
ATOM   3936  HA  THR   257      55.441  67.646  31.562  1.00  0.00           H  
ATOM   3937  C   THR   257      56.849  68.890  30.692  1.00  0.00           C  
ATOM   3938  O   THR   257      56.041  69.692  30.234  1.00  0.00           O  
ATOM   3939  CB  THR   257      56.406  68.602  33.165  1.00  0.00           C  
ATOM   3940  HB  THR   257      55.779  69.490  33.093  1.00  0.00           H  
ATOM   3941  OG1 THR   257      57.629  68.948  33.741  1.00  0.00           O  
ATOM   3942  HG1 THR   257      58.256  68.226  33.823  1.00  0.00           H  
ATOM   3943  CG2 THR   257      55.874  67.710  34.221  1.00  0.00           C  
ATOM   3944 HG21 THR   257      55.925  68.141  35.221  1.00  0.00           H  
ATOM   3945 HG22 THR   257      56.383  66.751  34.321  1.00  0.00           H  
ATOM   3946 HG23 THR   257      54.826  67.516  33.995  1.00  0.00           H  
ATOM   3947  N   GLY   258      58.130  69.016  30.334  1.00  0.00           N  
ATOM   3948  H   GLY   258      58.829  68.407  30.736  1.00  0.00           H  
ATOM   3949  CA  GLY   258      58.583  70.082  29.520  1.00  0.00           C  
ATOM   3950  HA2 GLY   258      57.801  70.345  28.807  1.00  0.00           H  
ATOM   3951  HA3 GLY   258      59.249  69.644  28.777  1.00  0.00           H  
ATOM   3952  C   GLY   258      59.066  71.379  30.238  1.00  0.00           C  
ATOM   3953  O   GLY   258      59.414  72.242  29.500  1.00  0.00           O  
ATOM   3954  N   ILE   259      58.886  71.496  31.558  1.00  0.00           N  
ATOM   3955  H   ILE   259      58.344  70.856  32.121  1.00  0.00           H  
ATOM   3956  CA  ILE   259      59.390  72.675  32.239  1.00  0.00           C  
ATOM   3957  HA  ILE   259      59.491  73.481  31.512  1.00  0.00           H  
ATOM   3958  C   ILE   259      60.791  72.431  32.857  1.00  0.00           C  
ATOM   3959  O   ILE   259      60.976  71.494  33.629  1.00  0.00           O  
ATOM   3960  CB  ILE   259      58.331  73.261  33.188  1.00  0.00           C  
ATOM   3961  HB  ILE   259      58.256  72.514  33.978  1.00  0.00           H  
ATOM   3962  CG1 ILE   259      56.885  73.268  32.520  1.00  0.00           C  
ATOM   3963 HG12 ILE   259      56.486  72.255  32.480  1.00  0.00           H  
ATOM   3964 HG13 ILE   259      56.902  73.700  31.519  1.00  0.00           H  
ATOM   3965  CG2 ILE   259      58.759  74.634  33.745  1.00  0.00           C  
ATOM   3966 HG21 ILE   259      58.835  75.381  32.955  1.00  0.00           H  
ATOM   3967 HG22 ILE   259      59.743  74.701  34.208  1.00  0.00           H  
ATOM   3968 HG23 ILE   259      57.999  74.957  34.455  1.00  0.00           H  
ATOM   3969  CD1 ILE   259      55.781  74.073  33.219  1.00  0.00           C  
ATOM   3970 HD11 ILE   259      54.894  73.474  33.009  1.00  0.00           H  
ATOM   3971 HD12 ILE   259      55.715  75.087  32.825  1.00  0.00           H  
ATOM   3972 HD13 ILE   259      56.047  74.245  34.262  1.00  0.00           H  
ATOM   3973  N   ALA   260      61.767  73.298  32.502  1.00  0.00           N  
ATOM   3974  H   ALA   260      61.566  74.007  31.812  1.00  0.00           H  
ATOM   3975  CA  ALA   260      63.181  73.130  33.013  1.00  0.00           C  
ATOM   3976  HA  ALA   260      63.386  72.086  32.774  1.00  0.00           H  
ATOM   3977  C   ALA   260      63.269  73.366  34.544  1.00  0.00           C  
ATOM   3978  O   ALA   260      62.551  74.150  35.150  1.00  0.00           O  
ATOM   3979  CB  ALA   260      64.023  74.087  32.217  1.00  0.00           C  
ATOM   3980  HB1 ALA   260      63.761  75.099  32.527  1.00  0.00           H  
ATOM   3981  HB2 ALA   260      63.942  74.004  31.133  1.00  0.00           H  
ATOM   3982  HB3 ALA   260      65.077  74.021  32.486  1.00  0.00           H  
ATOM   3983  N   VAL   261      64.225  72.704  35.171  1.00  0.00           N  
ATOM   3984  H   VAL   261      64.756  72.067  34.593  1.00  0.00           H  
ATOM   3985  CA  VAL   261      64.501  72.654  36.648  1.00  0.00           C  
ATOM   3986  HA  VAL   261      63.601  72.192  37.053  1.00  0.00           H  
ATOM   3987  C   VAL   261      64.703  74.119  37.130  1.00  0.00           C  
ATOM   3988  O   VAL   261      63.982  74.535  38.015  1.00  0.00           O  
ATOM   3989  CB  VAL   261      65.656  71.686  36.904  1.00  0.00           C  
ATOM   3990  HB  VAL   261      66.551  71.924  36.329  1.00  0.00           H  
ATOM   3991  CG1 VAL   261      66.143  71.679  38.345  1.00  0.00           C  
ATOM   3992 HG11 VAL   261      66.640  72.619  38.587  1.00  0.00           H  
ATOM   3993 HG12 VAL   261      66.722  70.757  38.404  1.00  0.00           H  
ATOM   3994 HG13 VAL   261      65.339  71.638  39.080  1.00  0.00           H  
ATOM   3995  CG2 VAL   261      65.051  70.265  36.519  1.00  0.00           C  
ATOM   3996 HG21 VAL   261      64.770  70.265  35.466  1.00  0.00           H  
ATOM   3997 HG22 VAL   261      64.212  69.943  37.135  1.00  0.00           H  
ATOM   3998 HG23 VAL   261      65.864  69.550  36.646  1.00  0.00           H  
ATOM   3999  N   LEU   262      65.479  74.955  36.482  1.00  0.00           N  
ATOM   4000  H   LEU   262      66.064  74.607  35.736  1.00  0.00           H  
ATOM   4001  CA  LEU   262      65.643  76.333  36.896  1.00  0.00           C  
ATOM   4002  HA  LEU   262      65.803  76.298  37.973  1.00  0.00           H  
ATOM   4003  C   LEU   262      64.478  77.251  36.576  1.00  0.00           C  
ATOM   4004  O   LEU   262      64.494  78.350  37.066  1.00  0.00           O  
ATOM   4005  CB  LEU   262      67.076  76.822  36.316  1.00  0.00           C  
ATOM   4006  HB2 LEU   262      67.204  77.880  36.548  1.00  0.00           H  
ATOM   4007  HB3 LEU   262      67.132  76.893  35.229  1.00  0.00           H  
ATOM   4008  CG  LEU   262      68.275  76.009  36.906  1.00  0.00           C  
ATOM   4009  HG  LEU   262      68.108  74.933  36.856  1.00  0.00           H  
ATOM   4010  CD1 LEU   262      69.482  76.467  36.109  1.00  0.00           C  
ATOM   4011 HD11 LEU   262      69.797  77.442  36.481  1.00  0.00           H  
ATOM   4012 HD12 LEU   262      69.183  76.521  35.063  1.00  0.00           H  
ATOM   4013 HD13 LEU   262      70.306  75.758  36.194  1.00  0.00           H  
ATOM   4014  CD2 LEU   262      68.489  76.142  38.410  1.00  0.00           C  
ATOM   4015 HD21 LEU   262      68.748  77.180  38.618  1.00  0.00           H  
ATOM   4016 HD22 LEU   262      69.291  75.475  38.725  1.00  0.00           H  
ATOM   4017 HD23 LEU   262      67.529  75.894  38.863  1.00  0.00           H  
ATOM   4018  N   ASP   263      63.432  76.816  35.797  1.00  0.00           N  
ATOM   4019  H   ASP   263      63.268  75.825  35.693  1.00  0.00           H  
ATOM   4020  CA  ASP   263      62.190  77.512  35.551  1.00  0.00           C  
ATOM   4021  HA  ASP   263      62.213  78.586  35.730  1.00  0.00           H  
ATOM   4022  C   ASP   263      61.052  77.071  36.490  1.00  0.00           C  
ATOM   4023  O   ASP   263      60.255  77.924  36.798  1.00  0.00           O  
ATOM   4024  CB  ASP   263      61.768  77.391  34.045  1.00  0.00           C  
ATOM   4025  HB2 ASP   263      60.841  77.956  33.943  1.00  0.00           H  
ATOM   4026  HB3 ASP   263      61.385  76.380  33.900  1.00  0.00           H  
ATOM   4027  CG  ASP   263      62.843  77.731  32.883  1.00  0.00           C  
ATOM   4028  OD1 ASP   263      62.607  77.349  31.761  1.00  0.00           O  
ATOM   4029  OD2 ASP   263      63.925  78.238  33.107  1.00  0.00           O  
ATOM   4030  N   MET   264      60.999  75.835  36.904  1.00  0.00           N  
ATOM   4031  H   MET   264      61.546  75.137  36.421  1.00  0.00           H  
ATOM   4032  CA  MET   264      60.301  75.432  38.098  1.00  0.00           C  
ATOM   4033  HA  MET   264      59.267  75.747  37.956  1.00  0.00           H  
ATOM   4034  C   MET   264      60.856  76.311  39.254  1.00  0.00           C  
ATOM   4035  O   MET   264      60.090  76.992  39.953  1.00  0.00           O  
ATOM   4036  CB  MET   264      60.278  73.921  38.299  1.00  0.00           C  
ATOM   4037  HB2 MET   264      61.196  73.698  38.843  1.00  0.00           H  
ATOM   4038  HB3 MET   264      60.446  73.349  37.386  1.00  0.00           H  
ATOM   4039  CG  MET   264      59.157  73.355  39.059  1.00  0.00           C  
ATOM   4040  HG2 MET   264      59.379  73.472  40.120  1.00  0.00           H  
ATOM   4041  HG3 MET   264      58.901  72.319  38.839  1.00  0.00           H  
ATOM   4042  SD  MET   264      57.594  74.313  38.634  1.00  0.00           S  
ATOM   4043  CE  MET   264      57.113  73.476  37.191  1.00  0.00           C  
ATOM   4044  HE1 MET   264      57.376  72.421  37.270  1.00  0.00           H  
ATOM   4045  HE2 MET   264      57.702  73.802  36.334  1.00  0.00           H  
ATOM   4046  HE3 MET   264      56.031  73.600  37.143  1.00  0.00           H  
ATOM   4047  N   CYS   265      62.215  76.417  39.440  1.00  0.00           N  
ATOM   4048  H   CYS   265      62.800  75.773  38.926  1.00  0.00           H  
ATOM   4049  CA  CYS   265      62.766  77.396  40.334  1.00  0.00           C  
ATOM   4050  HA  CYS   265      62.432  77.029  41.305  1.00  0.00           H  
ATOM   4051  C   CYS   265      62.300  78.875  40.226  1.00  0.00           C  
ATOM   4052  O   CYS   265      62.007  79.383  41.312  1.00  0.00           O  
ATOM   4053  CB  CYS   265      64.350  77.213  40.373  1.00  0.00           C  
ATOM   4054  HB2 CYS   265      64.854  78.051  40.855  1.00  0.00           H  
ATOM   4055  HB3 CYS   265      64.814  77.056  39.400  1.00  0.00           H  
ATOM   4056  SG  CYS   265      64.644  75.801  41.340  1.00  0.00           S  
ATOM   4057  HG  CYS   265      64.673  76.506  42.474  1.00  0.00           H  
ATOM   4058  N   ALA   266      62.144  79.454  39.056  1.00  0.00           N  
ATOM   4059  H   ALA   266      62.640  79.051  38.274  1.00  0.00           H  
ATOM   4060  CA  ALA   266      61.437  80.730  38.761  1.00  0.00           C  
ATOM   4061  HA  ALA   266      62.013  81.546  39.199  1.00  0.00           H  
ATOM   4062  C   ALA   266      59.926  80.834  39.244  1.00  0.00           C  
ATOM   4063  O   ALA   266      59.528  81.864  39.827  1.00  0.00           O  
ATOM   4064  CB  ALA   266      61.493  80.989  37.213  1.00  0.00           C  
ATOM   4065  HB1 ALA   266      60.750  80.470  36.607  1.00  0.00           H  
ATOM   4066  HB2 ALA   266      62.486  80.745  36.835  1.00  0.00           H  
ATOM   4067  HB3 ALA   266      61.298  82.033  36.968  1.00  0.00           H  
ATOM   4068  N   SER   267      59.196  79.723  39.189  1.00  0.00           N  
ATOM   4069  H   SER   267      59.556  78.886  38.753  1.00  0.00           H  
ATOM   4070  CA  SER   267      57.886  79.527  39.784  1.00  0.00           C  
ATOM   4071  HA  SER   267      57.131  80.281  39.556  1.00  0.00           H  
ATOM   4072  C   SER   267      58.015  79.631  41.323  1.00  0.00           C  
ATOM   4073  O   SER   267      57.436  80.515  41.938  1.00  0.00           O  
ATOM   4074  CB  SER   267      57.212  78.209  39.383  1.00  0.00           C  
ATOM   4075  HB2 SER   267      56.177  78.328  39.702  1.00  0.00           H  
ATOM   4076  HB3 SER   267      57.705  77.288  39.696  1.00  0.00           H  
ATOM   4077  OG  SER   267      57.152  78.120  37.933  1.00  0.00           O  
ATOM   4078  HG  SER   267      57.502  77.313  37.547  1.00  0.00           H  
ATOM   4079  N   LEU   268      58.922  78.912  41.946  1.00  0.00           N  
ATOM   4080  H   LEU   268      59.606  78.374  41.433  1.00  0.00           H  
ATOM   4081  CA  LEU   268      58.975  78.921  43.506  1.00  0.00           C  
ATOM   4082  HA  LEU   268      57.919  78.993  43.767  1.00  0.00           H  
ATOM   4083  C   LEU   268      59.651  80.233  44.049  1.00  0.00           C  
ATOM   4084  O   LEU   268      59.296  80.607  45.134  1.00  0.00           O  
ATOM   4085  CB  LEU   268      59.578  77.615  44.087  1.00  0.00           C  
ATOM   4086  HB2 LEU   268      60.666  77.678  44.063  1.00  0.00           H  
ATOM   4087  HB3 LEU   268      59.120  76.790  43.542  1.00  0.00           H  
ATOM   4088  CG  LEU   268      59.370  77.447  45.604  1.00  0.00           C  
ATOM   4089  HG  LEU   268      59.803  78.287  46.147  1.00  0.00           H  
ATOM   4090  CD1 LEU   268      57.905  77.270  45.948  1.00  0.00           C  
ATOM   4091 HD11 LEU   268      57.334  78.075  45.486  1.00  0.00           H  
ATOM   4092 HD12 LEU   268      57.776  77.184  47.027  1.00  0.00           H  
ATOM   4093 HD13 LEU   268      57.539  76.385  45.428  1.00  0.00           H  
ATOM   4094  CD2 LEU   268      60.193  76.320  46.088  1.00  0.00           C  
ATOM   4095 HD21 LEU   268      60.035  76.185  47.158  1.00  0.00           H  
ATOM   4096 HD22 LEU   268      61.242  76.616  46.093  1.00  0.00           H  
ATOM   4097 HD23 LEU   268      60.043  75.361  45.593  1.00  0.00           H  
ATOM   4098  N   LYS   269      60.450  80.988  43.252  1.00  0.00           N  
ATOM   4099  H   LYS   269      60.608  80.688  42.301  1.00  0.00           H  
ATOM   4100  CA  LYS   269      61.035  82.332  43.523  1.00  0.00           C  
ATOM   4101  HA  LYS   269      61.577  82.249  44.465  1.00  0.00           H  
ATOM   4102  C   LYS   269      59.916  83.328  43.736  1.00  0.00           C  
ATOM   4103  O   LYS   269      59.857  83.819  44.907  1.00  0.00           O  
ATOM   4104  CB  LYS   269      61.978  82.665  42.365  1.00  0.00           C  
ATOM   4105  HB2 LYS   269      61.398  83.056  41.529  1.00  0.00           H  
ATOM   4106  HB3 LYS   269      62.501  81.748  42.096  1.00  0.00           H  
ATOM   4107  CG  LYS   269      63.041  83.743  42.708  1.00  0.00           C  
ATOM   4108  HG2 LYS   269      63.778  83.150  43.249  1.00  0.00           H  
ATOM   4109  HG3 LYS   269      62.580  84.486  43.360  1.00  0.00           H  
ATOM   4110  CD  LYS   269      63.649  84.322  41.439  1.00  0.00           C  
ATOM   4111  HD2 LYS   269      63.855  83.558  40.689  1.00  0.00           H  
ATOM   4112  HD3 LYS   269      64.573  84.764  41.812  1.00  0.00           H  
ATOM   4113  CE  LYS   269      62.714  85.361  40.782  1.00  0.00           C  
ATOM   4114  HE2 LYS   269      62.607  86.233  41.427  1.00  0.00           H  
ATOM   4115  HE3 LYS   269      61.704  84.984  40.622  1.00  0.00           H  
ATOM   4116  NZ  LYS   269      63.269  85.715  39.465  1.00  0.00           N  
ATOM   4117  HZ3 LYS   269      63.117  84.981  38.788  1.00  0.00           H  
ATOM   4118  HZ1 LYS   269      64.269  85.857  39.499  1.00  0.00           H  
ATOM   4119  HZ2 LYS   269      62.811  86.520  39.063  1.00  0.00           H  
ATOM   4120  N   GLU   270      58.977  83.519  42.800  1.00  0.00           N  
ATOM   4121  H   GLU   270      59.246  83.145  41.901  1.00  0.00           H  
ATOM   4122  CA  GLU   270      57.942  84.514  42.932  1.00  0.00           C  
ATOM   4123  HA  GLU   270      58.404  85.417  43.330  1.00  0.00           H  
ATOM   4124  C   GLU   270      56.932  84.154  44.055  1.00  0.00           C  
ATOM   4125  O   GLU   270      56.668  85.078  44.860  1.00  0.00           O  
ATOM   4126  CB  GLU   270      57.295  84.948  41.621  1.00  0.00           C  
ATOM   4127  HB2 GLU   270      56.416  85.536  41.886  1.00  0.00           H  
ATOM   4128  HB3 GLU   270      56.982  84.120  40.984  1.00  0.00           H  
ATOM   4129  CG  GLU   270      58.292  85.781  40.791  1.00  0.00           C  
ATOM   4130  HG2 GLU   270      58.917  85.046  40.283  1.00  0.00           H  
ATOM   4131  HG3 GLU   270      58.970  86.372  41.406  1.00  0.00           H  
ATOM   4132  CD  GLU   270      57.629  86.623  39.676  1.00  0.00           C  
ATOM   4133  OE1 GLU   270      56.500  86.318  39.295  1.00  0.00           O  
ATOM   4134  OE2 GLU   270      58.311  87.498  39.111  1.00  0.00           O  
ATOM   4135  N   LEU   271      56.501  82.873  44.147  1.00  0.00           N  
ATOM   4136  H   LEU   271      56.626  82.243  43.367  1.00  0.00           H  
ATOM   4137  CA  LEU   271      55.745  82.302  45.308  1.00  0.00           C  
ATOM   4138  HA  LEU   271      54.719  82.667  45.261  1.00  0.00           H  
ATOM   4139  C   LEU   271      56.310  82.747  46.711  1.00  0.00           C  
ATOM   4140  O   LEU   271      55.529  83.121  47.577  1.00  0.00           O  
ATOM   4141  CB  LEU   271      55.657  80.752  45.144  1.00  0.00           C  
ATOM   4142  HB2 LEU   271      55.257  80.387  46.090  1.00  0.00           H  
ATOM   4143  HB3 LEU   271      56.696  80.442  45.035  1.00  0.00           H  
ATOM   4144  CG  LEU   271      54.738  80.388  43.966  1.00  0.00           C  
ATOM   4145  HG  LEU   271      55.139  80.954  43.125  1.00  0.00           H  
ATOM   4146  CD1 LEU   271      54.934  78.920  43.720  1.00  0.00           C  
ATOM   4147 HD11 LEU   271      54.392  78.445  44.537  1.00  0.00           H  
ATOM   4148 HD12 LEU   271      55.976  78.649  43.552  1.00  0.00           H  
ATOM   4149 HD13 LEU   271      54.555  78.646  42.735  1.00  0.00           H  
ATOM   4150  CD2 LEU   271      53.187  80.612  44.007  1.00  0.00           C  
ATOM   4151 HD21 LEU   271      52.808  80.270  44.970  1.00  0.00           H  
ATOM   4152 HD22 LEU   271      52.821  80.050  43.148  1.00  0.00           H  
ATOM   4153 HD23 LEU   271      52.871  81.655  43.988  1.00  0.00           H  
ATOM   4154  N   LEU   272      57.601  82.783  46.855  1.00  0.00           N  
ATOM   4155  H   LEU   272      58.236  82.609  46.090  1.00  0.00           H  
ATOM   4156  CA  LEU   272      58.180  83.081  48.126  1.00  0.00           C  
ATOM   4157  HA  LEU   272      57.531  82.746  48.935  1.00  0.00           H  
ATOM   4158  C   LEU   272      58.209  84.628  48.322  1.00  0.00           C  
ATOM   4159  O   LEU   272      57.758  85.096  49.388  1.00  0.00           O  
ATOM   4160  CB  LEU   272      59.521  82.355  48.304  1.00  0.00           C  
ATOM   4161  HB2 LEU   272      60.011  82.923  49.096  1.00  0.00           H  
ATOM   4162  HB3 LEU   272      60.218  82.568  47.494  1.00  0.00           H  
ATOM   4163  CG  LEU   272      59.522  80.841  48.576  1.00  0.00           C  
ATOM   4164  HG  LEU   272      58.794  80.381  47.907  1.00  0.00           H  
ATOM   4165  CD1 LEU   272      60.927  80.213  48.531  1.00  0.00           C  
ATOM   4166 HD11 LEU   272      60.785  79.363  49.199  1.00  0.00           H  
ATOM   4167 HD12 LEU   272      61.647  80.936  48.915  1.00  0.00           H  
ATOM   4168 HD13 LEU   272      61.211  79.796  47.565  1.00  0.00           H  
ATOM   4169  CD2 LEU   272      59.075  80.747  50.053  1.00  0.00           C  
ATOM   4170 HD21 LEU   272      58.367  81.521  50.349  1.00  0.00           H  
ATOM   4171 HD22 LEU   272      59.921  80.928  50.716  1.00  0.00           H  
ATOM   4172 HD23 LEU   272      58.539  79.813  50.229  1.00  0.00           H  
ATOM   4173  N   GLN   273      58.670  85.354  47.357  1.00  0.00           N  
ATOM   4174  H   GLN   273      59.073  84.930  46.533  1.00  0.00           H  
ATOM   4175  CA  GLN   273      58.632  86.775  47.430  1.00  0.00           C  
ATOM   4176  HA  GLN   273      59.250  87.149  48.246  1.00  0.00           H  
ATOM   4177  C   GLN   273      57.236  87.429  47.550  1.00  0.00           C  
ATOM   4178  O   GLN   273      57.171  88.531  48.002  1.00  0.00           O  
ATOM   4179  CB  GLN   273      59.434  87.382  46.166  1.00  0.00           C  
ATOM   4180  HB2 GLN   273      59.085  88.396  45.972  1.00  0.00           H  
ATOM   4181  HB3 GLN   273      59.383  86.614  45.394  1.00  0.00           H  
ATOM   4182  CG  GLN   273      60.887  87.579  46.521  1.00  0.00           C  
ATOM   4183  HG2 GLN   273      61.370  86.689  46.924  1.00  0.00           H  
ATOM   4184  HG3 GLN   273      60.920  88.373  47.268  1.00  0.00           H  
ATOM   4185  CD  GLN   273      61.675  88.300  45.340  1.00  0.00           C  
ATOM   4186  NE2 GLN   273      61.380  89.572  45.114  1.00  0.00           N  
ATOM   4187 HE22 GLN   273      60.969  90.104  45.868  1.00  0.00           H  
ATOM   4188 HE21 GLN   273      61.639  90.075  44.278  1.00  0.00           H  
ATOM   4189  OE1 GLN   273      62.338  87.622  44.606  1.00  0.00           O  
ATOM   4190  N   ASN   274      56.134  86.824  47.115  1.00  0.00           N  
ATOM   4191  H   ASN   274      56.285  86.064  46.467  1.00  0.00           H  
ATOM   4192  CA  ASN   274      54.785  87.506  47.160  1.00  0.00           C  
ATOM   4193  HA  ASN   274      54.872  88.507  47.583  1.00  0.00           H  
ATOM   4194  C   ASN   274      53.772  86.823  48.067  1.00  0.00           C  
ATOM   4195  O   ASN   274      52.740  87.387  48.507  1.00  0.00           O  
ATOM   4196  CB  ASN   274      54.251  87.575  45.706  1.00  0.00           C  
ATOM   4197  HB2 ASN   274      53.278  88.064  45.709  1.00  0.00           H  
ATOM   4198  HB3 ASN   274      54.166  86.550  45.345  1.00  0.00           H  
ATOM   4199  CG  ASN   274      55.180  88.367  44.810  1.00  0.00           C  
ATOM   4200  OD1 ASN   274      55.418  89.506  44.956  1.00  0.00           O  
ATOM   4201  ND2 ASN   274      55.501  87.784  43.716  1.00  0.00           N  
ATOM   4202 HD22 ASN   274      55.391  86.811  43.470  1.00  0.00           H  
ATOM   4203 HD21 ASN   274      56.117  88.330  43.131  1.00  0.00           H  
ATOM   4204  N   GLY   275      53.990  85.554  48.357  1.00  0.00           N  
ATOM   4205  H   GLY   275      54.873  85.156  48.070  1.00  0.00           H  
ATOM   4206  CA  GLY   275      53.036  84.670  49.159  1.00  0.00           C  
ATOM   4207  HA2 GLY   275      52.968  84.977  50.203  1.00  0.00           H  
ATOM   4208  HA3 GLY   275      53.360  83.633  49.075  1.00  0.00           H  
ATOM   4209  C   GLY   275      51.601  84.435  48.591  1.00  0.00           C  
ATOM   4210  O   GLY   275      51.137  84.936  47.558  1.00  0.00           O  
ATOM   4211  N   MET   276      50.923  83.402  49.175  1.00  0.00           N  
ATOM   4212  H   MET   276      51.324  83.079  50.043  1.00  0.00           H  
ATOM   4213  CA  MET   276      49.723  82.768  48.667  1.00  0.00           C  
ATOM   4214  HA  MET   276      49.936  82.381  47.670  1.00  0.00           H  
ATOM   4215  C   MET   276      48.499  83.718  48.528  1.00  0.00           C  
ATOM   4216  O   MET   276      47.878  83.580  47.456  1.00  0.00           O  
ATOM   4217  CB  MET   276      49.263  81.598  49.550  1.00  0.00           C  
ATOM   4218  HB2 MET   276      48.217  81.417  49.303  1.00  0.00           H  
ATOM   4219  HB3 MET   276      49.228  81.819  50.617  1.00  0.00           H  
ATOM   4220  CG  MET   276      50.152  80.364  49.426  1.00  0.00           C  
ATOM   4221  HG2 MET   276      49.723  79.573  50.042  1.00  0.00           H  
ATOM   4222  HG3 MET   276      51.157  80.471  49.833  1.00  0.00           H  
ATOM   4223  SD  MET   276      50.280  79.640  47.738  1.00  0.00           S  
ATOM   4224  CE  MET   276      49.866  77.923  48.051  1.00  0.00           C  
ATOM   4225  HE1 MET   276      48.914  77.895  48.582  1.00  0.00           H  
ATOM   4226  HE2 MET   276      50.590  77.370  48.648  1.00  0.00           H  
ATOM   4227  HE3 MET   276      49.737  77.544  47.037  1.00  0.00           H  
ATOM   4228  N   ASN   277      48.096  84.541  49.486  1.00  0.00           N  
ATOM   4229  H   ASN   277      48.462  84.454  50.423  1.00  0.00           H  
ATOM   4230  CA  ASN   277      47.058  85.656  49.270  1.00  0.00           C  
ATOM   4231  HA  ASN   277      46.739  85.952  50.269  1.00  0.00           H  
ATOM   4232  C   ASN   277      45.742  85.093  48.736  1.00  0.00           C  
ATOM   4233  O   ASN   277      45.161  85.633  47.758  1.00  0.00           O  
ATOM   4234  CB  ASN   277      47.742  86.880  48.616  1.00  0.00           C  
ATOM   4235  HB2 ASN   277      46.915  87.583  48.513  1.00  0.00           H  
ATOM   4236  HB3 ASN   277      48.092  86.576  47.630  1.00  0.00           H  
ATOM   4237  CG  ASN   277      48.807  87.389  49.630  1.00  0.00           C  
ATOM   4238  ND2 ASN   277      50.070  87.727  49.358  1.00  0.00           N  
ATOM   4239 HD22 ASN   277      50.495  87.395  48.505  1.00  0.00           H  
ATOM   4240 HD21 ASN   277      50.769  87.908  50.064  1.00  0.00           H  
ATOM   4241  OD1 ASN   277      48.556  87.539  50.817  1.00  0.00           O  
ATOM   4242  N   GLY   278      45.170  84.047  49.345  1.00  0.00           N  
ATOM   4243  H   GLY   278      45.478  83.867  50.290  1.00  0.00           H  
ATOM   4244  CA  GLY   278      43.916  83.356  48.971  1.00  0.00           C  
ATOM   4245  HA2 GLY   278      43.195  84.061  48.557  1.00  0.00           H  
ATOM   4246  HA3 GLY   278      43.506  82.881  49.862  1.00  0.00           H  
ATOM   4247  C   GLY   278      43.971  82.239  47.939  1.00  0.00           C  
ATOM   4248  O   GLY   278      43.036  81.507  47.808  1.00  0.00           O  
ATOM   4249  N   ARG   279      45.048  82.189  47.201  1.00  0.00           N  
ATOM   4250  H   ARG   279      45.857  82.769  47.370  1.00  0.00           H  
ATOM   4251  CA  ARG   279      45.174  81.140  46.186  1.00  0.00           C  
ATOM   4252  HA  ARG   279      44.196  81.007  45.725  1.00  0.00           H  
ATOM   4253  C   ARG   279      45.602  79.775  46.812  1.00  0.00           C  
ATOM   4254  O   ARG   279      46.274  79.695  47.815  1.00  0.00           O  
ATOM   4255  CB  ARG   279      46.076  81.586  45.020  1.00  0.00           C  
ATOM   4256  HB2 ARG   279      46.149  80.748  44.326  1.00  0.00           H  
ATOM   4257  HB3 ARG   279      47.088  81.871  45.306  1.00  0.00           H  
ATOM   4258  CG  ARG   279      45.610  82.801  44.223  1.00  0.00           C  
ATOM   4259  HG2 ARG   279      45.857  83.679  44.820  1.00  0.00           H  
ATOM   4260  HG3 ARG   279      44.553  82.574  44.084  1.00  0.00           H  
ATOM   4261  CD  ARG   279      46.181  82.910  42.801  1.00  0.00           C  
ATOM   4262  HD2 ARG   279      46.222  81.889  42.420  1.00  0.00           H  
ATOM   4263  HD3 ARG   279      47.223  83.225  42.746  1.00  0.00           H  
ATOM   4264  NE  ARG   279      45.316  83.724  41.850  1.00  0.00           N  
ATOM   4265  HE  ARG   279      44.570  84.265  42.262  1.00  0.00           H  
ATOM   4266  CZ  ARG   279      45.597  84.214  40.651  1.00  0.00           C  
ATOM   4267  NH1 ARG   279      46.754  84.322  40.128  1.00  0.00           N  
ATOM   4268 HH12 ARG   279      47.513  83.964  40.690  1.00  0.00           H  
ATOM   4269 HH11 ARG   279      46.902  84.641  39.181  1.00  0.00           H  
ATOM   4270  NH2 ARG   279      44.610  84.667  39.931  1.00  0.00           N  
ATOM   4271 HH21 ARG   279      44.910  85.025  39.036  1.00  0.00           H  
ATOM   4272 HH22 ARG   279      43.647  84.373  40.009  1.00  0.00           H  
ATOM   4273  N   THR   280      45.190  78.747  46.158  1.00  0.00           N  
ATOM   4274  H   THR   280      44.597  78.789  45.342  1.00  0.00           H  
ATOM   4275  CA  THR   280      45.528  77.356  46.533  1.00  0.00           C  
ATOM   4276  HA  THR   280      46.226  77.299  47.369  1.00  0.00           H  
ATOM   4277  C   THR   280      46.249  76.652  45.420  1.00  0.00           C  
ATOM   4278  O   THR   280      46.211  77.109  44.273  1.00  0.00           O  
ATOM   4279  CB  THR   280      44.299  76.573  47.129  1.00  0.00           C  
ATOM   4280  HB  THR   280      44.570  75.539  47.342  1.00  0.00           H  
ATOM   4281  OG1 THR   280      43.353  76.482  46.135  1.00  0.00           O  
ATOM   4282  HG1 THR   280      42.560  76.427  46.673  1.00  0.00           H  
ATOM   4283  CG2 THR   280      43.766  77.225  48.374  1.00  0.00           C  
ATOM   4284 HG21 THR   280      42.814  76.805  48.698  1.00  0.00           H  
ATOM   4285 HG22 THR   280      43.706  78.312  48.319  1.00  0.00           H  
ATOM   4286 HG23 THR   280      44.541  77.022  49.113  1.00  0.00           H  
ATOM   4287  N   ILE   281      47.154  75.710  45.801  1.00  0.00           N  
ATOM   4288  H   ILE   281      47.289  75.506  46.781  1.00  0.00           H  
ATOM   4289  CA  ILE   281      47.854  74.869  44.847  1.00  0.00           C  
ATOM   4290  HA  ILE   281      47.412  75.021  43.863  1.00  0.00           H  
ATOM   4291  C   ILE   281      47.768  73.421  45.130  1.00  0.00           C  
ATOM   4292  O   ILE   281      48.047  73.059  46.303  1.00  0.00           O  
ATOM   4293  CB  ILE   281      49.317  75.328  44.802  1.00  0.00           C  
ATOM   4294  HB  ILE   281      49.752  75.527  45.781  1.00  0.00           H  
ATOM   4295  CG1 ILE   281      49.433  76.658  44.102  1.00  0.00           C  
ATOM   4296 HG12 ILE   281      48.795  77.443  44.510  1.00  0.00           H  
ATOM   4297 HG13 ILE   281      49.159  76.683  43.048  1.00  0.00           H  
ATOM   4298  CG2 ILE   281      50.269  74.252  44.098  1.00  0.00           C  
ATOM   4299 HG21 ILE   281      50.105  74.164  43.024  1.00  0.00           H  
ATOM   4300 HG22 ILE   281      50.169  73.298  44.616  1.00  0.00           H  
ATOM   4301 HG23 ILE   281      51.288  74.569  44.319  1.00  0.00           H  
ATOM   4302  CD1 ILE   281      50.881  77.228  44.153  1.00  0.00           C  
ATOM   4303 HD11 ILE   281      50.968  78.263  43.822  1.00  0.00           H  
ATOM   4304 HD12 ILE   281      51.531  76.608  43.535  1.00  0.00           H  
ATOM   4305 HD13 ILE   281      51.256  77.150  45.173  1.00  0.00           H  
ATOM   4306  N   LEU   282      47.334  72.588  44.230  1.00  0.00           N  
ATOM   4307  H   LEU   282      47.290  72.940  43.284  1.00  0.00           H  
ATOM   4308  CA  LEU   282      46.901  71.177  44.453  1.00  0.00           C  
ATOM   4309  HA  LEU   282      46.255  70.815  43.653  1.00  0.00           H  
ATOM   4310  C   LEU   282      45.881  71.054  45.614  1.00  0.00           C  
ATOM   4311  O   LEU   282      46.022  70.212  46.534  1.00  0.00           O  
ATOM   4312  CB  LEU   282      48.189  70.268  44.597  1.00  0.00           C  
ATOM   4313  HB2 LEU   282      48.622  70.309  45.596  1.00  0.00           H  
ATOM   4314  HB3 LEU   282      49.005  70.541  43.927  1.00  0.00           H  
ATOM   4315  CG  LEU   282      47.821  68.795  44.238  1.00  0.00           C  
ATOM   4316  HG  LEU   282      46.955  68.504  44.832  1.00  0.00           H  
ATOM   4317  CD1 LEU   282      47.514  68.659  42.745  1.00  0.00           C  
ATOM   4318 HD11 LEU   282      46.545  69.107  42.522  1.00  0.00           H  
ATOM   4319 HD12 LEU   282      47.375  67.606  42.500  1.00  0.00           H  
ATOM   4320 HD13 LEU   282      48.283  69.132  42.135  1.00  0.00           H  
ATOM   4321  CD2 LEU   282      48.978  67.914  44.525  1.00  0.00           C  
ATOM   4322 HD21 LEU   282      48.792  66.873  44.259  1.00  0.00           H  
ATOM   4323 HD22 LEU   282      49.094  67.929  45.609  1.00  0.00           H  
ATOM   4324 HD23 LEU   282      49.925  68.217  44.078  1.00  0.00           H  
ATOM   4325  N   GLY   283      44.977  72.071  45.749  1.00  0.00           N  
ATOM   4326  H   GLY   283      44.965  72.692  44.952  1.00  0.00           H  
ATOM   4327  CA  GLY   283      44.140  72.349  46.872  1.00  0.00           C  
ATOM   4328  HA2 GLY   283      43.692  71.428  47.245  1.00  0.00           H  
ATOM   4329  HA3 GLY   283      43.335  72.982  46.499  1.00  0.00           H  
ATOM   4330  C   GLY   283      44.779  73.026  48.100  1.00  0.00           C  
ATOM   4331  O   GLY   283      43.978  73.758  48.825  1.00  0.00           O  
ATOM   4332  N   SER   284      46.030  72.777  48.449  1.00  0.00           N  
ATOM   4333  H   SER   284      46.503  72.140  47.824  1.00  0.00           H  
ATOM   4334  CA  SER   284      46.900  73.258  49.561  1.00  0.00           C  
ATOM   4335  HA  SER   284      46.272  73.048  50.427  1.00  0.00           H  
ATOM   4336  C   SER   284      46.983  74.830  49.577  1.00  0.00           C  
ATOM   4337  O   SER   284      47.272  75.461  48.581  1.00  0.00           O  
ATOM   4338  CB  SER   284      48.274  72.666  49.656  1.00  0.00           C  
ATOM   4339  HB2 SER   284      48.793  73.000  50.555  1.00  0.00           H  
ATOM   4340  HB3 SER   284      48.859  72.793  48.745  1.00  0.00           H  
ATOM   4341  OG  SER   284      48.189  71.250  49.834  1.00  0.00           O  
ATOM   4342  HG  SER   284      48.741  70.947  50.558  1.00  0.00           H  
ATOM   4343  N   ALA   285      46.582  75.456  50.730  1.00  0.00           N  
ATOM   4344  H   ALA   285      46.182  74.928  51.492  1.00  0.00           H  
ATOM   4345  CA  ALA   285      46.688  76.870  51.008  1.00  0.00           C  
ATOM   4346  HA  ALA   285      46.579  77.375  50.048  1.00  0.00           H  
ATOM   4347  C   ALA   285      48.102  77.333  51.496  1.00  0.00           C  
ATOM   4348  O   ALA   285      48.296  78.534  51.697  1.00  0.00           O  
ATOM   4349  CB  ALA   285      45.510  77.166  51.980  1.00  0.00           C  
ATOM   4350  HB1 ALA   285      45.502  76.506  52.847  1.00  0.00           H  
ATOM   4351  HB2 ALA   285      44.603  76.968  51.409  1.00  0.00           H  
ATOM   4352  HB3 ALA   285      45.423  78.195  52.328  1.00  0.00           H  
ATOM   4353  N   LEU   286      49.067  76.480  51.758  1.00  0.00           N  
ATOM   4354  H   LEU   286      48.920  75.488  51.637  1.00  0.00           H  
ATOM   4355  CA  LEU   286      50.427  76.865  52.019  1.00  0.00           C  
ATOM   4356  HA  LEU   286      50.481  77.945  51.886  1.00  0.00           H  
ATOM   4357  C   LEU   286      51.309  76.282  50.960  1.00  0.00           C  
ATOM   4358  O   LEU   286      50.903  75.291  50.281  1.00  0.00           O  
ATOM   4359  CB  LEU   286      50.776  76.368  53.415  1.00  0.00           C  
ATOM   4360  HB2 LEU   286      51.854  76.308  53.565  1.00  0.00           H  
ATOM   4361  HB3 LEU   286      50.443  75.330  53.394  1.00  0.00           H  
ATOM   4362  CG  LEU   286      50.129  77.094  54.581  1.00  0.00           C  
ATOM   4363  HG  LEU   286      49.073  77.186  54.328  1.00  0.00           H  
ATOM   4364  CD1 LEU   286      50.258  76.392  55.911  1.00  0.00           C  
ATOM   4365 HD11 LEU   286      49.722  76.940  56.685  1.00  0.00           H  
ATOM   4366 HD12 LEU   286      51.325  76.521  56.091  1.00  0.00           H  
ATOM   4367 HD13 LEU   286      49.976  75.344  55.804  1.00  0.00           H  
ATOM   4368  CD2 LEU   286      50.697  78.554  54.738  1.00  0.00           C  
ATOM   4369 HD21 LEU   286      49.993  79.214  55.247  1.00  0.00           H  
ATOM   4370 HD22 LEU   286      51.064  78.931  53.783  1.00  0.00           H  
ATOM   4371 HD23 LEU   286      51.649  78.461  55.261  1.00  0.00           H  
ATOM   4372  N   LEU   287      52.481  76.810  50.778  1.00  0.00           N  
ATOM   4373  H   LEU   287      52.717  77.643  51.298  1.00  0.00           H  
ATOM   4374  CA  LEU   287      53.541  76.057  50.042  1.00  0.00           C  
ATOM   4375  HA  LEU   287      53.028  75.663  49.165  1.00  0.00           H  
ATOM   4376  C   LEU   287      53.960  74.819  50.959  1.00  0.00           C  
ATOM   4377  O   LEU   287      54.166  75.008  52.158  1.00  0.00           O  
ATOM   4378  CB  LEU   287      54.718  77.090  49.662  1.00  0.00           C  
ATOM   4379  HB2 LEU   287      55.461  76.476  49.153  1.00  0.00           H  
ATOM   4380  HB3 LEU   287      55.065  77.451  50.631  1.00  0.00           H  
ATOM   4381  CG  LEU   287      54.360  78.352  48.852  1.00  0.00           C  
ATOM   4382  HG  LEU   287      53.540  78.931  49.277  1.00  0.00           H  
ATOM   4383  CD1 LEU   287      55.592  79.306  48.847  1.00  0.00           C  
ATOM   4384 HD11 LEU   287      55.655  79.868  49.779  1.00  0.00           H  
ATOM   4385 HD12 LEU   287      55.494  80.133  48.144  1.00  0.00           H  
ATOM   4386 HD13 LEU   287      56.536  78.842  48.564  1.00  0.00           H  
ATOM   4387  CD2 LEU   287      53.754  77.959  47.538  1.00  0.00           C  
ATOM   4388 HD21 LEU   287      52.711  77.648  47.604  1.00  0.00           H  
ATOM   4389 HD22 LEU   287      54.284  77.169  47.006  1.00  0.00           H  
ATOM   4390 HD23 LEU   287      53.866  78.859  46.935  1.00  0.00           H  
ATOM   4391  N   GLU   288      53.814  73.621  50.331  1.00  0.00           N  
ATOM   4392  H   GLU   288      53.636  73.621  49.336  1.00  0.00           H  
ATOM   4393  CA  GLU   288      53.935  72.372  51.091  1.00  0.00           C  
ATOM   4394  HA  GLU   288      54.263  72.625  52.100  1.00  0.00           H  
ATOM   4395  C   GLU   288      55.060  71.458  50.591  1.00  0.00           C  
ATOM   4396  O   GLU   288      55.414  71.391  49.433  1.00  0.00           O  
ATOM   4397  CB  GLU   288      52.501  71.731  51.238  1.00  0.00           C  
ATOM   4398  HB2 GLU   288      52.581  70.660  51.427  1.00  0.00           H  
ATOM   4399  HB3 GLU   288      51.932  71.774  50.309  1.00  0.00           H  
ATOM   4400  CG  GLU   288      51.770  72.345  52.308  1.00  0.00           C  
ATOM   4401  HG2 GLU   288      51.633  73.385  52.010  1.00  0.00           H  
ATOM   4402  HG3 GLU   288      52.330  72.373  53.243  1.00  0.00           H  
ATOM   4403  CD  GLU   288      50.383  71.666  52.525  1.00  0.00           C  
ATOM   4404  OE1 GLU   288      50.000  70.699  51.825  1.00  0.00           O  
ATOM   4405  OE2 GLU   288      49.655  71.958  53.479  1.00  0.00           O  
ATOM   4406  N   ASP   289      55.686  70.736  51.475  1.00  0.00           N  
ATOM   4407  H   ASP   289      55.410  70.957  52.421  1.00  0.00           H  
ATOM   4408  CA  ASP   289      56.721  69.778  51.261  1.00  0.00           C  
ATOM   4409  HA  ASP   289      57.029  69.680  50.220  1.00  0.00           H  
ATOM   4410  C   ASP   289      56.315  68.339  51.647  1.00  0.00           C  
ATOM   4411  O   ASP   289      57.198  67.617  52.133  1.00  0.00           O  
ATOM   4412  CB  ASP   289      58.017  70.279  51.960  1.00  0.00           C  
ATOM   4413  HB2 ASP   289      58.367  71.217  51.529  1.00  0.00           H  
ATOM   4414  HB3 ASP   289      58.813  69.577  51.710  1.00  0.00           H  
ATOM   4415  CG  ASP   289      58.203  70.397  53.442  1.00  0.00           C  
ATOM   4416  OD1 ASP   289      59.224  70.945  53.955  1.00  0.00           O  
ATOM   4417  OD2 ASP   289      57.383  69.930  54.244  1.00  0.00           O  
ATOM   4418  N   GLU   290      55.143  67.827  51.458  1.00  0.00           N  
ATOM   4419  H   GLU   290      54.485  68.428  50.983  1.00  0.00           H  
ATOM   4420  CA  GLU   290      54.660  66.447  51.874  1.00  0.00           C  
ATOM   4421  HA  GLU   290      55.129  66.288  52.845  1.00  0.00           H  
ATOM   4422  C   GLU   290      55.110  65.203  51.164  1.00  0.00           C  
ATOM   4423  O   GLU   290      55.090  64.117  51.791  1.00  0.00           O  
ATOM   4424  CB  GLU   290      53.126  66.420  52.020  1.00  0.00           C  
ATOM   4425  HB2 GLU   290      52.954  65.501  52.579  1.00  0.00           H  
ATOM   4426  HB3 GLU   290      52.660  66.411  51.034  1.00  0.00           H  
ATOM   4427  CG  GLU   290      52.620  67.588  52.933  1.00  0.00           C  
ATOM   4428  HG2 GLU   290      51.536  67.502  52.860  1.00  0.00           H  
ATOM   4429  HG3 GLU   290      52.829  68.569  52.506  1.00  0.00           H  
ATOM   4430  CD  GLU   290      52.918  67.384  54.445  1.00  0.00           C  
ATOM   4431  OE1 GLU   290      53.989  66.726  54.733  1.00  0.00           O  
ATOM   4432  OE2 GLU   290      52.116  67.876  55.262  1.00  0.00           O  
ATOM   4433  N   PHE   291      55.375  65.366  49.879  1.00  0.00           N  
ATOM   4434  H   PHE   291      55.604  66.310  49.602  1.00  0.00           H  
ATOM   4435  CA  PHE   291      55.644  64.273  48.914  1.00  0.00           C  
ATOM   4436  HA  PHE   291      56.087  63.494  49.533  1.00  0.00           H  
ATOM   4437  C   PHE   291      56.844  64.457  47.964  1.00  0.00           C  
ATOM   4438  O   PHE   291      57.218  65.558  47.603  1.00  0.00           O  
ATOM   4439  CB  PHE   291      54.406  63.871  48.185  1.00  0.00           C  
ATOM   4440  HB2 PHE   291      53.572  63.592  48.829  1.00  0.00           H  
ATOM   4441  HB3 PHE   291      54.639  62.884  47.786  1.00  0.00           H  
ATOM   4442  CG  PHE   291      53.766  64.781  47.159  1.00  0.00           C  
ATOM   4443  CD1 PHE   291      54.412  65.037  45.969  1.00  0.00           C  
ATOM   4444  HD1 PHE   291      55.334  64.552  45.684  1.00  0.00           H  
ATOM   4445  CD2 PHE   291      52.528  65.399  47.416  1.00  0.00           C  
ATOM   4446  HD2 PHE   291      52.154  65.270  48.420  1.00  0.00           H  
ATOM   4447  CE1 PHE   291      53.786  65.832  45.027  1.00  0.00           C  
ATOM   4448  HE1 PHE   291      54.328  66.007  44.110  1.00  0.00           H  
ATOM   4449  CE2 PHE   291      51.903  66.283  46.574  1.00  0.00           C  
ATOM   4450  HE2 PHE   291      50.971  66.698  46.928  1.00  0.00           H  
ATOM   4451  CZ  PHE   291      52.477  66.429  45.241  1.00  0.00           C  
ATOM   4452  HZ  PHE   291      52.026  66.963  44.418  1.00  0.00           H  
ATOM   4453  N   THR   292      57.462  63.372  47.572  1.00  0.00           N  
ATOM   4454  H   THR   292      57.136  62.565  48.084  1.00  0.00           H  
ATOM   4455  CA  THR   292      58.768  63.351  46.948  1.00  0.00           C  
ATOM   4456  HA  THR   292      59.250  64.298  47.193  1.00  0.00           H  
ATOM   4457  C   THR   292      58.737  63.314  45.386  1.00  0.00           C  
ATOM   4458  O   THR   292      57.715  62.958  44.744  1.00  0.00           O  
ATOM   4459  CB  THR   292      59.669  62.173  47.484  1.00  0.00           C  
ATOM   4460  HB  THR   292      60.630  62.398  47.021  1.00  0.00           H  
ATOM   4461  OG1 THR   292      59.016  60.955  47.125  1.00  0.00           O  
ATOM   4462  HG1 THR   292      59.337  60.348  47.796  1.00  0.00           H  
ATOM   4463  CG2 THR   292      59.786  62.197  49.006  1.00  0.00           C  
ATOM   4464 HG21 THR   292      59.832  63.228  49.358  1.00  0.00           H  
ATOM   4465 HG22 THR   292      60.710  61.728  49.345  1.00  0.00           H  
ATOM   4466 HG23 THR   292      58.826  61.895  49.425  1.00  0.00           H  
ATOM   4467  N   PRO   293      59.845  63.632  44.750  1.00  0.00           N  
ATOM   4468  CA  PRO   293      60.018  63.410  43.313  1.00  0.00           C  
ATOM   4469  HA  PRO   293      59.327  64.044  42.756  1.00  0.00           H  
ATOM   4470  C   PRO   293      59.750  61.941  42.777  1.00  0.00           C  
ATOM   4471  O   PRO   293      59.004  61.736  41.840  1.00  0.00           O  
ATOM   4472  CB  PRO   293      61.409  63.931  42.960  1.00  0.00           C  
ATOM   4473  HB2 PRO   293      61.328  64.535  42.057  1.00  0.00           H  
ATOM   4474  HB3 PRO   293      62.059  63.105  42.670  1.00  0.00           H  
ATOM   4475  CG  PRO   293      61.854  64.861  44.129  1.00  0.00           C  
ATOM   4476  HG2 PRO   293      61.574  65.870  43.826  1.00  0.00           H  
ATOM   4477  HG3 PRO   293      62.937  64.845  44.252  1.00  0.00           H  
ATOM   4478  CD  PRO   293      60.998  64.367  45.280  1.00  0.00           C  
ATOM   4479  HD2 PRO   293      61.568  63.638  45.856  1.00  0.00           H  
ATOM   4480  HD3 PRO   293      60.678  65.205  45.899  1.00  0.00           H  
ATOM   4481  N   PHE   294      60.291  60.930  43.506  1.00  0.00           N  
ATOM   4482  H   PHE   294      60.883  61.265  44.252  1.00  0.00           H  
ATOM   4483  CA  PHE   294      59.973  59.539  43.459  1.00  0.00           C  
ATOM   4484  HA  PHE   294      60.318  59.140  42.505  1.00  0.00           H  
ATOM   4485  C   PHE   294      58.479  59.213  43.584  1.00  0.00           C  
ATOM   4486  O   PHE   294      58.005  58.581  42.594  1.00  0.00           O  
ATOM   4487  CB  PHE   294      60.799  58.827  44.558  1.00  0.00           C  
ATOM   4488  HB2 PHE   294      60.413  59.298  45.462  1.00  0.00           H  
ATOM   4489  HB3 PHE   294      61.857  58.920  44.313  1.00  0.00           H  
ATOM   4490  CG  PHE   294      60.579  57.314  44.664  1.00  0.00           C  
ATOM   4491  CD1 PHE   294      60.437  56.492  43.487  1.00  0.00           C  
ATOM   4492  HD1 PHE   294      60.484  56.949  42.510  1.00  0.00           H  
ATOM   4493  CD2 PHE   294      60.473  56.643  45.938  1.00  0.00           C  
ATOM   4494  HD2 PHE   294      60.748  57.271  46.772  1.00  0.00           H  
ATOM   4495  CE1 PHE   294      60.083  55.215  43.643  1.00  0.00           C  
ATOM   4496  HE1 PHE   294      59.704  54.697  42.775  1.00  0.00           H  
ATOM   4497  CE2 PHE   294      60.215  55.301  46.090  1.00  0.00           C  
ATOM   4498  HE2 PHE   294      60.242  54.865  47.078  1.00  0.00           H  
ATOM   4499  CZ  PHE   294      59.932  54.531  44.943  1.00  0.00           C  
ATOM   4500  HZ  PHE   294      59.766  53.466  45.009  1.00  0.00           H  
ATOM   4501  N   ASP   295      57.719  59.662  44.656  1.00  0.00           N  
ATOM   4502  H   ASP   295      58.269  60.014  45.427  1.00  0.00           H  
ATOM   4503  CA  ASP   295      56.236  59.501  44.733  1.00  0.00           C  
ATOM   4504  HA  ASP   295      56.048  58.445  44.926  1.00  0.00           H  
ATOM   4505  C   ASP   295      55.442  59.952  43.531  1.00  0.00           C  
ATOM   4506  O   ASP   295      54.500  59.257  43.093  1.00  0.00           O  
ATOM   4507  CB  ASP   295      55.602  60.295  45.862  1.00  0.00           C  
ATOM   4508  HB2 ASP   295      54.536  60.085  45.947  1.00  0.00           H  
ATOM   4509  HB3 ASP   295      55.691  61.366  45.678  1.00  0.00           H  
ATOM   4510  CG  ASP   295      56.297  59.949  47.262  1.00  0.00           C  
ATOM   4511  OD1 ASP   295      56.549  58.708  47.503  1.00  0.00           O  
ATOM   4512  OD2 ASP   295      56.385  60.852  48.065  1.00  0.00           O  
ATOM   4513  N   VAL   296      55.822  61.010  42.814  1.00  0.00           N  
ATOM   4514  H   VAL   296      56.619  61.533  43.148  1.00  0.00           H  
ATOM   4515  CA  VAL   296      55.162  61.414  41.581  1.00  0.00           C  
ATOM   4516  HA  VAL   296      54.091  61.451  41.784  1.00  0.00           H  
ATOM   4517  C   VAL   296      55.270  60.398  40.422  1.00  0.00           C  
ATOM   4518  O   VAL   296      54.236  59.860  39.897  1.00  0.00           O  
ATOM   4519  CB  VAL   296      55.533  62.861  41.086  1.00  0.00           C  
ATOM   4520  HB  VAL   296      56.507  62.925  40.600  1.00  0.00           H  
ATOM   4521  CG1 VAL   296      54.393  63.324  40.152  1.00  0.00           C  
ATOM   4522 HG11 VAL   296      54.295  62.652  39.299  1.00  0.00           H  
ATOM   4523 HG12 VAL   296      54.574  64.334  39.782  1.00  0.00           H  
ATOM   4524 HG13 VAL   296      53.455  63.336  40.707  1.00  0.00           H  
ATOM   4525  CG2 VAL   296      55.560  63.879  42.202  1.00  0.00           C  
ATOM   4526 HG21 VAL   296      54.653  63.705  42.781  1.00  0.00           H  
ATOM   4527 HG22 VAL   296      55.456  64.842  41.703  1.00  0.00           H  
ATOM   4528 HG23 VAL   296      56.476  63.829  42.791  1.00  0.00           H  
ATOM   4529  N   VAL   297      56.506  60.011  40.079  1.00  0.00           N  
ATOM   4530  H   VAL   297      57.319  60.472  40.459  1.00  0.00           H  
ATOM   4531  CA  VAL   297      56.753  59.008  39.011  1.00  0.00           C  
ATOM   4532  HA  VAL   297      56.164  59.231  38.122  1.00  0.00           H  
ATOM   4533  C   VAL   297      56.417  57.557  39.333  1.00  0.00           C  
ATOM   4534  O   VAL   297      56.097  56.801  38.438  1.00  0.00           O  
ATOM   4535  CB  VAL   297      58.177  59.074  38.520  1.00  0.00           C  
ATOM   4536  HB  VAL   297      58.154  58.417  37.651  1.00  0.00           H  
ATOM   4537  CG1 VAL   297      58.382  60.442  37.866  1.00  0.00           C  
ATOM   4538 HG11 VAL   297      59.430  60.508  37.575  1.00  0.00           H  
ATOM   4539 HG12 VAL   297      58.152  61.277  38.528  1.00  0.00           H  
ATOM   4540 HG13 VAL   297      57.790  60.509  36.954  1.00  0.00           H  
ATOM   4541  CG2 VAL   297      59.384  58.697  39.493  1.00  0.00           C  
ATOM   4542 HG21 VAL   297      59.287  57.723  39.973  1.00  0.00           H  
ATOM   4543 HG22 VAL   297      59.460  59.425  40.301  1.00  0.00           H  
ATOM   4544 HG23 VAL   297      60.351  58.624  38.996  1.00  0.00           H  
ATOM   4545  N   ARG   298      56.221  57.138  40.644  1.00  0.00           N  
ATOM   4546  H   ARG   298      56.600  57.640  41.435  1.00  0.00           H  
ATOM   4547  CA  ARG   298      55.485  55.863  40.955  1.00  0.00           C  
ATOM   4548  HA  ARG   298      56.038  55.133  40.364  1.00  0.00           H  
ATOM   4549  C   ARG   298      54.038  55.856  40.511  1.00  0.00           C  
ATOM   4550  O   ARG   298      53.541  54.770  40.181  1.00  0.00           O  
ATOM   4551  CB  ARG   298      55.653  55.537  42.416  1.00  0.00           C  
ATOM   4552  HB2 ARG   298      55.162  56.402  42.861  1.00  0.00           H  
ATOM   4553  HB3 ARG   298      56.730  55.538  42.582  1.00  0.00           H  
ATOM   4554  CG  ARG   298      55.162  54.147  42.866  1.00  0.00           C  
ATOM   4555  HG2 ARG   298      55.574  53.322  42.284  1.00  0.00           H  
ATOM   4556  HG3 ARG   298      54.090  54.028  42.708  1.00  0.00           H  
ATOM   4557  CD  ARG   298      55.584  53.836  44.334  1.00  0.00           C  
ATOM   4558  HD2 ARG   298      56.672  53.835  44.268  1.00  0.00           H  
ATOM   4559  HD3 ARG   298      55.121  52.879  44.572  1.00  0.00           H  
ATOM   4560  NE  ARG   298      55.126  54.849  45.217  1.00  0.00           N  
ATOM   4561  HE  ARG   298      54.188  54.716  45.567  1.00  0.00           H  
ATOM   4562  CZ  ARG   298      55.834  55.803  45.767  1.00  0.00           C  
ATOM   4563  NH1 ARG   298      55.212  56.594  46.645  1.00  0.00           N  
ATOM   4564 HH12 ARG   298      54.217  56.605  46.818  1.00  0.00           H  
ATOM   4565 HH11 ARG   298      55.758  57.275  47.152  1.00  0.00           H  
ATOM   4566  NH2 ARG   298      57.117  55.875  45.733  1.00  0.00           N  
ATOM   4567 HH21 ARG   298      57.718  55.238  45.229  1.00  0.00           H  
ATOM   4568 HH22 ARG   298      57.555  56.419  46.463  1.00  0.00           H  
ATOM   4569  N   GLN   299      53.320  56.977  40.546  1.00  0.00           N  
ATOM   4570  H   GLN   299      53.884  57.764  40.834  1.00  0.00           H  
ATOM   4571  CA  GLN   299      51.953  57.110  40.038  1.00  0.00           C  
ATOM   4572  HA  GLN   299      51.382  56.214  40.279  1.00  0.00           H  
ATOM   4573  C   GLN   299      51.903  57.365  38.520  1.00  0.00           C  
ATOM   4574  O   GLN   299      51.269  56.603  37.758  1.00  0.00           O  
ATOM   4575  CB  GLN   299      51.293  58.178  40.962  1.00  0.00           C  
ATOM   4576  HB2 GLN   299      51.459  59.166  40.532  1.00  0.00           H  
ATOM   4577  HB3 GLN   299      51.688  58.189  41.978  1.00  0.00           H  
ATOM   4578  CG  GLN   299      49.748  57.972  41.086  1.00  0.00           C  
ATOM   4579  HG2 GLN   299      49.427  56.990  41.433  1.00  0.00           H  
ATOM   4580  HG3 GLN   299      49.442  57.917  40.041  1.00  0.00           H  
ATOM   4581  CD  GLN   299      49.041  59.069  41.813  1.00  0.00           C  
ATOM   4582  OE1 GLN   299      48.561  60.066  41.278  1.00  0.00           O  
ATOM   4583  NE2 GLN   299      48.693  58.826  43.122  1.00  0.00           N  
ATOM   4584 HE22 GLN   299      49.061  58.011  43.592  1.00  0.00           H  
ATOM   4585 HE21 GLN   299      48.149  59.528  43.605  1.00  0.00           H  
ATOM   4586  N   CYS   300      52.711  58.316  38.053  1.00  0.00           N  
ATOM   4587  H   CYS   300      53.262  58.842  38.716  1.00  0.00           H  
ATOM   4588  CA  CYS   300      52.831  58.678  36.621  1.00  0.00           C  
ATOM   4589  HA  CYS   300      52.193  57.997  36.059  1.00  0.00           H  
ATOM   4590  C   CYS   300      54.262  58.584  35.960  1.00  0.00           C  
ATOM   4591  O   CYS   300      55.039  59.472  36.167  1.00  0.00           O  
ATOM   4592  CB  CYS   300      52.318  60.066  36.317  1.00  0.00           C  
ATOM   4593  HB2 CYS   300      53.031  60.778  36.733  1.00  0.00           H  
ATOM   4594  HB3 CYS   300      51.317  60.180  36.733  1.00  0.00           H  
ATOM   4595  SG  CYS   300      52.132  60.174  34.483  1.00  0.00           S  
ATOM   4596  HG  CYS   300      51.719  61.444  34.437  1.00  0.00           H  
ATOM   4597  N   SER   301      54.538  57.349  35.425  1.00  0.00           N  
ATOM   4598  H   SER   301      53.794  56.678  35.293  1.00  0.00           H  
ATOM   4599  CA  SER   301      55.742  57.082  34.631  1.00  0.00           C  
ATOM   4600  HA  SER   301      56.463  57.116  35.448  1.00  0.00           H  
ATOM   4601  C   SER   301      56.071  58.034  33.485  1.00  0.00           C  
ATOM   4602  O   SER   301      55.120  58.395  32.879  1.00  0.00           O  
ATOM   4603  CB  SER   301      55.811  55.655  34.099  1.00  0.00           C  
ATOM   4604  HB2 SER   301      55.512  55.803  33.062  1.00  0.00           H  
ATOM   4605  HB3 SER   301      55.282  54.974  34.767  1.00  0.00           H  
ATOM   4606  OG  SER   301      57.163  55.252  34.011  1.00  0.00           O  
ATOM   4607  HG  SER   301      57.650  55.389  34.826  1.00  0.00           H  
ATOM   4608  N   GLY   302      57.302  58.458  33.250  1.00  0.00           N  
ATOM   4609  H   GLY   302      58.094  58.088  33.757  1.00  0.00           H  
ATOM   4610  CA  GLY   302      57.570  59.436  32.157  1.00  0.00           C  
ATOM   4611  HA2 GLY   302      58.325  60.163  32.457  1.00  0.00           H  
ATOM   4612  HA3 GLY   302      56.719  60.064  31.893  1.00  0.00           H  
ATOM   4613  C   GLY   302      58.076  58.840  30.830  1.00  0.00           C  
ATOM   4614  O   GLY   302      59.013  59.365  30.223  1.00  0.00           O  
ATOM   4615  N   VAL   303      57.509  57.703  30.487  1.00  0.00           N  
ATOM   4616  H   VAL   303      56.658  57.522  31.001  1.00  0.00           H  
ATOM   4617  CA  VAL   303      57.872  56.694  29.507  1.00  0.00           C  
ATOM   4618  HA  VAL   303      58.775  56.234  29.910  1.00  0.00           H  
ATOM   4619  C   VAL   303      58.344  57.241  28.143  1.00  0.00           C  
ATOM   4620  O   VAL   303      59.525  57.118  27.785  1.00  0.00           O  
ATOM   4621  CB  VAL   303      56.960  55.488  29.338  1.00  0.00           C  
ATOM   4622  HB  VAL   303      57.334  54.702  28.682  1.00  0.00           H  
ATOM   4623  CG1 VAL   303      56.696  54.896  30.719  1.00  0.00           C  
ATOM   4624 HG11 VAL   303      57.652  54.612  31.158  1.00  0.00           H  
ATOM   4625 HG12 VAL   303      56.202  53.953  30.487  1.00  0.00           H  
ATOM   4626 HG13 VAL   303      56.157  55.637  31.310  1.00  0.00           H  
ATOM   4627  CG2 VAL   303      55.622  55.752  28.661  1.00  0.00           C  
ATOM   4628 HG21 VAL   303      55.666  55.813  27.573  1.00  0.00           H  
ATOM   4629 HG22 VAL   303      55.201  56.690  29.023  1.00  0.00           H  
ATOM   4630 HG23 VAL   303      54.906  54.945  28.812  1.00  0.00           H  
ATOM   4631  N   THR   304      57.487  58.038  27.476  1.00  0.00           N  
ATOM   4632  H   THR   304      56.614  58.238  27.943  1.00  0.00           H  
ATOM   4633  CA  THR   304      57.805  58.598  26.120  1.00  0.00           C  
ATOM   4634  HA  THR   304      58.006  57.752  25.462  1.00  0.00           H  
ATOM   4635  C   THR   304      59.112  59.504  26.242  1.00  0.00           C  
ATOM   4636  O   THR   304      59.762  59.751  25.232  1.00  0.00           O  
ATOM   4637  CB  THR   304      56.756  59.428  25.465  1.00  0.00           C  
ATOM   4638  HB  THR   304      57.160  59.642  24.476  1.00  0.00           H  
ATOM   4639  OG1 THR   304      56.548  60.679  26.112  1.00  0.00           O  
ATOM   4640  HG1 THR   304      56.021  61.244  25.542  1.00  0.00           H  
ATOM   4641  CG2 THR   304      55.328  58.769  25.440  1.00  0.00           C  
ATOM   4642 HG21 THR   304      54.858  58.921  26.411  1.00  0.00           H  
ATOM   4643 HG22 THR   304      55.506  57.711  25.249  1.00  0.00           H  
ATOM   4644 HG23 THR   304      54.737  59.186  24.624  1.00  0.00           H  
ATOM   4645  N   PHE   305      59.457  60.073  27.402  1.00  0.00           N  
ATOM   4646  H   PHE   305      58.932  59.665  28.162  1.00  0.00           H  
ATOM   4647  CA  PHE   305      60.652  60.887  27.704  1.00  0.00           C  
ATOM   4648  HA  PHE   305      61.028  61.002  26.688  1.00  0.00           H  
ATOM   4649  CB  PHE   305      60.161  62.204  28.481  1.00  0.00           C  
ATOM   4650  HB2 PHE   305      59.986  62.015  29.540  1.00  0.00           H  
ATOM   4651  HB3 PHE   305      60.913  62.991  28.424  1.00  0.00           H  
ATOM   4652  CG  PHE   305      58.965  62.784  27.838  1.00  0.00           C  
ATOM   4653  CD1 PHE   305      59.130  63.451  26.542  1.00  0.00           C  
ATOM   4654  HD1 PHE   305      60.085  63.563  26.050  1.00  0.00           H  
ATOM   4655  CE1 PHE   305      58.014  64.055  25.880  1.00  0.00           C  
ATOM   4656  HE1 PHE   305      58.236  64.606  24.978  1.00  0.00           H  
ATOM   4657  CZ  PHE   305      56.791  64.070  26.545  1.00  0.00           C  
ATOM   4658  HZ  PHE   305      55.947  64.551  26.074  1.00  0.00           H  
ATOM   4659  CE2 PHE   305      56.596  63.369  27.698  1.00  0.00           C  
ATOM   4660  HE2 PHE   305      55.598  63.276  28.101  1.00  0.00           H  
ATOM   4661  CD2 PHE   305      57.681  62.763  28.395  1.00  0.00           C  
ATOM   4662  HD2 PHE   305      57.545  62.197  29.304  1.00  0.00           H  
ATOM   4663  C   PHE   305      61.711  60.085  28.531  1.00  0.00           C  
ATOM   4664  O   PHE   305      62.417  60.666  29.350  1.00  0.00           O  
ATOM   4665  N   GLN   306      61.787  58.719  28.484  1.00  0.00           N  
ATOM   4666  H   GLN   306      61.199  58.258  27.804  1.00  0.00           H  
ATOM   4667  CA  GLN   306      62.813  57.956  29.184  1.00  0.00           C  
ATOM   4668  HA  GLN   306      62.970  58.420  30.157  1.00  0.00           H  
ATOM   4669  CB  GLN   306      62.373  56.602  29.712  1.00  0.00           C  
ATOM   4670  HB2 GLN   306      61.948  56.090  28.849  1.00  0.00           H  
ATOM   4671  HB3 GLN   306      63.215  55.997  30.050  1.00  0.00           H  
ATOM   4672  CG  GLN   306      61.412  56.737  30.887  1.00  0.00           C  
ATOM   4673  HG2 GLN   306      61.972  57.308  31.627  1.00  0.00           H  
ATOM   4674  HG3 GLN   306      60.567  57.335  30.548  1.00  0.00           H  
ATOM   4675  CD  GLN   306      61.022  55.408  31.458  1.00  0.00           C  
ATOM   4676  OE1 GLN   306      61.006  54.390  30.820  1.00  0.00           O  
ATOM   4677  NE2 GLN   306      60.634  55.298  32.686  1.00  0.00           N  
ATOM   4678 HE21 GLN   306      60.369  54.344  32.887  1.00  0.00           H  
ATOM   4679 HE22 GLN   306      60.407  56.023  33.351  1.00  0.00           H  
ATOM   4680  C   GLN   306      64.195  57.881  28.558  1.00  0.00           C  
ATOM   4681  OXT GLN   306      64.171  57.764  27.359  1.00  0.00           O  
ATOM   4682  O   GLN   306      65.263  57.970  29.182  1.00  0.00           O  
TER    4683      GLN   306 
ATOM   4683  N   SER   307      47.161  64.781  74.385  1.00  0.00           N  
ATOM   4684  H1  SER   307      46.876  64.446  75.295  1.00  0.00           H  
ATOM   4685  H2  SER   307      47.496  65.733  74.436  1.00  0.00           H  
ATOM   4686  H3  SER   307      47.900  64.195  74.025  1.00  0.00           H  
ATOM   4687  CA  SER   307      45.949  64.610  73.434  1.00  0.00           C  
ATOM   4688  HA  SER   307      45.634  63.580  73.271  1.00  0.00           H  
ATOM   4689  C   SER   307      46.318  64.977  72.021  1.00  0.00           C  
ATOM   4690  O   SER   307      47.217  65.724  71.759  1.00  0.00           O  
ATOM   4691  CB  SER   307      44.692  65.264  73.945  1.00  0.00           C  
ATOM   4692  HB2 SER   307      43.901  65.189  73.198  1.00  0.00           H  
ATOM   4693  HB3 SER   307      44.853  66.327  74.127  1.00  0.00           H  
ATOM   4694  OG  SER   307      44.435  64.704  75.182  1.00  0.00           O  
ATOM   4695  HG  SER   307      43.689  65.144  75.597  1.00  0.00           H  
ATOM   4696  N   GLY   308      45.539  64.487  71.002  1.00  0.00           N  
ATOM   4697  H   GLY   308      44.771  63.840  71.111  1.00  0.00           H  
ATOM   4698  CA  GLY   308      45.738  64.942  69.618  1.00  0.00           C  
ATOM   4699  HA2 GLY   308      46.737  64.606  69.340  1.00  0.00           H  
ATOM   4700  HA3 GLY   308      45.606  66.024  69.596  1.00  0.00           H  
ATOM   4701  C   GLY   308      44.700  64.255  68.700  1.00  0.00           C  
ATOM   4702  O   GLY   308      43.882  63.425  69.109  1.00  0.00           O  
ATOM   4703  N   PHE   309      44.763  64.694  67.472  1.00  0.00           N  
ATOM   4704  H   PHE   309      45.565  65.293  67.335  1.00  0.00           H  
ATOM   4705  CA  PHE   309      44.126  64.229  66.293  1.00  0.00           C  
ATOM   4706  HA  PHE   309      43.817  63.195  66.448  1.00  0.00           H  
ATOM   4707  C   PHE   309      45.056  64.194  65.099  1.00  0.00           C  
ATOM   4708  O   PHE   309      45.925  65.045  64.860  1.00  0.00           O  
ATOM   4709  CB  PHE   309      42.929  65.176  65.940  1.00  0.00           C  
ATOM   4710  HB2 PHE   309      43.360  66.120  65.606  1.00  0.00           H  
ATOM   4711  HB3 PHE   309      42.260  65.295  66.792  1.00  0.00           H  
ATOM   4712  CG  PHE   309      42.082  64.506  64.758  1.00  0.00           C  
ATOM   4713  CD1 PHE   309      42.238  64.969  63.455  1.00  0.00           C  
ATOM   4714  HD1 PHE   309      42.893  65.816  63.314  1.00  0.00           H  
ATOM   4715  CD2 PHE   309      41.272  63.392  65.002  1.00  0.00           C  
ATOM   4716  HD2 PHE   309      41.314  63.023  66.016  1.00  0.00           H  
ATOM   4717  CE1 PHE   309      41.523  64.387  62.337  1.00  0.00           C  
ATOM   4718  HE1 PHE   309      41.694  64.754  61.336  1.00  0.00           H  
ATOM   4719  CE2 PHE   309      40.562  62.813  63.920  1.00  0.00           C  
ATOM   4720  HE2 PHE   309      39.929  61.966  64.141  1.00  0.00           H  
ATOM   4721  CZ  PHE   309      40.745  63.286  62.612  1.00  0.00           C  
ATOM   4722  HZ  PHE   309      40.190  62.757  61.852  1.00  0.00           H  
ATOM   4723  N   ARG   310      44.837  63.261  64.164  1.00  0.00           N  
ATOM   4724  H   ARG   310      44.007  62.712  64.335  1.00  0.00           H  
ATOM   4725  CA  ARG   310      45.481  63.187  62.856  1.00  0.00           C  
ATOM   4726  HA  ARG   310      45.375  64.171  62.398  1.00  0.00           H  
ATOM   4727  C   ARG   310      44.683  62.158  61.992  1.00  0.00           C  
ATOM   4728  O   ARG   310      44.551  60.982  62.300  1.00  0.00           O  
ATOM   4729  CB  ARG   310      46.926  62.657  62.888  1.00  0.00           C  
ATOM   4730  HB2 ARG   310      46.801  61.683  63.362  1.00  0.00           H  
ATOM   4731  HB3 ARG   310      47.454  63.287  63.604  1.00  0.00           H  
ATOM   4732  CG  ARG   310      47.589  62.738  61.498  1.00  0.00           C  
ATOM   4733  HG2 ARG   310      47.386  63.723  61.079  1.00  0.00           H  
ATOM   4734  HG3 ARG   310      47.140  61.941  60.905  1.00  0.00           H  
ATOM   4735  CD  ARG   310      49.137  62.472  61.445  1.00  0.00           C  
ATOM   4736  HD2 ARG   310      49.415  61.551  61.958  1.00  0.00           H  
ATOM   4737  HD3 ARG   310      49.517  63.312  62.026  1.00  0.00           H  
ATOM   4738  NE  ARG   310      49.680  62.517  60.048  1.00  0.00           N  
ATOM   4739  HE  ARG   310      49.085  62.330  59.253  1.00  0.00           H  
ATOM   4740  CZ  ARG   310      50.884  62.903  59.738  1.00  0.00           C  
ATOM   4741  NH1 ARG   310      51.965  62.936  60.557  1.00  0.00           N  
ATOM   4742 HH12 ARG   310      51.799  62.688  61.523  1.00  0.00           H  
ATOM   4743 HH11 ARG   310      52.706  63.562  60.278  1.00  0.00           H  
ATOM   4744  NH2 ARG   310      51.078  63.325  58.533  1.00  0.00           N  
ATOM   4745 HH21 ARG   310      50.329  63.396  57.859  1.00  0.00           H  
ATOM   4746 HH22 ARG   310      52.049  63.425  58.276  1.00  0.00           H  
ATOM   4747  N   LYS   311      44.297  62.597  60.828  1.00  0.00           N  
ATOM   4748  H   LYS   311      44.432  63.574  60.607  1.00  0.00           H  
ATOM   4749  CA  LYS   311      43.551  61.812  59.910  1.00  0.00           C  
ATOM   4750  HA  LYS   311      42.717  61.485  60.532  1.00  0.00           H  
ATOM   4751  C   LYS   311      44.240  60.582  59.357  1.00  0.00           C  
ATOM   4752  O   LYS   311      45.341  60.771  58.812  1.00  0.00           O  
ATOM   4753  CB  LYS   311      42.866  62.558  58.810  1.00  0.00           C  
ATOM   4754  HB2 LYS   311      42.085  63.136  59.304  1.00  0.00           H  
ATOM   4755  HB3 LYS   311      42.431  61.879  58.077  1.00  0.00           H  
ATOM   4756  CG  LYS   311      43.940  63.394  58.094  1.00  0.00           C  
ATOM   4757  HG2 LYS   311      44.278  62.878  57.196  1.00  0.00           H  
ATOM   4758  HG3 LYS   311      44.846  63.662  58.637  1.00  0.00           H  
ATOM   4759  CD  LYS   311      43.117  64.686  57.599  1.00  0.00           C  
ATOM   4760  HD2 LYS   311      42.545  65.135  58.411  1.00  0.00           H  
ATOM   4761  HD3 LYS   311      42.387  64.363  56.857  1.00  0.00           H  
ATOM   4762  CE  LYS   311      44.112  65.714  56.992  1.00  0.00           C  
ATOM   4763  HE2 LYS   311      44.736  65.200  56.261  1.00  0.00           H  
ATOM   4764  HE3 LYS   311      44.740  66.080  57.804  1.00  0.00           H  
ATOM   4765  NZ  LYS   311      43.488  66.909  56.379  1.00  0.00           N  
ATOM   4766  HZ3 LYS   311      44.042  67.747  56.270  1.00  0.00           H  
ATOM   4767  HZ1 LYS   311      42.754  67.083  57.050  1.00  0.00           H  
ATOM   4768  HZ2 LYS   311      42.882  66.592  55.636  1.00  0.00           H  
ATOM   4769  N   MET   312      43.694  59.430  59.611  1.00  0.00           N  
ATOM   4770  H   MET   312      42.786  59.585  60.024  1.00  0.00           H  
ATOM   4771  CA  MET   312      44.216  58.141  59.117  1.00  0.00           C  
ATOM   4772  HA  MET   312      45.158  58.288  58.588  1.00  0.00           H  
ATOM   4773  C   MET   312      43.193  57.501  58.226  1.00  0.00           C  
ATOM   4774  O   MET   312      41.998  57.556  58.494  1.00  0.00           O  
ATOM   4775  CB  MET   312      44.687  57.358  60.367  1.00  0.00           C  
ATOM   4776  HB2 MET   312      45.528  57.833  60.872  1.00  0.00           H  
ATOM   4777  HB3 MET   312      45.096  56.399  60.048  1.00  0.00           H  
ATOM   4778  CG  MET   312      43.624  57.173  61.459  1.00  0.00           C  
ATOM   4779  HG2 MET   312      42.691  56.827  61.015  1.00  0.00           H  
ATOM   4780  HG3 MET   312      43.450  58.126  61.960  1.00  0.00           H  
ATOM   4781  SD  MET   312      44.133  55.796  62.564  1.00  0.00           S  
ATOM   4782  CE  MET   312      43.137  56.078  64.069  1.00  0.00           C  
ATOM   4783  HE1 MET   312      42.799  55.175  64.578  1.00  0.00           H  
ATOM   4784  HE2 MET   312      42.277  56.737  63.953  1.00  0.00           H  
ATOM   4785  HE3 MET   312      43.756  56.532  64.842  1.00  0.00           H  
ATOM   4786  N   ALA   313      43.651  56.596  57.329  1.00  0.00           N  
ATOM   4787  H   ALA   313      44.656  56.527  57.246  1.00  0.00           H  
ATOM   4788  CA  ALA   313      42.758  55.885  56.448  1.00  0.00           C  
ATOM   4789  HA  ALA   313      41.858  56.491  56.356  1.00  0.00           H  
ATOM   4790  C   ALA   313      42.471  54.487  56.986  1.00  0.00           C  
ATOM   4791  O   ALA   313      43.008  54.023  57.988  1.00  0.00           O  
ATOM   4792  CB  ALA   313      43.425  55.800  55.064  1.00  0.00           C  
ATOM   4793  HB1 ALA   313      42.654  55.418  54.396  1.00  0.00           H  
ATOM   4794  HB2 ALA   313      44.338  55.204  55.050  1.00  0.00           H  
ATOM   4795  HB3 ALA   313      43.712  56.819  54.804  1.00  0.00           H  
ATOM   4796  N   PHE   314      41.645  53.647  56.370  1.00  0.00           N  
ATOM   4797  H   PHE   314      41.204  53.937  55.509  1.00  0.00           H  
ATOM   4798  CA  PHE   314      41.375  52.262  56.756  1.00  0.00           C  
ATOM   4799  HA  PHE   314      41.465  52.206  57.841  1.00  0.00           H  
ATOM   4800  C   PHE   314      42.545  51.343  56.181  1.00  0.00           C  
ATOM   4801  O   PHE   314      43.042  51.445  55.075  1.00  0.00           O  
ATOM   4802  CB  PHE   314      39.956  51.685  56.536  1.00  0.00           C  
ATOM   4803  HB2 PHE   314      40.055  50.603  56.626  1.00  0.00           H  
ATOM   4804  HB3 PHE   314      39.664  51.974  55.527  1.00  0.00           H  
ATOM   4805  CG  PHE   314      38.956  52.224  57.522  1.00  0.00           C  
ATOM   4806  CD1 PHE   314      39.080  51.722  58.868  1.00  0.00           C  
ATOM   4807  HD1 PHE   314      39.982  51.208  59.168  1.00  0.00           H  
ATOM   4808  CD2 PHE   314      37.878  53.073  57.236  1.00  0.00           C  
ATOM   4809  HD2 PHE   314      37.773  53.420  56.219  1.00  0.00           H  
ATOM   4810  CE1 PHE   314      38.203  52.158  59.890  1.00  0.00           C  
ATOM   4811  HE1 PHE   314      38.413  51.905  60.919  1.00  0.00           H  
ATOM   4812  CE2 PHE   314      37.133  53.640  58.265  1.00  0.00           C  
ATOM   4813  HE2 PHE   314      36.439  54.437  58.041  1.00  0.00           H  
ATOM   4814  CZ  PHE   314      37.303  53.212  59.589  1.00  0.00           C  
ATOM   4815  HZ  PHE   314      36.818  53.567  60.486  1.00  0.00           H  
ATOM   4816  N   PRO   315      42.976  50.396  57.025  1.00  0.00           N  
ATOM   4817  CA  PRO   315      43.948  49.382  56.684  1.00  0.00           C  
ATOM   4818  HA  PRO   315      44.797  49.828  56.165  1.00  0.00           H  
ATOM   4819  C   PRO   315      43.287  48.441  55.629  1.00  0.00           C  
ATOM   4820  O   PRO   315      42.132  47.953  55.748  1.00  0.00           O  
ATOM   4821  CB  PRO   315      44.302  48.544  57.921  1.00  0.00           C  
ATOM   4822  HB2 PRO   315      45.302  48.119  57.842  1.00  0.00           H  
ATOM   4823  HB3 PRO   315      43.577  47.744  58.074  1.00  0.00           H  
ATOM   4824  CG  PRO   315      43.994  49.565  58.920  1.00  0.00           C  
ATOM   4825  HG2 PRO   315      44.932  50.115  58.985  1.00  0.00           H  
ATOM   4826  HG3 PRO   315      43.868  49.065  59.880  1.00  0.00           H  
ATOM   4827  CD  PRO   315      42.795  50.359  58.488  1.00  0.00           C  
ATOM   4828  HD2 PRO   315      41.851  49.857  58.700  1.00  0.00           H  
ATOM   4829  HD3 PRO   315      42.849  51.309  59.019  1.00  0.00           H  
ATOM   4830  N   SER   316      44.033  48.132  54.591  1.00  0.00           N  
ATOM   4831  H   SER   316      45.027  48.308  54.636  1.00  0.00           H  
ATOM   4832  CA  SER   316      43.462  47.743  53.328  1.00  0.00           C  
ATOM   4833  HA  SER   316      42.394  47.933  53.436  1.00  0.00           H  
ATOM   4834  C   SER   316      43.693  46.229  53.018  1.00  0.00           C  
ATOM   4835  O   SER   316      42.978  45.792  52.114  1.00  0.00           O  
ATOM   4836  CB  SER   316      44.012  48.664  52.195  1.00  0.00           C  
ATOM   4837  HB2 SER   316      43.435  49.542  52.485  1.00  0.00           H  
ATOM   4838  HB3 SER   316      43.863  48.261  51.193  1.00  0.00           H  
ATOM   4839  OG  SER   316      45.325  48.886  52.302  1.00  0.00           O  
ATOM   4840  HG  SER   316      45.729  48.042  52.086  1.00  0.00           H  
ATOM   4841  N   GLY   317      44.364  45.405  53.833  1.00  0.00           N  
ATOM   4842  H   GLY   317      44.928  45.815  54.564  1.00  0.00           H  
ATOM   4843  CA  GLY   317      44.523  43.998  53.546  1.00  0.00           C  
ATOM   4844  HA2 GLY   317      44.944  43.594  54.467  1.00  0.00           H  
ATOM   4845  HA3 GLY   317      45.298  43.853  52.793  1.00  0.00           H  
ATOM   4846  C   GLY   317      43.392  43.078  53.255  1.00  0.00           C  
ATOM   4847  O   GLY   317      43.508  42.361  52.264  1.00  0.00           O  
ATOM   4848  N   LYS   318      42.250  43.134  54.024  1.00  0.00           N  
ATOM   4849  H   LYS   318      42.201  43.693  54.864  1.00  0.00           H  
ATOM   4850  CA  LYS   318      40.986  42.504  53.584  1.00  0.00           C  
ATOM   4851  HA  LYS   318      41.157  41.437  53.722  1.00  0.00           H  
ATOM   4852  C   LYS   318      40.546  42.890  52.177  1.00  0.00           C  
ATOM   4853  O   LYS   318      39.895  42.046  51.561  1.00  0.00           O  
ATOM   4854  CB  LYS   318      39.982  42.835  54.667  1.00  0.00           C  
ATOM   4855  HB2 LYS   318      39.040  42.347  54.415  1.00  0.00           H  
ATOM   4856  HB3 LYS   318      39.815  43.898  54.840  1.00  0.00           H  
ATOM   4857  CG  LYS   318      40.445  42.189  56.044  1.00  0.00           C  
ATOM   4858  HG2 LYS   318      41.257  42.736  56.524  1.00  0.00           H  
ATOM   4859  HG3 LYS   318      40.722  41.174  55.760  1.00  0.00           H  
ATOM   4860  CD  LYS   318      39.248  42.173  56.972  1.00  0.00           C  
ATOM   4861  HD2 LYS   318      38.478  41.568  56.494  1.00  0.00           H  
ATOM   4862  HD3 LYS   318      38.817  43.164  57.120  1.00  0.00           H  
ATOM   4863  CE  LYS   318      39.620  41.587  58.374  1.00  0.00           C  
ATOM   4864  HE2 LYS   318      38.800  41.555  59.092  1.00  0.00           H  
ATOM   4865  HE3 LYS   318      40.306  42.269  58.875  1.00  0.00           H  
ATOM   4866  NZ  LYS   318      40.232  40.252  58.355  1.00  0.00           N  
ATOM   4867  HZ3 LYS   318      41.217  40.370  58.164  1.00  0.00           H  
ATOM   4868  HZ1 LYS   318      39.892  39.548  57.715  1.00  0.00           H  
ATOM   4869  HZ2 LYS   318      40.148  39.906  59.300  1.00  0.00           H  
ATOM   4870  N   VAL   319      40.893  44.029  51.642  1.00  0.00           N  
ATOM   4871  H   VAL   319      41.527  44.589  52.193  1.00  0.00           H  
ATOM   4872  CA  VAL   319      40.510  44.418  50.247  1.00  0.00           C  
ATOM   4873  HA  VAL   319      39.702  43.782  49.885  1.00  0.00           H  
ATOM   4874  C   VAL   319      41.588  44.145  49.244  1.00  0.00           C  
ATOM   4875  O   VAL   319      41.241  43.745  48.115  1.00  0.00           O  
ATOM   4876  CB  VAL   319      39.951  45.817  50.065  1.00  0.00           C  
ATOM   4877  HB  VAL   319      40.684  46.623  50.116  1.00  0.00           H  
ATOM   4878  CG1 VAL   319      39.166  46.007  48.759  1.00  0.00           C  
ATOM   4879 HG11 VAL   319      38.599  45.094  48.576  1.00  0.00           H  
ATOM   4880 HG12 VAL   319      39.903  45.921  47.961  1.00  0.00           H  
ATOM   4881 HG13 VAL   319      38.607  46.943  48.760  1.00  0.00           H  
ATOM   4882  CG2 VAL   319      38.969  46.112  51.239  1.00  0.00           C  
ATOM   4883 HG21 VAL   319      39.541  46.379  52.128  1.00  0.00           H  
ATOM   4884 HG22 VAL   319      38.335  45.299  51.593  1.00  0.00           H  
ATOM   4885 HG23 VAL   319      38.371  47.010  51.086  1.00  0.00           H  
ATOM   4886  N   GLU   320      42.894  44.266  49.615  1.00  0.00           N  
ATOM   4887  H   GLU   320      42.984  44.690  50.527  1.00  0.00           H  
ATOM   4888  CA  GLU   320      44.123  44.012  48.797  1.00  0.00           C  
ATOM   4889  HA  GLU   320      44.099  44.711  47.960  1.00  0.00           H  
ATOM   4890  C   GLU   320      43.988  42.564  48.230  1.00  0.00           C  
ATOM   4891  O   GLU   320      44.263  42.427  47.010  1.00  0.00           O  
ATOM   4892  CB  GLU   320      45.471  44.104  49.609  1.00  0.00           C  
ATOM   4893  HB2 GLU   320      46.288  43.499  49.218  1.00  0.00           H  
ATOM   4894  HB3 GLU   320      45.273  43.653  50.581  1.00  0.00           H  
ATOM   4895  CG  GLU   320      45.813  45.580  49.715  1.00  0.00           C  
ATOM   4896  HG2 GLU   320      44.941  46.231  49.783  1.00  0.00           H  
ATOM   4897  HG3 GLU   320      46.230  45.811  48.734  1.00  0.00           H  
ATOM   4898  CD  GLU   320      46.838  45.886  50.826  1.00  0.00           C  
ATOM   4899  OE1 GLU   320      46.494  46.530  51.843  1.00  0.00           O  
ATOM   4900  OE2 GLU   320      48.040  45.494  50.684  1.00  0.00           O  
ATOM   4901  N   GLY   321      43.535  41.533  48.960  1.00  0.00           N  
ATOM   4902  H   GLY   321      43.303  41.538  49.943  1.00  0.00           H  
ATOM   4903  CA  GLY   321      43.526  40.158  48.376  1.00  0.00           C  
ATOM   4904  HA2 GLY   321      43.547  39.480  49.230  1.00  0.00           H  
ATOM   4905  HA3 GLY   321      44.343  40.006  47.671  1.00  0.00           H  
ATOM   4906  C   GLY   321      42.341  39.832  47.490  1.00  0.00           C  
ATOM   4907  O   GLY   321      42.432  38.808  46.806  1.00  0.00           O  
ATOM   4908  N   CYS   322      41.333  40.658  47.398  1.00  0.00           N  
ATOM   4909  H   CYS   322      41.438  41.373  48.103  1.00  0.00           H  
ATOM   4910  CA  CYS   322      40.032  40.710  46.710  1.00  0.00           C  
ATOM   4911  HA  CYS   322      39.960  39.684  46.350  1.00  0.00           H  
ATOM   4912  C   CYS   322      40.183  41.492  45.366  1.00  0.00           C  
ATOM   4913  O   CYS   322      39.306  41.307  44.558  1.00  0.00           O  
ATOM   4914  CB  CYS   322      38.835  41.089  47.585  1.00  0.00           C  
ATOM   4915  HB2 CYS   322      38.007  41.320  46.915  1.00  0.00           H  
ATOM   4916  HB3 CYS   322      39.092  41.949  48.203  1.00  0.00           H  
ATOM   4917  SG  CYS   322      38.296  39.819  48.703  1.00  0.00           S  
ATOM   4918  HG  CYS   322      37.424  39.253  47.863  1.00  0.00           H  
ATOM   4919  N   MET   323      41.252  42.203  45.091  1.00  0.00           N  
ATOM   4920  H   MET   323      41.957  42.221  45.814  1.00  0.00           H  
ATOM   4921  CA  MET   323      41.561  42.783  43.836  1.00  0.00           C  
ATOM   4922  HA  MET   323      40.569  43.014  43.446  1.00  0.00           H  
ATOM   4923  C   MET   323      42.183  41.715  42.891  1.00  0.00           C  
ATOM   4924  O   MET   323      43.320  41.243  43.152  1.00  0.00           O  
ATOM   4925  CB  MET   323      42.376  44.020  44.025  1.00  0.00           C  
ATOM   4926  HB2 MET   323      42.875  44.185  43.070  1.00  0.00           H  
ATOM   4927  HB3 MET   323      43.041  43.741  44.843  1.00  0.00           H  
ATOM   4928  CG  MET   323      41.457  45.208  44.400  1.00  0.00           C  
ATOM   4929  HG2 MET   323      42.119  46.068  44.502  1.00  0.00           H  
ATOM   4930  HG3 MET   323      40.885  44.949  45.291  1.00  0.00           H  
ATOM   4931  SD  MET   323      40.175  45.736  43.212  1.00  0.00           S  
ATOM   4932  CE  MET   323      39.419  46.800  44.352  1.00  0.00           C  
ATOM   4933  HE1 MET   323      40.193  47.435  44.782  1.00  0.00           H  
ATOM   4934  HE2 MET   323      39.060  46.244  45.219  1.00  0.00           H  
ATOM   4935  HE3 MET   323      38.643  47.339  43.808  1.00  0.00           H  
ATOM   4936  N   VAL   324      41.403  41.520  41.774  1.00  0.00           N  
ATOM   4937  H   VAL   324      40.521  42.013  41.780  1.00  0.00           H
[truncated: 358,623 more chars]
